# Supplementary material for: Construction of Reference Chromosome-Scale Pseudomolecules for Potato: Integrating the Potato Genome with Genetic and Physical Maps
Source: G3 (Bethesda). 2013 Nov 1;3(11):2031–47. doi: 10.1534/g3.113.007153 (PMC3815063; doi:10.1534/g3.113.007153)
Supplement: Supporting Information [file supp_g3.113.007153_TableS1.xls]

## Sheet: Table S1 Legend
Table S1 Details of (A) Simple sequence repeat (SSR), (B) Single nucleotide polymorphism (SNP) and (C) Amplified fragment length polymorphism (AFLP) markers employed in DMDD genotyping.

## Sheet: A. SSR details
Name	Repeat motif	Motif length	Primer sequence (forward)	Tm	Primer sequence (reverse)	Tm	Product size	Source
PM0003	AT(2*13)	26	GCTGCCAATTTCTGTTTACCATTC	63.046	TCGCGCTACTTTACTCATGTTCTG	62.883	149	de novo
PM0007	TG(2*12)	24	AGGAACTCCAAGATTCTCAAGCCT	62.986	TTGCGTAGACATTGGCACAACTAT	62.885	159	de novo
PM0016	AT(2*13)	26	AACAAAGTGTGGTCGATGAATAGGA	63.033	CGCTATTTTCAAAACTTAGACCATCAA	62.78	89	de novo
PM0022	TA(2*13)	26	TTTTGTCCTTATATTTTGTGTTGGTCA	61.844	AGTCCAGTGATGTATCCGAAATCC	62.586	221	de novo
PM0024	AT(2*14)	28	TATTGGACGCTTGGATTTACTCGT	63.043	ATCCTACATTTTTGCGATGATGGT	62.83	225	de novo
PM0027	AT(2*10)	20	CAAAGTAATGAAAATTCCCTCTGTGAA	62.741	CACTTCGTTCTTTCCTTCTCTTCG	62.806	126	de novo
PM0034	TAA(3*9)	27	ATAATCCTGGGAGGTATTTTTGGA	61.037	AGGTATCCTATTCCAAACAAAAGAGAT	60.044	218	de novo
PM0042	AT(2*12)	24	TGTACACATGTTCTGCAGATTCAAA	61.797	CTATCCGACAGACTCGACTCAGAA	62.154	159	de novo
PM0052	TA(2*11)	22	AGTAGAGGTAGGACCCTAGCGTGG	63.209	ATGTGACTACCCCTCTTGTGCTTC	62.925	138	de novo
PM0054	TA(2*11)	22	TTTGTTTTTCTCTTTGTCATGTGG	60.406	TGTATGTAGTGTTATTTGCATTTCTTCA	60.223	181	de novo
PM0057	AT(2*13)	26	CAACATTTGGGATGAAGGTTGAGT	63.425	GCAGAATTTGTCCCCTATTCCATT	63.482	152	de novo
PM0062	AT(2*13)	26	CATTCAATCAAAATAGAGTAGTCGGAGT	61.316	TTGCCTTACATTCTTCCCACTTTT	62.233	160	de novo
PM0064	GA(2*15)	30	ATCATCATCGAGCAGTAAGAAGGG	62.913	GAAGCCTCGTCTTGTTTGTCCTAA	63.031	130	de novo
PM0073	AT(2*12)	24	GTAGACCCTCGGCTTACTTTGTCA	62.933	AATCCTGGTTTGTGGTGGTGTC	63.242	131	de novo
PM0084	AGG(3*11)	33	TCCAAATCAATTCATGCTCTCAAA	62.922	CCTACCTTCTCCTTCTCCTTCTCC	62.146	147	de novo
PM0103	AT(2*13)	26	GCACATGCTTGTAAAATGAAATGA	61.208	TTCCGTTATTCATATTTTCTTCAAATG	60.715	229	de novo
PM0107	TA(2*13)	26	AGTTTGAATTAATTACGGCTGACAA	60.281	GAGAGTGGCCAGAGGATAATTGTA	60.834	142	de novo
PM0113	TA(2*14)	28	AACCAAACGACCCCTTATTGTTCT	63.098	TATGACCATTGCAACTCTGTTCGT	62.962	220	de novo
PM0117	AG(2*12)	24	GCCATGTCAGTACAATTTCAAGCA	63.397	GGCTATATTTCATTGGTCATTGCC	62.739	132	de novo
PM0119	AT(2*12)	24	TCTTTCAATTCCAATAATCAACATAGG	60.732	TCAGATAACTTCATTTGCATTCCA	60.825	138	de novo
PM0121	AT(2*12)	24	CAGTGACCATTTGATAACTCAACTCTG	62.355	TGGTGGTTTTATTCAACTTTTCTTCA	62.081	151	de novo
PM0126	AT(2*16)	32	GCCAAACTGGTCAAATCTATCCAA	63.426	TATTTCTACTCCGGTTGGGGAGTC	63.678	232	de novo
PM0136	TA(2*11)	22	ATGCCAAATCAAGATCGAAAACTT	62.232	AGCATGGGGTATGAGGTGTTTTT	62.912	160	de novo
PM0139	AT(2*13)	26	TCTCATTGAACTATATGGAAGCTCATAA	60.669	TCCTCAACCCTTCCAATTAAAAAT	61.156	136	de novo
PM0141	TA(2*18)	36	GCAAGCACATCAGAACCAATGTA	62.304	GCAGCATGGCTAACCAAGTTATTC	63.166	106	de novo
PM0146	AT(2*22)	22	TTGCATACCCTAGAGAGATGATGTTG	62.742	TGAACTGCCAGACTCTTATTTCACTC	62.243	221	de novo
PM0153	AT(2*11)	26	GCTAGCTGTCACTGATGAATAGACAAAG	62.891	ATTTCATCTAGCGTGATGGCAGTT	63.261	154	de novo
PM0169	TA(2*13)	20	GAGGATTGCGAGAAGCTAGTAGGA	62.425	GCATGCATATATTTGGCTTCACCT	63.361	226	de novo
PM0174	AT(2*10)	26	AAACAATAGCGAAAATAATCTCCCA	61.261	TTGACCAAAAATGAGTGATTGACA	61.621	127	de novo
PM0193	AT(2*13)	28	TCATCGATTGGTGTATTCATTGGA	63.455	GTGATGAAAGATGGTACGAAAGGG	63.009	93	de novo
PM0198	AT(2*16)	32	GATTGGTAAATGGGATCACTCTCG	63	TCTTTCACGACTTGGGGTGTTAAT	63.019	155	de novo
PM0200	TA(2*15)	30	TAAGAATTTCATGAATGCACTGGC	62.44	GATTGATATTTGAATCCCCATCG	61.528	156	de novo
PM0202	AT(2*13)	26	TGTAGTACTCCCTAGTCCCTCCGA	62.483	CGTCACTACACCAATGTCATCCTT	62.397	239	de novo
PM0204	AT(2*24)	48	TTAGGGACAGAGGGAGTACTCATCATA	62.53	TGTTTGACTCTGGAATTGCAAAAA	62.943	235	de novo
PM0206	AT(2*11)	22	AACTATGAACAAAGTATTTAGGGCCA	60.479	GGTTGTATGGACATTTACTAAGAGTGCT	61.256	175	de novo
PM0212	TA(2*12)	24	TTGTTTGTAGGTTCCTTTTTGTTGG	62.45	AGTAGGCGGGCCTAAGGTTCT	62.584	160	de novo
PM0239	TA(2*10)	20	TCATGTGAAATACTTTGAAGTTAGAGGG	62.031	CATGCTGCAGAGTTGGCTATAATC	62.254	215	de novo
PM0248	TA(2*11)	22	CATTGACGTTTTTGAAGAGTAGGTGA	62.752	AAAATGTCGATAACTTCGTGTGGG	63.336	146	de novo
PM0250	AT(2*11)	22	CGCACTTTCATTCGTAATTCGTAG	62.08	TGAAAATTCCTTTTAATTGCCAAAA	61.93	234	de novo
PM0253	AG(2*11)	22	CCTCTCTTTCTTTTGACACCCTGA	63.094	ATTGGATACAGTTTTGGTGAGCGT	63.048	148	de novo
PM0266	CTT(3*10)	30	CCTTGGTTATTCAAGCCTTAACCTC	62.448	CACCCCATTTACTCCTTTATTCCC	62.875	159	de novo
PM0277	ATA(3*8)	24	TGTGACATTCGCTGTAGCATTTTT	62.985	TGCATTCATTCATGTAGAAGCAACT	62.154	157	de novo
PM0283	AT(2*10)	20	TGTTCTTTTCAATTTGCACCATTC	62.325	GAACCCTAGTCTTCAAGAATTTCACTG	61.888	156	de novo
PM0286	AAC(3*9)	27	ATATGACAACGACAACAACGACGA	63.731	TGTTTTTGCTGGTGCTGGTG	63.195	149	de novo
PM0288	TA(2*12)	24	TCGAATTCCAATGCAACAGTAATTT	62.853	TGCAAATGTGAAAAAGGAAACAAA	62.746	103	de novo
PM0293	TA(2*26)	52	TGTCGTTACTATTTGTTTTGTTCGG	61.409	CATTTAGCACGTATATCCCTTCCC	61.953	129	de novo
PM0297	AT	22	TTCTTGCTTGGTAGATTGCATTAGAA	62.4	TTTTGAGGGGCAATTGAGTCTTTA	63.11	132	de novo
PM0319	AT	22	TTTCAATCTATCACAGGATACAACACG	62.48	TGGACTAAAGAGCGTCTGAATCAGTAT	62.77	119	de novo
PM0321	TTC	27	TGGCGATAAATACATGAGTTCCCT	62.93	TCACAATCCTTCAATGTAAAAAGGTG	62.45	198	de novo
PM0329	TA	26	TGTACCCTTATGTGTTATGCCTTATCC	62.41	CCACGTAGGCTATCCTAGGGTTCT	63.01	131	de novo
PM0331	TA	32	TGGTGGTTGTTGGTTAGAGAAACTT	62.23	TGGGATTTGAGTTGACTGAATTGTT	63..02	153	de novo
PM0333	AT	22	GGGTGGGGTATTTAAAACACGATA	62.05	TGGTCCTAACTCCACAACACTTCA	63.04	197	de novo
PM0336	AT	22	GCATATGCTTAGGGCGCTCAATA	64.46	ATACATGGAGTCCAGGGGTTCATC	64.45	121	de novo
PM0346	TA	24	TGGAAATACATGCATATTCTAATCACA	60.78	CTTATCTTTCAAGCCCAAGATCG	61.37	160	de novo
PM0355	AT	30	TCGAAATACTATCACGGACCAACA	62.73	TGACATCAACTCACGTTCACTATCTTT	62.37	187	de novo
PM0360	TA	20	TCCCCAAATTTTACTTTGAAACAAG	61.6	TTATTTTCATGCCACAAAGTAGCG	62.38	110	de novo
PM0365	TAT	72	CTTGATCTATGACTGGGCGGA	62.43	TGGTGGAAACTCTTAATTAGTGGTAAGA	61.6	159	de novo
PM0371	TA	24	GCATGCACATGATGTAACAACAAC	62.46	CCCCAAAACAGAAAATGAAAGATT	61.63	155	de novo
PM0378	AT	20	AACCTTTTTCTTATTGGTTTGCGA	62.17	CTACTCTTCCCAGCAAAAGCAAAG	62.74	145	de novo
PM0380	AT	22	TGGTTTACTCAGTGGTCTATATCAGCA	62.29	CCCAGCAATGTATTACTTTTTGCC	62.85	159	de novo
PM0382	CTT	27	GAGCTTGATTCCTCAACCCTACCT	63.19	TTCAAGTCATTAACCACCCCATTT	62.7	160	de novo
PM0385	TTC	27	TGCAAGTTTCCAATTTACCCATTT	62.73	CGGTAAGGATTTTGCTATCTACGTG	62.2	159	de novo
PM0395	AT	26	CAAAAATAAACAAATTCCTTTTTCCC	61.27	TTTTTGGTACAAATTTTTGATGTGTTT	60.99	108	de novo
PM0413	TA	26	TGGTGGTAAATTATATACATGGCAAAT	60.74	GCTTTTCTTTTCACTTACTCTTGCC	61.05	160	de novo
PM0417	TA	30	AAACATAATCATCGTGAAAGGCAA	61.84	AAAAATCGAAAGAACCAAATTTCTCT	60.94	137	de novo
PM0423	CT	30	ACGAAGTGTTCAAATCTCCAGACC	62.91	TTGGAGAAGACTGGCGTAGGTTTA	63.33	115	de novo
PM0427	TA	24	CCACGTGATATGTTTAAAACCACAA	61.97	TCAAGTGCTAGACATGAAATCTCCA	62.31	209	de novo
PM0429	CA	26	CAGATATCAGTTAAGTATTTGAACCCCC	62.31	GAGGGTAAACGGGAAGGAAAAA	62.57	140	de novo
PM0436	AT	34	CTCCTCTTATCCCAAAGTTTTCCC	62.48	TGTTAGTTCTTGTTTGGCAATTGAA	61.97	220	de novo
PM0439	AT	20	AACAACCACAATACCCCAATCAAG	63.12	ACAATTGCTTATTTTGTTGGGTGG	63.13	160	de novo
PM0442	AT	26	CACAAATTGACCAAGCGTAGAAGA	62.64	CAAGATGCTGTCAGGTTCTGTTTG	63.27	160	de novo
PM0449	TA	20	AAAATTTTCATCTTCCTTCTGTAAAGTG	60.58	TGCATTGGTTATATGAATTATTGATTG	60.22	199	de novo
PM0451	TC	34	ATCTATGGAAGGTCAATGGCTTCA	63.11	TCGTGTGCATATGTTTGATCACTG	63.1	152	de novo
PM0458	CTCTC	20	GCCCCCTTTCTCTTCTCTAATTTTC	62.88	GAGAGGAGAACGAAGAAGGTGGAT	63.39	112	de novo
PM0459	TA	22	TGCTAGCACAGTTATTCTAGGGCT	60.77	TGGGATCTTGGATTGTATTTGATT	60.75	160	de novo
PM0467	AT	20	TTCTCTGTTCTTATAATGAAGGGGATT	60.83	TGCATCTTAAGTCATCAAAAATACAAAA	61.28	160	de novo
PM0471	GT	24	GACAGATGAAAAACAACCTTGTCA	60.42	TCCAACTCATCCAATTTTTATCAAG	60.55	151	de novo
PM0473	AT	28	AAGGTGCAAATGGAGCAAAAATAC	62.56	CCCTGGTGATTTCTCAGTTCTAAAAG	62.62	160	de novo
PM0478	AG	24	AAAGTTGAGACCAGAAGCCATTTG	62.92	AATCTTGCAACTGCTGACACAGTAA	62.37	151	de novo
PM0489	AT	26	CAACTTTTCTATTCTTCGTCACATCA	60.86	TCATGCACATTACCATATCAACAA	60.14	160	de novo
PM0492	TA	24	TTTTTGAAAATTTGGGACAAGTTCA	62.82	AAGTGTTTGAGTCAAGGAAGGCAC	63.04	200	de novo
PM0495	AAAAT	25	CACAAAAACTGACCAACAATTGGA	63.15	CTACTAACCTCCTCCCTCACACCA	62.89	122	de novo
PM0503	AT	28	GTTCTTCTGATGTCTTGTGGGATAAG	61.52	CTCGAATACCTTCGTTCGTAATCC	62.23	160	de novo
PM0505	AAT	27	TCATCATTGTGTAAACAAAAAGAACAAT	61.13	TGCAATAATTTTAATTGATGGCTTATTA	60.31	160	de novo
PM0512	AT	26	CATTTGTTCATGGTGCTCTATGCT	62.54	GACAGACCTACATAGAGTTCGCCG	63.46	136	de novo
PM0518	TA	22	TGTAATGCATGGTTTGATATTCACG	62.87	AAGTGTTGGTCAAAGTCCATATCATTT	62.19	137	de novo
PM0520	AT	20	CAGGACCAAAACAAAACTTACCCA	63.31	TTATGAGGCACCAAATTCATCTCA	62.82	142	de novo
PM0522	ACA	24	TGTTCTAATTCCTTTTGCCACGAT	63.03	TGTGCTCATGGATTGTCTTTCATT	62.94	129	de novo
PM0529	AGA	21	TCTTTGCCAACTTTTCACAATTTTT	62.19	TTTATTTTTCCACTTCCGTGCAAT	62.84	143	de novo
PM0531	AT	22	TTCTTTTGGTTTTGCATTTTCTTG	61.57	ACCTCGTATTAATAAAATTTGCGATG	60.74	157	de novo
PM0541	TTC	36	TATGCCCTCTTCCTTCTTCTCCTT	62.88	ATACCCAAAATCCTCACCAAGAAA	62	149	de novo
PM0544	(AT)13	24	TCAGCATCCTCTAAAGTGCTCAAC	63.332	TTCTTGGCAAACACCTCAAATACA	63.399	144	de novo
PM0551	(TA)14	28	CGCTATAGTAGTGTCGGGGTGTTC	63.154	CTGCCGGAATCTATTGGTTGTAAG	63.027	158	de novo
PM0560	(AT)12	24	TCGGACGGTTAAGATAAATCAGGA	63.005	ACGATTAAATCTAACGGTCGCAGT	62.274	106	de novo
PM0563	(ATT)14	42	TCATTTGAAGTACATTTACACCATGTTT	61.042	TCTCGTACCGATCGAGTTTTTATACTT	61.701	152	de novo
PM0570	(TA)12	24	TGCTAAAGTGCACCAGACACTAATTT	62.41	AAACAGACTTTAGTCATTTCTGCTTGAA	61.969	151	de novo
PM0583	(AG)11	22	TTGCTATCTGGATCCTTTGTTTCC	62.705	TGAATGCAAGCTTGACACACATAC	62.335	151	de novo
PM0599	(AGA)9	27	GAGGGGAGAAGGAGAGGAGGA	63.366	TGGGTAAACTACTACCATTGGCAAC	62.37	152	de novo
PM0607	(TA)11	22	ATTCTTGCCTGAATCTCGCTACTG	63.146	AATTTCGTTCTATAAAGGCTGCCC	62.836	134	de novo
PM0611	(TA)17	34	GGAATCGATCAAAGCAAATCAGTT	62.72	CTCGATGACGAAGAGGAGCACTAT	63.242	158	de novo
PM0613	(TA)15	30	TACAATTCTCAAAAGGGAAATCCG	62.505	TTAATAACAGGGGAAGACCCGAAT	62.98	125	de novo
PM0627	(AT)14	28	AACAAAGTGCGTCCAGAGGTAAAG	62.943	CTTTAACACAGCGACATTGCATTT	62.481	125	de novo
PM0635	(TA)12	24	TTGTGGGTTAGAAAATCTCCCAAA	62.894	TCATCTCAACTCAATATGAATTCAACAA	62.091	157	de novo
PM0642	(TA)12	24	GCATCCGTTAATTTCGGAAAAA	62.215	AACCCTAGTCATTTGGGTGGATCT	63.181	140	de novo
PM0643	(AATAC)10	50	AGTGTGTAGTTGGGATTTCGGGTA	62.921	TCTGTTTGAATCATTGTTACCCATTG	63.134	154	de novo
PM0647	(AT)13	26	ATTGGGCCAAACTATGTGGTTAGT	61.944	ACTAATGCATGCAACAATGCAAGT	62.901	147	de novo
PM0678	(AT)13	26	CCATCATGAGCCTTGCTTACATTT	63.547	CAACAAGGCACAAAGCTAACAGAA	52.768	160	de novo
PM0679	(ACATT)4	20	CTTCTGCTTTCTCCTCAACCATTC	62.698	GTTGCACCCATCAACAAGTACG	62.618	155	de novo
PM0693	(AT)13	26	TGAGTGATTTTGTGAATGTGGCTT	62.948	TAGATTAGTGGTCGTTTGGTGGCT	63.142	158	de novo
PM0699	(TTA)7	21	GGCCTAAACCCCTTTTGTCATTAT	62.527	AAGCTGATTTCTCCATTGGGATTT	63.382	124	de novo
PM0712	(GA)11	22	GATAAAACACGGAGAGGTCGTCTG	63.338	AATCTCCGTATAAAACCCCCAAAA	62.797	116	de novo
PM0720	(TAA)10	30	AATGAGCAACTCCGGTATGATGTT	63.039	CTCTCATCTGCCTTGTTTTCATCA	62.817	137	de novo
PM0747	(TA)11	22	AAGAACTTCCAATTATGTCAACAAAGAA	61.6	GGGTGTAGGCTCAAATCTTCACA	62.593	158	de novo
PM0758	(TA)14	28	ACAAGCTGTTATGTGTTATTGGCA	60.802	TGTGCAAATTCAAATTTAGTCCTG	60.385	95	de novo
PM0775	(GGT)7	21	GGGAAAATGATGTGGGAAGGT	62.179	CCTATTATTCTCCCTTTCCCTCCA	62.758	132	de novo
PM0778	(AT)12	24	ACGATCAATTTAGTTGAATCCCAA	60.894	TACATTTGTGACCAAACGTGAAAG	61.16	131	de novo
PM0783	(AG)10	20	TTGGGAAATGATAAATAGCTCAAAGAA	62.31	AACAAAACATCGCATAACGCAATA	62.602	157	de novo
PM0795	(AAT)10	30	TGGTTTTGAGAAAATTAAGAACCATGT	62.208	ATGTGTGCCAAGTCAAAAGTGAAT	61.998	155	de novo
PM0804	TA(2*11)	22	CAAATCACAACAAATCGGTAGGAG	61.895	ATTTGCTGACCTTTTTATGTTCCA	61.036	206	de novo
PM0807	AT(2*11)	22	CTGAGGTAATTCCCTGAAGAGCTG	62.696	GCAAAGTGAGCAATCAAAAACCTT	62.851	147	de novo
PM0809	AT(2*10)	20	GCATTGAGCACTAAAGGAGGCTAA	63.055	ATCAGACTCACCCATTTTCTGTCC	62.784	125	de novo
PM0811	TGT(3*8)	24	TGAGAGTATAGTTTTAATGAGAACGGTG	60.323	TTCATTTTGTGAGAAAACCTTTCA	60.017	123	de novo
PM0813	TA(2*11)	22	TAATTTCTCCACGTTGATCACAAA	60.729	TGAATTTAAATATAAAGCTTGACCATGA	60.434	110	de novo
PM0815	AT(2*12)	24	TTTTGTCTCACGTTTGATCACTTTTT	62.276	TGAGAAAGAAACTCAGGAGAAGGG	62.354	235	de novo
PM0818	AAT(3*9)	27	TTCTAAGGAAATGAAAAATAATGCAAA	60.51	TTAAATAGAAAAGTAACCGTCATCCC	60.032	126	de novo
PM0819	GTT(3*7)	21	CGTACTACTTACCCTCCCCAGACC	63.292	GTTTACCCTGTTTATGGATGAGCG	62.935	141	de novo
PM0823	TA(2*11)	22	TACAAAATTCAGCCAAGTTGACCA	62.843	CCAAAATTGTTCTCCGAGTGATTC	63.108	135	de novo
PM0826	GTA(3*11)	33	TGGAGCGTTATCTTGCTTATCCTC	62.937	CGAAGGACAAGAAACTACACAGGAA	62.929	91	de novo
PM0828	AC(2*11)	22	ATAACAACATGATACAGGGCAGCA	62.76	GCAAAAATGGAAGGAAATGTGAAA	63.316	158	de novo
PM0830	AT(2*12)	24	CAACAAAAATAGAAACATCAGAATTCAA	60.881	TCAAAGACTCTCTCACCCGTAATG	61.849	145	de novo
PM0833	TTA(3*9)	27	GCCTCCTCACTTGTTTCACTTCTC	62.809	ACGTGACAACTAGGTTTTGGGGTA	62.931	203	de novo
PM0835	TA(2*11)	22	TCGATGTCAATATCGACTAGGACTAGAA	62.577	TCCCAAATTGGATTTGACAATAATC	62.127	159	de novo
PM0837	AT(2*12)	24	CGTGAACCCATGCTCCTCTC	63.13	TTCATGTAGAGGTGTATTCAAGATTTCG	62.766	160	de novo
PM0839	TC(2*11)	22	ACCCCATTTCCTGTTCTTCTTCTC	63.071	CATCAACATCTTCAGCAGCTTTGT	62.858	129	de novo
PM0842	AT(2*14)	28	GACAAATAGCGAAGTTTCACCTGT	60.896	CATTTCTTGAACTTTGAAAAATCACAT	60.899	152	de novo
PM0846	AT(2*11)	22	TAGATGCCACATCACTTATCGGTC	62.412	GCAGTTTGCTGAAACTCTTAACCC	62.549	81	de novo
PM0848	AAT(3*9)	27	TTTCAAAACGAGGATCGATGAGAT	63.211	CCCAATTTTGACCGATATATAACCC	62.537	213	de novo
PM0850	TA(2*12)	24	CGGGGTGATGTATTTCCATACCTA	63.005	TTGCAATTCAAAACAAAGGACAAA	62.746	138	de novo
PM0855	CAC(3*10)	30	ATCTCTTGCCCAATGTCCATACTG	63.544	TTCAAACTGTCCAAGCATGATGAG	63.591	154	de novo
PM0856	AT(2*10)	20	ACCATAAGCACTGACTGTTGGGAT	63.141	GATCGTCATTGTGTTGATTCTTGC	62.955	157	de novo
PM0858	AT(2*13)	26	CTAGCTTTCGAATAAAGAAATCAACAA	60.473	TTGGCACAAACTAATTAAAAAGTAATGA	60.483	152	de novo
PM0860	GA(2*13)	26	GCTATGCCCCATTGTCATTATAGC	62.859	TTGCTGTTCAATTTGATTTCAAGC	62.553	133	de novo
PM0863	CCCGT(5*4)	20	TTTGAAATTTGGAAACTTAAGCATTATT	60.71	ACGAAAATAAGTACCATCCCATCC	61.425	212	de novo
PM0865	GAA(3*9)	27	AAGAAGAAGACAGGCACCATCATC	63.017	TCTTGATTGAACTGAAGTGGGTGT	62.154	112	de novo
PM0872	AT(2*10)	20	ATCTCGACTAGTGGTTTGGTTTCG	62.822	TGGTTTGGTTCGTTTTGACTTTTT	62.929	81	de novo
PM0875	TA(2*10)	20	TTTAGATGCGGTTTCTTTCATTCC	62.628	AGTCAACCATGTCAAAAATTTCCA	61.775	160	de novo
PM0878	AAT(3*9)	27	TTCCTTTGGGGAATTTGTCTTTTT	63.068	TCAAGAAAGAGCTTGCGTGATATTC	63.057	238	de novo
PM0880	AG(2*15)	30	TGGAGAAACAATGGAAGTGATGAG	62.578	TTTTACAGCTTCCAAATTTGACTTGA	62.292	148	de novo
PM0882	AT(2*14)	28	TTTTGTCGTTAATGAGATAATTTTACGG	61.69	TGTCACTTCCACTTTGTCTCGAAT	62.276	159	de novo
PM0885	TAT(3*14)	42	TGTCATTAAAATTTTCTCAAGCACACA	62.977	TGACTTGCTTGATCTATGACTGGG	62.712	240	de novo
PM0886	AGA(3*10)	30	CCCCAAAACTCACCCATTAAAAGT	63.372	AATTGAGGTTTGCCATTGATCCTA	62.912	158	de novo
PM0888	AT(2*13)	26	CACCGTAAACCACCACCCTAATA	61.997	TCGGATTAAGTATGCGGTTACACA	62.664	117	de novo
PM0890	TTA(3*8)	24	TCATTCTTTTCTTTGCCTTGTTGA	62.212	GGAACTCAAATATGTACCCATTCACA	62.247	118	de novo
PM0892	AT(2*20)	40	TGGTGAAAAAGTTCATGATTTTCAAG	62.544	TGGTTATTCGTCAGATCTTTGCAT	62.007	156	de novo
PM0894	ATGA(4*5)	20	TTTCATTGGTAGGATTAGGAAGCC	61.733	GGTCTACCAATTCAAGACATTAGCC	61.362	159	de novo
PM0895	AT(2*10)	20	TGTCAATAGGTTCAAAATACAAGGTACA	61.139	AATGAATAAATAACATTCGTAAAAGGGA	60.506	157	de novo
PM0899	AAT(3*16)	48	ACTCTTCTGTCAGAGTAAAGGGCAT	61.008	TACGTGGGTTCTGATCTTTCCATA	61.877	159	de novo
PM0900	AT(2*24)	48	AATTGTATGAAAGCATGTGGACAA	60.633	GAAACACAATCAGCTCATGAAAAA	60.508	159	de novo
PM0902	TA(2*14)	28	TCTAGCCCTCTCATCGACCTTATC	62.183	AAAATGGATAAGGAGATTTTGGCA	62.033	159	de novo
PM0908	ATA(3*9)	27	CCCTCCCCTTCCAGTAGCTAATAA	62.885	TACTTACCACTCCACCACAACCCT	63.02	159	de novo
PM0909	TA(2*14)	28	ATTGTTGAAAACATGCACTTGTGA	61.672	TGAGTTTCGAGTAAAAGACTAAAGGTTC	60.822	145	de novo
PM0914	AG(2*13)	26	TCAAAGCTTCAAAATGGTGAGAAA	62.212	ATCGAGTCCCAATTGTTCATCTTC	62.687	160	de novo
PM0917	TA(2*11)	22	ACATTCTATGTGGCGTCTTACGTG	62.455	GCTGACTACAAGCGGAAAACTGAT	63.06	140	de novo
PM0919	TGTCA(5*5)	25	GGTCATAACCTCGGTAAGCTGAAA	62.729	AGGTCGAAGGATTATTTGGGAGAG	62.971	87	de novo
PM0922	AT(2*13)	26	TTTCCGTGTTTTTCATTATGTTTTTG	62.218	TTGATGTGTGCGGAAAGAGTTAAA	62.956	110	de novo
PM0924	AT(2*11)	22	AATCGTGGTGGCTATTTGAACAAT	62.841	ACCCCTTCACCCCTTCTTACATTA	63.074	92	de novo
PM0927	TCT(3*7)	21	CCCTAAGTTTCTGCCCTCTTCTCT	62.588	GGTTAGAAGGGGCAATTGGTTATT	62.527	160	de novo
PM0930	TA(2*12)	24	TCTATCAGATTTAGGAATTCGGGC	61.826	GGAGAAATGGCTAACTTTGGGAAT	62.797	150	de novo
PM0932	AT(2*11)	22	TGTTAGAGACTTCATAGACAAGCCAA	60.665	CAGCTTGCAAGAACTTTAGAAACAA	61.216	144	de novo
PM0934	AT(2*12)	24	TGTTCAAAATACAAATAGAACCACACAA	61.873	CCACATGACGGTTGTGATCTTAAT	62.19	100	de novo
PM0936	GT(2*12)	24	AGTTGTGTCTCAATCCTTTCACGA	62.276	TGCTTAAAAATCTGACTTTGGTGTTC	61.907	135	de novo
PM0938	TA(2*12)	24	CTTATGTTTTGATCTATTACACATGGCA	61.524	ACTCGAGACCTCTGATTTATGGGA	62.469	157	de novo
PM0940	GAAA(4*7)	28	GGTCACAAGGCAAACAACCTTTT	63.546	TTCCATACATTTAGGAGTCTTGCCA	63.028	143	de novo
PM0942	TA(2*12)	24	AAACAAATGCATCAACAAATGAAA	60.598	TGCACTATAATTTGTTAGGAAAAAGGA	60.562	268	de novo
PM0944	CT(2*15)	30	AACCCTAAACGCCATTCAGATTTT	63.107	TCCATAATTCAAGAAATTATCAGTGCAA	62.956	158	de novo
PM0946	AT(2*10)	20	ACCATAACTCATCTACATAAAAACCCCT	61.542	TCTCAATTCAGAAGCAGAGCTACG	62.324	103	de novo
PM0950	AAT(3*11)	33	GGAGGGAAAAATTAGGTATTGATGG	62.049	CCTTTGAGGCTTTGACCGTATCTA	62.823	102	de novo
PM0952	AT(2*13)	26	CCCACTCAACTCAATAAGAAATAACTGA	62.031	GTCGGTTAGAGAATCTCCCAAAAA	61.899	160	de novo
PM0955	TA(2*12)	24	TACTAGCCTTACCCTTGAGCATCG	62.944	TTGCGACTATTACAAAAAGTTTCGACT	62.533	227	de novo
PM0957	AT(2*14)	28	AAAGTGGTTTAGACCCCTATTTCG	60.894	GAATCTCCTTCTATTTGGAATAGGTTTT	60.697	151	de novo
PM0959	TA(2*13)	26	CTTTTGTGGGCTATTTTGGGACTA	62.531	AAACAATGGGCCACAAGATAAGAA	62.922	146	de novo
PM0961	TTCA(4*5)	20	GCCTTTCAATAAACTCACATTCATTACA	62.609	TGAAGGGATATTCTCACATTAAAACACA	62.944	150	de novo
PM0963	AT(2*12)	24	TTTGGTAATGTTGTGTGATGTCAAGA	62.656	GAAAAATCACTTGTCTCAAGCTCTCA	62.341	148	de novo
PM0966	TA(2*12)	24	ATGCAACGCACGTATTCAAGAAC	63.413	TCTTGGAGATAAGAGCTTCCCACTT	62.9	153	de novo
PM0968	ATATT(5*4)	20	GGAGATGGATAATTGCAATGTGTTG	63.647	GTATCAAACAAGTTGGGACGGAAG	63.019	143	de novo
PM0969	ACA(3*8)	24	TGACTCTCCCTTGATTCATTGTCA	63.123	ACGTACACTCTACCCTCCCAGACC	63.941	146	de novo
PM0971	TA(2*14)	28	ATGTTGTTTTCCAGTGCAAACTGT	62.016	GCACAGGCTCGGAGTCTACTATTC	62.741	185	de novo
PM0974	TA(2*12)	24	AAAAAGGAATCCCGATTTATGGTG	63.266	TTGTTGGTCATGTTACCATTCTGG	63.034	144	de novo
PM0976	AT(2*10)	20	TTCAAATGTGTGAAGTTTTGACGC	63.391	CAACTAGATCGTAACCGGCCTAGA	62.836	115	de novo
PM0978	AG(2*14)	28	TGGTGCATAACGGAACAATTTAGA	62.65	GATTATTTTCGTTTCAGCCCTCCT	62.903	128	de novo
PM0981	TG(2*26)	52	GCTGTCCGAACACCATAACCATTA	64.17	CTTTCATCCTCTAAACATGCAGGG	63.214	159	de novo
PM0983	AT(2*13)	26	TTGCTCAGTTATGCTTTGTTCAGC	62.885	TGGAATGTACTGAGAATGCACGAT	62.951	94	de novo
PM0985	TA(2*19)	38	TGGAACCTTTGCTATTGATAAACACAT	62.957	TCGGACACAACACTCTACGATAAAA	62.042	159	de novo
PM0987	GAA(3*7)	21	CAAATTTCCAAATCAAAACCAACC	62.613	ACCTTGGTGAAGAAATCCAATGAA	62.996	143	de novo
PM0989	TA(2*13)	26	TGTATGGATCTAGTAAATAAGTTGCGTG	60.927	GAGAGGCGAACGAGATTTATTATG	60.45	151	de novo
PM0991	AT(2*12)	24	ACAATGCTCAATAATGCACGAAAT	61.862	TGCATTGAAACATTTATTAGGGTTGA	62.671	131	de novo
PM0994	AAT(3*8)	24	TGAATTTAAACGATACGATACAATGAAA	61.042	GCCAATGAAGTTGACATTAACACC	61.803	155	de novo
PM0998	AGC(3*10)	30	TCAATATACTTGGTCAGCAGCCTGT	63.266	CTTTCCCATATCCAGAGAGTGAGG	62.455	144	de novo
PM1000	TC(2*13)	26	TAAAAACATAATTCCTTTGGGCGA	62.737	GACTTGCTCAAGGTATGTGTTACACTG	62.397	193	de novo
PM1003	AAG(3*12)	36	CAAGAAGAAGAACAAGAACAAGAACAA	61.414	CCTTACAAAGCTTTCAACAATGGA	61.628	100	de novo
PM1004	AT(2*14)	28	GTTGTCGGTTTATGAAAATCTCAAAG	61.334	AAAGCACGAACATGAAGTGAAATC	61.7	240	de novo
PM1006	CTC(3*7)	21	GGTGGGGTTTTGAATTGTCTTTTT	63.378	GGAGAAGAAGGAGAAGAAGGAGAAGA	63.051	155	de novo
PM1007	TA(2*14)	28	TCTGGATGCTGAGTACCTGAACCT	63.558	TCATTGCTCAGTTATGCTTTGTTCA	63.083	148	de novo
PM1009	TA(2*11)	22	AGGTGAATGAGATCTGGGAGAGTG	63.096	TCCCTCGCCTCTCTCACTTTATAC	62.199	199	de novo
PM1011	AAAT(4*5)	20	GAAAAGGACAAATACCCAAAATGAGA	62.629	GCAGAGCTTTGCCCTTATTTCTTT	63.221	88	de novo
PM1013	AT(2*11)	22	AATTGCATAGACAAAACAAAAAGGAAA	62.25	GCTGAAAGTGACATCCATCAACTG	63.164	146	de novo
PM1015	AT(2*12)	24	GGAAAATATGCAAAGTTGGGTGAT	62.328	AACCATGAGTTGATAATTTGAAGAAAAA	61.443	203	de novo
PM1019	TAA(3*8)	24	GATAGCTGATGTTTGGAAGGAACG	63.231	CTGAAACTCTTGCTCTCTTCGGTC	63.023	116	de novo
PM1020	AAG(3*7)	21	CAAAAATCCAAAATCAAACCCAAA	62.998	TTCCCATGAATTCGAGAAGAAAAA	63.089	136	de novo
PM1022	AT(2*11)	22	ATGTGGAAGTTCCTTTGTCTCCAC	62.795	GTTGCACCATTTCTCGGTAAAATC	62.937	85	de novo
PM1024	AGG(3*9)	27	GGAGGAGATGGGGACGAATAG	62.053	CTTCCTCCACTTCTTTTTCCTCCT	62.465	298	de novo
PM1026	GTAAT(5*4)	20	GGACCATCTCAAAATTCGTCTCAT	62.687	TGGCAAAGATCATTTATCAAAATTCA	62.751	108	de novo
PM1027	AGA(3*11)	33	AACCCTTTCATTTTAGTCCCTCCA	63.168	AATTGCCAAACCCTAGCCTCTATT	62.449	150	de novo
PM1028	TA(2*12)	24	AGCAGCATCTCTGATTTGAGCTTT	62.953	ATCACGTGCATGTTCTTCATGTCT	63.075	117	de novo
PM1032	AT(2*15)	30	ATTTGCACAATAACAAAAATGGGC	63.053	TGTGTGTTGGATTTTATTCCGTGT	62.528	137	de novo
PM1034	AT(2*11)	22	CTGATAATAAATTGACTCCGCCCC	63.867	AAAACAAAAGGACCCTGCAAAGAT	63.296	153	de novo
PM1036	AG(2*12)	24	CAAATGAAGCTCCAGGGATTAAAA	62.613	TTCTCCAGAGGTGGGAAAAATGTA	63.091	149	de novo
PM1039	TA(2*14)	28	TTTCCCTTTGTATTGCAATTTCTT	60.222	GACAAAACACGACAGAATGTACAAA	60.353	150	de novo
PM1043	AGA(3*7)	21	AAAAGATCCCAAAGTTCAGCCTCT	63	TCCTTGATTCTAAATCCCTCACAAA	62	142	de novo
PM1061	AT(2*11)	22	GAATCACTCCATGTAACTTTTTAACTGA	60	TATCCCACTTCAATTCGAAAAAGA	61	168	de novo
PM1065	AGA(3*9)	27	TAAAACCCCAAATCACTCCTCTCA	63	AACTTAGTGCTACAATGCCCAACC	63	154	de novo
PM1070	TA(2*13)	26	TTAAGCTGACTCTCCTTCTCCTGC	63	AAGAAATCAAAAACTGCTGAAGAGGT	62	130	de novo
PM1085	AAAT(4*5)	20	CTTATTTCTTTGGGATGAGCATGG	63	TTTTGGCAATTTCTATTCAACTACCA	62	154	de novo
PM1088	TATTA(5*6)	30	CCTCTGAATACATCTTCTGCACTTG	61	AAAATTGTCTTTCAAGGGTGTTATTG	61	187	de novo
PM1119	AT(2*11)	22	TTACTGAGCGGAAGCTAAATCAGG	63	TTTCAGCCTTACCTCTTGAGTTTGA	63	142	de novo
PM1147	AT(2*14)	28	GAAGGTTTCTAAGAGGAGGGGAAA	62	TTGAAGAAAAATCGAATTAAAGATGAAA	62	219	de novo
PM1276	TAT(3*9)	27	TTCTCAAAAACGCTTTTACAATTTTT	60.67	TGTCTTTAGGAACCATTTAACAACTCA	61.357	239	de novo
PM1277	TA(2*14)	28	TTAAAAGTCAATCCAAACGGGCTA	62.93	TATTGACCTAAAGTGGCTTCCCAA	63.014	114	de novo
PM1279	AT(2*12)	24	AGCGACGACTAACTTGATCTCCTT	61.916	GCATACCAAACAACCCCTTTTAGA	62.437	159	de novo
PM1281	AT(2*16)	32	ATTTACACGATTCAATGGAACCCA	63.524	CCTCCAAACCAATTGAGTCATCTC	63.204	182	de novo
PM1283	TA(2*13)	26	TGTGTACGTGTTATATGTGTCTGGGA	62.569	CGTGATTTGTTCCTAAATTCATGC	61.835	229	de novo
PM1285	AT(2*13)	26	CATATCATGGCACAAGAAAGGAGA	62.5	ACCTTTTAGCATCTCGTGAACCTG	62.933	106	de novo
PM1287	TA(2*12)	24	TTCCCTCCTACCTCGTTCTTCTCT	62.971	CCGTGTATTTGTGTTTGTTTCGAG	62.754	202	de novo
PM1291	AT(2*15)	30	GCATTCATCTGCAATTGATTTTATG	61.778	TCAAGACAAATACAAGAGATATGGATCA	61.328	151	de novo
PM1293	TA(2*11)	22	GTCCCAACACCTCTAGTCAGTGGA	63.888	GTTAATTGAAAGTGGGAAGAGCCC	63.289	158	de novo
PM1295	AT(2*13)	26	CACACGAATAATTCAAAGGGAATGA	63.218	GAACCAAACTAACGAAACCCAAAA	62.437	156	de novo
PM1298	AGC(3*7)	21	AACAGAGTCATCACAGTAGGCGG	62.828	ATACGTTTGCCACGACATCTTCTT	63.158	160	de novo
PM1299	AAAAAT(6*4)	24	GGCCTCGAATTAATCCTACGAAAA	63.571	TTTCAGACATGAACGAGAAATTTCATAA	63.131	140	de novo
PM1300	AT(2*13)	26	GGAACAAACCATTTCAAGTGATCC	62.9	CACTCTCCATTGTCTCCTGTTTCA	62.798	147	de novo
PM1302	TTC(3*8)	24	GCCCTATCAAGCTTGTAACAATGG	63.043	CAAATCGTGCAAAGTGGGTAGATT	63.444	147	de novo
PM1303	TA(2*10)	20	ATAAAAAGCGACGGACAACATCTC	62.744	CCAGATAGAGAAGCGACAGACAGA	62.276	219	de novo
PM1305	TA(2*10)	20	TCCATGGGTCCAAAATTAGAGGTA	62.787	CGCAGCAATAGCTGACTACTACGA	63.008	148	de novo
PM1307	TA(2*12)	24	AGTTGGAACTTGAGAATCTAACACG	60.102	TAATTGAGAAGTTTGCGTGTCAAC	60.557	160	de novo
PM1310	TCT(3*10)	30	GCAAGCTTGAAACAATGGAGTCTT	63.048	TTTTCCCCAAAGTTTATCCTCTCC	62.77	126	de novo
PM1310	TCT(3*10)	30	GCAAGCTTGAAACAATGGAGTCTT	63.048	TTTTCCCCAAAGTTTATCCTCTCC	62.77	126	de novo
PM1312	GA(2*10)	20	TGGCTGGTGGACTTTGTTTATTCT	63.129	TATGGAGGAATTGAGGAGAGGAGA	62.543	113	de novo
PM1314	AT(2*12)	24	CACGTAAGCCCAAAGGTCTACAAA	63.539	TTTTTCAAAACCTTCATTTTGTGTCA	62.847	212	de novo
PM1316	TA(2*11)	22	TGAGTGGATGAATGCTCTATTTTCAA	63.138	AGGCGCCAATTAAAACCAAAAAT	63.767	208	de novo
PM1319	CTT(3*11)	33	AACAAAGCCCAATGCTAAGATTCA	63.138	TGTCATTATTCCCAAAACCCATTC	62.996	138	de novo
PM1322	AAT(3*9)	27	TTTTATGAAGAAAGGGAGACTGATTTTT	61.884	CCGTAGATAATCGCACGGTCTAAT	62.559	223	de novo
PM1323	AC(2*13)	26	TGCTCTGTAAATTTCCCCAACATA	61.822	TAAGTATGGTTTGTTGGACCCCA	62.485	160	de novo
PM1326	TA(2*13)	26	CCCATTCCTCCTCTGACAATTCTA	62.771	GTTCAGACTAATGCTGCACCTGAA	62.858	140	de novo
PM1329	TA(2*11)	22	GAAACCTTAATGATACCACAACAACA	60.409	TTTCCTTTTCTTGGTAGGTTTTACAC	60.181	277	de novo
PM1331	TA(2*13)	26	TGCAGAAAACTTTAAATATCTTTGGGA	62.323	TGGATCTGGTTAAAAGGAAAGACAA	62.22	154	de novo
PM1332	TC(2*14)	28	TATTTCACCCTTATCCCTGGCAGT	63.981	CTCCATATTGCTGATTCCTGTTCC	63.112	105	de novo
PM1334	GAA(3*7)	21	CGAAAATGGCACACAATGTTAAAG	62.662	TGTTCCTATCTTGTCAATTCCTTTTTG	62.741	155	de novo
PM1335	TA(2*11)	22	CTTCCCAAAAACTTGTGTGATGC	62.933	TGTATGGGGGTATTTGCAAAATGT	63.327	131	de novo
PM1337	ATT(3*7)	21	ATTTCACATGCGTGTGGATACAAT	62.544	GGTTTTGCAGGATTGCTAGAAGAA	62.935	198	de novo
PM1339	AAT(3*9)	27	TTTTTGTTTGTTTCTTTTATGTTTGGAA	62.1	TGCAACCAAGGATTATTATTTCCC	62.236	141	de novo
PM1341	CTC(3*7)	21	CCACCACCTCCACCTCTTTCT	62.736	TAAGGAGAGGGAGAGGGATAAGGA	62.741	160	de novo
PM1344	AAC(3*7)	21	AGAGATTGCACTCCTTAACCAAACA	62.438	TCCTTAATGGGGTTTTTATCCTTCA	62.886	118	de novo
PM1345	AG(2*11)	22	GGATTATTGCAAAAGATATATCAGCACT	61.135	TTGATTTTGTGGTTGAGATGGTCT	61.95	141	de novo
PM1347	AT(2*18)	36	TCGTATTTTTGCTTCCTTTCCTTTT	62.472	TTGAAACAAAGTATGACAAGCAACC	61.559	150	de novo
PM1350	TAT(3*11)	33	TGATTTTATCATTAAAGAGCTCGAACC	62.049	ACAGCTCCCATTCTTCTCTATCCA	62.585	226	de novo
PM1351	TA(2*12)	24	CCAATTCTTTCCACCACCTACAAA	63.307	TTGCAAACATTGCATGAAAAAGAG	63.376	168	de novo
PM1353	TA(2*13)	26	TCCACTGTCACATTCCTACATTTGTT	62.946	TTAAGGAGCTCCATTCACCTTCAG	63.006	232	de novo
PM1355	AT(2*13)	26	CAATCAAACATAAAAGAGGTGGCA	62.326	TTGTTGATTTTGGCTTTGTGAATG	63.154	159	de novo
PM1356	AAT(3*9)	27	TCAACCAAACAAGAATAAATGGAGAA	62.065	AACTAGATTGAAGATGACCGCTCG	63.035	120	de novo
PM1358	AT(2*10)	20	TGTCACTACCATCTCCACATCGTC	63.501	ATAGGCGGGCTTAGGATTCTCTTT	63.641	145	de novo
PM1360	TTCT(4*6)	24	ATGTCCAGTTGATTGCATCTCGTA	62.951	AGCCAAATTTGACCTCTCAACAAC	62.824	149	de novo
PM1361	TGT(3*9)	27	ACACACCCTACCACCCTACTTTGA	63.02	TTTCCCCAAATCACTTCCGTAGTA	62.906	121	de novo
PM1362	TA(2*10)	20	TAGGGACAAAAGTGGTTAGCTCCA	63.222	TTTTTGGATTTTTGGTTTGATTTTGT	62.746	147	de novo
PM1364	AT(2*13)	26	TGTTTACACTTCAATAAATTAAGCAAGC	60.317	TTCATGTTAGACGTCCATCCTTTT	61.065	149	de novo
PM1366	AT(2*12)	24	CCTCGTATCAGTGCTAAATACTACTCCA	62.159	TGAGGTGTTTTGAGCATCATCTCT	62.382	156	de novo
PM1368	AACGCC(6*4)	24	AAACTTTTTGGAAGGCGCTTTTAG	63.029	AGTGGAACCGAATTGACAGCTTAG	62.933	155	de novo
PM1369	AT(2*11)	22	ATGTTCTCTGTTCGGTTCTTCACC	62.912	CCCTGGCTTCTATGATTCAACATC	63.112	124	de novo
PM1371	AT(2*12)	24	ATCTGTTGTCCATCAACTACGCCT	63.255	CGTTTTCTCAGTTTCAATTTACGTGAT	62.777	157	de novo
st_10066	AAG	-	CATTGGCAACATCACCATTC	58	TGTCGATTTTGTATCCGTGAA	58	270	Tang et al. 2008
st_11361	CAC	-	AACACCACCGCCACTAACTC	58	ATATGACGATGACGTGGCAA	58	150	Tang et al. 2008
st_11600	CAA	-	AACCCCATCAACCCTACTCC	58	GAAGATGAGGAAGCACCAGC	58	165	Tang et al. 2008
st_11672	CAA	-	CCTTTTGCTTTGAACCCATC	58	CTGCTTGAAGTTCTGCTGGA	58	210	Tang et al. 2008
st_11798	TCT	-	GCCAGACTTGCCATTTCATT	58	TAAGTTCCAGCATCATGCCA	58	450	Tang et al. 2008
st_11889	GCC	-	GTACACCCAAAACCGGCTAA	58	CTTTGTCTGGATCGTGCTCA	58	190	Tang et al. 2008
st_14911	TCT	-	GGAGGTTTCAGTGATGGGAA	58	TCAAAGACTTGGAACGCAAT	58	180	Tang et al. 2008
st_15123	AC	-	TTTGTTCCCACCTCACAACA	58	TGGGGTAACAGCAAAAGAGC	58	210	Tang et al. 2008
st_17019	AAT	-	GACGCAGAACTCATCTTGTTCA	58	GCGATTCGATTGCATTCTCT	58	280	Tang et al. 2008
st_18034	TTC	-	TTTGTGCTCAACTTTCCATGTC	58	GCCAAAAAGAGAAACCCCAT	58	200	Tang et al. 2008
st_19532	AT	-	CAATGAATGCTGGTGCACTT	58	CAATGAGAGGGGGAGTCAAG	58	225	Tang et al. 2008
st_24630	ATCT	-	CCCCCAGTGGTTTCACATAC	58	TGGGAAAAGGTACAAAGACGA	58	160	Tang et al. 2008
st_2663	TA	-	CCTCCTCCTCATCATGCACT	58	ACACCCTCCTCTCCCAAAAA	58	200	Tang et al. 2008
st_2696	TCT	-	GAAACCTACTCGTCCCGTTG	58	TCTCACAATGGGGTTGATGA	58	130	Tang et al. 2008
st_3797	AT	-	CAACGCTACTCAATGGCTCA	58	ACAACTCTAGAACGAGAGGAACA	58	200	Tang et al. 2008
st_4848	TA	-	GGTGCTTGGGTTCTCAATTC	58	CACGTCAAGACAAAGACACAA	58	250	Tang et al. 2008
st_4913	TGG	-	CAGGGAGAAGTTGGCTTCAG	58	GGAACAGGGCCTTTCATACA	58	320	Tang et al. 2008
st_572	CAG	-	ATCTAACCGAGGAGGGTTGC	58	TCAACAGCTGGAGCATCATC	58	265	Tang et al. 2008
st_6851	CTT	-	GGCAAAGAGGCTGAAAAGTG	58	GGTAAGCTGATTGCTCTGGC	58	230	Tang et al. 2008
st_7982	TCT	-	CAAACACCCAAATGGCTTCT	58	AGCATAGATGGTATTGCCCA	58	235	Tang et al. 2008
st_8313	CTT	-	TTGATATTAACCATGGCAGCA	58	TTGATGGGATTGCACAGAAA	58	220	Tang et al. 2008
STG001	(CT)10	20	CAGCCAACATTTGTACCCCT	n.d.	ACCCCCACTTGCCATATTTT	n.d.	131-135	Ghislain et al. 2009
STG003	(TA)6	12	CTCCGTTCAATCTCCGACTC	n.d.	TCGGATCATTCACCATTTGA	n.d.	121-133	Ghislain et al. 2009
STG005	(GA)12	24	GGACACAGAGCTGCTTGAGA	n.d.	CTTTGGGTGTTCATCGGTCT	n.d.	129, 207-223	Ghislain et al. 2009
STG006	(AC)9	18	TGAAAACTGGTTTCCGCATT	n.d.	TAAGCAAGCTCTCTCCAGGG	n.d.	136-168	Ghislain et al. 2009
STG008	(GT)6	12	TCCTCGAAAAATTCCTCCAC	n.d.	CGCCTTCTTCAACAATCCAT	n.d.	305-315	Ghislain et al. 2009
STG009	(AT)10	20	TTAATCCAACTTTCGACCCG	n.d.	CACTCTCACATCCACTTTGCTC	n.d.	130-150	Ghislain et al. 2009
STG010	(TG)6	12	CGATCTCTGCTTTGCAGGTA	n.d.	GTTCATCACTACCGCCGACT	n.d.	150-170	Ghislain et al. 2009
STG011	(AAC)6	18	TTGCTCCTCCTCCACTTGAT	n.d.	CACACACCTCAAATTGGTCG	n.d.	120-170	Ghislain et al. 2009
STG015	(ACC)5	15	TGTAGCTGAAATCCGTGGTG	n.d.	GGCGAGGAAACTACAATGGA	n.d.	149	Ghislain et al. 2009
STG018	(CAA)8	24	ACCCGAATCCAAACCCTAAC	n.d.	AACCCGTGTCAACTTCTGCT	n.d.	134	Ghislain et al. 2009
STG020	(GAT)6	18	GTCATCCGAAGATGGAGGAA	n.d.	CTGGACTGTCTTCACCACCA	n.d.	120-160	Ghislain et al. 2009
STG022	(AGTG)5	20	TCAGGCTGAGAGACATGAGAA	n.d.	GTGGGCAAGTTTTGTTGGTT	n.d.	135	Ghislain et al. 2009
STG025	(AAAC)5	20	TGGAATCCGAATTACGCTCT	n.d.	AGGTTTTACCACTCGGGCTT	n.d.	190-210	Ghislain et al. 2009
STGBSS	(TCT)9	27	AATCGGTGATAAATGTGAATGC	49	ATGCTTGCCATGTGATGTGT	50	130-142	Ghislain et al. 2009
STI0001	(AAT)n	>=3	CAGCAAAATCAGAACCCGAT	50	GGATCATCAAATTCACCGCT	50	180-240	Feingold et al. 2005
STI0002	(ATT)n	-	ACAGGAATCACACCTGCACA	58.51	TTCAACATCCGCCTGTCATA	58.51	122	Feingold et al. 2005
STI0003	(ACC)n	>=3	ACCATCCACCATGTCAATGC	52	CTCATGGATGGTGTCATTGG	52	130-180	Feingold et al. 2005
STI0009	(AGC)n(AAC)n	>=6	GCGAAAACCTTGAAGCAACT	50	CTGCTGTTGCTGTTGATGGT	52	245-300	Feingold et al. 2005
STI0012	(ATT)n	>=3	GAAGCGACTTCCAAAATCAGA	50	AAAGGGAGGAATAGAAACCAAAA	50	170-193	Feingold et al. 2005
STI0019	(ATCT)7imp	-	TCCCTGTTGCCTTGAACAAT	58.97	TGGGAAAAGGTACAAAGACGA	58.14	126	Feingold et al. 2005
STI0022	(ACCCG)n	>=5	TCTCCAATTACTTGATGGACCC	53	CAATGCCATACACGTGGCTA	52	110-140	Feingold et al. 2005
STI0026	(TA)n+ (GT)n	-	CAACGCTACTCAATGGCTCA	58.46	ACAACTCTAGAACGAGAGGAACA	55.86	182	Feingold et al. 2005
STI0028	(CAA)imp	-	ATACCCTCCAATGGGTCCTT	58.05	CTTGGAGATTTGCAAGAAGAA	55.76	192	Feingold et al. 2005
STI0030	(ATT)n	>=3	TTGACCCTCCAACTATAGATTCTTC	54	TGACAACTTTAAAGCATATGTCAGC	53	95-118	Feingold et al. 2005
STI0032	(GGA)n	>=3	TGGGAAGAATCCTGAAATGG	50	TGCTCTACCAATTAACGGCA	50	130-138	Feingold et al. 2005
STI0036	(AC)n (TC)imp	>=4	GGACTGGCTGACCATGAACT	54	TTACAGGAAATGCAAACTTCG	49	115-160	Feingold et al. 2005
STI0038	(CTG)n	>=3	CCAAATGAGGCTAAGGGTGA	52	GGCCAAGAAAATCAAGAACG	50	110-115	Feingold et al. 2005
STI0043	(AAC)imp	-	CAATGCGAATGTTGCTACTGGT	60.87	ATCCACCAAGACCTCCAGAA	57.94	138	Feingold et al. 2005
STI0049	(TCTT)n	-	GGAAGTCCTCAACTGGCTG	56.75	TCAACTATATGCCTACTGCCCAA	59.48	157	Feingold et al. 2005
STI0050	(ATA)n	-	TTCCTCTAAGCGGCAAAAGG	60.27	GGAGGAGACTTGGGTTTCTCC	59.88	91	Feingold et al. 2005
STI0052	(CTT)n	-	TCATCACAACGTGACCCCA	60.37	GGGCTTGAATGATGTGAAGCTC	61.8	173	Feingold et al. 2005
STI0054	(CCA)n	-	GCCACTATGCAAGCCCATTTG	63.38	GGGTCGATGTTTCGGTTGAG	61.24	176	Feingold et al. 2005
STI0055	(AAG)n	-	CCGTTGATGGGATTGCACA	62.3	TGATATTAACCATGGCAGCAGC	60.78	220	Feingold et al. 2005
STI0057	(AAG)n	-	CCTTGTAGAACAGCAGTGGTC	55.93	TCCGCCAAGACTGATGCA	60.95	196	Feingold et al. 2005
STI0060	(ATA)n	-	ACTTCTGCATCTGGTGAAGC	56.45	GGTCTGGATTCCCAGGTTG	58.72	173	Feingold et al. 2005
STI0061	(GAA)n	-	AGCAACCACCACAGCAGC	59.4	CCGGCGATTGGATCGACG	66.68	-	Feingold et al. 2005
STM0003	AC(9)AT(9)	36	AATTGTAACTCTGTGTGTGTG	49.32	GGAGAATCATAACAACCAG	48.58	141	Milbourne et al 1998
STM0013	(AC)23 (AT)6 (AG)9	-	AACTATCAACTAAATGCCTTTTT	52.28	TTAATATTTTTTACTCGGCTATTG	53.04	195	Milbourne et al 1998
STM0037	(TC)n (AC)n AA (AC)n (AT)n	>=10	AATTTAACTTAGAAGATTAGTCTC	47	ATTTGGTTGGGTATGATA	41	125-175	Milbourne et al 1998
STM0040	(AT)20 AG…(AT)2 (GT)11	-	GCAATAATGGCCAACACTTC	56.59	TGGGAAATGTTAGTCAAAAATAGC	57.38	140	Milbourne et al 1998
STM0051	(AC)7…(AC)7(AT)4	-	TACATACATACACACACGCG	52.34	CTGCAACTTATAGCCTCCA	52.52	115	Milbourne et al 1998
STM1004	(AAG)7	21	ATATGAAATTCTCTCGATGTTTCG	58.7	TCAGCCCATAAAXCTTTAGTTACCT	57.6	186-189	Milbourne et al 1998
STM1016	(TCT)9	27	TTCTGATTTCATGCATGTTTCC	49	ATGCTTGCCATGTGATGTGT	50	243-262	Milbourne et al 1998
STM1052	(AT)14GT (AT)4 (GT)6	50	CAATTTCGTTTTTTCATGTGACAC	50	ATGGCGTAATTTGATTTAATACGTAA	51	201-261	Milbourne et al 1998
STM1056	AAAAT	20	AGGTAAGTTTTATTTTCAATTGC	52.64	GGGTATGGGAATAGGTAGTTT	52.53	229	Milbourne et al 1998
STM1104	(TCT)5	15	TGATTCTCTTGCCTACTGTAATCG	54	CAAAGTGGTGTGAAGCTGTGA	52	166-182	Milbourne et al 1998
STM2022	(CAA)3…(CAA)3	>=18	GCGTCAGCGATTTCAGTACTA	58.2	TTCAGTCAACTCCTGTTGCG	60	173-243	Milbourne et al 1998
STM2028	(TAC)5…(TA)3…(CAT)3	-	TCTCACCAGCCGGAACAT	58.54	AAGCTGCGGAAGTGATTTTG	58.91	188	Milbourne et al 1998
STM3009	TC	26	TCAGCTGAACGACCACTGTTC	59.87	GATTTCACCAAGCATGGAAGTC	59.41	110	Milbourne et al 1998
STM5114	(ACC)7	21	AATGGCTCTCTCTGTATGCT	57	GCTGTCCCAACTATCTTTGA	57	290-308	Milbourne et al 1998
STM5115	(AAG)7	21	TCTCCCCCTTCTATCCTCTT	57	TCAACCTGGTGAGATCCAACA	54	220-234	Milbourne et al 1998
STM5119	GAT	15	TGGCCTAGATACATCCGAA	55.1	GGCAAAGTGTATCGGATGAGAA	59.92	280	Milbourne et al 1998
STM5126	(AAG)6	18	GCAACAGCGCATCAACAAA	n.d.	TCCAAATCCATCCCATTGAG	n.d.	334-338	Milbourne et al 1998
STM5140	AAT	-	GCTATTGTTGCAGATAATACG	51.52	GCCATGCACTAATCTTTGATTC	57.3	180/219	Milbourne et al 1998
STM5145	(GAA)5 …(GAA)2	>=21	TGGAACGAGAGGTGGTTT	n.d.	GGATGTTTTCTCACTGGTTTCG	n.d.	334-342	Milbourne et al 1998
STM5146	(AG)7GG(AG)3	22	AGACCTTACGAACATATCCC	n.d.	TACAACCATAGAAGCAGCAGCA	n.d.	322-324	Milbourne et al 1998
STWAX-1	(CTT)4	12	TGATTCTCTTGCCTACTGTAATCG	55	AGTCAGAGTATGGTTCCTGAGTCC	n.d.	960-963	Veilleux et al. 1995
STWAX-2	(ACTC)5	20	CCCATAATACTGTCGATGAGCA	55	GAATGTAGGGAAACATGCATGA	n.d.	224-243	Veilleux et al. 1995

## Sheet: B. SNP details
POPA_No.	SNP_Name	Sequence
POPA1	CT64LGVIII	GTTCAGGGTATGTTGTGTTGACAGTTGTGTCAAATAATTTCCTTTTTAACTTTCTTCCT[A/G]CGCCCTGAACCTCTCTCCTTTGTTTTCTTCTTAGAGCAAGAAAATTTCCCGGAACGATTT
POPA1	Ctg151_136	TAGTGGTTCAGCTGATTATAAACTTCAGCTTTCATATGAAAATATATGGCAGGTTGTGCT[C/G]CATCGTCCATATGGTCAAAATGCTCAGTTTCTCCTCATACAGGTTTTTCAATTATTCCAA
POPA1	Ctg151_73	GGGAAGTACAGAAGTTTCAATTAAATTTGGCATTGGATTGAAGAAATTTTTTTTCTTTTT[A/G]TCTAGTGGTTCAGCTGATTATAAACTTCAGCTTTCATATGAAAATATATGGCAGGTTGTG
POPA1	CTG237LGIV	CCACTTCCCTCCAAATTCAGAAACTGATCTAAACAGGTACATTCACTATCAAAAGTTTCC[A/T]ATTTTTTCCATAGGATGAATTGTTCTAGACCATATGGTATTGATAGGTGATCATACTAAC
POPA1	Ctg355_111	TTGTGATGTATGGATTTATACATATTCAACGTCTTGTCCTACATTTGACAAAAAAGATGT[T/G]CAACAACATTTTTATACTTGGATGACAGTAAATAGATGGAGATGTCGTTTCGTTCCCTAT
POPA1	Ctg355_154	TTTGACAAAAAAGATGTGCAACAACATTTTTATACTTGGATGACAGTAAATAGATGGAGA[T/G]GTCGTTTCGTTCCCTATCTCCGAATATGGGGAATATATTCTCAAAAATTCTTGCTCTAAT
POPA1	Ctg355_217	CGTTTCGTTCCCTATCTCCGAATATGGGGAATATATTCTCAAAAATTCTTGCTCTAATCT[A/G]ACCTAGCTGACGGAAGATGCTAAATAAAGAAGAACTCTTACAAGTTATCGGCCAAATGAT
POPA1	Ctg355_266	TGCTCTAATCTGACCTAGCTGACGGAAGATGCTAAATAAAGAAGAACTCTTACAAGTTAT[T/C]GGCCAAATGATTGTGAGGTTTCATGATATCAATAGGGGATCAACAAGGCTTTCTATATAG
POPA1	Ctg362_159	CTATTCATGCCTTTTTTGGTTATAAATTATAATTCATGCATATCACAAGCATGCTAACGG[T/C]TGTTTATTTGTGACAAAGATGGGTCACGGGGGCGGTTATTGCACCACTCAATGGCATGGC
POPA1	Ctg436_105	TTAAAGAGTAAAACATCAGAATCACCAGTCTAGGACTCATAAAGAACCAAGAAGCTAATT[T/C]GAGGTCAATGAATTCACCCCTAGACTATGCGAAATAGAACAATTTCACCCTCTGTTATTT
POPA1	Ctg436_141	TCATAAAGAACCAAGAAGCTAATTTGAGGTCAATGAATTCACCCCTAGACTATGCGAAAT[A/G]GAACAATTTCACCCTCTGTTATTTAGCTGCAATGATAATTATGGGTATTTAAAATCAAAA
POPA1	Ctg436_180	CACCCCTAGACTATGCGAAATAGAACAATTTCACCCTCTGTTATTTAGCTGCAATGATAA[A/T]TATGGGTATTTAAAATCAAAACTTTATATAAATGCCGCTAAAGGCTAAAGCGACTCTGGA
POPA1	Ctg436_247	TATTTAAAATCAAAACTTTATATAAATGCCGCTAAAGGCTAAAGCGACTCTGGATGCAAC[A/G]ACATTAACTCAATAGCCGCTAAATGTTTTTGCGACATTAAAATATTGTCGCTAAAAGATA
POPA1	Ctg436_306	CAACATTAACTCAATAGCCGCTAAATGTTTTTGCGACATTAAAATATTGTCGCTAAAAGA[A/T]AAATCTATTGCAACTAAATGTCTCTTTTGTTGTAGTGTATAGACTAACCACAACAACTAA
POPA1	Ctg436_61	TTGACNTAAACATTTCGGAATCCTTAAGCTGAAGAAAACCTATATTAAAGAGTAAAACAT[T/C]AGAATCACCAGTCTAGGACTCATAAAGAACCAAGAAGCTAATTTGAGGTCAATGAATTCA
POPA1	Ctg495_125	TTTGAGTGTTGAGCCAGCGGCTGCCACAACCTCTTTATTGATCCCTTTAATCTGTATGTA[A/G]GGACTAGGAACATCTTGTAGATGATCAACCTCTATAAGAATCTGAAAAGAAGAACCCTTT
POPA1	Ctg495_395	AAACCTAAATTATCAGGAATCAGTCCTGAAGCACATCGGATAAAAGGTAAATCAGGTTCA[A/C]CAAAATTACTGTGAAACACTTAGGAAGACTACTGAAGACCTTCAATAGCAACTAAAGGAA
POPA1	Ctg495_90	GAAGTCGAAACCTTTGTGGTATATGAACCATCTAGTTTGAGTGTTGAGCCAGCGGCTGCC[A/G]CAACCTCTTTATTGATCCCTTTAATCTGTATGTAAGGACTAGGAACATCTTGTAGATGAT
POPA1	Ctg498_265	ATGGAAGGGAAAATTTACAAAACCTGGTCGTGTGATTCGTCCTGGAGCAATCAGGATTAA[T/C]GGCAAGTGTCCCTTGACTCCTTTAGAGGTAATATATTGTCATTTTTTTTCCTTTTCAAGA
POPA1	Ctg498_312	CAATCAGGATTAACGGCAAGTGTCCCTTGACTCCTTTAGAGGTAATATATTGTCATTTTT[A/T]TTCCTTTTCAAGAGACTTGACTTAATGTTAATGGAACATGTCATGTTTCGGATAAGTTGT
POPA1	MICRO.10.C1_156	STAYGCCGATGATTTCCTCGAGCAAATTCTCGCTATTCCTTCCTACTCTGGCTTGCCGGT[A/T]GCTGATGTTGGCACTCCATCAGAGACGACGTCGTTTACCTCGGCGTCTGCCGTATCTCAT
POPA1	MICRO.10001.C1_490	GGAAACAGATCCGTTAGACATGTCTGAAGAAGCCAAAGCTGAGAGGTGGTTCCAGCGTGT[A/T]GCTCAGATAAAAGACATATCTGAATTGAGTCAAATCCCAGATGAAGACTTCCCATCTATT
POPA1	MICRO.1004.C1_263	TTTCCCCAGAATTCTKGGTCATGAAGCAGCTGGTGTGGTGGAGAGTGTAGGAGAAAATGT[C/G]GAGGAAGTGAAAGAASGGGACATAGTAATACCAGTATTTCAAAGAAACTGTGGAGAATGT
POPA1	MICRO.1009.C1_661	AGAYCTCTTTAAACCTGACAGGGTTCTAATTGGAGGCCGGGAAACTCCAGGAGGCCAGAA[A/G]GCTATCCAAGCATTGAAGGATGTTTATGCTCATTGGGTTCCTGAARGCAATATCATTACC
POPA1	MICRO.10124.C1_261	CCAGATTACAAAATCCCTTTGACGGCTCAAGGGATTGAACAAGCAAAACAAGCTGGCTCC[T/C]GGATTCTTGATGTTGTTTCCGGCCATGGGTCGTCGGAGAACTGGAAGGKTTACTTCTATG
POPA1	MICRO.10124.C1_611	CCATTTCCTTGAAACTCTATGGRRGGATGKTGATATGAACAGGCACCATCACAATCCTAA[T/C]GAGGAGTTGAATCTTGTAATTGTATCCCATGGTCTAGCTAGTCGAGTTTTTYTAATGAAR
POPA1	MICRO.10145.C1_486	ATCTGGAATAAAGATCATCCTTGTCACACATCCTAGGACTGGTGATCTAAGGGAATCTTT[A/G]AAGTATATTTACAATTTGTATGTTGAATATGTGGTGAAGAATCCGCTSTACTCCCCAGGG
POPA1	MICRO.10150.C1_397	CTACTGCATAATCACCCCACCAGAAAAGTTAAACGTAACGGAGATTGATACATATGATGA[T/G]CACAGAATGGCTATGGCTTTCTCTCTTGCTGCTTGTGCTGATGTTCCAGTCACCATTAAG
POPA1	MICRO.10225.C1_896	TGCAATGACTGGTCAGTTGAGTTYMAAGAGTGATGTTTATAGCTTTGGCGTTGTGCTCCT[A/G]GAACTACTTACTGGCCGTAAACCTGTTGATCATACTTTGCCACGTGGGSMACAGAGTCTT
POPA1	MICRO.10245.C1_333	ACTAAGTGATTTGGAGTTTTACGATGTGGCGGCAAGAGAGGAAGTAGATTCCTTCTTCAG[T/C]TCTGTTGATGAGAATTCTAAATCGTGTGGTGGTAACAGGAAGAGAAGGTGTATTCTGTAA
POPA1	MICRO.1031.C1_549	GAGGTCTTCACTAGTGGAGAAATCAAGGCAAAAGCCTCAGGAGAGGATGCAAGTCTTAAG[T/C]AAYGCTCTCAAAATCAACCAATATGATGCTGAGCCCCTTCTKCGTTCCKGTGGMWYWTCK
POPA1	MICRO.10387.C1_255	AACGTCACTATCTGGATTGCAGGGACCCACCATAAGTCCAGTCTTTTGCAAGCGGGATGG[A/G]CGGGTTACAGCTGATTACTTTGCCATTGTCATATGTGTACCAAAGAAAGCACTTTACAAG
POPA1	MICRO.10402.C2_284	AATGGTATGGGTGGAAGCCTTGATCCCATTTGATAAAGGGGAACTCCTCAGTACGATACA[T/C]CAAGTTGGAATGGTTGAGAGAACYGAATACACTGAGAAAGGAACTCTGGTGAGAGCACAT
POPA1	MICRO.10434.C1_499	TCGGCGGTTTAAGGATGGTTCCCATTTGTGGGCATTGGCGCTGCAAAAGCGTAAGGAAGG[A/G]CGATGCCCTCTTGAGCCTGGTGAAGTAGCCGTGCTGCTTCGGGCYATGGGTTATCCTAAA
POPA1	MICRO.1046.C23_349	STTGSTGKSKMRMSRCAAACGCGTATTGTTCTCCTGGATATTGTCAGAWGCAATGTCCAG[A/G]TCCATACCCAGAGGGACGATGCGGATGGCAAGCTAATGGTAAATCATGTCCTACTGGTAC
POPA1	MICRO.1046.C25_194	AGGTATTAAYMMWSCMTCAMCCCCATCCCCATCCCCACTTCCATACCCCCAATGTGGAAT[T/G]AAAAAGGGTGGCGGGAAATGTATTAAAACAGGAGAGTGKTGWAGTATATGGGGTWGGTGT
POPA1	MICRO.10480.C1_667	TCAAATCCCATAACGAAACTACACTTTTCGATAAATCTTCGTATTCATAATCTAATCCTA[A/G]AGCTAAACTATCCCATAGCTTCACAACATTCTTYCCGGCWGAAAATTCCGTCCATGGAAA
POPA1	MICRO.10486.C2_1188	AAARAACCGACTGATTGGTGGGCATATAGCCAATTGTTGCAGCTGTGGTTATACTGAAGT[T/C]TATTTTGTAGCTAGCCCATTYTYTTATATTGTAACMCTACTACTGTTTGCTATGTTTGTT
POPA1	MICRO.10533.C1_1374	AACTGCACTACAAGAAGCAGCMAAGAAAAGGGAAATGAGATATTCAGACTTGAAGAAAAT[T/C]GATCGTGGAGTTCGTCGACATTTCCACGATGACATCTCAGTASCRGTTGTGTTCCTGGAC
POPA1	MICRO.10595.C2_596	AGTAGATTTGACCCAWGCCAATATCTYTGTGCAAATTGATCTTGGAAAGAGAGCAAATGG[T/G]AGAGTAAATTCATCAGCTTCAACTATTAAGGCTGATGATGKTACMCCAAGCAATYMACCM
POPA1	MICRO.10614.C1_305	TATTTACGAGCATGCAGTTGTWWTATCTGTGAAGATGGAGGACCAGGATGCTTTCGAGAG[T/G]GACTTCTTTCAGCTAAAACCCTATTACACAGATGCACGTGRCCGTCTTCCAGCTYCCCCA
POPA1	MICRO.10614.C1_648	ATGGATCTGSTTGCAAAGACTGTGASGGATSAGATAGCTGGATGCAGTGAGAAGGCATAT[T/G]ACCGTCTTTCAACTAGTGATGCTCGGSMAATATTRCTGTTCTCATCAGACAAAGAACTAC
POPA1	MICRO.10635.C1_299	AGTGTTTGCTCCCTACTCAGTATTWAARGGCAAAGCAGCACTTTCTGCTGAACCTARGCT[A/G]CCCACATTTAATAGACTGGATTCTGGAGGTGTTAAACTCAATCGCCGAGGTGTCATTATG
POPA1	MICRO.10652.C2_1112	AGGAATCCTCCTCAATCACATCARGCTCCMCCMATTAGGTATACAGGGGCACATAGCTAC[A/C]CCAGCCAGAGTGTATATGAGGCACCTAGCACGGTYTCATATGCTCCAGCTTATAGCGGTA
POPA1	MICRO.10652.C2_1147	TAGGTATACAGGGGCACATAGCTACMCCAGCCAGAGTGTATATGAGGCACCTAGCACGGT[T/C]TCATATGCTCCAGCTTATAGCGGTACTCACACTCAAAGTCCGGCTATACTTGCTCCMCAA
POPA1	MICRO.10679.C2_1008	CGCCGGCRTYTACGYCGGGAAATGGAGCCGACGGCGAGATGAATTCCGACCAATGTTGCT[T/C]TGATGCATCGATGCTTTTGACTAAACTAGCCCTTGCTAGGSGGAGCTACGACAACGTCAG
POPA1	MICRO.1073.C1_835	AGGARGTAAAGGTGTCTCCACCTAAAATGGAGGATGAAAGTGGGGAGGAGGAGGARGAAG[A/G]AGAAGAAGAAGAACAAGGGGCAACTCTCTGTGGAGCTTGTGGTGATAATTATGCCACKGA
POPA1	MICRO.10797.C2_417	TACCGACAACACGTGCTGTATCTCCTAAGCTCGGAAGAAACAAGAACTCCACATCTACAA[C/G]CAACAGCTCCGAAAGTGGAGGATCGTGTTTCAGTCCAAGAGTTGTCAACAAAGAACAGGT
POPA1	MICRO.1081.C50_394	GCTTTGGTCCCTCGCTGTAGCTTTCAAATTGATCTTATTGACGGCACTGCTACAACCACA[A/G]CATCTATCKCTGCTGAATTGGGAGAAAAGCTCCTATCCCTGACAGCAGAAGACATATTTG
POPA1	MICRO.10882.C1_118	CCGTCGACTCGTCTTCACTACGGCGCCAACGTCMACTTTCCTCGACTCCGCATTTCCCCT[T/G]CTCCTTATCTTTCTCTGTGGTTCACAGTTTTGTTCATCAGAGTGAACTGAAGTTTCACAT
POPA1	MICRO.10919.C1_177	TATGACTGTGTTTGTCCAGAATYTTYTACAGCAAATGCAAACCAGATTCCAGACAATGTC[T/C]GAATCAATCATCTCAAAAATTGACGAGATGGGAAACCGGATTGATGAACTTGAACAGAGC
POPA1	MICRO.10924.C1_458	CTTACCATCCAAGCAGCTCCCTCTTGTCTGTAATTAGCTTTGTTGTTAAGCTGCAATGAA[T/G]AGAACATCTTACTTGAGCTGTCACATTTCGTTTTACATATGATGTTCGGCACTAATAACT
POPA1	MICRO.1094.C2_672	YGTKGGSGATTTACAAAAAATGATYCAGAGAAAACMCAGTGAAAGCAGATTGAAAGAGCG[A/C]GTTACACMAAACGACRTAGCTACTCTGCTTTACTCATCTGGKACTACCGGAGCAAGCAAA
POPA1	MICRO.10943.C4_818	SCACTGGAAGTATTTATTTTTCTTTTTAATTACTTTTTTTTGGACCAACTTTTATTTTCT[A/T]ATTTTTATTTTTCTGCTATTTACARTTTTAATATTTTTGGTCCTATAAAGTTGAATGAAC
POPA1	MICRO.1095.C2_1133	ATTTTTYTGKTTATTTGCCAGTTGAATTGTATTTTCATACAGCAAGGCCTTATACATTGT[T/C]TATGATTTGGCAATGCTGTGTTACAAAACAATGTTATTCTTWTTAATAACAAAGATAATG
POPA1	MICRO.10953.C1_310	GGGTTTGCTTTTGCTGGTTATGCTGCCGGTATTGYTACGTATCTTGCAGTACATAATCTC[A/G]ACATCTCACTCCCTACAGCTCTGGCTCAAATTCCTTTCCTTCATGGATCTTGATGTCATT
POPA1	MICRO.10998.C2_757	ATCAGCTGCTTTAGCTTCAMCGAGCYTCYTTACGCTACTCAACGCCCGCGATACTCTAGG[A/C]GTTGGTCKCGAATTTATCCATGGATTCGTTACGTTTTGATAAACGTATCCCARTTTGCTT
POPA1	MICRO.1101.C1_254	AGCWGCTTCACTCAACGTCTCCGATTTAACAACCTTCAAACTTCTAGAAACTTCCGGTGT[A/T]TCCGCCGTTTCCGGCGTYGCACCTCCGCCGAATCTAAAAGGYGCGTTGACGATCATCGAT
POPA1	MICRO.1102.C3_1173	ATYRYGTGCTTGAAAATAAAGGTGGAGGASTAAGGAAACTGTGACTTTCAGTCTCACCAT[T/C]SAAAACAATTTACATTTGCATATAGACACTCTTTCTTYTCATTCACTTTGTRTGGATKAC
POPA1	MICRO.1107.C2_472	TTCTCTGGGTAACTCCRMCCCCAAGAAGTATGATGAAATTGATGCTGCCCCTGAAGAAAG[A/G]GCTCGTGGTATTACGATTAATACTGCCACAGTGGAGTATGAAACTGAAAATCGGCATTAC
POPA1	MICRO.1111.C2_2022	CTTCCACGAGATGGATGTAACCTTAGAAGCAATAGTGATGCCGCGCTCTCGTTCGAGGTC[A/G]ATAGAATCTAAGGCACGCTCGTGAGGTATATCAGCGCCGCACTGACGAAGCAGCCTATCC
POPA1	MICRO.11123.C1_885	TCAACCTGTGCTAGAARCCTTGACTATTTCTTCAGCATTTGCAGAAGTCCAATCACATGT[T/C]TGAAATTTGAATTTAAGGCTCTTGAAGCTACTGGAAGTTGTTTTGACAAGGATTCAATTT
POPA1	MICRO.11159.C3_484	TTTATAATATCAGAGTACGTATTTTAAATAAAACATGATGTTGGTTGGTCACTTTYTTTC[A/C]CCTGTTCAAAGTTCAAACCAATATTGGTCACTACTGCATTATTGSTGAGGTYTGRGGRGA
POPA1	MICRO.1124.C1_1254	CCTCAGCAAAGTGCCCAGCSTRTTCCTGGATATGGTCAGCCTGTGCCACAACAACCTCTT[A/G]CTTATGCTCAAGCWGCCCCTGTTGGAGGTTACAGTTCCTACCCTTCACAGCCCACTTACA
POPA1	MICRO.11276.C1_376	CAGAGTAGCTTGAGGTGATTGAGCTGCTCCTCAAAAATAATTGGAAGGCTTAGCATTCAA[A/C]TGGCTGCTTGCTGCTGTGTCMKGAGTAATTGCTTCCTTGTAGATCTGGGATCCAAGTGGT
POPA1	MICRO.1131.C1_434	TGCCGTGAYTGACGGCGGCTTTGCGACGGAGCTGGAACGTCATGGAGCGGACCTTAATGA[T/C]CCTCTTTGGAGCGCTAAATGTCTCCTCACTGAYCCTCACCTTGTCCGCGCTGTACACTTG
POPA1	MICRO.11341.C1_705	AGAGAGATGCTAATTTCATTATACAGATGATATAGTTCTCCTCCATCCTTTTCATCTGAA[A/T]AGACTGATGAAAAGGATTCAGGRACAATGCGTTCTTACCCCGTTATTGTAATTCCCCTCT
POPA1	MICRO.11387.C1_361	AACAACATTTTGTTGGACGAATTGCTTGAGGCACATGTAGGAGACTTTGGCTTGGCAAAG[T/C]TAATTGACTTCCCTTACTCAAAATCCATGTCCGCGGTTGCTGGTTCATACGGCTACATTG
POPA1	MICRO.11414.C1_323	TCAGATGAGCGTGCTCTCTCACTTCTCGCCATGAAGACGAATAGGTCTGGACAGCATGAT[T/G]AACCTCATGCTGCTGCTGTCCGTATACAAAATAAATTTCGCAGTTGGAAGGRRRGAAGAG
POPA1	MICRO.11421.C2_443	AGTGATTTACTTGACAAACTGTCCAGGTACCCGCCGTGACCAGCAATACGTTTCTAGTCA[C/G]TGTAATAAGCTGTTTGTACCGTTGTGATCTTCTCGTCCAAAAGGTTATGTTTGCACTAGG
POPA1	MICRO.11454.C1_754	AGACAGCACAAAGGATGAGCTTGGATCTGGTAACATCAATTCAACAAGTGGAAGAAGTCA[A/G]CCAAAAATMCGAAGGACTAAAAGCGTGCATTCGAGTAGTTCTAGTCTGAAAGGRWYMAAG
POPA1	MICRO.1151.C2_873	CACCTTGGATCTCTTTTGGTGCAATGAAGTTGATTACTCGCATCTTRGATCCGAATCCTA[T/C]GACACGTATTACCGTGCCTGAAATTTKGRRRGATGAATGGTTTAAGAAARATTATAGACC
POPA1	MICRO.1154.C1_1418	AAAGCAAATGGGAAGGCTYTYTGCTGAATTTCCTTTGGAGAACAAGCGCTMTGCTAAAGG[T/C]AGAGGAAAGGCCAACTCAAAGGATGTTGGTACTAACGGGCCTCCTGCTCCAAATCAAACT
POPA1	MICRO.11608.C1_1083	TAGCTTGCGATCAACGGAGCAAGAACGTAGGGTGGTAAATACCTTCATTCAAACGCTAAT[T/C]GATGATCCAAGTAGCTTGGCTGGTCAATTGGTTGATACCTTTTCAGAAATAGTATCCAGC
POPA1	MICRO.11684.C1_985	AARGGCTAGACCACAAGGGTCTTTTGTACGTAGTCTTATCATGCATTTGTTGTTTCCACA[A/G]GTTGAACTTTTGACCTCYTGGTCACATGACAACAACTTTACCAATTCTCTTCAATCATGC
POPA1	MICRO.11686.C1_304	GTAAAGAARGTGGATGCAAAGTCTAGGGTTGCATTTAGATTTAGATCAGAGTTGGAGGTG[T/G]TGGATGATGGATTTAAATGGAGGAAATATGGCAAAAAGATGGTCAAGAATAGTTCAAATC
POPA1	MICRO.1169.C1_977	RGTGYYACATTTACTAAAGCAGAYATGCTACTTCCGCATCAGATATTGGAGTCSAGCTTG[A/G]GCTCACCATACGAGCAACCAAATCCYGTTTTCCTGGCGAGTGACCAATTCAATCTGTCAT
POPA1	MICRO.11829.C1_496	AAATACTGAAAATTACTGGGGAAACAAGAATGATGAAGAAAGAAGATAATTGGCACCATT[A/T]TGAAAGAAGCAGTGGAAAATTCTTWACATCTTTTTCACTGCCTCTGAATTGTAGGGCTGA
POPA1	MICRO.1188.C1_2285	TGGGCGGTATTATCTGGGGATGTTTTTGGGTGGGGCTTATGAGGAGGCGCTCGGAGGACT[A/C]CACAATCTATTTGGTGGACCAAGCGTTGTTCGCGTGTTGCARAGCGATAGCCCTCACAGC
POPA1	MICRO.1193.C1_1598	TTTTGGTTTTCCTTYTCTATCCATCCCCCTAGAGTAGAATAATCCAACAGCAGAAAGTYT[T/C]TTAGTAATAGTTTGCAAGTGGGCTGCCAGTCCTACAAATGGATCATCAAGACTTGCTGTT
POPA1	MICRO.12033.C1_1104	ACTCGGTTGGTAAGATGAGCAGGGGCTWACAGATGCTGAATAACCTATAATATCCACATG[T/C]CCAACTGGCTTGCATCCCTTTTTGTAAGTAGTTCCATCTTCTTCAACGATCCAACCAGYT
POPA1	MICRO.12072.C2_422	ATTTCCACATTGAGTGAGCGAATGGATGAGTTCACATCTCGGATTGAAGAGCTAAACTCA[A/G]ARATATCTGCCAATAAAGTTTCTGCTAGCCAACMAAATTTGSCAGTGCATGCTGAGTCTT
POPA1	MICRO.12083.C1_326	AGGGTRGGGAAGAAGCATAAGGCTCGTCTCCTGGTGYTCAGCAGCGTTGCTGCTTCAGCT[T/G]CTAAGGTTGAGAGCACTCAAACTGTTAATGAASCATTAGAAGAGGTSGAAGAAACTGAAG
POPA1	MICRO.12126.C1_799	TATCATATGGAGTGCATAAAGCAGTGGTTTAAGCTCAAGAACTGGTGCCCTATCTGTAAG[A/G]CTGCAGTAGAATCATCGAAAAYGACATYTTAGTTGCAAAATCTTTAGATACCTTAAAAAC
POPA1	MICRO.12127.C1_428	TGAAAYCTTGATCGCRAACRTCAACTCATGACATAGTGCTAGGTYAAGGGTTCACTAGCG[T/C]GGCGCTCCATCAGTCTAGCTTGGCATGTGTTTCTGCTTTTTGGTATTCMGGAAGTCCCCG
POPA1	MICRO.1213.C1_602	TGCATTGTTGTTCTCAATTGCTATAAGCTTTTTTACAGCAGATTCGGTCTCATACCTTCC[A/C]AMMATAGTATTTGGGACATATTTAGGCTGGATTTACCTAAGATACTGGCAGAAGAAACCA
POPA1	MICRO.12166.C2_260	TGGCATGGTGGTAATTCGGGGTAATAGCGTGGTGACGATTGAAGCTCTGGAACCGGTTGC[T/C]AGACCACAGTAATACGAYGGAAGCTGATAATTCAAGGATCTTTATCTATGTTYMARATAY
POPA1	MICRO.1267.C1_614	GGRCGCTTCACRAAMCCTYCTGATTGGCAAGAAATCTTGACTCACTTTCGAGGATCCGAA[T/C]TGCAGAACTACTTCACTCGCATTCTGGAAGATAACTTAMAGGSMATTATCAARCCTCAGT
POPA1	MICRO.129.C3_2138	TCGGCAGTGTTACCGAGAGTTTTTCTTGCAGGATTGCTAGGGTGTTATATTTATTGTTAT[T/C]TGCTTCGTGCTTCTGTATGTTTTGGCCTAGGACACCATATTATGTTCTTCTCTTRGACAT
POPA1	MICRO.1316.C2_1666	TGTTYTCAGTTTTAAACATAGTAAGTTTGTAATATGTACTCCTTTTGTCAGCATTTGGTT[T/C]TTTATCGTCATTAATTTGCCGTATAGAAATGACCAGATGGTGATTTTGTTGTTGGCAGAR
POPA1	MICRO.1317.C1_1274	ACAACATTTATGCCCGCCCCACCYGCAGCMACCTTTTTGGCATTTCATCCTCAAGATAAM[A/C]ATGTTATTGCCATAGGAATGGATGACTCCTCCATCCAGATATATAATGTCCGAGTTGACG
POPA1	MICRO.1322.C2_1785	TGGGGATATGGACTCCATTGATGGTGGTTGGCTACCAGGAAGTAGTAAAGTTCAGAAGAA[A/G]ACCATCTTGAATGAAGTTAGAACCAGTTAAATTTTACATGTTGCTTAGTTTTTGCTTTGG
POPA1	MICRO.135.C8_1268	TCAGTRAGGACTTGCCATCATTAGTTTCCTTTTGGGGAGGGGATGGGGGTAGAATCATGT[T/C]TGGTTTAGATSATCATATCKTTAATTGTTGTCAAAATTGCTTATACCTAAATATCAACTC
POPA1	MICRO.1352.C1_1213	CGTATGCGATTAACACATCCTTCGTGAAACACCTTGYGTAACTGTAATACAGGTGTCCCC[A/G]ATCCAGCTTCTTCTTCTTCATCACTATCACTGCTGTYGCTGTCCATGTCAGAGTTTYCAT
POPA1	MICRO.141.C1_802	TCAGCAGCTRGTTTCTTCTCATCCAGTTCTGCTTTTCATGAAAGGGACCCCAGAAGAACC[T/C]AAGTGTGGTTTTAGTCAGAAAGTYGTTGACATCTTGAAGAAASAGAAGGTCAAATTTKGA
POPA1	MICRO.1430.C2_1466	ATAATCGGCGGCTTGATTTGCTCTGCTGATGAGATTCGTCGGTACGCCGGAAAGTCCAAA[A/G]GATGACAGCTGCTCCTCGCTTTCCTYGCTGGCTTTGATGAYGTACTTATTTTCTTCATGA
POPA1	MICRO.1437.C1_390	GGCTTCGAAAACCGGGCTTTGCCACCGTTCATGGATCCCGTCAATCTGTTCTCTCCTCTG[T/C]TCTATGGGTATCATTTGGGCTGKTAGGTACAAGACGGATACGGAGAGTCACTTAGAGAAA
POPA1	MICRO.1442.C1_559	GCTTGTTCAAGATCCATCYAAGGCAAATGATGTGAACTCAATATTYGATCAAGCTAGACA[A/G]CATGCAACTGTTGAAGGACCTCCTGCATCATCTGGCTCTAGAAGCTTTATTGGAACTGCT
POPA1	MICRO.1467.C2_1994	TKSCAAACCCTAACACTAACAAYTTYTAGCTTTAGTTTCGCATGATTTGGAAGTTTGAAA[A/C]CCTAGAACTCTGCCGGAGTAAGCAGAGCTRAGCTGCCGGAGTGAGCAAAACTGAGCTGCC
POPA1	MICRO.1502.C1_1788	ATCTGCCTCAGTAGCTTTGACACCAAAATTGCTTGCGAATGATGAGATAACAGGTTYTGC[A/T]AGAAGTACTGAGGTGTTTGGATTGGGAGATTGCACTAACCCTATTTACGTTGGKTACTGA
POPA1	MICRO.1543.C1_134	MTCTCYACCTCCSYKSSMYGGGAAACCACCGGTCCCTCAGCCGCCGGAATAGTTAACGCA[A/G]RTGTCYGTAATGTTCGCTGACGTGTCCGTTGTTCTTCCGTCAGCTGCCGGCGGTTTGAAA
POPA1	MICRO.1568.C1_1939	TTGTKGGAGCTATAACGCCACCTTCCATCACTTTGGCTAAGAGCCTTTATGGCGCGGACA[A/G]CTGAATCAGCACTTTCAAGATGTACATCCACATCAGAATTTAGGCCYTTGATAAGAACTA
POPA1	MICRO.158.C1_1026	TCCGCTTCSTAAATYTGCAGATGGRACCTATCAATGTTTAGATCCTGTACAACCTCCGAT[T/C]GCACCTCCGTATAAACGAGCTCTTGAAATGAAAAAAGCTTCAAGTCAAGGAATCCATAAT
POPA1	MICRO.1595.C1_1640	ATTGCTCAGCTTCGTGCTGAACACCACAAGGACGAAARSMATGCAGGAATTGATGTCATC[A/T]CTGGATCTGTTGGAGATATGTCAGAGCTAGGRATATCCGAGTCATTCAAAGTYAAACAGG
POPA1	MICRO.160.C2_1712	ATTCCTTGGTGCAATACATTGGCTCGCRAGCTTTTCCTCTTTGTGTATCTCCTTTTAGCT[C/G]AACAATCAATGAGTTCCAAAAACAAARGTTCTCTGGCRTTTAGAAGTCAATGCTATTCCT
POPA1	MICRO.1618.C1_1259	TCCTCTGTTGATCTGATAGAGGAACAGATCCGTGTCGCTATGGGAGAAAAGCTCCGATAC[A/C]AACAGGAGGATATTGTGCTTAGAGGACACTCAATTGAATGCCGTATAAACGCAGAAGATG
POPA1	MICRO.1627.C1_996	MCGGATTGTGCMGGAACGCAAAAGAAGCGGAAAGGAAAGTGATGGAAATAGAAGAAAATC[A/C]CCCMGTATACTGATTTTAGACGTTTTAGCAATGGGATAAATTTATATTGATACTGTGCTA
POPA1	MICRO.1639.C1_470	GATTGAAACGTGAGATCCGACGAAACCGGCGGCGCCGGTGACGAGTACGGACATGCCGTT[A/G]ACACGGTGGATTTGGGCGGAATCACGRACTTGTTTCTCCCAATGAAGACTACCCCATGTG
POPA1	MICRO.1686.C1_1449	TGAACATTCTASCATCACCMAMMAGCTAGGRAATGGGCTTGTCCTTGACGGCGGTGATTT[T/C]MATGGTCGACGCGTGAAACAAAGATTGTAGTTGAARKTSKWACTTCATGATGCAGGCTGT
POPA1	MICRO.1689.C4_596	AGACATTTGTAGTGAGCTACTACCAACAGCCAATATCGAGGAGAGTGACGAGAAACTTGA[A/T]GATTCATTATCTACMAATATCAGTAACATTGGTCAGACTGTTGTAGTTTCTSTTGASGAG
POPA1	MICRO.173.C3_1109	AAAGATAAGAAAAAGGRGGSAGTGGAAAAAGCCAAAAAGACTCAAAACATAWAYGRGTTT[T/C]TGAAGCCTGCTGAGGGAGAAAATTACTACCSCTYTGGTGGKSGTGGTAGGKSSCGTGGCC
POPA1	MICRO.1751.C16_263	TTCACMAATTGGTGTGATTCTTCGTGATTCTCATGGAATTGCTCAAGTYAAGAGTGTCAC[T/C]GGGAGCAAGATTTTGCGTATCCTCAAAGCTCAYGGACTTGCTCCTGAGATCCCGGAGGAT
POPA1	MICRO.1767.C2_413	TTCAAAAGCCTTGTCTGCTCCAAATCTTAGTGCTCTGGATTTCCCTGCTCTTTCTGTGGC[A/G]GAAAGTCAAAACAGCAGCCTAAAGTACTCTGGCAGTGATGCTCAACAAAATGTCAATCCC
POPA1	MICRO.1777.C3_916	AGAGGTGGGAGGAGAGTTTAGCATATTTGATGGTTCAGTGACTGGAACTAATGTGGAGTT[T/G]SMRGARGGAAAATTGATTGTGCAGAAATGGCGATTTGGKWACTGGCCTGATGGTTTACAT
POPA1	MICRO.1795.C1_554	TGGAGCTGCCCAAATGGATGGTGGTATTCTAGTTGTATCTGCTCCAGATGGACCTATGCC[A/T]CAAACAAAGGAGCATATTCTTCTTGCCCGCCAGGTCGGTGTACCCTCTCTTGTCTGCTTT
POPA1	MICRO.1881.C1_276	YSRCSSYSWYWTYYTCCTCCACGTACGCCCTACATCCGTCCTCTACGGAGCTGATTGGGG[C/G]GCTATAGACGTCTCTATTGACACAACGGATGARAARTCGAAGCAGAAACTGGAAGAAGAT
POPA1	MICRO.1882.C1_394	CCCAACAACAAGCCCAGTTAGAAGTGGGCCCATTYYTTCAAGAATTCCCTTCTTGGGGTC[T/C]ACAAGTGTAGTATACACAGTGAACAACAAAGAAAAGGTCAAWATCACCTCCATAATTAAC
POPA1	MICRO.189.C19_738	RMCSAAGCGATACATATTCAAAATTCCTCCTTCCCCACTGATCTGTGTAYGCAAGATCTG[A/G]ATCCTTCTCCATCTCCTCAACAACCCACCTTGGAAGAGGGATCGTGCAGGAATCACCGAC
POPA1	MICRO.189.C2_908	GAGAKTTACGGTACATTKRATAAGCCATCTCAGAAGAAGAGGGGATATCTATTGCYTAGG[C/G]CCAAGATGGCCAATGCTGATCTKGCTAGGATCATCAACTCKGATGAGGTTCAATCTGTTG
POPA1	MICRO.189.C28_570	GTTTARTGGGACTGCAAATGATAAARTGGTGAAAGAGAAAGTGGAGAATTTGAAGAAATG[T/G]TTAGAGAGAGATGGGTTTAAGATAATTGGGGAATTTGAGTTGGCTAGGTATAATCCGCCA
POPA1	MICRO.1906.C1_431	AATGGGGTGAMGGAAAGGCGCTATGGTCTGTCRGRAGTGGGGAAATTTTTTGTACGTGAT[C/G]AAGATGGTGCATCCATGGGRCCATTGTTGGCTTTGCTTCAAGATAAAGTATTCATTAACA
POPA1	MICRO.1930.C2_442	ATCCRAAAGGTCAAACCCCATGATTTCATTTGCTYTCTTGTATAATTCAGCTGCAGCAGG[T/C]MCCTTCTGAGCCTCTGCACCCATTCCAACAGCTTGTGCCCCCTGTCCAGGGAAGAGAAAA
POPA1	MICRO.1994.C1_887	CAAAGTTTCTGAGGTACRCCGAGAGCCACAACATCTTTCAACTGATGAGGAATGGCCYYY[A/T]ATTGAGCCGCCATCAGTTGCTAGTCAGACATCTATCTCAGAGCCASCTGCTGATTCAGAG
POPA1	MICRO.2024.C1_959	CATTAACTACAGATTCAGAATTCACATTTTTTTCAGAATTGAACTCAGATTCTTCCGAAC[T/C]CACATCAGAAAATTTGTTATCATCCGTGTTTGATAACAGTGATTCAACAGCCGGGGMCTC
POPA1	MICRO.2025.C1_140	ACATAATGCWWMAYAAAAACATGTGAAGCTGTTCYYYTTTTTCTGCAAAAGTGCTAATTT[A/T]ATCTCTGCCTTTCCAGAGATTCATTACTAAACAAACTGTTTAACTTAAWTTTTTTAATTA
POPA1	MICRO.2048.C1_251	GACTTATTAAAGTTGTTGAAGCTAAGGGTGAACAGAAGGAAGCTCCAAARGTGGTGGAGA[A/C]ATGGGGGGAACCTGATGCTTCGAGGTGTGTGCTTGCGGCGTCACTTGTTGACCGKGAATT
POPA1	MICRO.2050.C1_412	TATCATCGATGCTGGCAAGAGTATCCACCTTGAAGAGAAAATGCTTCAACTCATATAAAA[T/C]TTAGTTTGAACCAGAACTTGCAGCACATGGGGATTGCCTGTTATCCTCATTTATAGAATG
POPA1	MICRO.2058.C1_120	CCGGTGTTCTCCGGCATCCATAATCATTTCTGGCAACAACGTCATCCAGATCTCCGGCAG[A/C]AACAATGGCGCACCACAACAAAACGACGTCGTTGATTACTCAACAAGTTCCTCTAGTCAT
POPA1	MICRO.207.C3_605	AGAGAATCTAATGTCTGAGGCCTCTGCTTTGACACTGGCTTGACTTCCTGCTTTTGTTGC[T/G]TAGCAATAAACCTGCCACCATTTGCAGCAATCTTCTGAACTGGAGGAGCCCCAAACCTCT
POPA1	MICRO.2094.C3_1290	GGGAAAAAGGAGCTTCCAATAGAAGCAAATAAATATAGCGGGCCAAAGACAGTTGATGTA[A/G]ATAAAAATAAGCATGAGGATGGAGRGGGTTWWTTGCCTGTTGTAAGGSGAAGAAGAAACA
POPA1	MICRO.2105.C1_1009	GTCGTGGTTGATAGGATGACATTTGAGACAGTGAAACGGCTATGATGTTGGGTGTGGGTA[A/T]GGTGAAGGGGTGAGGTTTTTTTKKGGTGATTGTGGAAAGTAAAGGTAGATTTGGGAAGAA
POPA1	MICRO.2166.C1_624	CTTATCTGCAGGYTATGAAGCTTATGTAGAGAAAGCTAARAGGTCATGCATGGATTATGG[T/G]TTTCACATGGCAATTACAAAATGGAATGAAACTGTTTCARAGGAGATGGAAATTATGGTC
POPA1	MICRO.2207.C1_426	GTTCCTGACATTAAGGAAGATCAAGTCTTGATTAAGGTTGTTGCTGCTGCTCTTAACCCW[A/G]TTGATTTTAAACGAAGGCTCGGAAAATTTAAGGCCACTGATTCTCCACTTCCAACTGTGC
POPA1	MICRO.2243.C1_1753	MATGACMATAGCTCTTGGTAGTTTTATTTTTTCGATTATGTGATGCYTGCTTGAARTTTG[T/G]TTTTTTTTCGATTGGAAATCAGCAGTCAGGTTGATTYTTTGATTTGATCAGTGTATCCGA
POPA1	MICRO.2260.C1_366	CCATAGAAACCTTACCGAGTATGCTAAAAAGTTTGGTGATGTGTTCTTGCTTASAATGGG[A/G]CAAAGGAACTTAGTTGTTGTGTCATCCCCTGAATTAGCTAAAGAAGTTTTACACACACAA
POPA1	MICRO.2270.C1_388	GARAAAAAAAMCAAGARAAWTTCTGGRTTCTGATCAGAACTCAAAAGGGTGTCCGAAAAA[T/C]CACACAATTAACCAAACAAATTTATGGGTTTTGATCAGAACTCAAAAGGGTGTTCCGAAA
POPA1	MICRO.2275.C1_1445	TACAACAGTGGGCAACAAGAGAGAAACAAAAAGTTATGCAGAAATTACAGCGTCGTTGGG[A/G]GTMGATAATCCATCAGAGATTTTGTTTKTGACAGATGTCTATCAAGAAGCCACAGCTGCA
POPA1	MICRO.2321.C2_157	ATATACATTGGAAATTACAAACAGACAAACCTTTCACAACAGCTATTCTTCAGCTTATTG[A/C]CTTACATAGCTCAACTTTCCCATACTTKYACAATTGAAGAARATGAACCTGAAAACCAAC
POPA1	MICRO.2357.C3_631	CTATCMGTGGTGGAAGTTTGACATCCACCGAYGACCTCATGGTCATGCTAGTATGTGGTT[T/C]TGATYTGCTAGAATCTTTCAGCACACCTGGTGTTTGGATACCTGAGCAGGTCAGAGCCAT
POPA1	MICRO.2400.C3_959	TGGGCCAAATACCAGTTCCASCAACTACCAGTTTCCACCAGCAGAGTGGATATGACGCTT[T/C]TACGAGCTATGAACCTCGCGGGGCTGAAAGCTATAACCAACGGGGTGGTGGAAGGGCCTY
POPA1	MICRO.2405.C1_1091	CTTGCTATAAAGATTTGCCACTCACCACTTCTGTTGGTGTTTGCAAGGTCACATCCATTT[T/C]TGAAGGATCGATTAGGTAATTTGTTTTTTGGCGGATGAACTAGAGAGGGATTCAAAGATT
POPA1	MICRO.2413.C3_482	GCGGAAGAGCAGAAGAGGAAAGCTAGGGCTGAGAGGTTTGGGCTTAGCCAATCTAWTAGT[A/G]CTGATGAGGAAGCTAAGAAGAAAGCTAGGYTGGCAAGGTTTGCACCTYCTGCGAAKGCTG
POPA1	MICRO.2474.C1_457	TGCTGATATTGTTCATATAAAGGTTCTTCGCAACAATGCCTTTGTAACTGTGACAGATTC[A/G]AAAGGGAATAAAAAGTTTGGAGCTAGTGCAGGTAAGCTAACAGGAAAAGGAGGGAAARKT
POPA1	MICRO.2488.C1_1593	TCCATTTCCCTAYACAAGTTGCATTTCMCAATATAATTGCAGAAGTTGTCACTGATATGA[A/G]AATTGTTTTGATGCTTTTCTTTGAGCTGKTATAATCAAATGATCTGTATTACRTTTWAMW
POPA1	MICRO.2511.C3_340	TTCAGGAGCCCARTTGTTTCATTCTTGTATGAAAGAGGCTGGCGTMAAASTTTTAACCGA[A/G]GTGGTTTTCCTGGTCCTGATGAARAGTTTAAWATGGCTCAAGACTACTTTAAAGTGGCTG
POPA1	MICRO.2512.C2_1421	TGCCTTCTCAAATGGGTCCTGGGWTGATGYCAATGCATGGACAGAACGTCATGCCACATT[T/C]TACTTCAATGCCTCCTTATCATCCACAGTATCACTAGTGCGAAACAAGTTTTGCCTATTA
POPA1	MICRO.254.C1_1954	GACAATTCCGATGGCAATTCCKGCCTCCTCCRGCRAGTGAAATTTGGGGCTTAAAGCCTC[C/G]TAAAATCAAACTAGAAAAAAGGGATTTGCCTSTCATCTCTCTGCATTCCCGAAATYGGAA
POPA1	MICRO.2549.C5_630	CTCATCTTCTTMGCAAAATTCATCGACTCCGATAACTCATCATTATGCCCACCTCCACCG[A/C]CGGTACCTCCACCTCCACCGCCGSCAGCMGCAGTAGGTGAGAGCCACTGGTTAGAGTTTG
POPA1	MICRO.2603.C1_448	GGAGGTATTTTTTGCTCTGAAAGGGAGAGATATGTAGCTGAGGCTGTTAACAAGGCTGTT[A/G]ACACTCCCACGGGAACTGCTACTGTACCTGTCCAGATCAAAGCCRTTTCGTWTCCTGAAT
POPA1	MICRO.2688.C4_598	AGTCCGTTTCACTTACGSTTGGGTTGGTAACTCGGAGACTCAGTGCGCCGGTCAGTGTGC[T/G]TGGCCGTTTCATCAGCCTATYTACGGCCCACAAACGCCGCCTTTATTGGCGCCKAACGGT
POPA1	MICRO.270.C4_1443	TTGCAATGTAWATATAAACCTAGTCCAAAATGGTCCGGATGAGTTTGTTTCACTGCACTG[A/G]AAGTATGGTGCATGAACACATTCCATGTATGTTTGATYTYTGACTAAAGCTTTTRACATT
POPA1	MICRO.2724.C2_361	ATATGTTGCTGGAAATGGATTTCACATAGTTGGTGCTCATACAGATAGTCCTTGTCTGAA[A/G]CTGAAGCCAGTTTCGAAGGTAATTAAAAGTGGATTTTTGGAAGTGGGTGTACAAACATAT
POPA1	MICRO.274.C1_943	GATGATATGGAAATGGCTTTGGATGTATCTACCTTGGGAGAGTCATTTGGAGACTTGAGT[A/G]TGGATGCTGATGATGGAAATGATGACGATGACATTGAGATGGATGATGGTGATACGAAAA
POPA1	MICRO.2743.C1_617	CATGGAAGAATTCGTTGCCAAAGGTGGGATGATTGGGACTACCATTGGTCCCAAGGGAAT[A/C]ATTGAATCYGATAAAGATTCATACAATTATCAGAAAGCATTGCAGGATAAGAAAGTTGAM
POPA1	MICRO.2751.C2_1809	TGGGCMCAACATCTAGAACATATGGCTGGKGTGTTTGCTTCGCCTACATACCATTGTATT[T/C]TTCACTACAGGTTGGAGACATTAACCAGTATAGCCTATTTGAGGCATCTATCCATGGGTG
POPA1	MICRO.278.C1_1544	GAAAACTAGGTCATGAGGAATTCTATCTTTTGTACCATTTACGATGAATTCTCTCAASTT[A/C]TCTTGTTCCACATTACTACGATGATATACTTCCATCATCGTAATGTGTTGCAATTTWGTG
POPA1	MICRO.2791.C1_1812	TGCAAGTGTTGRACATCAATTCATTCCAAGCTTCAATGGGCAACCTCCGGCTAATCAAGA[T/C]GATCATCGTGATAAGTCAGCATACGAGAATCTCTCAGCTCTTAGGAAAGGCTCTGATGAA
POPA1	MICRO.28.C3_478	GTATAGGATCCGGAGATACATGGATTCAGAGATCCGTGCCATCATGGCACAGTACATGCC[T/C]TTGGATAATCAGGGAGAGGTGCCTAATCACATATCCCACGGAAATGTCTGATATTATTCC
POPA1	MICRO.2814.C1_1124	ACTCTTCTTYTTGGRGGAACCTGCTAATTTTGATACCTTWRCCGTGGTTTTCAACAAATC[A/G]AGCAGATTTGCCAGGCTCCAGAAGATCCAGTGCTCACTTGCAGGGAGAAATCTTTACATC
POPA1	MICRO.283.C1_613	CGAYCCAACCGGCCGGATCTTATGCTTCCTCACATTCGCTTCTTTCACTATCCCTKCAAG[A/C]TCTTCAATTGACTCGGGTTGCAAAAARGTCCGAGTTCGAACCTCRTGGGTCCCACTCCAA
POPA1	MICRO.2874.C1_528	TACTAATGGTGATGGTGTTATAAGTTTTAATGAGTTTGCTAATATTATGGGAAGATCTGC[A/T]GCTGATGTTCTTGGATTAACGGTTTYSTAATCAGAAACGGATTCARGATTTGAACTWTAC
POPA1	MICRO.2880.C1_913	GGCACCAGAGTATGCAATTAGAGGCCAGSCAMCACGTAAATCAGATGTCTACAGTTATGG[T/C]GTTCTTCTGATAGAAATCGTCACTGGAAGATGCAACACAAACTCGCGTTTACCTATTGAC
POPA1	MICRO.2902.C1_680	GTGATTTGGTCGATGTCGCTGGTACAACCATTGGAAAAGGATTTCAMGGTGGTATCAAGA[A/G]GCATAATTTCAAGAGGGGTCAAATGACTCACGGATCAAAGAGTCATAGACAACTAGGATC
POPA1	MICRO.2947.C1_527	GGWGAAGCTAAGGAATCGAAGAGGTCTAAGAAGAAACCAGAGAAACAGATTGAAACTCCA[T/G]TGTCGAAAACGCCCACTGATGACGTGAAAAGGCMGCTGTTTCAGAGATTGTGGAGTGAAG
POPA1	MICRO.295.C2_826	AAAGTTAGGGTTTCCATCAGACCAAAAGGTATTGGCAAATGTTTCMACACTATTYGGGAG[A/G]ACCAAATCAGCAGAGCTCACACTWCCATAGAGTGGTATACYTGGAATTTGCCCATYATAT
POPA1	MICRO.304.C1_236	GGACAGCAAAGGGAAAAATGTAGACCTAAGCATCTATAAGGGAAAAGTGCTTCTTGTTGT[T/C]AATGTTGCCTCCAAATGTGGGTTCACAAGCACAAATTATACCCAATTGACTCAACTCTAC
POPA1	MICRO.3062.C3_628	TGAACAGTATGAAGAAGCTYTGCGGCAATATATACGGTATGATGTCTAATTACGCMCA[C/G]CCTTCCAGCAGCGGTAATCAATCGGCGGAGAGTAGTTCGCCGGGGTTGAAGCCAC
POPA1	MICRO.308.C1_158	AGAACAAAAATACAGAAAATAAAGCTAGAATATAACACTGCAATTGCATTTCTGATCCAG[T/C]AGGAAATAAGAAGTATTTTCCTTTCACCAACATTGTCAATCTTGGAAAAATTAGAAGCAC
POPA1	MICRO.3165.C1_1834	GGTAGTGTYAGTGTAGTATACAATAATTTAAGTTTCTCGCGATTTTGTCTTCTTTTTTGA[T/C]AAGTACCCATGAATAACATGTTGCTTATTTAATASMAAARMTTCATTAWATTYTTMWMMM
POPA1	MICRO.319.C4_442	TCTACCACTAGAGCCATATGAGTGGTATCTGGACCTGAGGCGCTATGGTACTGTAAAGCA[T/C]AGTGGTTTYGGTTTAGGCTTTGAACGAATGATTCTGTTTGCCACCGGRATAGAAAACATT
POPA1	MICRO.3206.C2_99	CTCTGTTTTCTTRAAAAAAAGAGAGGAAAAAAMAACACCATGTCTCTTACTATTCCTTCA[A/G]ACCTTTCAAAACCCATTTCAACATCTAAGTTTGGGTCTCAATTTACCACRAAACMAAGAA
POPA1	MICRO.3231.C1_659	ATGTAAATGAAGGGATGCAAATGCAATTACCTACAGCTTCAGGGGTTGGTAATGTAAATT[T/C]TGATAATTTGCAAGTTGATCATCCATYTCCTTYTAYTTYTATGCCYATGTACAATTTAGC
POPA1	MICRO.3240.C2_431	TGCCGTCGTCGCTGCCCCTGGTGGCGCAGCCGCAGATGCTCCACCTGTGGTTGAGGAGAA[A/G]ACGGAATTTGATGTAGTCATCGATGAAGTACCGAGTAATGCTAGAATTGCRACTATTAAG
POPA1	MICRO.3267.C1_201	TCAACATCTACGTCCTTCACAGACGTCTTCTTCTKTKGAAAACATTGAATCATCTATTTC[T/G]GCATCTGTATGCTCTGCTGGAGACAGTGCTGCTTACCAGAGAACTTCTGKTKTTGGTGAT
POPA1	MICRO.327.C2_896	GAATCGAACCCGGCTTTGGCTTGGTACATTTGACACCGCTGAAGAAGCTGCTTTGGCTTA[T/C]GAMMAGGCGGCGTATATGCTTCGTGGTGACTTTGCTCGACTGAACTTCCCCCAACTCCGS
POPA1	MICRO.3298.C2_658	CATATTATGGCTGATAMTATGGTGGAAGCCTGTTCCAGCACTTGTCATCTTATYTAAGGC[A/G]TTCTTTGCAGGTGTATCTCTATTTGCAGCCTTGGGGTTTYTTCTTTATGGAGGAAGGCTT
POPA1	MICRO.331.C79_197	TTTCCGGGAACAAAGTTTGKGGCAAAGGCCCATGCATTGTTGTTAACTGGATCTGCAAGG[T/G]GGTCAGCAAGATTCTCCAATGGACCCTTTCCGGKAACAATGGCTTGAACAAAGAATCCAA
POPA1	MICRO.335.C2_1430	CCTYTTYTTCCCAGCAGGGAACAAGACCKTGGATCCAATCCCAGTTGATGCTGACCGAAC[T/C]GTGGTAGCATTGTACAAGTTTATCAAGAAACACGCAACTATTCCTTTCAAGCTTCCAAAA
POPA1	MICRO.3368.C16_267	TACCAACAAAGCTTGSKAAGGAAATAATTGAGAAGGAAAATTCACTCATAAATGATGTTC[A/G]AATAATATTGAGTGGTTCTCCAGTCCCATTGGATTATCGTTGTAATCGAGTWCGWCTTGT
POPA1	MICRO.337.C1_891	GAACCMTTCTTGATGTTCAAGTTCATTCTAGAACCATCTGATTGAGTCAGTAAACCATCC[A/G]CATCATGRCTTGAGATTATGTTGACCCAGAAACCTTTTTGAACAAAATCTACCCCTTTAA
POPA1	MICRO.3452.C2_650	ACTTSTACTTTTCTCGGAGAAGAAGAAGATTAGTAGAAGCAGAAATCGTATTTTTTTTCT[A/T]ATTATCTTTCTTTCTCCCACTCGCCTTCTTCGTCCTTTGTTTCTTCGGGAACAAAAAAAG
POPA1	MICRO.353.C1_805	TCCGGGAGAGGKTAACAGAATCAGAGAACTCCCGCAGAACAAAAACATAGTGGCAACCCA[T/C]ACKGAKKGTCCTGAAGTTCTCATTTGGGACATTGAAGCTCAGCCTAACAAGCATGCTGTM
POPA1	MICRO.355.C5_1386	GCTACACCACTGATCTGAGAACTTCTGGTGATGTAAAGAATTGAGAGACGTTTGCATCCG[T/G]TTCTCAATGCCTGCAGTCCACGGTCACAAAGATTTCTACACCGATTCACATGTAGTGTTT
POPA1	MICRO.357.C4_1462	YGCGAAGTGCTTCAAGTAAACAACATKKTATTGGATTCAACAATGTTACCTTTTGACTGA[T/G]GCTGTAGTTTACTCTGGTTTTGTCCTCCCAAATTTACYTAGATTCTKGTTTTAAACACTA
POPA1	MICRO.3575.C1_423	GATTCCTCTTAGTGGAGTACACWCCATCTTGGGGAGAGCAGTAGTTGTGCATGCTGATCC[T/C]GATGATCTGGGAMGAGGTGGACATGAACTTAGTAAGACAACTGGAAACGCAGGTGCAAGA
POPA1	MICRO.3580.C2_148	AAGAGGAGTTGAAATTGTGATAGCAACCCCCGGTCGGTTAATAGATATGCTGGAAGCTCA[A/G]CATACGAACCTGAAACGAGTGACATATCTTGTATTGGACGAGGCTGATCGAATGCTGGAT
POPA1	MICRO.3598.C1_963	ATTGGTATAGTTATYTCAGAGACAACTAGCTGGAKGGGTACATGATGCCATGCAAACTAT[T/C]TACACTGTGCACCATATAATATCCAAAGTAGAAGTAAGGTAATAYTTGTCACGAAAAAAG
POPA1	MICRO.3655.C1_455	AGCTGATCTTGCTCAATTTTCTTGAGCAATTTYCTTTGCTCCTCAATAGAGTCTCTTTGA[T/C]GATCTAAATCATTGATCTCATCGGTTATAACTCTAAGTTCTTCTCTTAGCAGTTGTTCTC
POPA1	MICRO.366.C1_2121	GGAGCTTTTCGATGAGCAATCAGCTGAGTACAAGGAAAGTGTCCTTCCAGCAGCTGTTAC[T/C]GCTAGAGTTAGCATTGAAGCTGGAAMCMCATTKGGGTGGGAGAAGATYGTCGGATCCAAG
POPA1	MICRO.3688.C1_127	AATTCGTGTCTGTAAAAGTGAAGTGAAAATTAGGGTTAAGGTTAGGGTTCCGTGCTAAGA[A/G]TCGAGTGCGGGGGCCATTCGGAGCATACGATGTACGCCGATCGGGTGGAGGCRGTGACGA
POPA1	MICRO.37.C23_471	YTTGAGAAGGAGCCCAAGTTTTTGAAGAATGGKGATGCCGGTATGGTTAAGATRWTTCCC[A/C]CCAAGCCCATGGTTGTTGAGMCCTTSGMTGAGTMCCCMCCATTGGGACGTTTTGCTGTGA
POPA1	MICRO.37.C26_774	TGAARGAGATAATATGATTGAGARGTCTACCAMCCTCGACTGGTACAAGGGACCAACCCT[T/C]CTTGATGCTCTCGACCAGATTAATGAGCCCMARRRRCCAWCAGACAARCCMCYYCGTCTY
POPA1	MICRO.3700.C2_570	GTATCACTTGTAATCTCCTTCCTCCTTTACCTAAGCATTATTGGGTGTCCACTTGTGTAC[T/C]TAAGACATCCTAAAGGTTAACTAGTTGTAATTTTYTTTTKTKTTKTTGTAATCACTTGTA
POPA1	MICRO.3706.C1_315	AGCAAAATTGGTTTTGAAGCCTTTAGCTCCCGAACGTCGATGGAAGCTCATATGTGAGCC[A/G]TTGCRTCATGAAGTGCGCCTTCTATCAAAGAAGATCCCAGTTACAAAATTTCTGAATCTT
POPA1	MICRO.371.C1_292	AAAAGATAATTAYCCATGTGGGCAGCAGKKGCTGATTCACAATGGTAAAGTGCTGAAGGA[T/C]GAAAGTACACTATTGGAAAACAATGTCTCTGAGGATGGTTTTCTTGTTGTCATGCTTAGC
POPA1	MICRO.3737.C2_380	TAWTATMRTKATCAGAGYTTAATTTGGAASCATTCAACACTGGAGTCTGCAACTGTTAAT[T/G]GAMAAAGATGTACTTGATGGAAATTGGACTAACATAAACATGCAYGCACWWCACATATGC
POPA1	MICRO.3774.C1_513	CCAATTTCATTCTCAGGYCCATACTGTCAACACAACATTGTCTTTCAGCTTGATGGAACA[A/C]TAATTGCTCCAACAGATGCAAAATCTTGGGGTTCAGGTATTAYKSMATGGCTTGAATTTA
POPA1	MICRO.378.C2_1186	AAGRCAAGAGTTGACACTACTRAATCAGCAACCCAAAAGTCTGAACAGTTCGATGCTTTA[A/G]GGGGCAGTACCACAGATGTAATAGTTKCATCTGAACTAGTTGGAGAWGATCCTATGGCTG
POPA1	MICRO.3797.C2_212	CATGTATATACATGGAGATATAATGACCTGGTTGCATTAAAAAATGAAAGCCACACAGAC[A/G]ATCCAACAGCAAACGAGCGAGTACTCACATGTGCTGGTATTCRGGATTAAATGCAAGACC
POPA1	MICRO.3807.C1_247	CGTCGCCGGSCAAAAACCCAACCACCGGCGCAATATCCTCCGGCAGGCCAAGTCTCCCAT[T/G]TGGACAATCATCAATCACCYTCTTTATCATCGCCTCTGTTTTCCYTTCGTAAAACAATTC
POPA1	MICRO.381.C1_1588	TGCCAAGGATTTCGCCAAGAGGGGAATGYTGGCCTATGTGGAGAAAATACAAAGAGAGGA[A/G]AGGAGCCATGGTGTTGACACATTGGCTCATCAGAAATGGTCTGGTGCTAATTACTATGAT
POPA1	MICRO.3834.C4_479	AGCACATGTACTCTGGATATACCAGTGTSGTKGTCTGAGAGAATGAAGGCCAAGCTKGTC[A/G]GTGATTTCAGCCGCATTCATTGCATTTGGAAGATCTTGTTTGTTCGCAAAAACAAGCAAC
POPA1	MICRO.3853.C1_288	GRAGCTTGTCGCGCAAATAGTACAATCTTGCTCGCCTGACTTTTCGGTGCTTAACTACTT[A/T]AAGCTCCTTGATATTTGGTGAATACACTGGGAACACTATTTCAACTCCAACACCAGCAAT
POPA1	MICRO.3887.C1_2353	TGGGACATCTGCAAGCACTCTCTTACCRATGGTTTTGTTYMAGAACATTTCCCCTGGCCC[T/C]GCAAATACCCTTTTACAGGTTGSGATTAAAAATAATCAACAGCCAGTATGGTATTTCAAT
POPA1	MICRO.4224.C1_1247	TGATAGAATCTGATCGTGCAGCATCCTCGTCTTAAGCTTCTGGTTTTGAGATGATACATT[A/G]CATTTTGTACCACAAACATGATGTCCACACAACATTTTTTKAGATTGAAAAGCTTAGTTA
POPA1	MICRO.4265.C3_799	TTTCCGTGACTTGGATTCACCGGCRGAGTTGCTCCGGGAACACGGAGCACTACTTACCYT[T/G]CGGGTCGCTAATCCGGATCCACCCGTAACCCGAGGYCTACTTCCTCCATTTCCGGCGGAT
POPA1	MICRO.4272.C1_527	CTTGTTGGGAAAGTCGAAAAATGCATTACTATCAACTTACTTGTTTCTGGATCAATTTGT[T/C]TGGCTTGGAAGGTCAGGCATTTACAAGAACAAAGAACAAACAGAGTTAATTGGCAGGATC
POPA1	MICRO.4298.C1_325	TACACAGACAGGTCATTTAWYCYTCGTCCTCAGAKWTAGAATCATAATCCGGGTTGTCCT[T/C]AAGCTTCACCTCCACTTCCACCACYKSMMCYGGGGTTGGGAACGCAGGCCCTCCAGTGAA
POPA1	MICRO.43.C3_275	CTTTCCGTGTTTGTTGACACTTACAAAACCGGAACCATTCCAGACAAGGATATTTTGGTT[T/C]TGATCAAGGAGAACTTTGACTTCAGGCCTGGAATGATGTCAATTAACCTTGACTTGAAGA
POPA1	MICRO.4329.C1_1030	GGTGAGTAAGTTGGAAGTTTRTGCAAGTACTTCTGTGGTTTCTCTTCATTATCGATTTAT[A/C]CTTCCGTAGAATCTGAACCCAGGCCCCGTCAATTTCCTGGTTGCCTTCTTCCAGAGAATG
POPA1	MICRO.4342.C1_1279	TGAGAAAGATATCGARAGGGAGAAAAGGAGAAGTGAGAATCCTGAAGCCATGGAKGAAGA[T/C]GTTGAAGACGAGGTACCTGAGATCAAGGCTGCTCATTTTGAGGAAYCAATGAAGTATGCT
POPA1	MICRO.4363.C2_306	CATGAAACTGCATATACCAAGATCGTGGAGAAGCTACTCGAGGTTGATCCTGATGGCGCC[A/G]TATTGGCTATTGGTGACATGATGAGGAAAAATATYTCAATSCCTGCTCATCTGATGTATG
POPA1	MICRO.4375.C1_641	SSAGCYGCTGCCGCACCAGCCCAGCCAGCTCAGGGATCTAAGAAGTCGAAGAAATGAGCA[A/T]GATGAATTGTAAGGAGGGTTGGCGCTATGCCTACTTTTTGTCCTTGTTAGTATGGCAGTT
POPA1	MICRO.4496.C2_67	CATGGYYKSKMWTGCAGCTTTGGCTCCTTCAAGAATTCCTACAAGCACAAGGCTTCTATC[T/C]AAGAACTCTTACTCTTTCCCTACTCAATGCTTCTCTAAGAAATTTGAAGTAGCRGAGTTC
POPA1	MICRO.4496.C3_113	CAGCTTTGGCTTCTTCAAGAATTCCWAMAAGCACAAGGCTTCCTTCCAATAAGAACTCCT[A/T]CTYATTCCCCACACAATGTTTATCCAAGAAATTTGAAGTAGCTGWWTTTTCTGGTCTKAG
POPA1	MICRO.4498.C2_443	AGCTGACTATGTGGGAGCTGTTGAGACGGATCATCTATTTCTCGTCCATTTTTTGAATGA[T/C]GGTAGTGTCTGGGTCAGTTGAACTCACATTGACTGATTCATTGGATTGCCTGATACAATY
POPA1	MICRO.4498.C2_779	GGAAATTGCAAATGGTGCCCAGCTTGCTGGCCTTGATGCAGTGAAGCTAATTGGTTTGAT[T/C]GTAAAAGCTGCAAGCACAGCTCGRATGCACAAGAAGAATTGCAGGCAGTTTGCGCAGCAT
POPA1	MICRO.451.C1_608	YAAGGCAAGATAACTTCCACTATGGTCAAATTCCACTGATTGAGTTGGTGTGTTTTCATC[A/G]TAAGGAGCGAAAGTTCTAAAGTTCTTCAATTTGCGTAAATCCCAAAGTTTAACACCATCA
POPA1	MICRO.4523.C1_949	ATGAATATTAGGGACTTCCTATATAAACAGGAAGAAGCTAAATCATTGCATTGATAATTG[T/G]CTTTGAAGTAGCTGAAGATTTCCTAGATTGACAGTGTGACAGAGATRGGAGGAACATATG
POPA1	MICRO.4526.C1_1028	TTAAGCCTTACTGAACTTGATTACTGGCCMCCMCAAGATAGGGACGTTAACCAAAGGTGT[T/C]TATCCCTACCAGCAGCTGGACTGCTACAAGAATGTGTCACTYTCAGAAAACTYTTCATCC
POPA1	MICRO.4526.C1_1259	CAGAGATGAGGGCAGACTCGTTGAGCCGCTTTGAAGCTGCCCTAAACAGGSGTTCAATAT[T/C]TGATTGATGCAAGGAGCAAAATGTCGACACAATTATCCCATGTCCAGTGCCTCAAAGAGT
POPA1	MICRO.4568.C2_360	CCTTCAGAAGGAATATAGAGCACTTTGTAAAGAACCTGTTTCCCATGTTGTGGCCCGCCC[A/T]TCTCCGAATGATATCCTTGAGTGGCATTATGTTTTGGAGGGGAGTGAAGGAACGCCATTT
POPA1	MICRO.4577.C2_433	TTGTATAAAACCCCMACTCTTGCTCTTTTTTCCAGGTTATTTCATTTCACGTGTAAAATA[A/T]ACCGTATATGGAAATTAGAATGCTTGTTTGTATAAAACAAAAACTAGTCAGTGTTYGAGT
POPA1	MICRO.4629.C1_2800	CAGGTTTGGCTTTGAGGCCCAAATCCTAATTTCAGTTATGTTCTCACCTGTAACTTGGAA[A/G]CATATTCATWATGCTCTTGCTACTCTATCAAATCATTGTAGAACTGTGTTCTTTCAAGCA
POPA1	MICRO.4670.C1_254	AAACCGCTTCTCTTTTATGGAGCAGTCAAACRGYGTAGAAGAGAATGCGGCGAAGAAAGT[A/T]ATAGAGATAGAGACAGAGCAGAAGAATTCGGGTCAGGAGTYGGATCGAGTTATGAAACCG
POPA1	MICRO.473.C3_1240	CTGACTAATTGGAGGACATAGTGATGCATAATCATCCATCTCCTCAAGTCCTCTCAATCA[A/G]AGATYTGGTCCCTGAGAAAGATTAYTACCTAGTTTGTTTTTCGCTTTARTGATATTGTGA
POPA1	MICRO.474.C2_807	TGATATATATGGCTTCTCKTCAAGGATGGTGGATCAACACCAAAGTTTCAATCCATCTTC[C/G]TATTCACAATTTCCACAGCAGAAGCTTGYGACAAATGGCCACATCTTTAATGGCTTCCAG
POPA1	MICRO.4753.C1_1118	CCYWMSRGCGTTGGGATTGCCCAACGCCCTTGATGGAACTGCAGAAACAAGCATCCTCCC[A/G]GAGCTTATGTTGGCWGCAGCTGATGAAGCTGAAATTGCTGATGCTTGAATGTAATTWTAG
POPA1	MICRO.4757.C1_1087	TTGTTCACCGAGCTTGMCAKKMSKMMTGKCAAGCCATGCATTGAAACAAAGGAGTTTATT[T/C]TTGTGCGAAATATGCTGATTGCRGCKGTTGAAGAACGATATAGAGATGCAGCTCTGTGGA
POPA1	MICRO.4875.C1_608	TCAGAGGACTATCATCTTCTTGATAAACAATGGTGGKTACACAATTGAAGTTGAGATTCA[T/C]GACGGACCTTACAATGTGATCAAGAACTGGAATTACACTGGACTAGTCGAYGCAATCCAC
POPA1	MICRO.4877.C1_577	TATAAATATRGCCAGCATGRAAAACCACWACTCTTACAGCAGCTATTGCATAACATCTAA[A/T]TTTGATTTCCACATAAACTGCCTGAATTTGAAGAATCMAAAGAGTAGATTCCGTGAAACT
POPA1	MICRO.4891.C1_1112	GCTTGATTATGAAGCTGAGTTATCCAAAGATACCAGTGCATCTTTTCAGATCGCATCTGA[A/G]GGTTGCTTTACACTTTCAGAAGAGCGCTTTAAAACAGGAGAGATTTTGTTCCAGCCTCGC
POPA1	MICRO.4895.C2_1771	GGACGGGGRGGCCAATCMTGAGATGTGATAGTCATGGTGATCTTTATCCATTTTCMCCTT[T/C]TTACAACAATCAACCTTCCTCGTTTGSTGYTATTTCMCCTCAAATATGGCATGAACGCTT
POPA1	MICRO.49.C3_758	WAATTCCAGAAGCCACAGCTTGAGTTGGGTCTTGCTTACCATTCATATACCCTCTACGGG[T/G]CCCCAATGGTCGACCCGCTTCAAGATCTTGMMAACTCAYCTCKWKCTCYTAATAKACAAT
POPA1	MICRO.4921.C1_603	GGGAWTAGCATTTAATCATGCTGTGCTGGAYGGTACCTCCACGTGGCACTTCATGACTTC[A/C]TGGGCCCAGCTTTGTAGTGGGGCCACCTCMWTTTCSGTCCCACCTTTCCTCGAAAGGACC
POPA1	MICRO.4979.C2_443	TTCTCCCAAGTCCTCGTCTATGTCAAGATTGATAGGRACCTGCGCTGGGGGATCAGTGTT[T/C]GGATCATACAAAGGAGACATGTATGGGTGTKRAAGTGCTTCCATAACACTAATTCTTTTG
POPA1	MICRO.50.C1_1601	TTGCCAGATCAAATTGCTGAGCAAATCTGCAATTGTGCAGTGGAAATGGCTGACAACCTA[A/G]GGGTGGATGCTATATTTGTGTACACAAAGCATGGGAAGATGGCATCTCTTCTCTCACGCA
POPA1	MICRO.5011.C1_994	AGGCCACCAACACAATTTTGAAAAGAACTTGCTGAAATGTAGTTGGTCGCCTGATGGAAG[T/G]AAGGTAACAGGTGGGAGTTCTGATCGCATGGTYTATGTTTGGGACACAACATCTAGGCGG
POPA1	MICRO.502.C2_131	TAGAAAATCAACCATGTCTTCCAAGCAAGGTGGAAAAGCAAAGCCTTTGAAGGCACCAAA[A/G]AGTGAAAAGAAGGAGTATGATGAGAATGWCAAGGCTTTTCTTGCAAAGAAGAAGGAAGAA
POPA1	MICRO.5046.C1_654	TGGAAGCCTTTACAGTTTTTGGCCTTCGCCTTTGTATATAGGATATTTGAGAAATWAAAA[A/G]CATTTGAGCCTCCAACTCCCACGTTTACAGARGAAGGYGAAGATGAAGGACSGATGATGA
POPA1	MICRO.5126.C1_697	YGGATATCAGACTGATACAAAGAARMTATCTGCAGTCTCTATATTCTTTGAGACMATGCC[A/T]TACAGACTCGATGAGAGCACTGGCTATATTGACTATGAYCAGCTCGAGAAAAGTGCCACA
POPA1	MICRO.5202.C4_613	CTGMRCMTATTCCTGTCCRTCTTCTTKGAAAACAAGYTCTCTTTTCTCATCGTCGGCTTC[A/G]TTCTTTCCTCTCTTCCTGTTCTTACCTCCCTTACCCTTGTTCTTCGGCATGGTTGTTTGA
POPA1	MICRO.5211.C1_710	AGAGAGAAATGGCAGCTAGATTATYGGCCCTTGCTGGGATAAATGAAATGTATGTTGGAC[A/C]AACGCAAGATGAAGAGGATCGTGCTATTAATTCCCAGGATGCATGGGAGGACGTTGATCC
POPA1	MICRO.5230.C2_914	GCAGAAACAGCGACGAATGATCAAGAACAGAGAGTCTGCTGCCAGGTCTAGAGAGCGAAA[A/G]CAGGCTTATACAGTGGAATTGGAGTCTCTGGKTACACAATTGGAGGAGGAAAATGCMAGG
POPA1	MICRO.5253.C2_539	TTTCAGTGTCATTYTGAYTYTTCATCATGASGGATGAATAACTTGGGGTAGTCCTTCGGT[T/C]GTGCAACACTCAGTTTGATATGATATTAACAGATGTTAACCTTCACAGTCGTWTAGCTTC
POPA1	MICRO.5315.C1_280	ATTGAGTAACATCAGGTTGTTGATTGGTTCAATCATCATCGCAATTGCTCTTGTTGCTCA[A/G]TTCTACAAGAAGGAGTTTCCTGCTAATCGCGATTTTCTCATTGGATGCATTGTGTTGTAT
POPA1	MICRO.5315.C1_550	ACTTACGGTAGAAAGTGCTGATCCCAAGTCCATTTCTGCRAGGCCAAAAGTTGAATTTAC[A/C]AAGAGCGTCACAAAATGGTTTGCCAAARATGGAGTTCTTGTGGAGGGTCTATTCTGRAAA
POPA1	MICRO.5331.C2_1034	GTCAGCAACGGGAAAGGCACCAGTTCGCCGGAGCTCTCCATATTTTGCTCCTTCTCTCGC[T/C]GCGCGTTTCAACTGGCTCAGTGATCCCGGATGTCACTCCTCCTTTATGCTTTCGYTGCAG
POPA1	MICRO.5413.C1_289	TTTCGTCAAGTTGATATTCATTCCAATCAACAACATCATCGTTGGTGCTTCTTAAGTGGT[A/T]TCGTGAAGGAGAAGTACAACTGGAGATGTAGAGCAAGAGATAAAAAGTGGTGCAAAATCT
POPA1	MICRO.546.C1_139	CAACTTTTCACCTATTCTGTGTGCATATATATTTGATTCTTCATCTCCCTCATTMYKRKA[T/C]TGCATTTTCTCTTCATTTGTTTGAATCAAGAATCCATTTTTCTTCGTGGGGTTTTCTAGA
POPA1	MICRO.550.C1_337	TGCGGGTCAACCCGGAACYGGGAAGACAGSTATAGCTATGGGTATGGCTAAATCGTTAGG[A/G]CAAGAAACCCCTTTTGCTATGCTTGCTGGTAGCGAACTTTATTCACTTGATATGTCGAAA
POPA1	MICRO.5528.C3_1797	TTKKTATAAATACTGTAAWTACCTATCAATTTTTTCATTTGTATTTAAGTTTGTTTTTTT[T/G]TTCTGCCGACAGTGTTTGTATCCAAGAAAAAAAAAATGTACCCCAAAAARRAAAAAAAAA
POPA1	MICRO.5551.C3_761	CCCRGTGGAGGACGGTTCAGTCCRGTTCAGTTAGGTTCAATGGTTTTGCAGCAGTCACAG[C/G]CGGTTCAACAATTGGGGTCAAATATGGGAATGTTGTCATCAATGAATGCATATAATAATA
POPA1	MICRO.5579.C2_806	TTTTCTCATTCTCGATCTTCTKGYKRATTCGCGGTTCGATATCATTCTTTTTCTCTTCCT[T/C]TGATCCATTAATTGCTGAAGATCTTCTTCTGAACCCGAGTTTTGTAAAAACGATGAACYT
POPA1	MICRO.5608.C1_104	GACTTTCCTATAAACCTTTTCCCTCCMKKKAWATAATCCCRAAACCGCTTTTGCTCTGAA[A/G]AAGTTTCACACAAAAAAATGGCCTTAGCTCCAGCGCAGCTCTCTAAGSCCTTTTTTTCCA
POPA1	MICRO.5665.C4_387	WTCATTTTCATCCACCTGAGCCGAAAAACATACCTTTATATGCTTTAGATTGTTTGACTT[T/C]TGTACTATTGTTTTAGTTCGACTGATAATGGTGTTTGCACAACWTGCATCAAATATCTGT
POPA1	MICRO.5684.C1_1379	TGTYACTACTCATAATGATAAGTATATCAGAGTTTGGAAATTTAGGAAGTGAAAAGGATT[T/C]TCATACACTACCTGAGTATTTGTTGTTAGTTYTGTAGCACTTTAAATAGTGTTGTTTGAA
POPA1	MICRO.5740.C1_1522	AAAGTATGATTTRTGCGAACAAGAWGCGAATGAGATGGCAGATTTCCTTATACCTATGCT[T/C]GACTTTGTGCCTGAGAAAAGACCGACAGCAGCTCAATGTCTTAGTCATCCATGGATTAYT
POPA1	MICRO.5753.C2_666	TTCTKGATGCCACCCSKYMATGGATTATGAGGAGCACTTTTTGGGATTGGGGAATCACGA[A/G]GATTGCACATGCGCAGAATGCAGGACTGAGGGCATTGAGCTCACMACAGAAAARRAMCTT
POPA1	MICRO.58.C1_516	AGCACATATTGGAGGACCTAATCTCCCTCCTCTTTCATTGCCTTGCTGCTGTATGGCTAG[T/C]GCCCGATATTGGTAGTTTGTCTCTGTGCTAGGATACTGCACTTAAGTGGCAATGATTCGT
POPA1	MICRO.5803.C1_208	CCAGCCCCAGCTTTGGGCCAGATATGACCTCGGAGTTGAAAGGGGCATCCRACTGGAGGG[A/C]TTGACAGAGGAGCAGATCTCCAAGGCACTTGAAGACCTCGTGAAAGTAGGGGCATCACTT
POPA1	MICRO.587.C1_1570	GCCGCTGCTGCTGCAGCTTACCGAGCTAAGGTTGCTGCTTTGGATAAATCACGAGATGGC[A/G]GCAATGTCAATAACATTGTATTGAAGATGAATTATTAGGATCTGTCTCTAATTTCTTAAG
POPA1	MICRO.5879.C2_508	GCCAATTGAMGTCACGATGGGAGAACTGAAGAAACTCGTTGAAGAGGGTAAAATAAAATA[T/C]ATAGGTCTATCAGAGGCTTGTGCATCAACAATCAGAAGGGCCCATGCTGTTCATCCAAWR
POPA1	MICRO.592.C12_920	GCTGCGGCTGCAACCCGGTTATGACCACTCTTACTTCTTCATTGCCACCTTCATTGATGA[T/C]CACATTCGTCATCATGCCCAAGCCMTTAACCTTTGRKTAGGKTAAGCTTCCATTTCTGTT
POPA1	MICRO.592.C13_357	AGACYCTCAWGACCGTGCTTTAGCTCGTYTTTGGGCTAAGTTCCTTGATGATAAGGTGGT[A/T]ACGGTGGTAAATGCATTCTTAGGCAAAGGAGAGGAGCAAGAGWAAGCTAAAGAGGAAGTT
POPA1	MICRO.5920.C1_978	CTCTTGGGCAGTTTGCTTCACCTATGGCACTTGGTTTGSGRTGCTTGGCTTGCTAGCTGC[A/G]GGAAGGAACTACAATAATTCTTCCAGCATCCGCAAGGCATGTACATTYTTGTTGTCCAAA
POPA1	MICRO.5927.C1_506	TTAGGTGGAAGAAGTGGAGCTTCAGGATCATAAGGCATGGTAAGACATTTTTCCCAAAAA[A/T]MAGAAAATGTGCTGAATGGAYGGCCTTCATCATCGACAACTTCCCATGGTTCATATAGCA
POPA1	MICRO.5948.C1_283	TTCTTTGCAATATACTAAGTTGCAGCCATCATTKTTGAGGGCAAATGATCATGCTTACTT[C/G]TTCTAATGAAAGTCTTGGATTCTGTTAGCTCTGAGAAAGATAAATATATTTGCCATGGGC
POPA1	MICRO.5981.C1_120	CCTCCAACTYTCCAYCACCAATYTTTCCCAGTCTATAAAGCTCTAATCAAAGTTCCCCAT[T/C]TTTCTTAATCARACAGTTCAATTTCTTGATTCAATAATCTAAAACCCYAAAACCAAAAAT
POPA1	MICRO.5998.C3_990	TGCTATGTCTGCGGCATGCCCAACAAGACCACAAGCTCATCCACCTCAAAAMCAAMAGCC[T/G]AAGTAATCTGCATTCCTGCCTCGATATTCTACAAGAAGGATAMTGAATATATCTGTATCA
POPA1	MICRO.602.C2_342	ATTAATARTAATYCAARSGGACCTCAACGTGCAATCGCTGTTGAGCTTGATGTCTCTGCT[A/G]ATAGTACTACCATKGAGTCTGCTGTTCAAATAGCTTGGGATGCAYTTGGACGTATWGATG
POPA1	MICRO.6061.C1_1072	CTATCTTGTAGAGTGTGTAGTTAATTCATCGTCGTGTAAAGTACAGTTAAAGATCAAAGC[T/G]GATGATCAGAGTACATCTCAGGCCTTCTCAGAGTTGTTCCAGTCAGCCTTGTCCAAATTY
POPA1	MICRO.6084.C1_630	YTGRTTAAACCTTACGCTAGCACAACTTGACTTCGCARTATCTTGATTCACTCCAGGAAT[A/T]GGAAAAAAAGGAAGACTATCCTTTAAAACYTTCAATTCTGGAGGTGAAAAAAGGCAAGGA
POPA1	MICRO.614.C6_464	GCATWGACTTGTACTATYMRSMCCGAAWTGATACGYGTGTGCCCATTGAAATCACGATTC[A/G]RGAACTTAAGAAACTGGTAGAAGAGGGTAAAATAAAGCACATAGGTTTATCTGAGGCATC
POPA1	MICRO.615.C1_163	AAATTTTTGCTTCCAACACCAAGCCTTCATGGTGCCCATCACATTTTGGTGCTAAATGGG[A/C]TGGTCTAGCTAGACCATTCAGCTCTARACCTGCTGGAAATGAAATTATTGGGATTGACTT
POPA1	MICRO.6160.C1_833	ATTATATAACTTGCAGATGCTTGAATCTGCCTTTCACAAACTTCCTCTGGCCAAAGATTC[T/C]GAACGAGCAAAGAGCTATACACCGAGGCACCCTGCAGTTACCCCYTYMAGCTATCCCCAA
POPA1	MICRO.6196.C1_398	GATTGGGGTTCCAATGSTTCATTTGATTCACTAGGGATGACCGATTATCTACCTCCCAAC[A/G]ACAATWATCAGTTTGAGACACCAGTGTGGCAAGGGAATGGATTGTTAGCGAGTTCAAGTG
POPA1	MICRO.6214.C3_413	ACAAGCTCATTTCCTTTTCACTTGACAACTTCTTCTTTATCTGTTCGAAACCATTTGGTG[T/C]ATTTGCAACCATTGAGTTTTGCCCCAASATTTCCACTCCSTGCTTTCTRCAASATGATGT
POPA1	MICRO.6223.C1_339	TCCGCCTCTAATCCGGGATAGCTTTTCTATGATTGGTTCTGCAGTTGGTGGTACTACAAG[T/C]GCATTCTATGGCTTCAACCATGTGATGCCGATTGTCAGAAGGTGGGTTAAAGGACCTATG
POPA1	MICRO.6223.C1_526	GGTGGTGCTGTTCCAGCATTTGCACAGCTAGCATCTTCTTCTTACCATGCTGTGATCTCA[T/C]CTTCCACATTACCACCTACAGCCTCACAAGATGAAAACATGAGAAAATTTWGAACTTCYT
POPA1	MICRO.6225.C1_289	AASGTATTTTTGTGGTTATGATGATATTTACTGTTTGTTCATGGGGAGTTTGAACAACTT[A/G]TGTGCACAAATCAAACAATATGGGCTATCACCWAAAGGTACAAATGAAGCCATGCTAGTT
POPA1	MICRO.6249.C1_873	CCAAAAGCTCCTGAACTCGATGGGGCACATTTTTGTTGGATAACAACAATATGAATGACT[C/G]AGCAAACAAATTGATTCTAGCAAAACACATAACAGGATAAAMTGTCCAATGTTGATGACT
POPA1	MICRO.6270.C1_2406	GCATAGGATGGCAGGTGGAAAGCTGTCACTGTGATGCAGTTGGACACTTTTAAGATTGTT[T/C]TACTGCCTCCTTTGTGTAGGTGAAAGWAAAAGGTTTTTTTTTTYTGCTGTACAGTAGAAG
POPA1	MICRO.6275.C3_340	CCATGGTGGTGATTTTGTTGCCGGTTTCCTTTTAGGAGGTGCAATATTTGGAACACTTGG[T/C]TAYATTTTTGCTCCACAGATACGGMGGTCATTGCTCAATGAAGATGAATATGGTTTCCGG
POPA1	MICRO.6280.C3_1387	CCTTTSGGGATATACAGGAACTGATRACATTTYTACCTGCTTCCCAAAGGCAATCAATGG[T/C]AAATGTATTCTYTGTTTATTTTCCCCATCAAACTGTATTATTTTTCTTTYTATTTGCTTA
POPA1	MICRO.6284.C1_585	AAGCGACCAAATGTGGCAAGGAAGAGCCTGGCTTGAAGGCCAGGGTGAAGAAAGTAAACA[C/G]CCTCCAGATTCTCTCGGACTTTCACCGGAATCGCATCGYAGARCGATCGTAAAGCTGATA
POPA1	MICRO.635.C4_596	YTTGGAAAAACGTGCCGGAGAGTGTGGAATTGATGTGAAGACAATATCAACATACATCGA[T/C]TCTTTCCGGTATGGTGCACCTCCCCATGGTGGATTTGGAGTCGGATTGGAGCGTGTGGTG
POPA1	MICRO.637.C1_809	GTGGARTCAGGAGCTTGATGAGATGACTGATTCTGAAAAGCGGACGGCCAAGGGGAAATC[A/C]ATGGTCGCTACTTTTAAGCAGTGTGCTMGGTACTTGCATCCRYTATYCMAGTTCTGCAGG
POPA1	MICRO.6430.C1_392	ATCTCAAGAGCCTATCGGAAAAGACTCGAATACTAGTTCTTAGTACTCCACCAGTGAATG[A/G]GGAACAAATCATCAAATTGTTCGGAAGTTCTCRACGTTCAAATGAGAGCTCACATATATA
POPA1	MICRO.6432.C2_339	GRTGCAGCAGAAGGTGAAGTTATAAGTGGGGAAATGATTTCCAATATAGGGGGAGATTAT[A/T]GGTAGCATATAATTGGTAATCATTACTAATCTTGAAAACATGKATTGTTAGATAAAGTTG
POPA1	MICRO.6448.C1_1962	GAGTGCAGCGTTTCAAGCTGCTAAAAAAACCATTAGTGGGGAACAACACGGTGAGGTTGG[T/C]GGTGAGATCTACTTGCCAGAAAATTACATCMACTCTTTGAAGAGCCAAAGGAATATATAA
POPA1	MICRO.6501.C1_478	AAAGYTACCTGCAGATGAACCTCCTATCCTTCCTCCATTACCTTTGGTCCTTAAGACTGA[A/G]AAGCGCAAAGCACCRTATGTAACACCTCAATCAAAGAAGTTTGAGTACAGAGACTGGGAT
POPA1	MICRO.6502.C2_459	CATAAATACAGMAAATCCAATTGGAAGTGGTGCCAATACAGGAACATGAGAGTCTCTGGC[A/G]TTTCTCTTGGGATCAGTAGCAGAAAAAACAGTGTAAACAAGAACAAAAGTGCCAATAATT
POPA1	MICRO.6579.C1_494	GGGACAGTAGCATGCTYTTTAAACTTTACACACAGCTGGCAGAGTAAACTTGASGAGTTT[T/C]TTGACAATTAGTGTCCAGAATGCTTTGAAATTACAGTATAGAAATCATTCAGTCCTAATG
POPA1	MICRO.6663.C3_1344	TGAATATGAAGAGCTAAAGAAAAACCYCGATAAGGCRTTCTTGAAAACAATCACAGCTCA[A/G]TTACAAACATTGCTTGGTGTTTCCCTCATAGAGATATTGTCAAGGCATACTACAGATGAG
POPA1	MICRO.669.C3_729	TTACGGGCAACCAGCATACGGGATGGGAGGCTACGGGCAGCCGGCTGTGGGTAGTTACGG[T/G]CAGCCAGGTGGWGGATATGGTTACGAAGAGGAGAAGAAGAAGAGCAAATTTGGAWTGGGT
POPA1	MICRO.6764.C1_596	ATTGATGMATGARTCCATKKCTGTGCTTYAAAAACAGGACAGAGCATTGCAGGAGCAWAA[T/C]AACCAGCTTTCCAAGAAGGTGAAGGAGAGGGAGAAAGAGGTGGCACAGCAAAATCAGTGG
POPA1	MICRO.6770.C1_1688	GTCTTTCCTGCTTTCAGAGGGCATGAATCCTACTGATTTTGATGCTTACATATGCRATAG[T/C]GGTGGTGATCTTTATTATTCGTCCTTCCATTCTGAGCAMAAYYYTTTTGTAGTTGACTTG
POPA1	MICRO.6802.C1_383	GCAGTCCCCACAAAGAGCATTTTTGCAGTCTACAGCCGAGCAGCGAAGGAACAGCTCATC[A/G]ACATGSCATATTGATCCAGTTTTGAATAGTTCTGCTAGAATATTTAGCTCTGCTGCYCTA
POPA1	MICRO.6808.C1_147	GTCGTCCTCTGGCGACGATGACAAGCCAACCAAYGCCACCACAGCTAATGTGTGGTCCAG[T/C]AGTGCTAAGATGGCTCCTTCAGCCCTTCGCAAACCCTTCGCCCCACCCCAAACACTTCTT
POPA1	MICRO.6865.C1_411	GCTYMRATYCCAGCACCCATKKWRGGCGCTCTGTATKSCCTATTCTTTGCTTATGTAGGG[A/G]TTGGAGGCTTAAGCTTTCTTCAGTTCTGCAATCTTAATAGTTTCCGTAACAAGTTWWWWT
POPA1	MICRO.6902.C1_312	AGCATTGTCCTCTYGGTTGTTCSTGAAGGCACAACATCCGATAGAGTAGACGATGATGAG[A/G]AAGACKAGGAAAATGATGTTGAGCACAGCCACCCTCTTCCAGTCACTCTTGACGTTGTCT
POPA1	MICRO.6908.C1_898	CTCCTGTATCTCCGATRATTATGTACTTGAAGAGATAGTCGTAAGACATTTTCCGATGAA[A/G]AGAAGCGCCGGAGCAGAGTTAKGCAGTCGGAGAAGTTAAGACAGTTGGAAAAGAGTCAAA
POPA1	MICRO.692.C4_545	CTTTCAAGTCCTAATGATGAGTCTCCAGCTAATGTCGAAGCAGCTAAGGAATGGAGAGAC[A/C]ACAGAGATGAATTCMAGAAAAAGGTTAGTCGTTGTGTAAGACGGTCYCAAGAAATGACGT
POPA1	MICRO.6999.C1_735	GCTTGACGAAGAAAGAGCTAAASCWGATGGGAAAGACATTGCTATCTGTCGGGTGGAACA[A/G]CTTTGTCCTTTCCCATATGACCTTATCCARCGTGAATTGAAGCGATAYCCAAATGCAGAG
POPA1	MICRO.701.C3_1801	CTTTTCTATTTTCGGKTTGTTACTGYTTGCAGACTTTGGTTGCTGCTAGGTGCAAGTCTT[A/C]MCTGTATTTTGCTTTGGGTTGAAGAAACTTCTGAATGTYCAGMTYWKKWAGWMTSWCTKY
POPA1	MICRO.708.C5_377	AGCATACTKGSYACTAGTTGCCCTTGCTAYAAGTATGCTGAGGATTTAGATAATCAAGTC[T/C]TGATCACTCTCGAATCTTATTGTGAYGTTAATAATCCTTGCAATGGTGTGCAAAGCCCAY
POPA1	MICRO.71.C7_1705	AGGTACTGAGGGAAGASAMWYTSAYRGWGGAACAATATTGTCGCGGCATGATTATTTTGC[T/G]YTKRATACTTTGAGTTTGTTTAGGATAATRRTGTWTKGATTATTGTWGGGGATATATTTG
POPA1	MICRO.7108.C2_1042	CCCAATGCTCGAAAAYCCAAAACACCCATATTTCTACAGCGTCGGACTCGAAGGTGTATC[A/T]ATCGGAAAAACAAAGATTCCGGCGCCRGCGAGCTTACRTCGAGTTGACAGAAGARGRAAC
POPA1	MICRO.7192.C1_293	TGGATATGGAKTAGGTGCTTTCTTGTTTCTTCTTTCAGGYGAGGCATTGCTTATGGGAGT[A/G]ACAAAATGCATGTGCTTCGGAAGACCTTTATCTCCTGGTTCAAATCGTGCATGGACCATT
POPA1	MICRO.7234.C1_879	GAAGCAARGSTTGGTGACAGAGATTGGGGCTCAGTGGTTGTCCATGCTTCTTCATATTCT[T/C]CATCGATCTCTTCACCTTACCTTCAGCCTTGGTATTGGAATGTGCAAGCAGTGATGGGAT
POPA1	MICRO.7265.C2_578	CTCAAGCTTATGACAAAAAGGCGCCTCCTGGCTTCGTCAGGAGGGTCGATCAGTACCCAA[C/G]CACGGGTAYTGTTKSGAGATATGATGACCCTTCCTATGTCAACATGTTTAGTGATGACAA
POPA1	MICRO.7279.C2_1718	ATTGTCTATGTCTGTCATAAAGTGGAGAGGTGATTTGGCTCTAGGTTTCAACAGTATGGC[A/G]CAATTCGCTGTGGGACGCAATTCGAAGGTAGCTGTTCGAGCAGGAATCAATAACAAGCTC
POPA1	MICRO.7287.C3_1295	TTTYTCATTTTTACTCCCAAGATACCAGTTCAGTGCAGCAAACAAAAGGGGKGCCGCAGT[A/G]TGTAGGGATCCAGCAGCATTACTGGCCAAGTATTCAGATCCMCTAGTATTCACKGGATCC
POPA1	MICRO.7339.C1_419	GCTATATGCAAGTACTGTGGTTTGCGCTTTGTTCAAGATCATCACCATTAGGACTGCAAT[A/T]TGAGGATTCCTGAATTAAGAAGTCTTCATTTTATATGCAAGCAACTCTGMTTAATGTGTT
POPA1	MICRO.7351.C1_583	CACWGRGGATGCGGTGACAGGTGGCAGCAATTCATTGGCAGAGAGATCCATAAGAGGAGT[A/G]TTTGCAGGAGTTGGGGCRACAAGACCTTCAACATGAAAGATATTAGTCCTTTTCCCCAAT
POPA1	MICRO.7356.C2_480	AAYGATGGCTGGAAAATTGCTGAYCCMKSKRCTCTCACGGCGGCGAACGGCGGTGGTGCT[T/G]CCGGAMAAGGGGTACTTGGGGTTGGTTTAAATGGTGGATTCAACAAAGGGGTTTACTCAA
POPA1	MICRO.7465.C1_62	AAAAGTGAATATTATTCWACAAAGTTATAACAATTTTATTAAAATGGTTGTGCCAATTGT[A/T]GGTGAGCATGAGWCTGAAATTCTTCATGCTCAAACTCACATATGGAACCATATTTTTAGT
POPA1	MICRO.749.C1_551	ATCAGAGTCATACAGYTCTAAGGGGAAAAAGAAGTCTTCTACCGGCGAAAAGGTACAAGA[T/C]CATTATGCATTGTTAGGGTTGAGCAATCTAAGGTATCTTGCTTCTGAGGATCAGATAAGG
POPA1	MICRO.75.C1_747	GGATGAGAGGAGAGAGAAGCGACATTTGCATGATACAMATGATAGGAGGAAGCATTCCCG[T/C]GATTCAGATGACAGGAGGAAACGTTCCCGTGATTCTGACGATAAGAGGAAGCACACCCAC
POPA1	MICRO.752.C2_344	TGTTGTGKTCATGTAYGATGACWTTGCAAACAATGAAGAGAWCCCAAGGCAAGGAGTTAT[T/C]ATTAATAGCCCTCATGGTGAGGATGTTTACAAMGGAGTACCTAAGGATTACMCGGGGGAT
POPA1	MICRO.7542.C1_615	GATGTGAAGGCCGTTTATATCTGATYAGAAACATGAGGATGTCTAGGCCTWTTATTATGT[T/C]GCTGTTGTGAAGCAAGATTGTCGTTCACTGATGGTCTGGGCATATATTTATGCAGGAAAT
POPA1	MICRO.7584.C1_1423	CATATGGASGATCGAACCAGCYTTATGSCGSCATGGGGATGAACAGACCTATGAACAACA[T/C]GGGCATGGGAATGAACATGGGTCAAGGATTTCAGATGCAACAGSCTTCCGGATTCCCCCC
POPA1	MICRO.7607.C1_958	CTGAGACGGTCACATAGTGCATYYAGGAGTTGCTCATCCATTTTTTCAAACATTGGAMCC[T/C]TCATGAGCAAAGCCAAACAAAGATGGCGCTTTATATCTCTTCTGAGATCYTTAGGMAGGT
POPA1	MICRO.7630.C1_256	CCTCGCTGGCTCCGGCAAGCACTTCTGTTCCGGCATCGACCTCCAAACCCTAGGCGATAT[T/C]TTCAAAGAATCCGACTCCGTCGATTGCGGCCGTAAAGTCGAGAGGCKCCGGCGRCATATC
POPA1	MICRO.7630.C1_338	CGATTGCGGCCGTAAAGTCGAGAGGCKCCGGCGRCATATCAAGTTCCTTCAGGAGGCTAK[A/T]ACCGCCTTAGAGTGTTGCCGTAAACCCGTGATKSCCGCTGTCCATGGCGCATGTATCGGT
POPA1	MICRO.767.C1_311	GGCTGGTGACGGACTAATACAATTGTATCACAACTTCATCACTGATTTTGAGACAAAGAT[C/G]AATCTTCTCAAGCTTGCACATTTTGCGGTCATTGTTTCTCGGCAATACCCCGAGAAAGAA
POPA1	MICRO.7679.C2_456	TATCRCTGGAACAGATGAATCTGAGTTGGTTCCTGCTCTGCAGTGGTTGGAAAATGAACC[A/T]AATGTGACAGTGCGATGCAAGGATTGTATTGATGGGTTCMTTGGATCGATTGAGAAAGAT
POPA1	MICRO.7683.C1_642	ACTACTCCGTCGATTATCCATTTTCTTATGCATACTACAACGGAAYGAACCTGGATGATT[T/C]GTCGGCGAACACATACACGTCTTCTTCTGAGAAGAAGCCATTGTTTTCTGCCGGTTCATT
POPA1	MICRO.7683.C1_729	CTGAGAAGAAGCCATTGTTTTCTGCCGGTTCATTACGGAAATAGACCGGCTCGGGGAAGT[T/C]TCACGGTCCAGTGTGAACCGGAYCGATGAAGCCRAAGACGACGAAGTTCTAGATGTCGAC
POPA1	MICRO.778.C1_872	GAGCACTAYGATAGCATAGTTYGTCTGGAAGAAGGAGAAATTTGTCTTRATTCGTGATAT[A/G]GCATCGCTGACTCCGGATGGAARATTGAAGGAGTGGAAATTGAACWTCTCCTTCCATGGC
POPA1	MICRO.7799.C1_621	TGCAACATCTACCAATTCTTGCTTGGGGAAAACTGSKTCTCAAGATAGCAAATTGATTCC[T/C]GGCAATGCAGGACAAGTTKTCTCCCAAAAAMAAAATCCCTTCAGTTTGCTTACACGACAG
POPA1	MICRO.7800.C4_855	GCCATGAAGCAGAAGATGGTAGTCCAGAGACCAGTACGCGATAGTCAGAGCGCCTAGAAA[A/G]TCCACCAYGACTCCCACTACTGTAACTACTGTGGCGATCATATGATGATGATCCTCGCCC
POPA1	MICRO.7800.C4_863	GCAGAAGATGGTAGTCCAGAGACCAGTACGCGATAGTCAGAGCGCCTAGAAARTCCACCA[T/C]GACTCCCACTACTGTAACTACTGTGGCGATCATATGATGATGATCCTCGCCCACCATGTG
POPA1	MICRO.7814.C1_363	CACTAAAACATCAAGATTCAAACGCATATGTGTTTTTTGTGGAAGCAGTCCAGGCAAAAA[A/G]CCAAGTTATCAACTTGCTGCTATTCAACTTGGCAATCAACTGGTTGAAAGGAACATCGAC
POPA1	MICRO.7837.C1_1126	GGGAGGATTTTGTTTGTCTTTTGTTTTTCCCTTTGTGTACTATTTTAGTAACGTGGCATT[T/C]GGGCTGGCTTGGGCGCCCATCGGCAGTTTCACCAGGAACTGTTACTTCCTCGGGCACATG
POPA1	MICRO.7848.C1_567	GATGATTTAGGCAMCCCCAGATCAGCTATWYCYTTCAATGTGCTTTTATCAGCTTGTGTG[A/C]GCTCAAAACTATATGATCGTGTCCCYCAGCTGTTTGATGAAATTCCAGTGAAGTATGGAT
POPA1	MICRO.7848.C1_786	GAAAGGTGTGGAGATCACAACTGTTACTTTCACTACTATACTACATTCATTCTACAAGAA[A/T]GGGAAGAGTGATGAGGCGGAGAAGGTATGGAACGAGATGGTGAACAGAGGGTGTGGTCCA
POPA1	MICRO.7866.C1_1180	TGGACCACTTGACATTGAGTGGARTGAGAAMRACCATATATACATGACGGGGCCAGCAGA[A/G]GTAGTTTTYTATGGGTCAGCTCCTCTTTAAGCCCCTAAATGTAAGTTTATTTGTACTTCA
POPA1	MICRO.8000.C1_488	ATTTCCTGAAATATCAAGTGTTGGAAATATGATTGAAGTKGAAAACACGGTTGTACCAGT[T/G]GTATCTCAGCCTGAAAAGTCTACGGAGTGGTTATGTYTGGAGAGGAATCATAGAGTTTAT
POPA1	MICRO.8012.C1_335	AAGTTTCAGCCGGGAGGTTTCACGGAAGATAAGGCGAAAGAGCTAAGGAGAAAGACGATG[C/G]AGAGCTCTAATTTCCATGACATCATGTACCATTCTGCAATYGCGTCTCGTCTTGCGTCGG
POPA1	MICRO.8030.C2_1058	AAAGTTCCACTGTACGGATGTGACTGCTATGCTTATGCCCTATTGGCTTCTGGATTTGTG[T/G]ATCTTGTAATAGAGTCTGGTCTTAAGCCGTACGACTTCCTCTCACTWGTACCAGTAATAG
POPA1	MICRO.8050.C1_158	ATCTCTTGGTGTGACTTACAATCATCATTGGTATATGTTCCTTTGTCTTTGATTAGAGAC[A/G]ACGTTGATCCTCTGATCTCGATACATGTTCATGTTTGGAGCTAACAATCTGGTGTAGCGG
POPA1	MICRO.8071.C2_1633	GAGAGAGAGAGACTTCAGGAGGTGAGAAATTTTGTTCTCTTTCTTTTTTCCCCCTTTTTT[A/T]CTTAATTTTTWAAAATTTATATGACTGAATAAACCGGCCTCCTTTGTCGTTCTTAMAWMA
POPA1	MICRO.8112.C1_325	ATATTAGTGAAATTAGAATWAAAGATGAGCCCTCAAATAATGATGGTACTAGTCAAAGTA[A/C]TGGTGCACCATGGGAAGGTAAATTGGGCAACATTACTACCTCAAAGAAGCAGGRAACAGK
POPA1	MICRO.8127.C1_1918	GGTGAAGAGCTTAAATCCAAAGCTGGTAACAGTTGTTGAGCAAGACATGAACACTAACAC[T/C]GCCCCATTTCTACAAAGGTTTGCAGAAGTCTACAACTACTATTGTGYCGTATTCGAGTCT
POPA1	MICRO.8308.C3_951	GAAGAGCTGTGGGATGATGAGATCTAAGGTCACAGTATGAGTTAACTGTCAAAGATAGGC[A/G]AATCTTAATCCATTTGTCTCAGAGATTCAAGCTTCTTGTGCACTTCCTTTTCCTTTGAAC
POPA1	MICRO.8335.C3_132	CATGTTTTCTCTASCAGGCAYGGYGTTTTCGGACTTGTCCGATGATTTCTACCACCATAT[T/C]TGTCCCAAAGCTTTACCAACCATTAAACGGGTTGTTGAGGATGCAGTCAGAAAAGAGAGA
POPA1	MICRO.8378.C2_459	ACCCAAACTGGGCAATGCAAATGCATAGTCAGGTSGGAACAACGCCAATGTCAATGTTYT[T/C]TGCTGCAGCATCATCAGGATTYTCAACTCCGGCTACCACTGYTTCGGCCTCTCAAATGTY
POPA1	MICRO.8385.C4_695	GTGGACTTAGCAGGGAGGGTGAACAGGAATTCACCATTGCTGACCCTGCCACTGAGGATA[T/C]CGTTAAGCCTGCTTCCAAACACACCATTGAATTTCCAGTTACTGAGAAGARTAATTTGGT
POPA1	MICRO.8404.C1_636	ATATCTTCAAAGGAAGAAAATGTTTGCTTCTTTGCTTCAACCAGAGGAACAAGACGTGAA[C/G]ACCCTTTCTTTGACTTCAACCCGTAGTTCCCAATTTGAACACGACGAAGCTCTCTGGGAA
POPA1	MICRO.843.C1_1226	ATCCAAATGCACGCCCAGATATGAAGAATGTCTCTGACCGCTTGACCAATTTGATRTCCG[A/T]AATTGGTTTCGAGCAGCGTCAAGTTTGCGTTGCTATCAGCGAGAGACCAGGASAACAGTT
POPA1	MICRO.8504.C1_1064	GCGGCCCCTGAATCTCTGGGCCGCGACGTCRTAAGCCYTAGCGGCTTCATTTTCCTCGTT[A/G]AATGTGCCTAACCAAACCCTTTGATGCTTTTCATAGATTTGTGCGCCCCAACGRCCATTT
POPA1	MICRO.8557.C1_995	ACKTGTAGATATCTTGATTCGTTMGTGTAATTTTTCAACCCTTTAGGACAAAAGGGTTCT[A/G]CAGTTCATTCACATTGATCCCCAATATTTTGCATATGATATCAGTTCTTGATTTATGGCA
POPA1	MICRO.8582.C1_613	CTCACAAATTAGTCCCATCAGCCTCCTGTCTGCCGCTTCCTCTAGTGAAGGTGGTGAACC[A/G]TTCTCTTTATGTATGTCAAGAGCCATCCGACAAAGCTTCTCCGCTTCATCAAACTGCAGA
POPA1	MICRO.8585.C1_484	GATATTAGATGAGTTTATTCTTGCTGGGGAGCTCCAGGAAACAAGTAAGAGGGCAATCAT[T/C]GAGAGAATGGGAGAGTTGGAGAAGCAGGAGTGAAGATTTCYRTGCTTTGCTCAAGAGTCR
POPA1	MICRO.866.C2_507	TTTGAGYAATGYYTCTTTGACAGATTGTGCTAAGCGTGATCCAGAAGTTGGTGAAGACAC[A/G]GAAAAAAACTTTGCTGATTTGTTGTCTGAGGAACTTAAATTGCGAGAAGCTGAAGCCTCA
POPA1	MICRO.8687.C1_489	TTTCCCTCAAGCTGCTTTACTTCTGTTGGATAACAAGAAGCTTGAAGCTTTACTGAAGGA[A/G]GGCAAAGACAGGAGTCCTGTTATGCAGCTTTACAYTAAGGAATCATCTARGAGCTGGAAA
POPA1	MICRO.8788.C1_533	GATCAGCGCTACTCTCTTGCTTGGTCCACTCGTCGGAACCTACTCGTATGTGCAGCACTT[T/C]CTGGAAAAGGAGAAGTTAGAACACAGATACTAAAGMTGTGTTYTTCATCTGTCTGTTGAA
POPA1	MICRO.88.C1_432	TATMCRGAAGTTGGGTTGGTGAGAAATGGGTTTCCGATWTTCCGTCAACAACCGGCCATG[A/G]TGAGCAACAGAAGCAGCCCTGCAGAGTCCTCTATTGGGGAAACCGTTGTTCAATCGCCGT
POPA1	MICRO.8872.C1_1151	ATGTCGAATTGAACTAGAGAAAACCAGATTACTGGTTCTGGAAGCTGCTGATCAGCTTGA[T/C]CGCCTCGGAAACMAAAAGGCTCGTGCTACAATCGCGATGGCAAAGGTTGCTGCACCAAAC
POPA1	MICRO.8929.C1_579	CTGCAGTAGGAAGATGTCCTTGAAGACCGTTCTCATGCTTGCAGATCAGATGATCAATCG[A/G]GTTGAGTTTGTTCATGCCAAATCTTTTCTTCATCGMGATATAAAACCTGACAACTTTCTT
POPA1	MICRO.8982.C1_211	GTCATTTCTGGAACACGAAGCAAAACCCAGCTTCAAACACCTGTTAAGCTTATTCGGSTA[T/G]CTTTGATTGTGTTAATAAAGGAAGGAGGCAATGGGATCAATGTTCAGTTCACCTCAGTTT
POPA1	MICRO.8984.C1_622	TTATCAGCGGCAAAACATTCAATATGGCGAAAGCTCACCTAGACAGCTGCTGCAACAAAT[T/C]GTTTGTTTCAGTCRCTGAGTATTTCCTGTACATGCCTTCCGTCATAAATGTACAGATTGG
POPA1	MICRO.9096.C1_1049	ACCCTTCGAGACACTAAATATCCTTGAAAATGAAGCACTTCGTCAAGGATTGAAGGAGTA[T/C]TCCAGTTGGCCAACCTTTCCACAACTCTACATTGATGGAGAGTTYTTTGGTGGCTGTGAC
POPA1	MICRO.9107.C1_298	GTACGTTGGAAGCACACTTCCTTTATTACCTATCATCATGTGGGATGAGAAACCTATCGG[A/T]AATGGGGAAGTGGGAGAACTGACAATGGCACTYTCGGATTTACTTTGGGAAGATATGGCA
POPA1	MICRO.9281.C1_565	TCGAAGAATCCGCATTGTACAGATTGTAACAACTACTGACAATCAACGGATTGTAGGGTT[A/G]CTTATCCCAAATGCAGCAGTAKWAGCAGTGCTTCAAGATTTGGCATGGGTTCAAGATGTT
POPA1	MICRO.9324.C1_542	ATTTTCCAGATTGAGGTATCGACATACCCATTTGGCAATTTCGGCAGCTTGTAAGATTGA[A/G]AGAGAAAGAAAGAGGACAACGTATTAGATTGATAATAWATCGTASAAAAATKGATGAGAG
POPA1	MICRO.9378.C1_350	TGGATATTTTGTTGAGAAAACTATGACAGAAGGAAAAGATTWCTGTGAGCGGAAAATCAG[T/C]CTGCTAAAGTCCAACTACGAGCAGYTTCTTGATGTTGCGACGAAGAAGAAAAGTATTGCT
POPA1	MICRO.9424.C1_1405	TATTYTGTATCAATTGCAAAGTTCCTTGGCATGAAAMCATGACCTGCTTTGACTATAGAA[A/G]ACTAAACCCTTACAAGTGCGTAGACGACSCAAAGCTCAAGTCTCTTGCTACACAGTGTCG
POPA1	MICRO.9426.C1_965	GCCGAAGAATTTGGCGACGAAGACAGTGGCATTGGCTTGAGCATGAGGGCTTTCAATGCC[T/G]TGTAAACTTTGTCGGAGTATGCAATTCTCATTGCAACCTTTCCGGAGAATTCGACAGCCG
POPA1	MICRO.9449.C1_404	GGAGCGCCTTTTAAGGTCTAACAAAGTTCGCAATGAGTGCCTGTGGGATGGTCGCGTTTA[A/G]GCCCCCTTCTGCATTATTCCCATCTTTTGGTTTACACCTAGTTCCATGGCCTCTTCGTTT
POPA1	MICRO.9449.C1_466	CCCCCTTCTGCATTATTCCCATCTTTTGGTTTACACCTAGTTCCATGGCCTCTTCGTTTT[T/C]GTTTTCTTCTTTTGGGGGTTTGGGGGAAGGTATCACATGTACAACAAGATGTACAGCAGC
POPA1	MICRO.95.C3_1177	TTCTGGCCATATCGTGAAGGCATTGTCGCTTGGAGCATCAACTGTCATGATGGGGAGCTT[T/C]YTGGCTGGAARSMATGAAGCTCCTGGCACTTATGAAAATAAGAATGGTYTCCGTGTGAAA
POPA1	MICRO.9613.C1_1006	ATCTAAARKTGATACGCTGGTTTCATTTKGKTTTGAAGAGAAACTTGCCCRTAAGGCCCT[C/G]AAGGCATCGGGAGGTGATGTTGAAAAAGCTACTGAATGGATATTCAGCAGCCCTAGTGCC
POPA1	MICRO.9627.C1_359	GAAATGGCAACATCCAGCGGCGCCGTTTTGTCATGAACCGGCGCCGTTGATTCAGTTTTT[C/G]TGTACAGGAACCGCCGTTGATAGACGGTGAAATTTATCATAGATCTAAAAAAATGTTAGA
POPA1	MICRO.9667.C2_742	CTACTTGGKAGTATYCCCTTATTTTTCTTTTTCRTTATGTAATAAAATACATTTGACTTG[T/G]TGCCTCTGATGGAGTTCATCAGKAGTGCATAAGAAATGCCAGCCACTTTCTGTTGAAAAA
POPA1	MICRO.9704.C1_517	AGCGGTGTTTGAAGTGTCAGGTTCAGTGCTGGAAGATCCTCAAATGTCAGTAGTGGAAGA[A/G]CAAACTGCTGAAGATATTAACCTAGCATTTAGGCAAATATCTGAGCAAGAAATAGATGAG
POPA1	MICRO.9729.C1_418	TTGAAMATTGCCCTTCACRGTCACCTTTTGCTCCTTCAGATCAATGTCGAAAGTTTCTAC[A/G]CCTTCCATTTTCCCCAAAACCCTTTTCACARCACCAACACAGCCTTCGCATGACATGCCA
POPA1	MICRO.977.C1_2398	GTGACTGGTGAAATCATAGTTTAAGGTTTATTTGTTAGCAGTCTTGTAAACTAAAACAGG[A/C]ATCTTGATTCCTTGTAAGTTGGATATTTATTTCAAWWYCCTCKTAACARATCAAYGTGAC
POPA1	MICRO.9813.C1_1118	TCAAAGTACCCTCCTCGTCCCTCGGTACCAAAATCTTCGGAAAATATAAATTGGACATTG[T/C]GGATGTAGTTTCTGGACCAAAGAGGCTCAAAGACAAGATTCGAGAACCGAAGAACTGAGA
POPA1	MICRO.985.C1_1106	GCTGCAATGACTCAGTTGGTTTAGACAAAGGGATGGTGGGAGCTTATGATCGAGGAACTC[A/G]CCACAGTCTTGAAGTTAACAATGAAAATRATGCCTTTGGTTCCAGAAATAGGAAAGRCCG
POPA1	TG328LGIX	TCGAAAATGGTTCAAAACTCGATGAATAATAGGCTTGCTTCTTTCTCCCCGTAAATACCA[A/G]GCTTTGGTATGCAAGGAATTCGTGACACGTGGCTAACTCTGAATGGAGTAGTTTATT
POPA1	TG506LGIV	GTTGGTTCTTCATGTGGTTGCAGTAAGCTTATTATTCCAAGCAAAAGGTCGGCAACATT[A/G]CTTAGCACCAGAAGAAAAACATACTCTAGTTTCTTCTTCAGAAAAAGGTCAGTGAAAGAG
POPA2	solcap_stsnp_c1_1	GTATTCCGTTTATCTTAAGTTGACAACCGCAAAGACACAATAGAACTTTT[A/G]CTTCACCACATACCTCACAAGCACAATTTCACTACATAGCCCATATGTTC
POPA2	solcap_stsnp_c1_5	ATTGCATATGTGGTGGATGTGTGTTTCTCAGTTTACCCTTATGCAAAGCT[T/G]CTTGCACTTCTTTTTTCCACTCTCTTTCTAATTGGATATGGTGGATTGGC
POPA2	solcap_stsnp_c1_7	ATGATTCATCACTACACACTCAGTTGTGGATAGATCCCACTGAAGAGTTT[A/G]TGCAGTATAATCATAATGCAAACCCTGTGGATGTGACATTTGGAGTGAAG
POPA2	solcap_stsnp_c1_16	TTACTAGTCCTCAAGTTAATGGGACACGAGTTGGCAAATCTACCTCGATC[A/G]GAAGTGCAGCTGGTCCATATAATTATTCTAAAAATTACAATCCAATTAGC
POPA2	solcap_stsnp_c1_18	GCTCTAAGCTTAGGCCTGTCATCCAAAAGGCTCAACAGCTACTTTAAGGA[A/C]CAAACAAGTTTTATGCGATTAAATTACTATCCGCTATGCCCAATTCATCA
POPA2	solcap_stsnp_c1_23	GATGAACTTTTTCTTTAATAACTGTGATGTCCAGGTCAATTTGCAATTCC[A/C]CAGCGCAGCTGCCGAGTAACTATGCCCACCCAGACTCGGGTAGACAAGAA
POPA2	solcap_stsnp_c1_27	AAGTCTTCACCGCACGTGGCTATGCGAAATGGTCTTGTGGGTTTAAAAGC[A/G]CAACTCAAAACTCTCCTTGAATGGCCATCAAATTCACCCACATTTGTTCC
POPA2	solcap_stsnp_c1_51	GCTACCAACATGGCTGAAACAAGTATCACCATAAATGACGTGGTTTTTGT[A/G]GTCGACTGTGGAAAGGCAAAAGAGACATCTTATGATGCAATCAACAACAC
POPA2	solcap_stsnp_c1_55	ATATAATCCGAAATAGAGAAGAACCGGAGGACCAATAAATCTTGAAGCAC[A/G]CAAGTCAAAACCAAAGATAAGACAAAACACTTCTAATTTTCTGCAATTTC
POPA2	solcap_stsnp_c1_59	GATTTTGAGCAGCCAAAGGAAGATATGGAATAATTAAGCAAAGCAAGTCT[T/C]CGCAGCGAGCAGCTGGCAAATTATTTGGACTAGTATGGAATCCCAAAAAT
POPA2	solcap_stsnp_c1_74	TTCGAATGAATAGGGCTGGTTCTCAAGCTACGTACAACATCATCTTCCAA[C/G]GGAGCATCTTCATCAATGACAGAACTACTGATATCAACCTTGTCATCATC
POPA2	solcap_stsnp_c1_86	TTCTCAGACAAGTCTGTCTCATTACTTTCTGCAAAACCGCCTCTAAAGGT[A/C]GATAACTCTTGACCTTGCAAGACCCTCGGAAACCCACTGGCTTGGGAATG
POPA2	solcap_stsnp_c1_88	GTATGGTCCTGTTCTTGAATCGGTCGTTACAATTACTGAAGAATTAGCAT[A/T]CAAACAAGCAAAAGAGGCTGATCAACTGCTTGCTGAAGGCAAATATTTAG
POPA2	solcap_stsnp_c1_94	TGAAGTCGGGCCAGCTTCCTGCAGATTTAAATATTGGTGATCATGATGTT[A/T]CTGCTAAAAAAGAAGATGCCAAAGAAGACAAGATGGTAACAGATAGCGAT
POPA2	solcap_stsnp_c1_102	AAAAATTAAAGCAAAACTAAAGTAGGTCTGGCCGGGTTAAGGATTTTGTT[T/G]AGTCGATTAGGAGGAAGGTGTCGTAGGAAGAAATTGAAGATCAAAATCAA
POPA2	solcap_stsnp_c1_110	TTCCCAACACCTTTTCTCGCTTCCAAAGTTGTTCTTGCATTTGCATATGT[T/C]GCAATTTTCATCCCTAAGAAACCAGAGATAACAGAAGTGACAGCACCAAG
POPA2	solcap_stsnp_c1_115	AATGTGCTACCTATATCATTTCCAGGGCAAGGTCATAATCAATCTCTTAC[A/T]GTACCTGATGACTTGCCCAAGACTGTTGCAAGAACATTAAACCAGGGATC
POPA2	solcap_stsnp_c1_126	TGGCGCTCAGTAGAGGTGTTATACACTCCATCTGTAGTTGATGTTTCCGG[T/C]AACATTTTGGTAGCTTCTTCTTGCTCTTTTTGCCGCTTGAATAGAGCCTC
POPA2	solcap_stsnp_c1_131	TTATATCTAACAGTTTCTGAAGCTGTGGACGATATTTCGTCTTCTTGGAA[A/G]CCTGAAAAGGGGCCAGCTCAACCACTAACTATATGAGATTTGTACTATGG
POPA2	solcap_stsnp_c1_132	CACAGAGAATCTGGGATACTCAGTCATGGATTTTTTGCATCTCCATATCT[T/G]CCTTTAGAGGATGTCAACCAAGATGAGTTGCCTGTAACTGAAGATTCTGA
POPA2	solcap_stsnp_c1_137	TCTCTCTAGGCATTAGAAAAATTGTAGACTAGACCTACTGTACTTTCCCC[T/C]ACAAGCCCCCACCATCTCATTTCTAATCATCCTGTTGTCCTATTCTAAAT
POPA2	solcap_stsnp_c1_146	AGAAAATTCGATATGAAGTTAGGAAATTGAATGCAGAAAAAAGGCCTCGG[T/C]TGAAAGGACGATTCATTAAAAGGAACTCATCGTCCTCCTTTTCAGTGCCT
POPA2	solcap_stsnp_c1_152	AAACAGGTCAGGTACTTGTCATAGACTGAGAATAGAAGTCGACCTCCTGT[T/C]GATGACGTAAGCACACCGAAAATACTATCAGTAACTATCGCATTGGAAAT
POPA2	solcap_stsnp_c1_155	GTTATACGACAATGTCCAAGGCGTGGTTTTCATCCGCATGACCCTCCTCC[A/T]GATGGTAGCCCAATTTACAAGCATTGTACAGATGTCTATATGGATTCTAA
POPA2	solcap_stsnp_c1_158	TGTCCATCTCTTGTACGTCAGGTTCATGTTTAAGAACTTTAGATTGCTCA[A/G]GACTCCACCTCCCGACCCCGATAAGAAGATGCCGTTTTCAGAAGTTGCTG
POPA2	solcap_stsnp_c1_161	TCCCAAAATTGTTGCCTTCTGGTGAATATCCAATACGACGCCTGATTTCA[T/C]GAATACTGTTGCCGTTAGGTACTTTCCCGGGGGGAAGATAACGTGGCATG
POPA2	solcap_stsnp_c1_166	ACCAACATAGCCCTGGAAATTCTCTACTTGAACTGTGAGCTAACTTGCTT[A/T]CTCTTGTTTGTATTTGGTTATTTTTTCAGCAAACCGTGTCAGGGTTGACT
POPA2	solcap_stsnp_c1_168	ATGGTTGGTTCATTGCACCCAACACCTATTGCTACACTCCCTTTTCTCTC[A/T]CCACATTCCGCTGTTGTGGCATTCTGTGAAGGGGTACTAAAGCATGCCAC
POPA2	solcap_stsnp_c1_175	CTCTCAAAACCACCATTGCTAGTTCCATCCAACTCGTGGGTTTTGAGGGG[T/C]AAGAAGGTAATTGAATGTAGAAGAAATTACCCATTGATTGGAAGGAAGAA
POPA2	solcap_stsnp_c1_189	CCTTCCAGCCAACCTGAATTTCTCGTGCATCACTGGTAATGCAAGATGCC[T/G]TAAGATATTGTCAGTCTCATCTCAAGTCTCTTGTTCAAATAAATGAGCTG
POPA2	solcap_stsnp_c1_192	ACCTGCTCTAGACCTAGACCAGTTTTTGCTGATGTCAATAGTACATCACT[A/T]GGATTAAGGTCAAACATAGATTTGAGCTGTGCTTTTACCCGATCTGGATC
POPA2	solcap_stsnp_c1_197	TGGGATTTGAAACTGCAACAAACCATGGTAGAAATGTTTCCATTGAGGTC[A/C]GAAGATGCTGCCTATAGCAAAGTAAGGGGAATGCTATCTACGCTTGGAGA
POPA2	solcap_stsnp_c1_206	AAGGCTAAAAGAGAAGAGTCCTGTTTTTCACTTTGATGGAAGTGACAAAT[T/C]TCTTGGGCTTAAAGAGAAGGGTCCTGTTTTTCACTTTGATGAAAGGGACA
POPA2	solcap_stsnp_c1_211	GAGAAAAAGATAACAGCAAAGCACATTGTGTTCTGGGTTGAGAAGCGCTT[A/G]GCTGCCCAAGGAATTATTCCTGTCTGGAAAGAATAAGTGTGTATATTGTC
POPA2	solcap_stsnp_c1_213	TCAACGTGAGAATTTATAAGCCCTCTTCTGTTGGCTTTGAAAGTAGATTT[A/T]AGGTTCAGATAGAAAAGACATTATTCGTTGAGAAATTTTAAATAACCATT
POPA2	solcap_stsnp_c1_217	CATTTTAATATACATTCGTAGAAGACCTCCACATCGTTGCAGTGAGAACC[A/G]GCTAGCTTACAGCATAACTAAACAAGCCACAATTCACGTTGTTCTCTCCA
POPA2	solcap_stsnp_c1_220	CAACCTTGACGAGATCTTTCTCCATGTTCTGCAATTTGGCAGTGAGCTCT[A/T]TACGGTCGTCAACTAGGTTCTGAATATCGCTCCTAACCCGAGCCAACTCT
POPA2	solcap_stsnp_c1_236	TGGAGAACACGAACTTTTCCACATGCAAGAGACTGTAGAGTCCTTCTCAG[T/C]TCTTTATCCTCAATTCCAGTTGCTTCCTTGATATCTTGGAAGCTAAGGTT
POPA2	solcap_stsnp_c1_242	TGCACTCGAGCTTCATTAGGCTCGATAGTACAAAAAGGAAAGTTTTCTGC[T/C]GGAATGGATAACTTTGTCAGTGTGTTGAAGAGAGTAGACTTCCCCACATT
POPA2	solcap_stsnp_c1_246	TCAGTTCACAGCATATGATCAAATCCTCCAGCCTGTAAAGCAACCCGATT[T/C]CCATTAACGCTATGGAGTAATTGTTGCAGCCACCTCCTCGTCATTGGATC
POPA2	solcap_stsnp_c1_261	TTGCCTTTTTCTTCCTCCGAGTCTTCATCTGAGTCTTCCCCTTCTTCCTC[A/G]GAATCCACCAGAGATTCACTATCAGAGGCCTCGTCTTCTGAATCTGACTC
POPA2	solcap_stsnp_c1_265	GAGCAAAAACTGTCTCAGGCACCAAAATATGGTCAAAGCCCATTGATTTT[T/C]GACTAACAGATGACCTTCCTCTTCGTTTCTTCTCCAAGTGGACATCAAAA
POPA2	solcap_stsnp_c1_272	TAACCGGGCTCATTGAAATAGGGTTTTGCATTTAAAATTAGCCCCTGTAT[A/G]GACACCAAGACTTGTAACATAGTAGATGCACGAGGGATCCATTTCTCCTT
POPA2	solcap_stsnp_c1_280	AGTGTGAAGGCTAAACAACTTGCTGCGCAGCTTATCCCTAAGTTTGTTAA[A/G]TTTTTCCCTGAGTTAGCGGAGCAGGCACTTGATCAGCACTTAAATTTAAT
POPA2	solcap_stsnp_c1_287	CGAGTGGATAGGGTTGTGGGAGAGTGAGAAAATGACGACTCGGAATTTGG[A/T]GAAATTGGCATCCATTGATGCCCAACTGAGGGCTTTGGTTCCTGGTAAGG
POPA2	solcap_stsnp_c1_289	GCTATATTCTACATTGTGTTCATGCTATCAGCATGTGCCTTATTCTCAAA[A/G]ACTTGGATAGAAGTCTCAGGATCATCAGCAAGAGATGTGGCTAAGCAGTT
POPA2	solcap_stsnp_c1_300	GTTTCATTGGACTTCCCTGAGAATTCGGTAGATCCAGAATCATATTTCTC[A/T]GCTCCATCCAAATTTCTTTCTATATCACCAGGCATCATCAGCATTCTAGG
POPA2	solcap_stsnp_c1_304	GCAGGAACATACAACTACTGGGCTGACAACTACACATTGTTTGTCCTTGA[A/G]ATGGCACTCATGGGCTTTGCTGAGCACAGGAGATTCCAAGATTGGGCCAA
POPA2	solcap_stsnp_c1_305	TGAATACCCATTTTCTCCATCTCCTCAAAAGTCCTCTTAGCCTCATCAAG[T/C]AGTCCGGCCTGACCGTAAAGAACAATGAAATGGGAAATGAACCGCTCCGA
POPA2	solcap_stsnp_c1_319	CCTTCTGGCCTCTCTCGTTGGGCTCCTGAGAGGCAGAAATCTCCTCTCAG[T/C]GAGGAATACTTCCGGAGGATTGAAGCAATTGAATTTACCATAAAGCAAGA
POPA2	solcap_stsnp_c1_329	CTTATTATTCCAACAGAAACAAGTGCAGCTTTCCCCTTCAAAATAAAATC[A/C]TGTATAGCATCAGGTATATCAGCAGAACAACCTGGTGGTACAAGTGGAAA
POPA2	solcap_stsnp_c1_330	CTATCAGCTTGCAGAGAAACACCAGCTGATCCAGCTTCAGATATTATAGC[A/T]ACCAGCTTCTTCCCTTCCATGAAGAGCTGTTTCTCATGTATATTGACCAT
POPA2	solcap_stsnp_c1_336	GCATGATAGAAAGAAATGGGCTGCTCCTGAGGCGCAATACTCCCATACTT[A/C]GGGTGGTGGCGTAACCAACTATACAAATACTTCAATGCAGCTTGTTGCTC
POPA2	solcap_stsnp_c1_343	TTTTTGAGATATGGGAAGAATTCCATGTTGTGAAAAGGACAATGTTAAGA[A/G]AGGGCAATGGACTCCTGAGGAAGATCACAAACTTTCATCTTACATTGCTC
POPA2	solcap_stsnp_c1_351	GGGATGCTGCACTAGACACCATCATCACCAAATCACCATCACCAACGCCT[A/G]CAGCGCTCAGTTTGTCAGAATTCCTCATTTCCTTCCCATTGTACAGAAGC
POPA2	solcap_stsnp_c1_359	ATCGCGAAGACAGATCCTCCAGCTCCTTCCTGTAAATAAATTGCCATTAT[A/C]AGTGAAGTAACTGTTGCTGAATGTGATGATGGCATTCCACCTGAGCTAAG
POPA2	solcap_stsnp_c1_362	TATGTGGTCGTTCAGTTTCTGGGGTTTCCTTCTCAATCATCCTCGATGAC[A/G]CTTGAACTCTGATGGAGCAGTTGTTGTGTGTTGATTTTTTACTTGTTCTT
POPA2	solcap_stsnp_c1_364	GAGGGAGCCGCAGATGACGCTTGGGATGACTGATGTTTGTTGTCCACATC[T/C]TATGTGCCTCTACTCCGATAGTTGTAGTAGCAGTGGCAATGCCGTGATGC
POPA2	solcap_stsnp_c1_369	AAGGCGCGTTCTTTCTAAAGTAATGGGGCAATCATTACTCGACAACTTGA[T/C]GCTGACAGGTGCAACTGCTAAATCAAACACTCCACTTTTGCTAAACCAAC
POPA2	solcap_stsnp_c1_378	CCAAAAACAGTAACAGCCTTCTCACCAAAGAGAAGGGTTTTCTCATCCTT[A/G]ACCTTAAGCTCATGATGCTTCCACTGGCCGTGTACACTATCATACTTAAA
POPA2	solcap_stsnp_c1_380	GCGACAGCCTCTTCAACATTGGCAGAAGTATGTCCGGATAAAGCATCATG[A/G]AGATTCCGTGTGAAGTAATCACGGTATTCAGCAGGCAATGACATGAATGT
POPA2	solcap_stsnp_c1_383	ATTTTATTTATGAAAGATGCTGAGAAATCTATGGCAGGGAGTTCAGAATC[A/G]TATGCAACTTTTAAAAGTCGGCTTGAAAAGCTTCCTGGTAACATTGTTGT
POPA2	solcap_stsnp_c1_396	GTTCTAGGATTAGAGGCATAATAATCAGACCAGTAACAGGGAGACATATT[T/C]TCTGTGAGTTCACCTTTAGAGTAAATGCAAAATGGCAGCCAATCTTCTCC
POPA2	solcap_stsnp_c1_399	TCATATACTGAAAGCAAGCTTTTTACTGGATTATCTATCTTTCTATCACC[A/T]GCTTCACTTGACCTGACCGGCAAAGTTTCTATCTCCTCATTATCAGCACC
POPA2	solcap_stsnp_c1_409	GCTTTGGGCATTTTCATCAGCATTTGAGGCCACAGGTGTACCCCGCTGGG[A/G]GAACTGACTAGTTTCATTCACCTCACCTTCTGTCTCTTCAACGATTGACC
POPA2	solcap_stsnp_c1_414	GCAATCTCAACAACACCAGCCTGTTGAAAAAGTTGAGCCAACCCCTCACT[A/G]TCTATATCATAGGGTAAATTCCCAACAAACAATTTCGCATCTTCCGGAGG
POPA2	solcap_stsnp_c1_419	AGAAATCTGTTCCCTTGACTATTGATAGTGGGATCAGCACTTCCACCAAT[A/T]GCATACATTTCCCAATGTGTGTAGTCATTGTTCACCACATGGAAGTAACC
POPA2	solcap_stsnp_c1_425	GTGCAGCTGGTTCTTTCACTAAAATGGCAAAATCTCTGAACAAAATGGAG[A/G]TGAAAGTAAATGAAGCAATTTCAAAGAGCAGAATCGGCAAATACTTCAAA
POPA2	solcap_stsnp_c1_430	TAGCCTATTCATATTAGCTAACTCCACTTTGTCATAATCATACAACAAAA[T/G]ACGACCAATGCCACACCTTGTCAGCATCTCAGCAGCAACACTGCCAACAC
POPA2	solcap_stsnp_c1_441	TCATGTTTCCATCTGTTTCTCTTCAAAGGCTTGGAAGATTTCATCATAGA[T/C]TGTGGAAAGCCAGAATCAATTTGAATGCTCTCTTTTCTGGACGATTCTGA
POPA2	solcap_stsnp_c1_453	AAGAAAGGACTGGGAAAGACACTTTTTGAACGTTTAGCAGATTTATATGG[A/T]GATGAAATCATGTCAATGCTCACTGTTCAGTACCGCATGCATGAACTGAT
POPA2	solcap_stsnp_c1_459	AGCAATCTCTGGCACATTTTCCTTACATCCAATGGAAGATCTGAAGAGCA[T/C]ATATCTTGAAGCAATGTTCTGGCCTCCACAAGCCCACCAGAAATTTTCTG
POPA2	solcap_stsnp_c1_465	TTACGCCAGGGCCGTGCCAAGGAGTTCTTTACTGCTGGTCTATGGGATTC[A/G]GGTCCACATGATGATTTGGTTGAGGTCCTACACTTGGCTGTGGTCTGCAC
POPA2	solcap_stsnp_c1_468	AAAGATTTGATGAAATGCAATAGTGTTCAGGGAAACCCTTTTCTGCAATC[A/G]TGCCATGTATTTTCTCTATCAACACCTTCTACAGATCAGCAGGGAAGAAT
POPA2	solcap_stsnp_c1_474	AATGAGCGGACCTTGATAACAAAGTCTTCGGCCTGAAGATATTTCTTAAA[A/T]AGGTTGAGGCTGCTAGAAACATGTAAGTTGTTACTGGAAACAGATGCATG
POPA2	solcap_stsnp_c1_476	TTCCTGCATACTGTACATGTTAGTGTTACCTGTAAGTATTTACATTCACA[A/G]GTGCTGCCTTAACCTGCTACTGCTTCTTCTGCCACTATTACTACTCTTCA
POPA2	solcap_stsnp_c1_480	GTTGAAACTGTGGTGTTGGAAGGGGATAATCCTGCAACAGTGCTTCTAAA[A/T]TATGTAGCTCAGGCTGGGATTAATAGTCTAGTGTTGGGCTCTTCCTCTCC
POPA2	solcap_stsnp_c1_486	TAAACATTTTTGTGAATGATCATAGTTTAAAAAACCGCCCATGTCTGAGG[T/C]AGATGTAACATTATTACAGTCCATGACTTGCTCCGAATTATCAAAGGGAC
POPA2	solcap_stsnp_c1_494	AAAAGATGGTAGATCTATGGACAACAATTTGATTTCACCAACTGATGAGC[T/C]TTTAGGAAATATGACTTGTTCTGATTCTCTAGTGGATGAGTGTGGCGGCA
POPA2	solcap_stsnp_c1_499	CTACAGAACAAGTAACAACATTGATCATAATAGCTATGGCTAGTATGAAA[T/C]TTTGCATCGCAGAAGCTACAAGAAGAGAGTTGCTGCTATAATAAGCAAGA
POPA2	solcap_stsnp_c1_504	ATCACATTCAGATTCTCAAAGATACAAGGCTTAAGGGCATTATTAGGCTT[T/C]ACACATCTGATGTAGTGAGGCTCTGTTGAACTTAATGTTTCCATTAAAGA
POPA2	solcap_stsnp_c1_511	AGGATTATCAGCAGACTTAATTATAGAGCCACCTGATCCAGCAGACTTGG[A/G]TGCATTTGCTGCCAATGTTGAAATGTGATCTTGAATGCTCCACAAGACAA
POPA2	solcap_stsnp_c1_513	AAGCGCTCTGCAATGCCTTTCTCTAGATTATAACGGCCAGACAAATTGAT[T/G]ACTGTGTGAACATTATGATACTTAGAAGCATATAGAAGCACAACATCCCC
POPA2	solcap_stsnp_c1_521	ACAAATCCTGACAAGGCATACTTGAAAACAATCACTCCTCAACTGCAGAC[A/T]TTACTAGGAATTTCTCTCATAGAGATATTATCAAGGCATGCATCAGATGA
POPA2	solcap_stsnp_c1_531	TCTGCTGCTACCAGTGTGGGAAGTATGTGAAAGCACCATAGCATTAAGCT[T/C]TCATATATGGTTTTACAATACCATACAATGTAATGTTAAATTATTGAAGT
POPA2	solcap_stsnp_c1_550	GTTGCTCCTGATAAACTTGAATCTCACGTTGATGGGGAAGTAGATGTAGT[A/G]AATACGAAAGAGAAGTTAAAGTCAGTCAAAGGACATCTTGTTACTTTTCC
POPA2	solcap_stsnp_c1_565	TTTTTGGTAAGTTGCTGAACGGAGTATTGCCCAAGCATTTCATTATGCAC[T/C]GCGATCCTATGCCACTGTCCAGGTTTAGGCAAGTCTTTGTCTTGTGGGAT
POPA2	solcap_stsnp_c1_566	GAGACAGGCTGGCAGCCAAATCTCCCCTGTGGAGGATCGCTGTACTCTTG[T/C]CTCTTTTTGAGTGAAATCACGAGTATAGAAGACATGCTGTTTGTTGAAGC
POPA2	solcap_stsnp_c1_578	TTCAGAGACGTGGACCCAAACTTTCCATTCTGTAAAAGTAGCCCAGTTTG[A/G]TAAGCTATGCCCTTAGCAAGTCTTAACAATGGAAAGAACAAAAAGACATA
POPA2	solcap_stsnp_c1_579	AGAGTTGCAACTGCCTCCTGAGATAGAAGGTTCCATACTTGAGGCCAGAC[T/C]AGTGCAAGGGAGACTAAATTCTCCTTCACACGTAAATCTGCTGGCAGTTT
POPA2	solcap_stsnp_c1_581	GTTCCAACAGAATCGTGGCTTCTTCGGCTGGAAATGGAGCTGCTTCTAAG[A/G]GCTTTGATTATGATCTGGTTATTATTGGAGCTGGTGTTGGTGGTCATGGT
POPA2	solcap_stsnp_c1_604	TGGTAAAGCTCCTGAATGGGCAGATGAACCAGAAAAAGATGAGGATATGC[A/G]GATGAACAGGGAAGCAGCACTTGAGAAAGCCTTTCCCAGCCAGGGTGGTT
POPA2	solcap_stsnp_c1_626	GAAATGCCTGTTCCTAGGGATAGTCACAGTGCTGTTGCGATTGGTAATAG[A/G]CTTTTTATATATGGCGGAGATTGTGGTGACCGATATCAAGGTGATGTTGA
POPA2	solcap_stsnp_c1_648	GCACCATATACAAGCACAACGTTGATGTGCCTAATGGCAAGTGTGGAGTG[T/C]GTTATCATTGGCTTTTGTGTCGTTCCAAAACTCTCTGAATGGACATTAAA
POPA2	solcap_stsnp_c1_658	AAAAGAAATCGAAGCCAATTCGTGGAGTGGAGTAGTCCATTGACAGTATC[A/T]TAGAGGCTATAATTCTATTAGCTGCCTCGGTATAATGAACTCCATCCCAA
POPA2	solcap_stsnp_c1_667	ATAGTGGTTGCAGGTGATGCTAAAACTGGAAAGTCTAGCTTGATCTTGAC[A/T]GCCGCCACTGATACTTATCCGCCCAATGTCCCTCCGGTGTTGCCGCCTAC
POPA2	solcap_stsnp_c1_684	GAGTGCATTTACAAGCAAATCCTGGTGCTGATTGTTTGTGTCATTTAGTT[A/G]AATGCTCAGCACTACGCCTCTGTGTTAAAAAGTGAAGGCACGGTCTATCT
POPA2	solcap_stsnp_c1_686	AAATATGCTGGTGTAAATGTGTCGTCAAAGCTTTCATGCTTGAGATCTGA[A/G]TTAAGAAATGCTGGTGCATCGGCGATTGTTATCTCCATGCTTGACGAAAT
POPA2	solcap_stsnp_c1_699	TCGCTCCATTACTTTATGCAAAGGATCGGACCTTAGACACATTTGACACC[T/G]CTGTCCATTGAATAATCCATGAGGAGAACTTGCATCTTGTCCCAATTGTA
POPA2	solcap_stsnp_c1_708	ATGGAGTGGTCAACGCCTACTCAACAGGGTGAAATACCAAGTCCACGTGC[T/G]GGCCATGCTGGTGTGACAGTTGGAGAGAATTGGTTTATTACTGGTGGAGG
POPA2	solcap_stsnp_c1_719	ACAAATAAGTGATGGGAGTACCAAAAAGCGTTAAATCCAGTGAGTTTCTT[A/G]ATTGTTGATGGAAGATTGAGTCGGTTTCTACGAAACCATGGTTGGGCTAG
POPA2	solcap_stsnp_c1_733	AAATCAGACGTATACAGTTACGGTGTGGTTCTTCTAGAGCTATTGACAGG[T/C]CGTGTACCAATTGATACAAAGAGGCCTCCTGGAGAACATGTACTTGTCTC
POPA2	solcap_stsnp_c1_740	CTTACAAAAATATTGCTTATGTTGATCAGAGACTCTCCCGAAGGGCAAAA[A/G]AGAATTCCCAAACAACAATGAAAACCGAATAGGCAAACACACGATATACT
POPA2	solcap_stsnp_c1_748	AGAAAGATGAATGTTAACCCAGATGTTAACTTTGAAGAATTGGCTCGGTC[A/G]ACAGATGATTTTAATGGGGCACAGTTGAAAGCTGTATGTGTTGAGGCAGG
POPA2	solcap_stsnp_c1_774	CCCATCGATCCACGTTTGTCTCTTTGTCTATGTGCTGGAATGGCTTCCAA[C/G]GAGCCAGATTCATCGACATGATCATCAATTTCATCCTTGACGTGGATCAT
POPA2	solcap_stsnp_c1_779	TTGGTCCATCAAGGCTGTTCAGAATGGAAGAATTGGAGAAATCTACAAAG[A/C]ATTTTGATGAGAACAGTCTCATTGGCTGTGGGAGTTTTGGTCTGGTTTTC
POPA2	solcap_stsnp_c1_782	AGCAAGCATTGCACTGCCACAGAATAATTCCGAAGCAAAATGCATCAGCA[A/G]TTAGAAGTTCATTGTCTGCATCAACCAGGTCATCATCGCCAAATTCTTTC
POPA2	solcap_stsnp_c1_798	AAGGGAAAGGGGCGTCTTAAGTATCTTTTGGAGCAGACAGAGTTATTTGC[A/T]CATTTTGCAAAAGGCGATCAATCGACTTCAGAAAAGAAGACAAAAGGAAG
POPA2	solcap_stsnp_c1_806	TGAAAGCAGTAAGAGATCTGGATTCGATCCTTTTTGGGTTTGAAGATGTC[A/T]ATACATTCTTCCTTAAATCCAAGCACAATGTGCTGCTGAACTTGATTGGT
POPA2	solcap_stsnp_c1_809	TCATCGTTGCAAAGCAAGACTGACAATTCAACACTTTCAAAGCAACCAAC[A/G]TCATTAATTGCTCTATCCCTCGTTTGATAGTCTGAATCTTTCAAATTATC
POPA2	solcap_stsnp_c1_818	GCTCTTTTCAATGATTCGCTGGCTTTCACCAGATCGGATTCTGAATGAGC[A/T]GCTGAGACAAATAATCTAATTCCAACTGGCAGCTTACATTTATCAAGAGT
POPA2	solcap_stsnp_c1_823	GTAATGTTCCACAAAGCATATACACGTGCAAGACCAGCAGAACGCCTTTG[T/C]CCATGACTGAAGAGAGCATTAATTCCAGCAGGAAATGGAAGTAACATCCC
POPA2	solcap_stsnp_c1_837	GGAGAGATTAGCCTATTAATCTCTATTTTGTGTTTGCTTATTTGGGTATT[A/T]GGGGGAAGTTTTGAATATTTTGTACATAAAGAAGAAGATTTAGGGTTCTT
POPA2	solcap_stsnp_c1_841	TCATTCAGCTTTTGCACCATCTTATGGTATATATGGAGAAGAAATCGGAC[A/G]TCATCTGCAGCAGCACGGATCATCTGTTCAGACAATGGCCTATATGTCCA
POPA2	solcap_stsnp_c1_842	AACTTGATACACAACAACACACCTCTAGCTAGCATTACAAATAGCAAAGC[A/T]GACTACTCGTAAATCGCTTTATTCCCTTCTTACCCTTCAGCTGGTTTGGG
POPA2	solcap_stsnp_c1_858	CCTCCTCCCACAGAAAATCTAAATCTTGGTGGTAGGATACAAGGCTTTGG[T/C]AATACCAGCTATGAAATCGCATCAGCAGATGATAAGAGGTCTTTCCTCAG
POPA2	solcap_stsnp_c1_872	GAGGTCACTGACTTGAAATATAGTATTGATTCCACCAGGACTGAAATCCA[A/G]CTTCCTTATACTCCTCTCCAAGAACTGAATCCTCCAGCGCAAAAACTTGT
POPA2	solcap_stsnp_c1_888	CCTACATCATGAACTACAGGATTCGGGTTTCACTCATGGATCTCAATATT[T/C]GAACTTGCATAAACCCCCCATATATCAATATTACACACCATCAGCTGAAC
POPA2	solcap_stsnp_c1_891	CCCAATTGGGTAACATTCAGCTATTGGATCAGCCAAACAAATTCTTGAAT[A/T]TTTCTCAGAGGCGTTGTGCTGTGAAGCCATTATATGCTGAACCTAAAAGG
POPA2	solcap_stsnp_c1_898	GCTGGTGTTGTGAGGCGACAGGCTGTTGATATTTCTCCACTCCGTCGTGT[T/C]AACCAGGCAATATATCTCCTCACAACTGGTGCACGTGAGAGTTCTTTCAG
POPA2	solcap_stsnp_c1_900	ACTGGCTAAAGGGTACAACTTTAGAAGCAAAGAGTGAATCAATCTACAAA[A/T]ACTAGGAAAATGATGATATGGGTGTCGACAAATGGGACAGTTTGATTCCC
POPA2	solcap_stsnp_c1_910	AAAATGGATAGGTACCAGAAGGTGGAGAAACCAAGGCCAGAGGAACCCAT[T/C]AAGGAGAATGAGATCAGAGTCACTGCACAAGGTCTTATTCGAAATTACAT
POPA2	solcap_stsnp_c1_912	AAATAGGGTGGTATTCTAAATGGATAATCAAATGTTATTTGTGCCAAATC[T/G]GATGCCAGCTCCTGGAAGTTAAGATTTTTTGCTCCCCCACCTTCAAGTGC
POPA2	solcap_stsnp_c1_913	TCATTTATCTCAAAGAGATCAATATCTTCAAGTTCAAGGCCTGCAGATTT[C/G]ACAGCAGCTGGAATTGCAACAGCTGGACCAATTCCCATAATGGCAGGGTC
POPA2	solcap_stsnp_c1_914	AAATTTGAAAATCTCAGAGAGAAAACAATGGCGTCGAAATCGAGCATGAA[A/G]GGTTTCTACAAGCAGCAGAAGAAGAGTGGTGGCATCACAAAACCATCGAA
POPA2	solcap_stsnp_c1_923	CAAACATACAAGGGATTCTGAGAAAAGATGGTTCCTTGTAGCAACACTTA[T/C]TCCGACTTAGCAGTTGTTTTCACAGTCGCGGACTTGATGATATCAATAAA
POPA2	solcap_stsnp_c1_924	CCTTGCCTTGCGGTGCCTATCCAAAGATCCTCGATTTAGACCAAGCATGA[C/G]TGACATTGTTAAAGAACTGGAGCAACTTTATCAACAATCTAAAGATTCAG
POPA2	solcap_stsnp_c1_925	TTACGACTCAACGTTATCCAGTTAGTCCTCGTACCCTTCACCATAACCTT[T/C]GTAATGTCACCTGCACCAGCGACATTCGTGACTAAAACCAAGTTGAAGTA
POPA2	solcap_stsnp_c1_926	TTACCGGCGGAATCAACGGAAACTACAAACTCCGACAACATTGCTAGACC[A/T]AGAAACGAAGAAGAAGCAATGGGATTGACAATATGGAGACTTCCAGGAGG
POPA2	solcap_stsnp_c1_939	CTTCTTTGGATCAAGTACCCTATTCTCTTGGCTCTGCGAGGGAAGAACAG[A/G]GCGTCTAGTCATTTCTTTTCGATTTAGAGTTGGAGTCTTCACAATAAACA
POPA2	solcap_stsnp_c1_949	GGAGAAAAACAACGAACACAAAGGAGCTATGATTTTACGGGAGTGACGTC[T/G]TGGTTTGCTTCTAAGTGTGATCTCATTCTTCTTTTGTTTGATCCTCACAA
POPA2	solcap_stsnp_c1_955	AGCTTTGGACTAGTGTATGGTAATTTGCAGGAGAAAAAGAAGCTATTGCT[C/G]AAACTGTAACAGCGAGATATTGGTAGCTTCAGCGCCATTTCTCTGACTTC
POPA2	solcap_stsnp_c1_970	GTTGCAGCAGCTAAACGTGGACCAGATACCAGGGTGACAGCACAGACAGG[T/C]AACAAAGTTGAGGGAGGAACTGATGCCAAATCGCAAATGACAGCATCTAG
POPA2	solcap_stsnp_c1_977	TTTGATTTCATAAAATTTCTAGTTAGTTAATTGTAGGGGTTTTTCCAGTT[T/C]TCTGTACGGTGAAGCGTGAAGTTTTCTTCTGGTTTTCAAGCTGAGTTCTT
POPA2	solcap_stsnp_c1_997	ATCTCTCTGAAGAAATGGTAAATGAAGCAGCATATTTCATCCGCAATCAC[A/G]TCAACATGATACTGTCAGTTTCTGAGGATATTGCCCTTGGTAAGGACACA
POPA2	solcap_stsnp_c1_1018	CCATTTCCTTCTCGTCCGGGGAAGGCGGAGATCTTACCGTCAAATTTATT[A/T]GCCATGCCACTTCGGACCGCGACCGGTCGGCCCCACCCGAAATCATTATC
POPA2	solcap_stsnp_c1_1038	ACAACTATGCTCAATCTCAAACTAGTTCGGTGTGGATTCTAACTTTACTC[T/G]GACCGTCGACCAACTTCCCATTGATGACCATTGCAAACCGCAGCAGACAG
POPA2	solcap_stsnp_c1_1060	GAAAGAAGGCCTACCAAACACATGCCTACACCTGCTCAATGGACTAACGT[A/G]TTCAATCCTGCATTCTCATACTATGTCTACTATTGTTATGCTAATCTCTA
POPA2	solcap_stsnp_c1_1063	AGCATGTCAATGATCTGCAATGCTGAAGTACTGTCAAGACCTGAAGTTGG[T/C]TCATCAAGAATCAAGACTCCAGGGTCATGAATCAGTTCAACTCCTATAGA
POPA2	solcap_stsnp_c1_1079	AGGAATTCCAACTGATTGCATTAGTTTCTGAGGCAGGGGCTTCTTACAAC[A/G]AGACAGTCGGAACATATCTACCATCGTATTCTCACCATTCACTCCATTTT
POPA2	solcap_stsnp_c1_1128	TCTCCATTAGGCCCGGTGGCCTTGGAGTTGGTCCGGCCTGTTAAAAGACC[A/G]GCAATGTAGGACAGTGGTACCAAGTCACCAGACGCTGTGATCGTGCCACG
POPA2	solcap_stsnp_c1_1161	CAACAAAGATCTGTATACTTGTAAACTGGCAATTGATTGACCTGCATCTG[A/G]TTCTTCTAAAATACTCAGATAGCCTTGAGTTTCATGCTGTAGGAAAGTTT
POPA2	solcap_stsnp_c1_1181	ACAATCACAACCACCTAAATTACCAACACATTGTGCCATGACATGAACTT[T/G]CCCAATACTCAAATCACAAAATCCATTTCCATTTATTCCACAACTCTTAA
POPA2	solcap_stsnp_c1_1192	AGTATCTGCTGACCAAACGACAGCAAATGACTTCAAGAAGAACGGGATTG[T/C]AACATTAAGCAAGGGAACGAGGAGAAAAAGATAATTGAGAGCTTCTTTCT
POPA2	solcap_stsnp_c1_1199	AACCTTCTTTGATCTCTTCTCCAACAGATTTATTTTCATTTTTCTCCCCA[A/G]CCTCAGAATCCTTATCATCTACTTTGTTTGGCCCATCTTCCTTTTTGTCA
POPA2	solcap_stsnp_c1_1229	ATGACGTTCGGAAAGCGCAACCTCCTTCAATAAGGGCAAAACTTCAACCA[A/C]ACTAGGATCTGGTGTGGCATTTGCCAAAGTAACATGCTGTGACGCCACAG
POPA2	solcap_stsnp_c1_1248	TCATTCTTTCCACAACCTTCAAAGTTGGGACCTTAATTCGTGCCGCGTAA[T/G]GCCTCAAGAATCTAGAGAGCTCAATAAAGAAGGGGCTCAAAACTAGTTTT
POPA2	solcap_stsnp_c1_1261	AGTCACTGATGATGGGGTACAAACACGTGCTCATTTGGAGTCTCAATTGG[T/C]GTCTGCTCTTGCTTTGAAGTCTCCTAGTGAATATCGTCAATGCCTTTTAT
POPA2	solcap_stsnp_c1_1265	AGGACTGATCCAGGAACTCCTGCACCGTCATCTGAGTCTCCTCATGTTGA[T/C]AAGCCTGTAAAAGCACATACCTCAACCAAGAGCCTTTCTATGGATGAATC
POPA2	solcap_stsnp_c1_1268	GAGATTCACTCTTTTTCCAACTTATGCATTCATTTATCTGTTTTCTCCAC[T/C]TCTTCCTCCTTCTCACCATATCGGCGCTTAAACTTTGCAATCTGACCAAG
POPA2	solcap_stsnp_c1_1288	CTAGAAGGTTTGGATCCACTTCTGGCTGATGATCCAGAAGATCCCCTGAA[T/C]ATAATAATATCAAATATCCACAAAGTTCTCTTCAATATAGATTCGTCTGC
POPA2	solcap_stsnp_c1_1300	AGACTGATGTTACAGGTCAGGATAAATGATCTCAAAAGAAGAAAATTCAT[A/T]TACAAACTTGGGGTCCATATGTGGAGTCTGAATCTTGATGTTTTACCTTG
POPA2	solcap_stsnp_c1_1309	GATAAGCCAGCAGATGCAAAGACTAGCAAGCCTGTGGCAACAATGACATT[A/G]CGCTTCCGAGACATCAAGTGAAGATAAAGTAGGATGTTTGAGTATCCTAC
POPA2	solcap_stsnp_c1_1317	GTTCTAGCTGGACTACCTCCTCATCAGAGATACACTCTTTCATCAAGCTC[A/G]GAAGAACTGAGCTCAATATATGGGAGCAAACCTCCTGGTCAAGTTGTCGA
POPA2	solcap_stsnp_c1_1319	AAGAAATGGATCATAAGTGCCTTCAACTGGAAAATCAACAACCCCATTAG[A/G]AAATTGCTGCAAGATTCGTCCATGTCTAACTCGGTCACGCGCTTTGAGTT
POPA2	solcap_stsnp_c1_1329	TTCACATACTCTCCAGAGGTCATATAGCCTCTCAAAATACTGTTGCAAGA[A/G]CGAGAATCAACACCAATTGCCACATTACCACGCATTTCATGGAAGATTTC
POPA2	solcap_stsnp_c1_1334	TCGTTTCTTCAGAAGCATTGCTGCCAATTTCTGTACTGGATTCCCCAGTG[A/T]GAAAGGATTTGATTATTCTTACAGAGGGTTTCACCACTTCTACTGCCCAT
POPA2	solcap_stsnp_c1_1341	TGAGATCCTCCTTTTGGAAAATACATCCAAAAGCTAGCACGCGGACCAAA[A/G]TCTGAATTTCGTATATCTCGTCTTTGTATAGGTGTAATTTTCCCCACAGT
POPA2	solcap_stsnp_c1_1346	ACCACGTAGTAACGTCCGCCTTTCCCACCGAGGGCGTATTGACCAAAACC[A/G]ATGGCGCAATCGGCTAGTCTTTGGCGATTTAATTGCCAACTATGGTCACA
POPA2	solcap_stsnp_c1_1355	GTTCACACTGTTCTCATCTCAACCCAGCATGACGAAACTGTCACCAACGA[T/C]CAGATCGCCCAGGACTTGAAAGAGCATGTGATCAAGCCTGTGATCCCAGC
POPA2	solcap_stsnp_c1_1368	ATCTCCACATCGTGGGATTCACCATTGGAGAACCCAGCAACTTGAGTCAG[A/C]AGATCAGCACGTTCATCCGGTGTCATGTCACGGAAGTCTTGAAATGTACG
POPA2	solcap_stsnp_c1_1385	ATAAAGCTTCTCCCATTAGAACCTCGCTCAGTTCCAATTGGGGCTTCGAT[T/C]AATCTTGGTTTCTTAGGTCCTGGCTCCAATCTTGATCTATCAAATGGTCT
POPA2	solcap_stsnp_c1_1400	AGAGGAGCCAATAAGCAGAAGCATGTATTTAAAAAGGATCCCAAGGCACC[A/C]ATATGGGGTAGTCCTCCAAAAGTTATTGGGGGGAAGTTGCTTGCTTCTGG
POPA2	solcap_stsnp_c1_1401	AGTTCATAGTCTTCATCCTCAAAATTCATAGTAAAAACGGTGGAGCTGTG[A/G]TTGCAAACCTCTGTGTTGCCCAATTAAGTGGCGGAGTAGGTAGGTCGATA
POPA2	solcap_stsnp_c1_1414	CTTTTGGAGTTCAAATGCTTGGCACAAATAGCTAACATGTTGTTCTTCTA[A/C]TTGTATCATTTTAGTTTTCATCCATTGCATCTTCTCAAGTGGACTCCTCC
POPA2	solcap_stsnp_c1_1418	GACTTGGTATCAAATCCAAGAAGCAAAGTAAGCATAGGAACAAAAATGCC[A/T]CCTCCACCAACACCACCCACAGTACCACAAGCTGACCCCAAAAATCCTAT
POPA2	solcap_stsnp_c1_1419	GTAGAAAGACTTGCAAGATATCTTGCTTTGCACCTTATTGCGGTGATTTT[A/G]GGATCGGAAGGAAATGCAGGCTTACTCAAATACTTGCTATCTGGTTTTCA
POPA2	solcap_stsnp_c1_1420	GGAGGGCAAAATTGGTGCCTGCAATCCCTTTCATACAATAAATGAAGACA[T/C]TTGATAGCAGAATCTGTCAGAGGTCTAGTTTTAGGACCAGTACTGTGAGA
POPA2	solcap_stsnp_c1_1426	CTTGAAGAAATATTCCAGAAGTTCGGAAATATCTTATCCTGTAAAGTTGC[T/C]GTTTCTGAGGATGGAAGGAGTAAAGGATTTGGCTTTGTCCAGTTTGAGAC
POPA2	solcap_stsnp_c1_1436	AATCCAAAATTCAACTCTCGATCTAGATCCACGCCAATGAGCAATTCTCT[T/G]TGAACGAAATTATCAAAACTATAATGGTTGTTTAAAACAGAAAAAAGTTA
POPA2	solcap_stsnp_c1_1438	GCAGGCACTGAAAATGCATGAGCACTGAGCAGGCGAGTCCTTTCTCTGAC[C/G]CCCAATAGTTTTCAGTGTCAAAACTATGAAAAAGAGGTTCAAGAACCCGC
POPA2	solcap_stsnp_c1_1453	TTTATTCAAACGGATAATCAACAAAATAGCAGTACATGAACATAAATCGA[T/C]TGAGTATTCGAATAGCGGGATCTAGCTATAATCCAATTTGTGGAAGATCG
POPA2	solcap_stsnp_c1_1455	GGATAGTCATCCACAATTTGACGAATCAAAGCAAATTCCTCCTCAAGATT[A/G]TCGCTCCATACTTCTCTAATTTGGATAGAATCAGTTTTTGGTAATACAGA
POPA2	solcap_stsnp_c1_1469	GTTTATGGGTATGCCAGAAGGTTTGCAAAAATAGGAATTGTTGAAGCACT[A/T]GTTGATTCACTTCATGATGGGATCAAGGCGCCTAGTCTGGTGTCTGCAAG
POPA2	solcap_stsnp_c1_1470	CTTCGATGAATTGGTGAAGGAAAATATTGAAGATCTTGGAATGGATTCCA[T/C]TGAAGCCCTTGAAGACGCTATTCAAACCCTAACTCTCCAAGGCGTTGATC
POPA2	solcap_stsnp_c1_1473	GTCAACTTCTACTGTTATTTCTTAGTGTCTTACTACTGAACTTTTGGATC[A/G]GATTTTCCTTGTCATAACCATGGGATCTTACCTGAACTTCAAGAACTTTG
POPA2	solcap_stsnp_c1_1483	TGGTCTCCTCCTCCCAGAAATATTTCCCAGTCGAATTAGGGCTAAAGCTA[T/C]GGCATTTTGTATGTCAGTTCACTGGGTAAATTAGTCTCATCAAATTCTCC
POPA2	solcap_stsnp_c1_1486	GATCAGCTTTTTAAGGCAATCACGAGTCTGTGCCAACACAATTCTCTCCA[A/G]TTCTGGGTAGATCTCTGCCATGCCCTGCCCATGAGGCAGTTGGAAAGACG
POPA2	solcap_stsnp_c1_1491	GTTGGAAAGGCAATTAAAAAAGTACCTGTTGTGGTGGGAAATTGTACTGG[A/T]TTTGCTGTCAATAGAACCTTCTTTCCCTACTCCCAGGGTGCACATATTCT
POPA2	solcap_stsnp_c1_1495	TTCTTGCCCTTAGCAAGTGAGTGTACTGAGACGGTCTGCATCTGATCTTG[A/C]TCGTCGAAGTAAGATACGGTACCATCGGGGATGACGTCACCAACGGCGAT
POPA2	solcap_stsnp_c1_1500	ATAGGAATAGAAGGTCGAAATTTTCCACAAAGGCCAGTCATTGCATGTTC[A/T]GGGAGCTCCCATATTCTGAAGAATCCCAATATGTGATCAATCCTATAAGC
POPA2	solcap_stsnp_c1_1502	TTCATACGTTGTATCAAGCCCAACAATTTTCAGTCTCCTGGAAAGTATGA[A/G]CAAGGACTTGTATTGCAGCAGTTACGATGTTGTGGTGTCTTAGAGGTAGT
POPA2	solcap_stsnp_c1_1503	ACTGACATGTCATTTGCCAATAAACTCAAGCAGCATCTAAATTCTAATCT[T/C]TGTTTCAGAGGGGAACGAGACAAGGCTTTTACAGTAAGCCATTATGCAGG
POPA2	solcap_stsnp_c1_1504	AAGTGCAAACCTCCACAGGCTTTCTTTGCTGCTTCCCAAGCTTCAGCTTC[A/G]CTTGTGGATACAGGATTTTTCTTGTAAGTCGCATAAATGTAGCGGGTAGA
POPA2	solcap_stsnp_c1_1505	GATGCAACTGCTAGTCCAGGAATCAATGTGTTGTCCTCAATTTCGATCCC[A/C]AGAAGATCCAAGTCTAAACTTGAGCCAAAAACCAATCTAGTCTCCAGGTT
POPA2	solcap_stsnp_c1_1513	CTTCCGGACATACAACATAATCGGGATACTATCCTTCAAACAGCTAAAAA[T/C]TTATATCGATATCGCCGTAGTAGGCTACATGATCATTTCAAGAAATTTGC
POPA2	solcap_stsnp_c1_1525	GTGGGAGCTGCAGGCTCTACCTATGAGGTAGTCATTGATGCTCCCCCGTC[T/C]GTTACTGTGACTGTGAAACCATCAAAGCTTGTATTCAAAAGGGTAGGAGA
POPA2	solcap_stsnp_c1_1533	TTTCAACAGCGAAAAATATCTATTTTCATCATCACTCGAGTTGGCAACCA[A/C]GAAGTCTATTGAAAACGCAACTCAGTGGATTGGAACAAATTTTATTGCTG
POPA2	solcap_stsnp_c1_1539	ATCCAAACTATAATTGCTGCTGCTGTTGCTGTTGTGAATGGCACTACCCC[T/G]AGCCAGGGACTACCTTGATGTTTCTCCTTAGGTGAGAAAGCTTCATCATA
POPA2	solcap_stsnp_c1_1547	TGATCATCAATGTCAAGTTCCTCAAGCTCCAACCATCTCGTATCATCCCG[A/G]CCTTCTTTTACTTTACACATTTCTCTCTCCACTATTTCCACTGCACTCAG
POPA2	solcap_stsnp_c1_1574	GGATCAAAACTGGACCTTTTAAGACGAACCTCAAACCTCCTCTTTTTGAG[A/C]TCGTGGTTTTCATGTGCTGTTGATGAGAAGCTCTCTTTACTACAGCTTCC
POPA2	solcap_stsnp_c1_1577	AAGTTATCAGTGAAGGTGAGCTTTAGTGATGAATTTAAAGAACCTTATGT[A/C]TCATGAAGTGCATTCGACTTGAGATTTTTAATTTCAGTAACACTGTCAAA
POPA2	solcap_stsnp_c1_1583	GAAAAAACAAAGATTACAGTTATTATTTTCTGCATCCAAAACAGATTGTC[A/G]GAGATGCATCAACCTGCCAAGACTACCATAAACCTCAAGCAACTTTGCGC
POPA2	solcap_stsnp_c1_1586	TGTAATTAATTAATAATGGAAGGAAAAAAATTTGCAGTTCTATTATGTGC[A/T]GAGGATTCAGAATACGTGAAGAAGAAATACGGTGGTTATTTCGGGGTTTT
POPA2	solcap_stsnp_c1_1603	AGAGCCAAATTGCAGTTAGGGTGGTTGTTGGTGGTCTCATGCAAAATACC[T/G]CAAGTGGTGCACAGCATAAAGATCTGCTTCGAGTACCGGCAAGGCTAGAG
POPA2	solcap_stsnp_c1_1624	CATGAATTCAGGACTGTCATCTCCCTCTGCTTCATCATCTCCAGAGGAAG[T/C]AAGAAGATCAGAAGATCGAAAAGCTTTGGTACAGCAAATAACCAATTCAG
POPA2	solcap_stsnp_c1_1652	TTGATCAGCTTTTATTTCATAAAGTGGTACCTCAAACTCAGTACATTCAA[A/T]TTTCAAGATGGTTTCTATGAATCACCAAAATCTTGATAAATGAATCCACA
POPA2	solcap_stsnp_c1_1703	GTTAGCAAGTCCTTGTTTCCTGCCATCCTCATTCGGTGAATTTACGACTA[T/C]ATTTGTCAGCTTGCAAGGCTCGGCTTCTTCTAGCATATGAACTACCATCC
POPA2	solcap_stsnp_c1_1719	CAGAATCTGTTGACAGTGCATTTCTACGATAGAAGCCTCCATCTTCTTCC[A/C]TAGATTTTGTCTCCTCGTCTTCTTTGATATTTGTGTTTGTCTCCTCTAGC
POPA2	solcap_stsnp_c1_1724	AACTGAGTCTGTAGGGGTCTGTTCGTGTATGCACCTGCTACTGTGAGAAG[A/G]GCTGCAAATGCCCACACTATTCCAACTGATAACAAGACAGCGAATCGCTC
POPA2	solcap_stsnp_c1_1731	GATTGGCTTCAAGACAGTTCACCAAGTTAGTGGTGAATCACTTGGAGATG[T/C]TGGTCACATGTTAGTCTGGGGAGGCGTAGGCACTCGAATGGATGCAGACA
POPA2	solcap_stsnp_c1_1748	TTGCCGCTCTTCGTTTCTCCGTTCGCCGGTTCAGTTTACCTCCGGTAACC[A/C]TCGTTGATAATCCTGATGTAAGTCCGAGATCTAGATCCTCCGACACCTCA
POPA2	solcap_stsnp_c1_1749	ACGAAGAATGAAGCAACACTTGTGACTCTGGAGAGATCACTTAGCCCAGA[A/G]GCCTCAAGGCCATCAAGGTAAGCATCAATGACTGCTTCATATCTTGAAAG
POPA2	solcap_stsnp_c1_1756	GAAGAAAAATGTGAGGAGGTTATTTTGTTCCCGCGAAGCGTATCCCCTCC[A/G]TTCTTCTCTCACCTACAACATTCTACTAAAATGGCGACGCCCTCTTTTTC
POPA2	solcap_stsnp_c1_1778	TCTTTTGTTACTAAATTTCCATCTGGCAATCTTGACAGACCAGAAGCTTC[T/C]ATTGTAGCATTACTTGACCGGGGTCTCTCACCATCCTGTCGAAAAAACGG
POPA2	solcap_stsnp_c1_1784	CAGTTGGGTTTAGTCTCAGATCTTCCAGCCACAGTGGCTGCTATTAAGAA[T/C]CCCAGTTCAAAAATTGTATATGATGACTCCAACCATGAGCGTTATCCACC
POPA2	solcap_stsnp_c1_1799	TGCCCATACTTGTGGACCCTCCACAGCAATAGCAAAGGGAATCAGAATCA[A/T]TAGAGACATCATTGATAAACAAGCATAGTAATTCATCCCTCCAACTGATT
POPA2	solcap_stsnp_c1_1806	CGTCTTGCAAAGGATCCTCAGGTGGTTCCATCACTGATTCATCATCTCCG[T/C]ACTGCCAAAACGCCTAATGTTAGGCAGCTTGCGGCGGTACTTCTCCGTAA
POPA2	solcap_stsnp_c1_1820	TGGGTTCTTTTGTCATGGGATTATTGCAGAGGTCTATTGTTTTTGCCTTG[A/G]GCTTTGTTGCATTACCACACCATGACTCACACCAAAGCCATTCTTGTGGG
POPA2	solcap_stsnp_c1_1836	ATGATGGTCATCTTTCTTACTGGTCTGGTGTCTATGATATTGATGCGGAC[A/G]CTAAGGAATGATTATGCCAAATATGCTCGGGAAGATGATGACCTGGAGAC
POPA2	solcap_stsnp_c1_1857	ACTGAACTTGGACAGGATCCACACGCTCCTTGTAGTTTTAGCTTTACAAC[A/G]TTGCCATCAATTTCATGCAATGCAACGTTTCCTCCATCTGAAATCAGATA
POPA2	solcap_stsnp_c1_1873	TATAACATCAATTGCAAACGTCTCCTTATAACAATTCCCTCATTTTTCAA[T/C]TTTTTCAAGTCATCAACAACTAGGTCCATTTCATTTTCCCACATATCACT
POPA2	solcap_stsnp_c1_1880	TTGGCTGGAAAGAACTCCATCTCTTTATCAGCAAACCATCTTCAAAAGCT[A/C]CGGTTGTCATTTCAATTAACTTCTCCTCTTGGGCATGCTTTGAAGCCACA
POPA2	solcap_stsnp_c1_1914	GCTTACTTTGAAGTTTGCATTAGAACACACACATACACATGATTATACGA[A/G]CATTATTTAGACTACACCAGAGGCGGATATTGCTTGGCCTGCAGCTTAAC
POPA2	solcap_stsnp_c1_1920	TCCACATCAACTTCCCCAACATCAAGATTCACCGTCAAAGATCCCCTTCT[T/C]GATCTCAACAAATCTGCAACTTCACCAGTTACGTTCTTGCACTTCTTAAC
POPA2	solcap_stsnp_c1_1924	ACTGGCCAAAGAAGAAAGCCCAATTTTACTGCGGAAAATTGAAATCACAT[T/G]TTGCCCCCAAATGGAGAAATCAGAAACACCATCAGTGTGACCTCTAGAAG
POPA2	solcap_stsnp_c1_1944	CCTTGCTCTTTACTGTACAGTTGAATGAAACCCGTGTCGTTTGCCAATTG[T/C]AGCTTAGCATTTAACAGTGTTTGGTAATGATCATCTCTATCTTCTAAATT
POPA2	solcap_stsnp_c1_1948	TTGAAGCATGACAATCTTGTTGAGTTGCTTGGTTACTGTGTTGAAGGAAA[T/C]ATTCGTGTATTAGCTTATGAGTTTGCAACGATGGGGTCCTTGCATGATAT
POPA2	solcap_stsnp_c1_1951	TCCATTGCACTAGCTCTTCGCGGTCAATGTGATTTTCTAACGAAGGCTAT[A/G]GTTGCACAAGCAGGAGGTGCTGCAGGGATTGTGCTGATAAATGATCAAGA
POPA2	solcap_stsnp_c1_1958	GGAGAAATTTTGAATTCAAAGTCACAAAGGTGGGAGCTGCAGCTTAAGGG[T/C]GCTGGAAAGACCCCATATAGTCGTTTTGCTGATGGTCTTGCAGTGCTTCG
POPA2	solcap_stsnp_c1_1963	AAAATGTCTGCTGTTGTTTCTGCGCTATCTGCCTGTCAGGAGACAATGGG[T/C]TCGGGATATCTATCCGCTTTTCCATCTGAGCTTTTTGACCGCTTTGAAGC
POPA2	solcap_stsnp_c1_1975	CCATGTTCAGAAACTATATTCTCTACAGCAAATGCAGATGTAGCAATCCT[C/G]AGCTGCTCAAATGTAAACTCGCAGAATGCAGGTGAATCACTAACTTCATT
POPA2	solcap_stsnp_c1_1977	CGGAAGTTAACAGTGGCAATCAACTTCCTGATTATTTAGGCGACTTGATG[C/G]CCTCCAAGTATAGACAAGCATTCCTATGACGAGGATGATGGCTCCTGAAA
POPA2	solcap_stsnp_c1_1988	TCCCACTTTTAGTAATATATGATTCGCAACTACATCAGAAGTGAGTTCCG[A/G]AACAAAAATATAAAGGGGGTATGACTTCATAAATGGTTGATACTGTTCTT
POPA2	solcap_stsnp_c1_2004	TGAATACCATAATTCTGGGAATCCATGGATGAATAGAACAAAAGGACCTT[T/G]TCCTTTTTCAACAACATGCATATTTATCCCATTTACTTCCACTATTTTAT
POPA2	solcap_stsnp_c1_2009	GATTCATTTCCACCGGAAAGACGACGACCCAAAAAGACCTGACCAAAACC[A/G]CCTTTACCTAACTTCCTTTCAACCTGATAAACTGGCGACATTCCTACTTT
POPA2	solcap_stsnp_c1_2020	GTCTTGATGTTCAATAATATACTTCAGAAGTATACGTAGAAACAGGCGTC[T/G]TTGCTTGAAGCTACTCTTTGCCCATATCTTCTGAGCTTTCCTTGCCTGTA
POPA2	solcap_stsnp_c1_2030	GGTGTTCCAGTCAAGTCAACACCAACTTGTGAGCCAGGGTCACTCTCCAA[A/T]TCCATGTCACTATCACTTTCCTGTTGAGGTTCCTTGCTTTCACTGACAAC
POPA2	solcap_stsnp_c1_2045	TGAGAAAAAGGAGTGGTCTGCTAAGCTTGAAGAAATTAAGCAAGCCTTAA[A/G]TGAAGCAAATGAGGCCTACAGAAGAGAACATACTGCCCACTTAATTGCTC
POPA2	solcap_stsnp_c1_2046	GCTGGGGGAGGTGGTAGTGGACGAGGTCGTGGGCCAGAATTTTTCCATGC[C/G]TGTGATCTCATGACCACATTATCTGAAGGTGGAGGTATTGAATATTGGTC
POPA2	solcap_stsnp_c1_2051	TCGTCAGCTTTCTGCTGCCAATAGCCCTGCAAGAAAAAGAAAGCCAAGTA[A/G]CCAGGTGGTTGGCTTTAATGATGTGGAGGGTGTGGATGCTGCAAAAGTGG
POPA2	solcap_stsnp_c1_2059	GAACACTGAGCTCCAGAAGGTGAAGTATAGTCAATAAAATTCGGACTCCC[T/C]TCATTATTCAGATCAAATTCACGGTCCCTTTCATGTGTGTCTTCAAAACC
POPA2	solcap_stsnp_c1_2065	ACACTCTTCAGTATAGAATCACCCTTATCTGATACCTTGTTCAGTCCCCT[A/G]ATCTCAATCTTAGTTTCTGCTGCACCTTTAATATCATTCATTTCCACTGC
POPA2	solcap_stsnp_c1_2075	CACCAGTTCCATGCAACTACCATCATGAACTACACAGGAGGTCTCCGGAA[A/G]GTGGATCTCTGGTACGATTGGCCTAACAAAAGGTACTTGCATATAAACCA
POPA2	solcap_stsnp_c1_2089	CTGGATACTAGTTACTTCACTAGTCGCTTCTCTTGGAATCCTTCAGATGA[A/G]CATGTATATGCAGGCAGTGAATATGAGGGTTCTAGCGATGATGGTAGTGT
POPA2	solcap_stsnp_c1_2104	ACCGATGCCTGAAGAAAAGTCGCAGAAGATTGATCGTTGATCTCTGAGGA[A/G]TCGACTGCAAGTGGCAAGCCGTCACTGTTAAGTGTGCATGACTGAGGATT
POPA2	solcap_stsnp_c1_2106	TGTGGTATTGCTGTGGCCACATATAACGATGGAGCTACAGATTTCAAGGC[A/T]ACTCCTGTGTATAAGGAAGCAATGGAATCACAAGAACTTCTTGAAGAACC
POPA2	solcap_stsnp_c1_2108	TTGTTGATTTTTCAGATGAGTTGCTTCCATGCGAAATTCTTCAAGTTCAA[T/C]CTTCATTTTTCGGTTCTCAGACTCTAATTCTGATAGTTTTGAATCCTTTT
POPA2	solcap_stsnp_c1_2132	AGTACATGGCCAAGTCCAACTGTTTTAGCTTCACTGCATCAAGAAACTGG[T/C]TCCTCAAATACTCTTTTTCAAATTCTGGTTTAAAATCTTCCACCACAGAT
POPA2	solcap_stsnp_c1_2152	AGAGGGCATGCGGGGTTATCAGATGCCCCTGCTCTCCCTCCTGCTAGTAT[T/C]GCTTCAACCACAGGCATAAGATAATCATCTGGTACTGACTCCACTCCCAA
POPA2	solcap_stsnp_c1_2162	AAGTATGTTGGGCTCAAAGGATATGGTCTGGCAATTTCAGGTAGAGTTCC[T/C]CTGTTGGCTCCTATAACTAGAGAAAATAAGAGGTACTTAGAGACCAAACG
POPA2	solcap_stsnp_c1_2189	GTTGTAGTTTTAGCCTTTATACCATTACACTTTTGCTTTGCATTTCAATT[T/C]CCATTGCAAAGGTTCTTGCAAAGTCAATTGAAAAACAATGTGATTGCTTG
POPA2	solcap_stsnp_c1_2202	ATCTATGTAGACCAACCTACAGGTACTGGCTTCAGTTACAGTTCTGACAG[A/G]CGTGACCTCTGTCACACTGAAACATGTGTTAGCGATGACTTGTATGACTT
POPA2	solcap_stsnp_c1_2204	AAAATACAATACCCTGCATACACTGACTATGCATTGGACATGGGATTAAT[T/G]TCGAAGTCTACTCATGATCGTATCAACAAACTAATTCCAGTTTGTGAAGT
POPA2	solcap_stsnp_c1_2211	GGATGGGCACAAGCAATGCCAAAGTTTGCTGTTGCTCTTGTGAACTATGT[A/T]CAAACTTTTCTGGAAAGAACATATGAAAGATGTCGCACTTCATACATGGA
POPA2	solcap_stsnp_c1_2218	AAGGATCGTCCTGTTCGCCACAAGTCTGAGACCATTGGAATGAAGAAAAC[A/G]CTTGTTTTCCATAATGGTCGAGCTCCTGATGGAAAGAGAACTAACTGGGT
POPA2	solcap_stsnp_c1_2221	GCATTGACTATGGCCCCAGTGGCTATGAGTTTAGAGGAGTTGATACCATC[A/G]AACCACACCAAATCTCACATGTACAGTATCCTCATTAGAACAGCACTGGT
POPA2	solcap_stsnp_c1_2229	AGTCAAATCTGTCTTTTATGAGAGATGGATCTGCAAGAAGACGTTTATCA[A/G]AACTTCATTCGGATTTCTTATTTTGTTTGAGTGAGATGGGTGCTTGGCTG
POPA2	solcap_stsnp_c1_2254	ACAGTGCAACAAGTCCCGGGACAGCAGAATACTTCACTTTGTACCACAAT[A/T]CATTTGACGTGGTGCATAATTTCATGAACATTTTTTCGCTCTTTCAAATG
POPA2	solcap_stsnp_c1_2276	AGATACGCATGGCACTCCCAAGTTCCAAGCTGATAAGGGTGTCCACATCC[A/G]TCAGAGTTGGGTTTTTTGGTATATCAGCAAGCACAGGATCGTTGAGGAGA
POPA2	solcap_stsnp_c1_2297	ACCGGTAACTTGAAAATGCCAGCACCACCACCTTTACCTGAAAACTCAGG[A/T]AGACCTTGAGACTGACTCTTAACATTATTATTACTATTAGAAGCAGCTGT
POPA2	solcap_stsnp_c1_2311	GTAATTGAGAAGATTCAAGAAGCAGCCAAGACTGACAAAGTGATATTTTC[C/G]TTCGAATTTTTCCCACCAAAGACTGATGATGGGGTTGAAAACCTGTTTGA
POPA2	solcap_stsnp_c1_2319	AGTGAGAAACTTGGGAGTCCATCAGCTTTAGAGGATAAGTAGAGTCATTG[T/C]TTTCCCCCTTACACAAGCTACTGTCATCCTCCAGTAAACAGCCAAGATAG
POPA2	solcap_stsnp_c1_2339	CACAACGAGGATCAAAGTTCTTCAATGTTCCAAACAACGTATAGTTTAGG[T/G]AGAAAAGAAGGAAATTTGCTTCTAGGTCCTAAGAAGGTTGTGCTTTAAGC
POPA2	solcap_stsnp_c1_2346	ATGCAAACGTTAGCGAAATCGATTAGCCAAAAGGGTTCATAGAAACCAAA[A/T]CCAGTGAGAAAATTTCCAGGAGCATTGTTGCCAAAGGCTGCATAGCCAAT
POPA2	solcap_stsnp_c1_2351	TCTCAGGGTATATAGTATATGGATGAATTATGTGCTCGACGATCATGACA[A/G]TGAGCTCCAGGTGCAGCACGACGTGCTGAAACTTCTAATCTTTCTTCTTC
POPA2	solcap_stsnp_c1_2358	GGACAGGCAGAGAGGGAATTTAAGGTTGAAGTGGAAGCAATTGGTCGAGT[A/G]CGGCACAAGAATTTAGTAAGGCTACTTGGTTACTGTGCTGAGGGAGCTCA
POPA2	solcap_stsnp_c1_2371	ATAAGTAGGGGGATACCAAACGAAGGCCTCTTTGTCTGAGTGACCATGGC[A/G]GCTATGTCGAAAACTTCCTTAAAGGACGCATTCTCCCCTGTAAGAAGATA
POPA2	solcap_stsnp_c1_2382	TCAGGGTCTCAATCAACTCGGTGTCATCAGCGTTGTCATTGGTCTAAATC[T/C]GTCGAGCCTCAGCCTTTGCCATTACCTGAGTTCAATTCTGTGCCAAAACA
POPA2	solcap_stsnp_c1_2395	TATTAATGCAATTGTTGTTCATGCAACGAGAGCTGGCTTAGGGCCACAGG[T/C]GACAGCTCAGAAGATAGCTGCATTAGCTCGGCAAAGAGCACAGGATAAAA
POPA2	solcap_stsnp_c1_2406	CTAAGAAAAGAAGCAACAGCACCAAGAACCAAGAAGAGCACCAGTGTATC[A/G]AATCCACCTCCAATGCCAACGGCAACACCAGGCCCTGGTGCGAAGAACGA
POPA2	solcap_stsnp_c1_2409	TCAGACGGTTTCAGTATCAAGTCAACAAAAGCCCTAGAAGAAGTAGATGC[A/T]GGAAATGGAGGTGGATCTTTGTCAATGCTCCAAAACCTGTTTCGGGCAAA
POPA2	solcap_stsnp_c1_2410	GAACGGGATAGGGACAGGCGCAGAGAAGTTTCGGATTTTGTGGATGGGAT[A/T]GCCAAAGAACAACAGAAACAGAAGAAAAAGAACAAGGACAAGGAGGATGG
POPA2	solcap_stsnp_c1_2411	TACTATGGAGGATGGGCAGCACCTCAGATATACTTCCTTGGATTTGCTGG[A/T]GTAATCAAGTTTGGCAACATTCGTATTGGTGGCCTTTCTGGAATTTATAA
POPA2	solcap_stsnp_c1_2415	AATGCTAAGATGCATGCGAAGACATCCGTCACAGTAAGTTCTGTCAATAT[A/T]ACAGCAGCAGCTAAACCAGCAACGGCAAGCAAAAACGATAGGCCTTGGAC
POPA2	solcap_stsnp_c1_2422	TATTTGCTGCTTACAGTAAAGGAGTCTGCAATGGATGTACCATCCAACTT[A/G]GAAGCTAGGAGGCGAATATCCTTCTTCTCCAATTCATTGTTCATGGACAT
POPA2	solcap_stsnp_c1_2423	AGATCAGTGGTATTTGGTGTGAAACTGGGATCAAATGCGTCTAAAAATCC[A/G]AAAGGGCCATAATCAATGGTGAGGCCTAACACACTCATGTTATCAGTATT
POPA2	solcap_stsnp_c1_2426	CTTTTCCTAATACAACTTTTAAGACCATTTCCAGCATCTAGACTGACCTC[A/G]GATTGTTGATGAGAGGCACCAGAAACATGTGGGGTACTTTCCAATTTCAA
POPA2	solcap_stsnp_c1_2429	GCTCAAGTGGTTTAGAATAATTGGATTTTCTGGTATTGTAGGTTGAGGTT[T/G]TCATCATGGAGAATAATTCAAACATGAAAGATTTCAGTAGAGATCTTTGT
POPA2	solcap_stsnp_c1_2431	GAGAAGAAATCTCAAAATGTATCCATTAGGAAATTTGTTGATTCTCATTC[A/C]CATCCTCCTCTAGATTCATCGCAACTGAAACCTCGTATCAGGATGAAGTG
POPA2	solcap_stsnp_c1_2435	GATCAAAAAGTGGTTACCATATTTAGTGCCCCTAATTATTGCTACCGCTG[T/C]GGGAATATGGCATCCATCTTGGAAGTTGACGATTGCAATGGCCATACATT
POPA2	solcap_stsnp_c1_2448	GCTGTGCTAATATCATCTTTAGTCTCATTAAGCGAAAACAACCCTAATTT[T/C]CCAATCATTTCTTCACACACTCTCAAAATCTCACAACCTTTCCTCGATAT
POPA2	solcap_stsnp_c1_2459	TAGGATTCATATGCTTAATACAGTTAAAAGATTCGCTGCTTCAAGACAAA[A/G]TGGTTTGTTTATAAATTCATGCTTTGCCCACTGCCAATCTGAGAGGCAAG
POPA2	solcap_stsnp_c1_2460	ATTTCTTCTTCAACGATTCAAGCAAATGGAGATTTTCAATCAGTTTACAC[T/C]ACAAAATGCATATTAAAATTGTGGCAATTGAAGAGAAAAAGCCAGTTGAA
POPA2	solcap_stsnp_c1_2471	AGGAAAATGAAAGGTCTCAAGCAAAAGAAGGCACATCTGATGGAGATTCA[A/G]GTTAATGGTGGGGATGTTGCCCAGAAGGTTGATTATGCCTATGGCTTTTT
POPA2	solcap_stsnp_c1_2479	TTCTACTGGGTTCTTATTTGCAGCACAAATTTCCGAAAGCTGTGAAAAAA[A/T]TTACACCTTTTGCTCCCCTTCTTGCAGTCTTAGCTATATCTCTTGTTTCT
POPA2	solcap_stsnp_c1_2491	GAGGAAGCTGCTGAATTCCAGAATTTTATAATTTGTGTTGAGATGCTTAT[T/C]GCAGCTTTTGCTCATCTTTATGCATTCCCATACAAGGAATATGCTGGCGC
POPA2	solcap_stsnp_c1_2501	CAGTCATTTGCTCTCACCATGTTGAGTTGGAGTGTGATCGAGTACAGTGC[T/G]AAATATGAAGCTGCTGGGGAGCTTGCTCATGTTAAAGATACTATTAAGTG
POPA2	solcap_stsnp_c1_2511	CAGCAGCTTCTTGCTCAATCTTTTCAGTAGCTTCCAGTAGCTTTTCCTCT[A/G]CAATGGGAGCTGGTTCTGAAGCTTCTTCCTTAGGTTCTGCTTTTGGAACT
POPA2	solcap_stsnp_c1_2517	TTGTTACAACACAAGTCTCAAAAAAATTGAGGCAACATGTCCATGTTTGT[T/C]AAGTATCTTATTGATGATTACTGAGAAAAAACACGACTGAACTGTATAGT
POPA2	solcap_stsnp_c1_2537	GTTTCAAAAACACTAAAACAGGAAAAATATCTCATGAATTACTCTAGAAA[A/T]GGCTCAGACTTCCGTACAAAAAGAAAACTCAAATGAACATTCCATGAACC
POPA2	solcap_stsnp_c1_2551	AATCCAGGTCCACAGTACATGTTCTTCATGAGCAAAGTGCAGGATTTATC[A/G]GGATAAAAGTGAACCCTACTGCAGCGTGAACCAAATCGGCAAGCCCCAGT
POPA2	solcap_stsnp_c1_2562	CAATCTGAGGAAAAGTCAATGCCTTCTGAACCGGGATCACTTGTTGGAGC[A/G]GCAGTTGCAGCTTCACTAACTATTCCAGCAGATGATGTAAGAAGTGCAAC
POPA2	solcap_stsnp_c1_2566	GCAGAAGACGGGCCATGGATCATCACATTGGATGCGCCAAGTTATATGTC[A/T]GTGATGCAACATGCAAAGAATAGAACTCTAAGAGAAGAGGTGTACCGTGC
POPA2	solcap_stsnp_c1_2580	GCAGTGGTCCGGCAACGGAGTATTGAACTGGAAACTGGGGGAGACTGGAA[T/G]CGTGGGGTTGAAGGGTTAGAGAAAAACCCAAATTTGGAATTGATTCTTGG
POPA2	solcap_stsnp_c1_2597	ACTTCATTCCAAATGCTCGTGTAACAATCAATCTAATGTTGTGCCCACTG[A/T]ATACTCTTTATATCAATGCCCTCTTTAACCATTTCATAGAGTGGGCTCAT
POPA2	solcap_stsnp_c1_2598	AGTTGCTATTATCGCCTTTTCGATCATGCTTTTAGAAGCTTCTTTTCCTA[A/G]CATGTCTTTGTTCTGGACTTGATAAATGAGCCAAGCTCCTATTAGAGCAA
POPA2	solcap_stsnp_c1_2614	AACTGCTGTTGTCAAGTCAAATGCAGACTACCTAATTGTCTAAATTGCTC[A/G]AAAGTGAGCTGCACAAAATGTTGCTATTGGCCCAAATTCCCTAAATGGAA
POPA2	solcap_stsnp_c1_2620	AGGATGACTACATTAGTCGCTGAGTTAGCTTTCCGATGTCTGCAACAAGA[T/G]AGAGATCTGAGACCTTCAATGCAAGAAGTGCTGGAGACATTGAGAGGCAT
POPA2	solcap_stsnp_c1_2622	CAAGAAATGGAGAAGAAGAGGAAAATTATAGTTAGAAGTTTTTCCCTTGC[T/C]AGAGATTTATACGAAAAAGGCCGTACATTTCAGCCATCTAAAACTTCAGA
POPA2	solcap_stsnp_c1_2627	ACGAAGATCTTGAAATGGGAAATGTTTATGTTATGTTTCCAATGAAAAGA[C/G]TGAATTCTTTTGTATCAGCTGCTGATATGGGTGCTCTGTTACTTACTGCT
POPA2	solcap_stsnp_c1_2635	CTTGGTGACTTCTTATCAGGCTTCGAGAACTTGCTATTTTTCAACTGCTC[A/T]GCCAAGACTTTCTCCATGGCTGTCTTATGAACATTCCCAACCATTTCAGA
POPA2	solcap_stsnp_c1_2651	GGTTCCATAAGTCTGATTACAGAGCCATGCAAATCAGCCCATATTGCAGC[A/T]GCAAAAGCTGCGAAGGATGCTGGTGTGATCTTATCCTATGATCCCAATTT
POPA2	solcap_stsnp_c1_2670	AAGAGAATTATAAGCAGAAGCGTCACACTGAAGCTCCTCTCCTTCCTCTA[A/G]TTTGTCAACTCCTGGTTGCCATACCTTCGCTGGCAATGATGGTACTGAAT
POPA2	solcap_stsnp_c1_2672	GCTACTTTCGTGATAGTTTCCACAAGTTCCCTGTGGTAATCCGTAACTTG[A/C]GAACTGTATGTCTGAGATTTTCAGCTCAGCTGGGCACCGTAAATGAGCTT
POPA2	solcap_stsnp_c1_2673	TCGCCGGTGTTTTAGGTGAACCGAGTAGTAACAACAATGCTCTGAACATC[A/G]CTTTTCAGCAACCAACTCAATGGCCCGGACTTTTGAGTAATCAATTTGCT
POPA2	solcap_stsnp_c1_2680	GCTAGAAGTCACTTGTTCTCAAAATCTTTTGGGTGGAAACAATTTCTTTC[A/G]TTGATGGAGCAGAAGGAGCCTACCATCCTGCGGGCTTATACCAGTCTTTG
POPA2	solcap_stsnp_c1_2683	GAACCTTTTCCAAGCCGTAGCATCACATTTAAATTTGTAGAAATCCCTGC[A/T]TTTTTCTTATTAGAGGCAAAAACTTTTTCGATTTGGTCTCTGAACAATTG
POPA2	solcap_stsnp_c1_2687	GGAAAGAATGGGAAAGTTATAAATTCAATTAGGTCTGAGACTAAGGCGAA[A/G]GTCAAGGTGGTGGATCCATTTCCAGGTGCTAAGGATAGAGTTATACTCAT
POPA2	solcap_stsnp_c1_2690	ATGTACCTTGTGTTGGTTGAGAAGTCAGGAGCAGAGGATGGGCTTTCGTC[A/G]ATTGAGATCATGTTTTACAACAGTTTCTTATCTTTGCCATTTCTGCTATT
POPA2	solcap_stsnp_c1_2696	TGATGTCATCTCCATCCTCATCAGCTTCTAGTGTTTCTGTTTCTGAAGCC[A/C]TACCCTGATAAATGTTTCTCCTGAGGCACTTCGATAGTTCTTCCTCAGGC
POPA2	solcap_stsnp_c1_2709	CTGGATGCTGTAATTGAAGCTGAGAAACAAGCTGCAAAAGACTTGCTACG[T/C]GAAAAGAAGAAAGAGAGGGCCCTTTTAGCATTGAAAAAGAAGAAAGTGCA
POPA2	solcap_stsnp_c1_2713	AATTGTAGGAGAAAGAAAATCTCATAGCTCCGTTGGTTGACTATCTGAAC[A/G]TTCACCTTGCTGGTGAGGGTTCGATTTCTGGTATCAGTCCCCATTAGCAA
POPA2	solcap_stsnp_c1_2717	CACCTTCCCACGTTCTCTCTTGAAGTGAAGAGCTCTGCTCTGTCTGTTCC[A/G]TTCACCAAGTATTGAATGTTTGGAAGGTGAGAGAGATCGGCCAATGTGAA
POPA2	solcap_stsnp_c1_2725	GAGAAGATCGTCCAGCTGAATGATGCTATTGACGACATCTCCAACCAGTT[A/G]AGGTCCGGGGATGCAGAAAATGGAGCTGCAGTGAACCTAGATGAAGTTGA
POPA2	solcap_stsnp_c1_2733	GGATCGTAAGAAGATTCCTGATCTCGTTGAACACTCGATCCGCCATTGCT[A/G]TTCTTCGACATAGCTGCAGATCCACCAAATGAGCTTTCTGATTCTGCAAA
POPA2	solcap_stsnp_c1_2753	CAAAGCTCGTGATCGTGTAACTAATGAAACTATTGCACTGAAGAAAATTC[A/G]GCTGGAGCAGGAAGATGAGGGTGTGCCAAGCACGGCTATTAGAGAAATCT
POPA2	solcap_stsnp_c1_2765	ATTGATAGAGTTGAGTGAATGATCGTGATGTTATTTGGACCGCTGCTGAA[A/T]CCTGTGAACGATCCATTAGCTAGTAGAACTGAATTCGAGTTCACAGTTAA
POPA2	solcap_stsnp_c1_2775	TGTGGGAAGGCAAAAACAAAGGCCAATGCTATAAAGTGTACAATGTACAT[T/C]GACCCTTCTGGGATAGAAAAACATTGTGCTCCTCAACATGTTGCTTAATC
POPA2	solcap_stsnp_c1_2776	CTGTAAGCTGCTTACAGCGTGCATCAAGAGAAAAAATGCATGGAGACAAA[A/G]GATTGGATAATGACACAAAAAGCATATCAAACATCACACTGTTTCTTCGT
POPA2	solcap_stsnp_c1_2784	GATTTTCATAGTTACTTCGACAATCCATTTTCTGAAGAATGCTCTCCAAG[A/T]TTAGGGTTTAAGAACAAAGGGTGGCTCAGCTCCTGTCTAGGGTTTATGGA
POPA2	solcap_stsnp_c1_2785	GTTGCTATCAGTATTAAGCCCATGCAAGAGAAATAGTAACGGTGCTCCTG[A/T]CACTTGGTACTGATCAAGCAAAACTTCCTTAATCTCATCAGTATAGAAGA
POPA2	solcap_stsnp_c1_2791	CAGGGTTGTAAAAGGTGGCAATGGAAAGTCTATTCCCATCCTTTTCAGCC[A/G]TCACTCGGTGTCGAATACTCTTATACATCCCGTTGCTCAAAATTTCGATT
POPA2	solcap_stsnp_c1_2795	GTGCAGAAATATTCATCGTAGAGTTGTCTTGGGAATTGGGGTATCGTTGT[T/G]GTCTCAGTTCATGAGTATGGCTGGCAATGTCGGTGCTAAATCCTTCGTGG
POPA2	solcap_stsnp_c1_2800	AGAGTGTCTTCTCTAAAGAATTCTTGAGTCAGCTGAGAACAAGCATCAGA[A/G]ACAGGTTCTGATTGACCATTCCCGTAAAGAACACACTTTAAGTCTCGCAT
POPA2	solcap_stsnp_c1_2801	GCAAACCGAAGAGCTGATTGACCTCCTCTTCCATGCTTCTTTGGGAGATC[A/G]ACAGTGAACTTATGAAGAACTTCTCGGGTGTTGCCACTCAAGGTCCCAAA
POPA2	solcap_stsnp_c1_2807	ACTGTTATTTACAGCCTCCTTCTGTACTCAATGATCGGTTTTCACTGGAC[A/T]GCTGCTAAATTCTTTTGGTTCTATTTCTTCATTTTCATGTGCTTCGTTTA
POPA2	solcap_stsnp_c1_2816	TCCATTGAATAGTACATCAAACCAGCAAGCAAGCCCATGAATTCTAGTGC[T/C]AACAGAACATGCAAATTTCAATGGGATCTCAATTTCATATAGATCTTCTT
POPA2	solcap_stsnp_c1_2827	GATTGGTTGCGACAACATATTCCCCTTGAAGATTCCTTAGGGGAAACAGC[T/C]GGTTTAGTACATGGTGACTTTCGGATTGACAATGTTGTGTTTCATCCCAC
POPA2	solcap_stsnp_c1_2836	GTTCGTTGTCCTCATATATTTGATCCTGCTGAGAAGTACATATCCTTGAT[T/C]ATACCTGCATACAATGAAGAGCACAGGCTTCCTGGAGCCCTTGAAGAAAC
POPA2	solcap_stsnp_c1_2848	TCAGCGATTTCTCCCTGAATATCAACACTCAACCTAAGTTTCCGGTGAAC[A/T]CTCGCCGTTGATTCAACCGGATAGTATATACGGTAAAATCCGATTTTGTT
POPA2	solcap_stsnp_c1_2862	AACAGATGGGAAAAAGATTATCGATGATGAAAACATAAAATTTTTGTGTT[T/C]TCGCTTGAAGGAAGAGATGCTTCATCCACTTCGAGTCACTGTTGGTAGTC
POPA2	solcap_stsnp_c1_2881	ATCCTGGGCATATGCTTTCACAATCTCATTGGTGAAAGACCGGCAATACA[A/G]CACCAAAACTAGTTTCACCAAAGTCACAAAAACCATAATCCCAATAACCC
POPA2	solcap_stsnp_c1_2894	TTGTTCTTCCAGTCCCCAGCTTTACAATCTCGAGCCCAATGTCCATCAAT[T/C]CCACAATTAAAGCAACGACCTGTACCTGGAGGAGGACCTCTGCCACCAAA
POPA2	solcap_stsnp_c1_2919	GGCTGTCTCAAGAAAGTCTCTTTAGCAACCAAACACAACTGCTTAATCTC[A/T]GCCTCAGTCAACACAACTTGCTTCCCTGGTTTACCCTTTACTTCAAGAAG
POPA2	solcap_stsnp_c1_2949	ATCGATCTTCATTTGCGACTGAAAGAAGTAATAATGGTGAGCACAGCCAT[A/G]GTAACAAATCCAGCAAGAAGTGGAGTAGTTGCTAAATGACCCCTATCAAA
POPA2	solcap_stsnp_c1_2964	TTGATCAGGGACAAGCATCATCTACTAGACACTCGGCATATAACGTGATG[T/C]CAAGTTTCAGTAATGGAGAAAGCATCATCCGTGTGGCATGAGATCAAAGG
POPA2	solcap_stsnp_c1_2967	TAGTCGTCGCCGGCATGTGCTGACCACCGCTTCCACTCCCCTTTTTACAA[A/G]CCTGACCTTCTTCCCTTTGTATCCTCCCATGCATAATAAAACTCCCCTTG
POPA2	solcap_stsnp_c1_2994	AGTGGGAAAGATTTGACTGAATCTGAATCAGAAGATTCTCTTGATTTTTT[A/G]TTGGATGGTGCTGATGAAGCTTTGATTAGTGCTTTTCTTGTTCTTCTGAG
POPA2	solcap_stsnp_c1_3007	TAGGGGACAACCATCTCCACAAAACTCAACCTATGGGCTATGGATCTTCG[T/G]CCCCTGCTACCATCAAGATATGCCACAGAGTGTATAACCAAACCCTCTCT
POPA2	solcap_stsnp_c1_3013	GAAATACACTTTCTTCCTTTCAATCCAACTGACAAGCGAACAGCACTTAC[T/G]TATCTTGATGGTGAAGGAAAAATGCACAGGGTCAGCAAAGGGGCACCAGA
POPA2	solcap_stsnp_c1_3022	AAGTCAAAGAATTGAAAGAGTACCCATAGGAGAGTCCATTGGATCCACTT[T/G]CCAAAGCTGGATGGGTGATGGTCTACCTATTCATAGAGGTGACATTTTCC
POPA2	solcap_stsnp_c1_3041	AATATCTGGAAAAGGTGATCCTCTTAAAAACTTTTTCTTGTTTGATGCCA[T/C]GGATGGCAAAGGAATAATAGAGGACATATCAGGATAATCAGTGGCTTGTG
POPA2	solcap_stsnp_c1_3047	CAAGTCACCAAGTTGAAAACAACGAAAGAGCACGACACGTTTTGACTGCA[C/G]CGCTTCTTCCAAACAAGAAGTATCAAAAACCAAATTTATGCTGCAACAAC
POPA2	solcap_stsnp_c1_3051	CTCCTGAATGCCCATCATAAATAGCAAAAAGTCCTAGTTCCCCTTTGCGC[A/C]ACTGCATGAATTTAGCAACATGATAATCCTCCATTGGATGATTTGCTTTC
POPA2	solcap_stsnp_c1_3055	TAGAACCATTCTTCAGAAGAGCAGTTACAACCATGGCTGTCTTTGTAGCC[A/G]CCTCATGCATCCGTTTCCAGGCAGGACTACCAAAACCCGTCACATATTCC
POPA2	solcap_stsnp_c1_3057	TTTAGCAACAGAAATATACTCGGTAGAGGTGGATTTGGTAAGGTTTATAA[A/G]GGCCGGTTAGCTGATGGCTCTTTAGTTGCAGTGAAAAGACTAAAAGAGGA
POPA2	solcap_stsnp_c1_3059	TTGAGCCCCAGAATGCAGGGGTAAATGAGGTAAAAGCAGAATCTGTCCAT[A/C]TATCAGACGAAATCAAGTCTAAGGAAGAAACTCAGGCTGGAGCTAAGTCT
POPA2	solcap_stsnp_c1_3060	TATTGTCATTTGCCGGTGTCGATGAAGACAACCGTCCACCTGAATCTGAT[T/G]TCGACGGTAACAATTTAGCTCTCGGACCATGTTTCGGCTCAACCAGAATA
POPA2	solcap_stsnp_c1_3074	ACCTGACAATGATACTTGGGAAGATGAAGAAGACGAGAAACCTTGGAAAG[A/G]ATTATGGCGATCGTTATCATCATCCTTATAGCTCAGAACATGGTAATCGG
POPA2	solcap_stsnp_c1_3077	AATTCGAATCATCATCCTCAGGAGAAAATCAACATCGAAACAGTTAACAA[T/C]ATCGAGATAACTTCTTCTTCTTCATCTGCTGCTGCACCGGCGGCACCAGC
POPA2	solcap_stsnp_c1_3083	TCAAAGTCTGTCTATGTGAGGAATTTGCCATCTACTGTATCTTCTCTCGA[A/T]ATTTTGCAAGAGTTTAAGAACTATGGGAAGATCAAGCAAGATGGAGTATT
POPA2	solcap_stsnp_c1_3085	TAAGAATTTCAAGAGTAAGTCATCTGCCAGATCAGCAAACGAAAAAGAAG[T/C]AGAGTGTGAATCCGCAAATGACTGGCAACAGATGTATTGGGAAGCACATT
POPA2	solcap_stsnp_c1_3091	GACTCGGGTTTGTGCTCAGTAATAGTTTGTTTCATTGTTCCATAGATATT[T/G]CCATCTCCCCCATCATTTGATAGAAATGACTCCACGTTATCTTCCAGGGA
POPA2	solcap_stsnp_c1_3096	AAGCCCCTGGACAAATCATGGCATGTTTTAGGGCTTGGTTATAATCCTAG[T/C]ATCAGTATGGAAGAGATCAATAATGCTGCAGTTGTCCACTTTAATGGGAA
POPA2	solcap_stsnp_c1_3118	AGAGATGGAGGAAAAATGTGTTATTGGTGCATGGGTGCAGCCTCAAACTC[A/G]TTATGGTAAGGTGGATATGTGATCATGGAAGTGTCTGAGATGCACTGTCC
POPA2	solcap_stsnp_c1_3119	TCAGCTCACACAGGATACTTCCTTTTCAAGAGAGACAAGTTCATGTATCC[A/G]GCCGTTTGACTTAGATGTCCTTAGAGAAGCCTTCCAACTACGTGAAACGG
POPA2	solcap_stsnp_c1_3130	TGGTGATCTGCTTGGGAATTTGAAGTCGAATGAGAAGGTAACAGAGCCTA[A/G]GAGTAGTACGAGCTCGAGTGCCAAAGAGTTTGATGATTTGTTAGCTGGTT
POPA2	solcap_stsnp_c1_3144	CAGGGATGGTCAATTCAGCCACTTTCTGTTGCTTAAGATTCAGTGACAAG[A/T]ACTCCCAAACACCGGGCCTTGGACGTACAGCTAATGCAAGTTGTGGTGGT
POPA2	solcap_stsnp_c1_3146	TTAATGGCAACATATGTGGTCTTGTATCCTGGTCTGACATTTTCATCAAT[A/T]ACTCCTTTGTAGACAATGCCAAACCCACCCTCTCCGAGTACCTTATCTGG
POPA2	solcap_stsnp_c1_3153	AAACAATTTGTTCAAAGGGGACTTGGTCTTCCTTTCCAAGGCATCAAACA[T/C]GGTATTTGTGTGGCTGATCAAATACCTTTGGTTGTCTGCATTACTAGATT
POPA2	solcap_stsnp_c1_3157	CTCTCCCAGGATGGTTCTTCTGACTGCACCACAATGACCATATCGGAAAG[T/C]GCTTTGGCTTGATAATGCTTGTCAACTAACAAGGGATCACTGTGAATAAA
POPA2	solcap_stsnp_c1_3164	CCTAGAAGTGGACAACATGTTTGCTTAGCACTTCCACCGATTCCAATGTG[T/G]ATTAGTCCTCCTAACACGTCCACACAAGCACCTAGCTTGAGAGCATCAAT
POPA2	solcap_stsnp_c1_3168	TCCTCCTCCGCCACCACCACCCAAAAGGTCAGGAAAAGGAGTATTCAAGT[C/G]TATGTTTCGCAAGAAGACTTCCGAGTCATCTTCTAATATTCAGAAAGATT
POPA2	solcap_stsnp_c1_3169	GGTGAACATCAGACGGTCCCATTATCTGTGTTGTTGAAGCGTGAATTGGC[T/C]AATGAGAAGATTGAAAGTCCGGAGCTTTCTCATGGTCAAGCTAGTCAGAG
POPA2	solcap_stsnp_c1_3177	CTCTATGCGATCACCTCGCAGAACCTCCCCTAAATTCTCTGCACTATTCA[A/C]AATCTTGGTAGGCCTGCAGTACTTCAAGAAGTAGTAGTCATAGGGAAGTT
POPA2	solcap_stsnp_c1_3187	TGAAAGCCTTCCGTTGTGGGGAATATGATGAATGTATTGAGAAAGCTAAG[A/G]CTGCTGCTTCTAACTCCTCAAAAAAGGCTGTCAAATATGCTCGAAGAGAG
POPA2	solcap_stsnp_c1_3199	TTTGTGTCCCCTTCCGCGAGCAACTGCTAGAGTATTATGCAAATAATAAA[A/G]GTCCTCCAGAAGCTGAGGAGAATCTCTTAACTTGTTTGGCTGAATTGTTT
POPA2	solcap_stsnp_c1_3221	AGCAGCAACTTCATTCACAAGTTTCTTTCTACCATCTTCTAATCGCCTTC[T/G]AATTTCAAGCTTGATCTCCTCCTTGTTCAAGCTTTCATCAACTTTTCTCT
POPA2	solcap_stsnp_c1_3253	CCCACGGGACGCAGAGATGGACGAGTTTCAAGAGCATCAGACGCATCTAA[T/C]CTGCCAGGATTTACTGAATCTGTTGATGCTCAAAAGCAAAAGTTTGCTGC
POPA2	solcap_stsnp_c1_3281	TGATTGGAATCTTATGCTTTGCTTACTTTGCAAATTTGAATATGGCCTCA[T/C]TCTTTCGAATGCCATTTGAAAACTGTTGTTTGGTGCTGGATTCATAATGA
POPA2	solcap_stsnp_c1_3285	TTATAAACCCTACTTCCGTTTCGCTTTTCATTCCTCACACACACAAAAAA[A/G]CTCTGCCGCTCTCTCTCTTGAAGGAATTTTCTTCTCATACTTTCGACAAT
POPA2	solcap_stsnp_c1_3295	TAACCAGCCCTAATTCGAATAGGTTTACGGAGTGTTCCGTCAGGGCGTCT[A/T]GTTGGTGCGAGTAGTCTTTCCCCTTCTTTTAGGGTTTTGCCTAGCTCAGC
POPA2	solcap_stsnp_c1_3297	GGGTTAGATTTAGCGGAGAAATTGAGGGTACGAAGTGGAAAAACGAGATG[A/G]GGATTAGATTTAGGGTTTATAGGAGGGCGAAAAGGACGAGGGTTTGAGAG
POPA2	solcap_stsnp_c1_3309	CAAAGGAGAGTAAGTGGTTTAATTGGAGCAGAACAAACAGAGCAGTTAGT[C/G]AACAGTGCACTTATCCTCATCACTCTTGGTGGAAATGACTTTGTTAATAA
POPA2	solcap_stsnp_c1_3322	AGTATTGGAATCAGGAAAGCACAGAAATGGTGGGAGAAAGGGGTTCAACC[T/C]AACATGAAAGAGGTGAACAGTGCACAAGAACTTGTTGACTCTCTTTTGAG
POPA2	solcap_stsnp_c1_3329	ACTTTTCTCACCCTATAAATCTGCATAATCCTGTATAATGATGAATTTTT[T/C]GAAGTATTTGGGAGTTCGAGGCGATTAGAACTGGGAAATCCTTAGATCTG
POPA2	solcap_stsnp_c1_3335	TTATTGGCGCAAAAATAAAAAGCCCTAGCTCTCACACAGCACAAGTAGAT[A/G]CACGAAGAGAGCGGAGGAAGATAAACACAGCAAATCAATTTCTGCAACTT
POPA2	solcap_stsnp_c1_3336	TTGACTTGCCTCCACCACCACCAACCTGCTTGGCCGGCTTCTTTCTCTCA[T/C]CATCATCAAGTACTGTATCTTCCTGAACTGTAGGTTCTTCAGTCTGGACA
POPA2	solcap_stsnp_c1_3346	TTTTGTAGCTTTCAAAGGGGTTGGTTCTTGGTTCTCCGATAAGCACCATC[T/G]TAGGGGCTTAGCAGCTCATCGAGCAATAAGTGGTGATTTGACTGTAAACA
POPA2	solcap_stsnp_c1_3347	ATACCTTTCTAAAATATCTAAGGTTAATACTGTTGCAATCTCCCTTCCAT[A/G]GGACTGGTTTATTGATCTTACCTGTTTTATACGTATAAAACTTAATAAAA
POPA2	solcap_stsnp_c1_3352	TGTTAAGGAACAGAAGCAGTCTTTGGATAAAATTCCTGCTTGGTTAATGG[A/G]GTGGAACTCTCCTTGGAAGGGCAAACGTACAGGCGGAGAGTTGATCAGCG
POPA2	solcap_stsnp_c1_3374	GATGGTTCCAGTATCGTGGACACGAACTTCACAGTTGGAACCATCTTTGG[T/C]GTATGGCCCGGGGATAAGTTAACCGGGATCACAGGAAGAGAGCAAGTTGC
POPA2	solcap_stsnp_c1_3382	CCATAGAGATCAAAGATATTGTAGCAGACGAGTCTGGACGCTCTTTTCTT[A/T]TTAGTATCCCTGATGGTGAGACTTTCTACTTTTGGTGTTCAGAGAAGTCT
POPA2	solcap_stsnp_c1_3404	GAGGCAATGGTGGTTGTGGATATGTTAAGAAACCAGATATACTATTGAAA[A/G]CAGGTCCCAACAATGAGGTCTTCGATCCTGAAGCAAATTTGCCAGTCAAA
POPA2	solcap_stsnp_c1_3409	AACTTTCTTCTCTTAGCAACAATGTACATGTGATTTGGAAGTATAAATGT[A/G]AGTGGAAATGTACTGATAGCCCCAGTAAGGTTCATGAAGTCTCCCAAAAA
POPA2	solcap_stsnp_c1_3413	AAATATTACCACTTGGCCTTCACGCCTCCAGTATCCTCCAGATAGACTCC[A/T]GAGCATACAAGTAGATTCTTATCTGTCTAGGAAAGAGCTTTTCAATGCAG
POPA2	solcap_stsnp_c1_3422	GTGTGTATCGATGCTGAAACTACACCATATCATAAGCATCTTCTCCTCCT[A/T]GTCCATTCTCATCCCACCTGGACCCGGCCCTAAATTTGCAGACAGGGCAA
POPA2	solcap_stsnp_c1_3427	TCTTTTAACTCATCAACAGTTATAGAAGGAACAGCAATGGGCAGGATGTT[A/G]ACATTCTGCATCTCCCTTTGCGCACTTTCTGTTGCACGCTGCCCTGCATT
POPA2	solcap_stsnp_c1_3435	TCTTATAGAAGTTCAACTATGAACTTTTATGATTCAGTCCAACTGGGCAG[A/G]GTAAGGGAGAATAGGTTCATTATTGTACAGGAAGACTCTAATTTATCCAC
POPA2	solcap_stsnp_c1_3437	TTTAAGCTTCAAGCAAGTAAACAAAATCCACTTTGCTAGGCTACTCGATT[C/G]TGGTATTCATGGCTTCTGAAAGATGTGATTTGTTGCAATCTCCTTAAATC
POPA2	solcap_stsnp_c1_3441	TACAAATATTACTTCAATATCTAAAGCTCAAGGAATTAATAAGCAAGGGG[A/T]AATATTTGAGAATCAAATGTCCACCAAGGAATGGATATCCAGTTCATTCC
POPA2	solcap_stsnp_c1_3442	ATATCGCGACCTCCAAAATTGAAGTGTACATTTCTACCAATTTCACCGCC[A/C]TTTAGACCCTCCAAAGGCGGAGAAATCCAGAGGTTCAGATCAAGATTCTC
POPA2	solcap_stsnp_c1_3444	AGGCCACGCATGCGAGGGCAATTTGTGCGTCAAGATGCAGACAAAAGTAA[A/C]AGCAACAATACAAATTCCTGACCCCTACCGTTTGAATTGGATGGTTGATG
POPA3	solcap_stsnp_c1_3445	AGTCCATGCTTGGATTAACAGAATTTCCAGAGTCTTCAGATTCCACACTA[T/C]TACGCTCTGTATTATTACCAGATCCAGTGCCTAACGCAAGCAAATCTTGA
POPA3	solcap_stsnp_c1_3452	TCCAGAGAAGAGCTACAAAATTCCCTGGGAAGTATATCCAGCTAAAAACA[A/T]TTTCTATACACAGTTGTTATGTGGTTCAAAACGGAACTGTGTAGGGCAAT
POPA3	solcap_stsnp_c1_3460	GCACTGCTATTCTGCAAAGAGAAGCGTAAAGCTTGATTTTCAGCAAGACA[A/G]CACTGGAGAACAAACCCCAGCCTTTTGCATTCTGATTCAAAGTATCTACT
POPA3	solcap_stsnp_c1_3489	GATAATAGAGTCGGCGTGAATAATTCAGAGCTTCGGCGAGTTGAGATTAG[T/C]GAGGAAGTTAAGACAGATTGGACTGACAAAGAGACTTTGCACCTTTTAGA
POPA3	solcap_stsnp_c1_3496	AACCCACTCTAACTGGAACAAGTTACGCGTCCATCAGTAATATCACAAAC[T/C]ATATTTTACTTTCCATTTTCCAATATTGTTGACAGTGAGAGTCCAGTTGT
POPA3	solcap_stsnp_c1_3504	CCAGAAAGATGTTCAAGAGAACTGGTAAGGGAAGCCCTCAAGCGCAACAC[A/G]TGTGATAACTTAACTGTCATTGTAATTTGTTTTTCTCCTGATCCTCCACC
POPA3	solcap_stsnp_c1_3526	CAGACACCAAAGGTGGACATTATATGACTATTCCTAGCTTTACTTCAGGG[T/C]GGTTTTAAGTTCCCATCAACTTCATTTTTGATCATTTACCTAAGTTTATG
POPA3	solcap_stsnp_c1_3530	CGAGAGCCATACTTGTTGGATAACAAATCAGGGCTATAAACAGAAGCATC[T/C]GCAGCACGTGTCATAGCTCTGGCTTCAGATTGCATATCGTCGGCTCGATC
POPA3	solcap_stsnp_c1_3535	TTTCTTCAGCTGGTACTGAATTGCTCTGCGAAGGTCTTTTTTCTCATCCT[A/C]ATGAGATCTGGGACCTTGCGTCGTGCCCCTTCGATCAACGGATTTTCTCT
POPA3	solcap_stsnp_c1_3544	GATGGAGTATATGGAACAACATGCCCAATACCCCCAGGGAGAAATAACAC[A/C]TTCAATCTACAAGTGAAGGATCAAATTGGGAGTTTCTATTACTTCCCATC
POPA3	solcap_stsnp_c1_3567	AGCAAGACCAATCATTTTACGGATTTGATGAAGCATGAAGCTCTGACCAA[T/C]AACCTCACACTTCACAAAATCAATGCCATCAACATTAACTACAGTATTTG
POPA3	solcap_stsnp_c1_3580	GCAAAATTTGGTGGACAAAAATTAGTGGCTGTAATTGTAATAGATGTTCC[T/C]TTTATGCACCATTTAGAATCTTGATTATAATCACACATAATTTTGTAACA
POPA3	solcap_stsnp_c1_3583	TATTTTGCATCTGCAGGCAAATACCTTTGCCAATCAGAGACTCAATACTC[T/C]CGCTATCCTTCTGCAACACACTCTCATAGATTGCAAGTGCATCAACAAAC
POPA3	solcap_stsnp_c1_3588	TTAGCCAAGCAACCTGAAGCTTATGAATGGTTTTGGTCTGAGCAAATTCC[A/C]GCAGTGGTTACCACCTTTGTGAATTATTTTGAGAAGGATCAGCAATTTGC
POPA3	solcap_stsnp_c1_3589	TACTTTGAGAATGGGAAGACGATCTATGGGATTGTTCAGGAGCTCAGGAA[T/C]ACACCTCAGGATTTACTATTTGAAGTTATTCAGACAATTACTGGATCGTC
POPA3	solcap_stsnp_c1_3598	CAAGAAAGAGTTGTTAGTAGCCGGGAAGCTGAATTCACTAGATTGAAGCA[T/G]GAGAGACGAGAAAGGATCAGCCAGATAATTCAATCAAGGAAGCAGGAGAG
POPA3	solcap_stsnp_c1_3603	GGTATTGATGCTCTTGTTATTCTTACAAGTGCTGTTCCAAAAATGAAACC[T/C]GGGTTTGATCCAACAAAAGGTGGAAGACCTGAATTCTATTTTGAGGATGG
POPA3	solcap_stsnp_c1_3630	GATAGCATCAATCTGAGTAAGCTGTTTCAGAAGGATAAAACATCACTTTC[A/T]GAGGACAAAAGTAGTCAGGATGGGCATGGATCTCAACTCCCAAAGACATC
POPA3	solcap_stsnp_c1_3632	ATTCCGCCGCCTGTTAATTGGGGAGTACGAATTGTGCCTGAGAAAAAGGC[A/T]TATGTTGTTGAGCGGTTTGGGAAGTATGCTAAGACATTGACTCCTGGAAT
POPA3	solcap_stsnp_c1_3633	CCAAGGCTCGAGTTTACAGATATCAACTTCTCGAATAACGCTGACCTGAC[T/C]ATCAGCACCGTTTATCTTCAACCTCAGATAATGATTCACTAACTCCTCAT
POPA3	solcap_stsnp_c1_3642	TACCACTTAAAAGATGCAGTACTTGATGGTGGAATCCCATTCAACAAGGC[A/G]TATGGAATGACAGCATTCGAGTACCATGGAACAGATCCAAGATTCAATAA
POPA3	solcap_stsnp_c1_3647	CCCACTGTACTGGGTACTAAACCCAAGGTGTCAAATGGCCACTCAGCTGT[T/G]CTTTTAAATGGTGATCGTATATTGGTTATTAAGGGAAATTCCAAGTCTGA
POPA3	solcap_stsnp_c1_3684	AAGGGAGGTAGGGACCTGTTGAGAATCTTTAGGGAGTTGAAACAATCTGT[T/G]TCTAATGATTGGGGTGGTGTGAAGCCACCTGTAGTAGAGGAGGATAAGGA
POPA3	solcap_stsnp_c1_3690	CTACTAAGTTGTCCCTAAAGGGCTCCTCAAATGGCGCAAGGCTCATGTCT[A/T]CTCCTAACAAGCACGGTAGATTGACACTGTCATGTGCAAAGACATCTGAA
POPA3	solcap_stsnp_c1_3692	ATTGATTTCAATACCTGTGCAAATATGCCATTGCAGTATATATCCCCTAC[A/G]CAGCGGCCATAACGATCTTCATCAAAAACTAAGACCCTTAAACTCTTACC
POPA3	solcap_stsnp_c1_3693	AGACTAAGATGGTTGAATTATCTCCGGCCCGATGTACGACGTGGAAATAT[A/C]ACTCTTGAAGAACAACTTTTGATTCTGGAACTACATTCTCGTTGGGGCAA
POPA3	solcap_stsnp_c1_3698	GCAGTTCCTGTTAAGGGACCGGAAGTCAAGAGAACTAGAAGGGACCGTGG[T/C]GAACTGGAAGATATCATGTTCAAGCTTTTTGAAAGACAACCTAATTGGAC
POPA3	solcap_stsnp_c1_3699	ACCATGGAAGGAAAGGTTGAACATAAGTTTGATATGACACCTCACACTCG[A/T]AACATGGAGGAGTACAGGAAAATGTGTCGTGAAAGGACAAATAAGTCAAT
POPA3	solcap_stsnp_c1_3701	TGCAAGTATGTGGTAGTGGCGCTGCCAGATTCTCTGTCCGACCATCGTAA[T/C]AACCAAAATACTGTAAAATATGCCAATGATTGTAAACAGTCCAAGCACGA
POPA3	solcap_stsnp_c1_3704	GCCTGACGTTGAGAGTCATTGAAGTAAGCAGGCACAGTAACAACAGCATT[A/C]TTTATTGTTATTCCAAGAAAAGCCTCAGCAATCTCCTTCATCTTAATAAG
POPA3	solcap_stsnp_c1_3710	ACTTGAAGAAGTCACATTGCCATTTTTCATTGTTCATGGTGAAGATGACA[T/C]TGTTACTGATCCATCTGTAAGCAAACTTCTCCACGAAAAGGCATCGAGCA
POPA3	solcap_stsnp_c1_3713	TTATCCATGACACATTTCACAGCCTTGCACAAACTCTCCTTTGAAAACCA[A/G]CCATTTTCATCCTTCTTCACTTCAACACCAACCTTAAGATCTTGTTCCAT
POPA3	solcap_stsnp_c1_3721	ACAATGGTGAAGAAATTGAGTAATACACATTAAAAGTACATCTCAAGTAT[A/C]TTGCTGCTTGAGTCCTATCATGGTTGGTGCTCGCTCACTTGTGAAATATA
POPA3	solcap_stsnp_c1_3731	GGTGAAAGGAGAGTCGATAAGGAAGCTCGCCTAAGAAAGCAGGATGTTGC[A/G]AGGAATAAAATTGCAGAAAGGCAGGATGCCCCTACATCCATATTGCATGC
POPA3	solcap_stsnp_c1_3745	AATATAACAAAAGCAGCAAACTTTTTATTACATAGCAAACTCCTCAACTC[A/G]ACAACAAAACTTTGATAAAGCACCAAAATACATATATTCCTACTCTCCCT
POPA3	solcap_stsnp_c1_3761	AACTTGCAGCTGTCTGCAGAACATGTTGAGGCATCGAGAATGACTCTGCA[T/C]CGGTTTGGGAACACGTCTTCTTCATCATTGTGGTATGAACTGAGTTATAT
POPA3	solcap_stsnp_c1_3765	TGCAAAACCTCTTTAAACCAAAGCCTAATTCGAAGAGCACCGAGTATCAA[A/G]CCATGAGATAATGTCGTTGAGCACAGTAAGAATCCGGTCATCAGGTTCAC
POPA3	solcap_stsnp_c1_3772	TGCAACCGTTGGATTCAAGTAGGCGCGTTCTATCCCTTCTCAAGGGATCA[T/C]GCGAACTATTACTCACCAAGACAAGAGCTTTACCAATGGAAAAGTGTGAC
POPA3	solcap_stsnp_c1_3791	TCGGTCGGGAAAGTGTGCCAGGTTATTGGTGCTGTCGTGGATGTGAGATT[T/C]GATGAAGGTTTGCCTCCGATCCTTACTGCTCTTGAGGTTCTGGATAACCA
POPA3	solcap_stsnp_c1_3799	CCTGCTCAGCCTGCAAAAAGTGAAAGCCGTTCAGGCTCAAGATCGCTTGG[T/C]TCTGCTAAAACAACATCTCCAGATGCTGCTTCTAGCAGAAAGAGAAAACA
POPA3	solcap_stsnp_c1_3802	AAGATGTAGAGTTTATTGTTGATTCCATCCTCATTGACAGTATTGAAGTT[A/G]GTAAACACAAATTTAGCGCTAGCTCTTTCTGTTGCGACCATTGGGATCAA
POPA3	solcap_stsnp_c1_3810	GAGCTCTGGCGTAGAAGTGCCTTCTTTCTAAGACGTGCCTCAAAATATGC[T/C]TTCTTCTCAGTTACAGAACCTGGCTTGGAGTATTTCTCAACCTCTTCAAG
POPA3	solcap_stsnp_c1_3819	CAAAGACATTACTTTTATCAAGATCCAGGGGTTCATTTCCAGTCGGGGAG[T/C]GGTAGGATTTCAGGTAATTCAGTTGATCTGAATATGAGTGATTCGATGGG
POPA3	solcap_stsnp_c1_3841	GCCACTCTGACAGTGTGATGCTTTATTGAGAATGCACTACTTGAGTATTC[T/C]AATACCCACCTAAAAAGGAAACGCAGCCCACAACTTGCCTGAAAATTTTG
POPA3	solcap_stsnp_c1_3845	GGTGATCAATCTTCATGCTGTATGCACCCAACATTCTTCGGTTTTTGCTA[T/C]AGTTGTAAAATTCGCGAGATAGGAGATTTCAAATCGATGTACTTTATAAT
POPA3	solcap_stsnp_c1_3854	ACGATGAAGAGAAGAATGCTGCCATGCATGCAATAGCAGGTTTTGATGGG[A/G]TACATGGATCTAGCAGCAGTAATAGGTTTCAACACCATCAGCAATATCAC
POPA3	solcap_stsnp_c1_3856	GCCCTAGCCACAGTATAGAATACTCATTGTTTATCTTGATCAGGTGCTGG[T/C]GCTGTCCAATACAGTTTAGTAGCAATTAGAAGCTTTTCTCTAACATGAGG
POPA3	solcap_stsnp_c1_3865	GCAACTAGATCTTCTAACCGGTTATATGCAACATTCATCTACAGAAGTTT[C/G]TGTGTCCTTCCTCTGTGTCTTCAGATTCTCTTTGTTCAGAATCAGTCCCA
POPA3	solcap_stsnp_c1_3875	TATGGGGTTTGGGGACTATGTGTCAAGCAGCACGGAGAAAGATGTGGCAG[T/C]CAAGGAGAGGACAGTAACTGAGTGGGATGTCATTAACCAGCACAGGCCTC
POPA3	solcap_stsnp_c1_3890	GTGAGGTTGGTACTTTTTGGGTTGGCTTTGATGATTGGTTATGTGGCTAC[A/G]CGGACTGCTTTGCTAGGATGGAAAGATAGAAGCAGTCCTATGCCTAAATG
POPA3	solcap_stsnp_c1_3894	TGTACTAGTATATCCATAATTAGAATTAGAAATTAAAGACCCCAGCCATG[A/G]ATGATGTTACTCTCAACAGCCATGCTCCTTGACCCTGAGGCTCCATCTGC
POPA3	solcap_stsnp_c1_3905	CCAAAAGTAGCTCAGCCATAACGCAACCAGCAGACCACATGTCAATTGCA[C/G]TTGTGTACTCAGTAGCACCAAAGATCAATTCAGGAGCCCGGTAATAACGA
POPA3	solcap_stsnp_c1_3914	TCGTCATATGCTTCCAAACTGCCATTAACCCTATCCCGCAGATCATCCCC[A/G]TCAGAATCCCAGTAATCAACCCCATTTTTACTTCAGATCACTTCAACCCA
POPA3	solcap_stsnp_c1_3925	GGATCATCTCTATCTGCACCTGCTTCAGGGAAAGTCAGCTCTACTATGAG[A/G]GTTCCAAGTAATAGAATATCAAGCCATAAACCTTCACAGGAATCTGCCAG
POPA3	solcap_stsnp_c1_3931	AAGATTTTACAGAAAATTCAGTAGAAGCCAAAGGATGGCCAACTTACTTT[T/G]CAGCTTACAAAGTGTCAAAAGCAGCCTTGATTGCCTACACAAGAGTTTTA
POPA3	solcap_stsnp_c1_3936	ACACTATACACTTATAAGGACTATCTTCCCTTCTATTCCCCTTCGTTTTT[T/G]GTTGTAGGTCCAAGCAATGCAGATTCTTGTTTCTTCTAATGGGTATCATA
POPA3	solcap_stsnp_c1_3938	GGCATGGAAAGACTCTATCCGATCTCATATTGTGCCAGAAAGTGTTATTG[C/G]CTCTGTAATTGAACAGATGGCAAGACTGGAAAAGACACGCTGACTCCATT
POPA3	solcap_stsnp_c1_3950	TTAGGCACATGTACAGAAACACCGTTGGGAGGATTAATTCTGGGAAACAG[A/G]CAAGCATAAGGAAGAGAACATGTACTAATGATGTCGTGATAGGATTCTTC
POPA3	solcap_stsnp_c1_3976	ATGGAGAAGTAATTGGTTTGAATAAGAGCCTCTGTTTCATGGCCAATTTC[A/G]ACGAAAGTATCGTGGTTTTTGGCTGAGTTGAGATCGAGCTCGGAATCCGA
POPA3	solcap_stsnp_c1_3996	CAAAAATCTCCATTTTTGCCTCAAAAACCCCATTATACACTCTTCAACTT[T/G]GCTGTAATACGAAGTTTTCTGGTTCTACAATGCTCGAATGGCTCAGTACA
POPA3	solcap_stsnp_c1_4009	TCCGCAACTTAATCATCTCAGCAACCTCCTTCTTTATGTGCTGAACTCTG[T/C]TATCTTTCTCTTGTTTTGCTGACAGCCCCATATTGACCATGATTTTCAAG
POPA3	solcap_stsnp_c1_4010	ACCTTTGACTCCCCTGCTAGGTCTGTTGATTTTTCGGTTGGCGATAAACT[T/C]GCAGTGATCACCACTGATCCTTTTATGGGACTGACATCTGCTATCCATGT
POPA3	solcap_stsnp_c1_4012	CTTAATGGACAATCTGACCCTGATAGTCTACATGGAGGATGTGAAGTACT[C/G]TCAGGAGAGAAATGGTCAGCTACTAAATGGATGAGGCAAAGAAGTGTATC
POPA3	solcap_stsnp_c1_4039	AGTGAAGATACTGGTGGAGTTTCAGATGAAGGGCAAAAGAGGCATAAAGT[T/C]ATGGGCTTTGTTGGGATCCAAACTGGGTTTGCTTCCACCGGTCGTCGCCG
POPA3	solcap_stsnp_c1_4043	TAGCAACTGTGCATTTTGTCATGTAAAAAGACGCGAAGGAAGGCTATCCA[A/G]TGGATTTTTACAATCATCTCTGCTCTTCGCGATAACACAGGAAACTTTGG
POPA3	solcap_stsnp_c1_4045	GCTCCTCTTCTTCACCTTGGATTCGAGCAGGAATACGAAACCCAGAGAAT[T/C]CGCCTACTTCAGAGGCAAATCCATAACCAGGAATTGTTGATGGATACATT
POPA3	solcap_stsnp_c1_4051	ACATTTCCCGTTGAGATAATAGGACGAATGACACAAGAATTGAACGGCCA[A/G]CCCTTCCAAGGTCCATTTATGTCAACACAAGGACCTTCTCTTAACTTGGA
POPA3	solcap_stsnp_c1_4067	AACAAAGCGAAAGGAGAAGCAAGAGAGAGATTTTTCCCGCAGAAGAAAAA[A/C]AAAAAATGAGTGGAGGATTATCACAAGACTGGGAGCCGGTGGTGATCCGG
POPA3	solcap_stsnp_c1_4068	GTAGGAGTTGCACCAACTGAACCACCTGGTTTCAGACTTTTTTGGATTAA[A/G]AACAACAACGTTGAGGTATTCGACAGCCAATACGCCATGTGATCGTTGCT
POPA3	solcap_stsnp_c1_4073	ATTCTCCATCTTGGAAACATAGAATTTGCAAAGGGGAAGGAGATAGACTC[C/G]TCAGTGCCCAAAGATGAGAAGTCTTGGTTTCATCTGAGAACTGCTGCAGA
POPA3	solcap_stsnp_c1_4086	GTTGCTACATTTGGTCTAGAGGCTGCACAAAAATTATTTTTGAAAATGCT[A/G]AGAACAATCTTTAGGGCTCCAATGTCTTTCTTCGACTCCACACCAGCAGG
POPA3	solcap_stsnp_c1_4098	TGCAGTGGAAATCCTTGTTTGCCTGCGCTCCAGAATCCCCTTGATTACAC[A/G]TTAGTCTGGAGTTCTAATGATGGAACTGAAGAAAATTTCGATGGATCCGG
POPA3	solcap_stsnp_c1_4101	CTCAGAAACTATATAATCTTCAGCCTGACGTTTCTTTGAATCTGAAGAAG[A/T]TCTATGGCGTAAGAAGAGTTTCGCATGCCGATCATCAGCCTTCTTAATTG
POPA3	solcap_stsnp_c1_4111	ACCGGTGAGCCGTGAATGCTGCATGAACCGTTCATACGGAGCCTTGAGAT[T/G]CTCAGGAGCTTTATAACAAGAGTAATCAACCAAATAAACCGGCCTCGGCC
POPA3	solcap_stsnp_c1_4113	TACTATAGGCCTAGTGAGGATTTTATGCCTCATGAATTTGATATCCTCTC[T/C]ATTTGAAGGGATTATGTAATCCAGGGGCCGAAAGGCAGTGCATTTTGAAG
POPA3	solcap_stsnp_c1_4121	AGAAAAAGCAAACCAAGAAAGAGTTGCTAATTTAATTTTTTCGATCAACA[A/G]TATTCCCACTTATCCTCCAACGTGACTTGTATCGATTGATGGTAGTGGAT
POPA3	solcap_stsnp_c1_4143	GTGAAATCAGAAGCATGAGATAAACGGCTGAGATTTGAAGTAGACCAGTT[C/G]AGACTAAGAGTAAGTGAACCAGTGAACATAGACCAAAAAGCTAGCAAAAG
POPA3	solcap_stsnp_c1_4174	AGCAGTGAAGAGGAGTTATCTGTGCTTCCAAGGCATACTAAAGTTATTGT[A/G]ACGGGAAATAATAGGACTAAGTCTGTATTAGTTGGACTTCAGGGAGTTGT
POPA3	solcap_stsnp_c1_4175	TCCAGCTGCTGCAAGATACTTAACTCACTAGGTGCACAGTGTTGTCCTGA[T/C]ACATCATTTTGAAGCACATCTTTGCAAACAGAGAGACTAGGAAGAAGCGT
POPA3	solcap_stsnp_c1_4178	GGGGAACTTCTGAGAAGGCAAAGTGCTGCCAAACACTCATCCAAATGGTT[A/G]AAATTTATGCGTATTGAAAGAAAACTTAGCTCGTCACAAGGCGTAGGTAG
POPA3	solcap_stsnp_c1_4179	CTTTGTACTTCAGTATCATCTTCTCTTGGAATTCTCCAACCTAATTTTTC[A/T]GCAAATTCCAACATTTTTTCCTTTTGTTCTTGACTAAATTTTGTCCTAAA
POPA3	solcap_stsnp_c1_4180	GAACCTGTTATGTTATCTTCCGAATTCGTCCATCTACTTAGCCTAAGTTG[T/C]TCCAATTCAATCGCTACTTCCATCATCGATGGCCTCATATCGCGATGAAA
POPA3	solcap_stsnp_c1_4191	GACGAGCTATTCACAGTCGACTCCACAGAAATTGCAGAAAACAGAGAGCC[A/G]CACCCTGTTTTCGACAAATTCTTCAAATTGATAAAATTGTTCTCACTATT
POPA3	solcap_stsnp_c1_4192	TGCCATGAAGATGTAATTGTGGGCACTGCCCCATTGTTAAGAGCATCAAC[A/G]AAGGACTGAGTTATACGGGCAAATATCGGCCCTGTCATTACAGTAGCTCC
POPA3	solcap_stsnp_c1_4219	ATCATGATGTTGTAGATGACACCAGAGAGGAATGTGACAAATGAACTCCC[A/T]GCCCAAAATGAGGCAAGTAAGAAGAGCAAGAAGTAAAGGAAACCTGAAAC
POPA3	solcap_stsnp_c1_4227	AGAGCTTGCCTTACAAACTTCTTCCGTTCACGACAAAGCTGCAAGGATTT[A/C]TCGTCCTCTAGTTTAGAGTTTGATGCCCCCATCAAATCATTCCAGGGTTG
POPA3	solcap_stsnp_c1_4247	AAATCGATCGTTGATCGGAGAAATGGTGAAGTGTTATCCGACGGTGAGCG[A/G]AGAGTATCAGAAGGCAGTTGAAAAATGTAAGAGAAAGCTCAGAGGACTTA
POPA3	solcap_stsnp_c1_4266	GTTAGAGAAAGTGGAGTTCGTCGAGAATGAGATATCTGAAATGGAGGATG[A/G]GACAAGTACTAGCGTGAGTAAGAAGAGGAAGAGGAAGGAGAAGGGAACAG
POPA3	solcap_stsnp_c1_4281	GATACTGCAATTGCTATACATCCTGAAGACAAAAGATACAGTCACCTTCA[T/C]GGGAAATTTGCTATTCATCCATTCAATGGAAGAAAGCTTCCAATAGTTTG
POPA3	solcap_stsnp_c1_4283	GGAAATTCAGGGAGTTGTTGAAGATGTAAAGGAGACGTCTCATAGGAGTC[T/C]TTCTGCAATCAGTGCCGAAGATATACATCCTGAGAAATTGGGAAATGAAA
POPA3	solcap_stsnp_c1_4293	AGCAAGTCAATCCGGGAATTAAAGATTATTCTTTATGGGAATGGTGAATC[T/C]GAACCCCTCGCTGAGGCTTGTGCTCAGTTGACCCTAGAATTCTTCAAAGA
POPA3	solcap_stsnp_c1_4295	TCTCGAGAGGGAAGTGAGATTCCGGTTCAACTTCAACAAACGACTTCAAC[A/G]CCATGACGACGCCGATTAGGAGGAGTAAGAGTGAAAAACGACGACGTGTG
POPA3	solcap_stsnp_c1_4297	TTCGAAGAACTCTGCAAAGTTTTCTGATCAGTAGGAATGAATGGTCCAAA[C/G]CCATCAATCTCAAGTCTTTTTGCATTCTGAACAAGGAACCTATATGCATT
POPA3	solcap_stsnp_c1_4305	GCAGCTACACAAATTGTGTTCTCATCCACCATTTCCACAGCTTTCTCAGG[A/G]TTCATCACATAGTATCCATCAGTCAACTTCACTTCCTTTAGCTCAACTTC
POPA3	solcap_stsnp_c1_4321	TAGGGAATATCGGTCCTCTAGTGATCTGCACGAAAGTAAGCAACAGTATC[T/G]CTCTATTAGATCCGTTTACTCTGAGGCATTGTTTCCTAGATGCTGATCAG
POPA3	solcap_stsnp_c1_4337	GCATATTCTCAAAAGACATGGAACTTGAAATCCGGACAACCTATGCATTC[T/C]GAGAGCGGATACTGGAGACCTAAACCTGATGGGACCATTGAAGTCGTCAT
POPA3	solcap_stsnp_c1_4350	AAAAGCTTTGAATCGTTCATGGTGGAAATGAAGTGGTGTTGTTGTAGTGA[A/C]GCTTGTGGAAACACTAAACCCTAGACCATGGACTCGATTCTCTCCGGTCC
POPA3	solcap_stsnp_c1_4355	AGTCAACGCATGCCTAATATGGATCCCCTAGCTTACACTCTTGGTATGGT[A/G]GGGATAAAAATTGGCGGGAAAAAGTTGAATATCTCCGAAAAGGTTTTCCG
POPA3	solcap_stsnp_c1_4358	GAATGGGCTTATCTGGTTACTGAATTTGCTAAGAAGGTGCCTTGTGAAAT[A/C]GACAAGAAGGAGCTTGCTGAAATAGCTAAGAGGCCCTGTTCTAAGGAAAA
POPA3	solcap_stsnp_c1_4359	ATGTACAAGTCATCCATGTCATCATCAATCTCCGTCTTTTCCTCCACAAT[T/C]AAAGGTTTAAACCATGATGCCCTGAGGAGAAGGCAAACACTCTCCTCAAA
POPA3	solcap_stsnp_c1_4362	GAGAATTTCCAATTGGATCAACATTAGTCACTGGGCCTAGATCCTCTGGA[A/T]AGTATTTTCGTATAACTTCCTCATGTTCTGCTGGTTTTATGTAGAAAAAG
POPA3	solcap_stsnp_c1_4370	TCAAGAATACATTCCAAAACCAATTCAGGCAAATCCAACACAGACATTTC[A/T]GAATTTGTCTCAACATTCTCTACTCTACAGCTGAAACTCTTCCTCCTCAG
POPA3	solcap_stsnp_c1_4388	GTCCCGCAAGAAATGATCCATCAGTAAAATCACTAACATGCATATGATAC[T/C]TCGTCCTCTGGTCCATGTATACATCTGAGGCTATCAACTCCAATTCGCCA
POPA3	solcap_stsnp_c1_4393	TCACGTGTTAGACACGGAATTGGCAAAAAGAAGTCTAGGCATTTGGAGCC[A/G]GAGGTGAATCCATCTTCAAATGCTGGAAGTGGGTTGAGCTTGTTTTGGTG
POPA3	solcap_stsnp_c1_4402	GTGGATCACTTGCTAGGTCTTGATGGAGCTAATGAGAGGCTGCATCTATT[T/C]GAAGCAGAGTTACTTAAAGAGCAATCGTTTGATCCTGCCGTTGATGGTTG
POPA3	solcap_stsnp_c1_4411	AAAGGAGATCCAAACTTCATATTGTCAATATCACTGTGGAAGCATTCATA[A/G]GCACAGTTGCTAAAAGAATAATTTTGTTTGATATTGTCAATGTTTATGTT
POPA3	solcap_stsnp_c1_4427	ATCTTCCTTAAACCCTAGCAAATGCTGTGAAAGGGTTTCTGTGAAAGACA[A/G]AGAGACAGTAGCTAGAGTGAAAAAGAAGGAAGAGGGAAACCGAAATAAAA
POPA3	solcap_stsnp_c1_4429	TTATCTACAATCGGCTGAACTGAATCAAGATCAAGTTTTGGTAACTTTGG[T/C]TTCTGAGGCTGACTTTGGTGGGAATTTTGGAAGCATAGGATTGTGGTGGG
POPA3	solcap_stsnp_c1_4437	ACAAGCACCCTAGCATCACATACAAAATGAGGATTTCCTTTGGCAAGAAT[A/G]GTCTTCACAGTCTCTGGATAAACAAATGTAACAAAACCAAACATCCTCTT
POPA3	solcap_stsnp_c1_4438	GAAAGATTCAATAGCACGGAAGGATTTCTCTTCCTACAGGACAATACAGT[A/T]TTGAACTACTGGAACCTTTTGCAAGCCGACAAATCTAAGTTGTGGATCGC
POPA3	solcap_stsnp_c1_4444	CCAAAATTAGCTTCCACGGCTGAAGACGACTTGGAAAGGATGATGAGAAT[T/C]GCTGATGCTGAAAAACAAGCAGAGAAAGACCTTGCAGCCTTACTTGAAAG
POPA3	solcap_stsnp_c1_4448	TCTCTTTCAAAAGGTTCAAGAGTAACCTGCTCCACTGGTTTAAACTGATC[A/G]GCTTGTAGCTTCTTCACTTCCTGAGCAAATACGGCTTCCGCTGGCACTGT
POPA3	solcap_stsnp_c1_4454	ACAGTAGTCCTAATTCTTTCCTCTGTGTGGATAAGGAAAAGTGGTCAACC[A/G]ATATTTGGACCAACAAGTGCCAGGAAACTTTTGGTCTTAAGAGCTCTCAG
POPA3	solcap_stsnp_c1_4465	CACCTCCAGTTCTCCGTTGGAATTGCTTTAGTTGGCCTAATTCCTCTTAG[A/G]TTTGAGGAACTTGTTGGAAGTAACATTGAAGCTGCACCAGCCGCAAATCC
POPA3	solcap_stsnp_c1_4469	ACACTTACATGGTCAGGGTGTGCAGAGTAATCAGCCAAGTCGGACTTAGA[C/G]TTGTACCGAGAATGAAGTAGGTGCGTGAACGAAAAAGAGGAAGATCTGTC
POPA3	solcap_stsnp_c1_4477	GAATGAGACTTAGTTGGCCCATGAGTAGTTACAGCAAGTGCAGTCTCAGT[T/C]AATTGCTCCACAAGGAAATGCTGGCCAGTGAAGAAAAAATGATTGGCCAG
POPA3	solcap_stsnp_c1_4484	AAAATCGAATCGATTGAAGACAGTCCTGTGACACCCCCGCTGACTAAAGA[A/G]CGACTACCACATACTTTGTTCCGTCCAATGTATTCATCTTCAGATTCTCT
POPA3	solcap_stsnp_c1_4485	TATGTTGTCCAAGGAGAAATATGCGCTGGATTTATTTCTTCCTCGGACAA[T/C]AAAGTATTCTTCAAAACCCTAAAACAAGGAGACATAATGGTTTTTCCACA
POPA3	solcap_stsnp_c1_4496	AGGATGAATGGCGGTGTTACAGTTCCCTCAAAACAGCCTGATTCAGAAGT[T/G]GACCAAAACTTGAATAACTAATTTTAGGACTTCCTTGTTTTCTGTAGGCA
POPA3	solcap_stsnp_c1_4510	GTTTCCAATCTCTTCATTTTCCTCCTGCAGTGTCCTACATTTAGCCATTA[A/G]CATCTTGCCCATTTTGCTTTGTGGGGTAAAATTGACAGCAGCAATGTTAT
POPA3	solcap_stsnp_c1_4512	GCATTGCTCAGACCAGGTCGTCTAGACCAATTAATTTACATCCCCCTCCC[A/G]GATGAAGCTTCCCGTCTTCAAATCTTCAAAGCATGTTTGCGTAAGTCCCC
POPA3	solcap_stsnp_c1_4531	TAGTCCTTTCCAACATTGGGCTTGCCATTGTTATCTTGGACAAAGCTTCT[A/G]TGTATCAAGTACCAGTCTTTCTGTTTTTCCCATATATCAAAGCATTGGTG
POPA3	solcap_stsnp_c1_4549	AATACAACAACAGGATTAGAGGAAACGACCTGCTTGGCTTTGGTAAGAGC[A/G]ATCTCCATTTGTTCTTTGGTAAACTGAGGTGAACTGAACATTGATCCCAT
POPA3	solcap_stsnp_c1_4558	AGCACCCCTTTCGTCATCCTCAAACTCATCTTCCACTCTTGAAGCCATCA[A/G]CATTGAAGCGGCAATATTAAAGTCGTGCCCATCGATTAGTGTCTGGGTTA
POPA3	solcap_stsnp_c1_4565	TTGAAATCAATCTTGTCAACTTTGACTTCTCCATCAATGAGTTCATAAAC[A/G]TAGACCACAACACGCAGGGCATCAATGTCCATGAGAACAAAGCTAGGGTT
POPA3	solcap_stsnp_c1_4568	AACCATTACACAGATGAGCCCCCAAAGCTCATGATTGAGGTTGCAATAAC[C/G]TCTATATTTGTGGTATCAGTCTGCAGTCCAGCTCTGCTCCACAATTTCTC
POPA3	solcap_stsnp_c1_4581	TCCTGAGATAAATCCGACTGCTCAGTTTCAAATACGCGAGCAGAATCACC[T/C]TGATCTATGACTGAGGAATGCACCCTACCGGTGTAACGTGGGCTCTCTGA
POPA3	solcap_stsnp_c1_4586	ACACCTGCTACACCGTCCCCATAACAATTCCAACAATAACATTGATGTTC[T/G]CCGGAATGAACGTGACGCTGCCGCAAGACAACTTCCTGATTAAAAGCAGC
POPA3	solcap_stsnp_c1_4604	AGGGAAATAATAGAAGACCTGAGATCTGCAAGTGAGTTAGAAATGCAGGG[T/C]GGAAGGGGCAAATTAGGTGCTGATACCAAGACCCTACTTAGGATCCTGTG
POPA3	solcap_stsnp_c1_4607	GAGGAATCGAACACCGTATATATGGAAGTAGAAGGTGATAACTCAGACGA[A/C]GATAAGGACCAGAACTGGGACGATTGGGAAAACGGAGACGAAGAAGATGA
POPA3	solcap_stsnp_c1_4638	TCAAAAGTTGGAGAGAGTTCCCACATACTGATGAGTTTGATCTTGAACAA[T/G]CTGAATCTCGTGATCACAAGAGGTGGATGGAAAGGCAGAATGCGAAACTT
POPA3	solcap_stsnp_c1_4656	AGAACTTCGTCAAAATTCGACATTGATTCAGAATTCTCCAATAAATGCGA[T/C]AATCCTCTCTTCTGCACCGAGAATGACAAAGGTAAACTCAAGGAAAAGGA
POPA3	solcap_stsnp_c1_4666	GAGTGATGTATCACCCATTATAACAGGAAAGGTGACCACATGAGGCCTTT[T/C]AACAACAACAAGGAAATAAAAACTTGAAGATGTTCGATAGCTGGAAGTTA
POPA3	solcap_stsnp_c1_4702	AAGTCACTTCTCATGTCACAAATGAGCCTGGAGAAGAGATTTGGGCAATC[T/G]GCTGTTTTTGTTGCTTCAACACTCATGGAGAATGGTGGTGTTCCTCAATC
POPA3	solcap_stsnp_c1_4710	GGTGAGGAAACACCAAAAGAAGCCTGCAAAAGAGGGTGCTCAATGTTTTT[T/C]GGCGAAAAAACGTTAGTATTAATTGGTGAAAGCATGTTCTGTTGCTGTTG
POPA3	solcap_stsnp_c1_4713	TGTAGTGACACAAAACATACAATTCAAGAACCTAGCCCAAGCATGTCGTA[T/G]CCTTGGGTACATCCTTCCTGTATAAACACTTGATTCCCTACAAAGATCCT
POPA3	solcap_stsnp_c1_4743	TCTTCTCCATCTCCACTCCCCATTATTTCACCAAAAATCCCTAATTCGAT[T/C]TCCTAGATGATGATTCTCCAACACGATTCAACAAACAAAAAACGTACCGA
POPA3	solcap_stsnp_c1_4754	ACCACCAATAATTTGCCTCAGGGAGTCTCCGAAGTTTCCAATGGAAATGA[C/G]CATACCGGCTCAGTTGTAGAAGCTGCAAACATCAACTTGGATTGTCCTCC
POPA3	solcap_stsnp_c1_4765	AAGATTTTCCTTGACAATTCTACTGCTTAAGAACTCATCAATCCATTTGC[T/C]TAACTTGGGAAACTTTTGTTCAGTCAATAGTTCCATCCCTATTGCTTCTT
POPA3	solcap_stsnp_c1_4775	TCAATTTGAGAGCTATCTAAAGTAATATCCCAGTCAATCCCATCAGCTAC[A/G]ATGTCAGTTTCTACAGTTATTTGACTTAAGCCATTATAGCCTGCTTGAGC
POPA3	solcap_stsnp_c1_4784	TCCTGCACCGTACAAAGCTTTCAGCCAGCCACTTACAATAGATTCTTCTG[T/C]CTACTTAGACCTGAATTTCAATATTCCATTTGTACATCTCTTGTTGTGGA
POPA3	solcap_stsnp_c1_4789	TTGAATGGAATAAGTTTTTCTAAGGCTTCCACTGATGCCTCAACATCAAC[A/G]TCTTCCTCACTAGCTTCTGACTTTGTCTCAGCGCTGCTTGTCCATTCTTC
POPA3	solcap_stsnp_c1_4790	CAAGAAGACCATCTTTTTCACTTCTGCATCCATTAGCTTGCATATGAGAA[T/C]TGAGTTTCAAGATATCGACAAGGGCAGTCTCAGAGCCCTCGGGACAGAGG
POPA3	solcap_stsnp_c1_4795	AAAGTATCAAACAGCTCCTCAAGTGCAGATGTGGTCGTCTAACAAATGGT[T/G]GATCCATTATGCCATTGAAAGCTTTAGAGATCTGACAGGAAATGTTGTGT
POPA3	solcap_stsnp_c1_4797	AAGTTGGGATTTATTACTGGACTTGTTCCGAGAGAAAAATCGATGGCCTT[T/C]GAGAGGATTCTCTTTCGTGCTACCCGGGGTAATGTGTACTTGAGGCAGGC
POPA3	solcap_stsnp_c1_4798	TAATCGCTCAATCTCAAATCTCTCTGAATTGCTACAGATTTTGAAGGTCC[A/T]CTTGGTTCTTCAATGGAAGCGATCCGAAAGCAAGCTACAAGGCTCAGGGA
POPA3	solcap_stsnp_c1_4802	GTTCTCAGAATTATGTGAGCACCACTGTCAGTATCAATGATGTCACTGAT[A/C]TCACCAACCTCCAGTGCATAAGTTGCAACTTCAAAAGGTTTCTGCATCTG
POPA3	solcap_stsnp_c1_4807	TTTGGAGGCTTAATCCCAACCCGGAGGAAAAGCTCAGGGTTCATTAGAGG[T/C]AACTCAATGGATTCTCTCAGCTCCCTGATCTGATCTGACAGTCCACCCAC
POPA3	solcap_stsnp_c1_4810	CCAACCACCTTAATTGTCTTGTCATCAGCAATGCAGAAACTAGAGAGTAG[A/T]AAAGACAGGGACAGTCCCAGAAGGACTCTGCCACAAAGGGACTGAAGCCC
POPA3	solcap_stsnp_c1_4813	GCTGCTTCTGAACTCTTTGGTCTCAAATATTACGGTCTCATTTATAATGT[T/C]CTAATTCTCAACCTTCCACTCGGCTCATTTCTCTTCTCTGGTTTGCTTGC
POPA3	solcap_stsnp_c1_4817	AAAGTTCTAGGAGATGGAGGACCCCTTGAATGGTTGTATTGAAATGGGTC[T/G]GAGTTGTACCTCTCTCCTTTGTGTCTATCCATGGAAATTGGGTTCACGAA
POPA3	solcap_stsnp_c1_4818	ACCTTTGTCAACATATTTACCCACAGCTACAAATACTTTAGACCCTTGTT[C/G]TTCTTCTTCTTCTACCACAACTTCTCTCGATTGAGGAGCAACGATTTGGC
POPA3	solcap_stsnp_c1_4824	AACAAGAACCAAGAAACTACTGTATTTTATGAGGAAGATGTTAGACGGAA[A/G]GTTCGTTCTCTGAGTTGGGCACCTATTGTGTATTCAACAGCAATAGCTGG
POPA3	solcap_stsnp_c1_4826	TCCTTCAAGCAATTATATGCTGCTTCTGCAAACTTGTTTAAGCACTCTGG[C/G]GCAATTTGTCCTTCCAAATTCGGATCAATTATTTGTTGAAGATTTCCTTT
POPA3	solcap_stsnp_c1_4841	TCATCGATTTCCCTGACGAAGCCATTGAAGAAATTTGCTCAATGAGATCT[C/G]TTTGATTTTGCGGTTTAATGTTATGTCTTGAAATTGGGTAGGGATAATTG
POPA3	solcap_stsnp_c1_4859	GAGCATATGATCTTTAAGGGTACCGAAAAGAGGACTTCTTGGGAAATGGA[A/G]GAGGAGATTGAGAATATGGGTGGACATTTGAATGCCTATACTTCCAGGGA
POPA3	solcap_stsnp_c1_4873	ATCACTCAGCAAGATTTTACGGAAATGGCATGGCAAGCAATTGTTGCATC[A/G]CCAGAAATAGCGAAAGAGAACAAGCATCAAATAGTAGAGACTGAACACTT
POPA3	solcap_stsnp_c1_4882	AGAAGTTATATTTCTGGTTTTTCAGCGACTGAATTGGAATCCTAAGTCGG[T/C]GGCAACTCTATCCTGTGTTTGCAAATGGTTTGATGATCTCGCAAAGAGAG
POPA3	solcap_stsnp_c1_4896	CTGAGTGGTTAAAATCCTCTTGGACGTCATTGTCAGTGAGATGGCAACAG[T/C]TATATCAAACATAATTGTCACTTCAAACTTGCCAATTTTTGGTGCGCTGT
POPA3	solcap_stsnp_c1_4903	TCTGCAGTTATAGCGCCTGTGCTATCATTATCTTGGTTACCAAAGATATA[T/C]GAAAATGATAGTGGATTATACGTGGAGCTTGCCTTCTTCAGTCCCTGAAT
POPA3	solcap_stsnp_c1_4905	CAATTAGTTTTTTCACCTCTAGGTGCTCTTCCTTTGTAGAAAACAAGAGT[T/C]TTCTTCATACCAACAAATGTTTTTGACTTGAATATTTCCTTATCTTTCCC
POPA3	solcap_stsnp_c1_4907	AATGTATTTCCATTTGAGAGGAGGCAAATGCGATCAAAAAGGCCAAAAAC[T/C]TCAGTACTGCTTTGGTAAATGGTGAATATCAGAGTGCAGCCGGTACTTGC
POPA3	solcap_stsnp_c1_4908	GCAACCATACCAAGAGCCATTCCTCGTGGAACAATAGTTGCTTTGTGCAC[A/C]GGAAGAGCCCCATCTGTATGAATAGCTACAAGTGCATGACCACCTTCATG
POPA3	solcap_stsnp_c1_4911	AGATAGTGAACAATTTCTTCCAGCTCAGATTTTGCTTCATCAACACCCTT[C/G]ACATCAGAAAATCTTGTATTGGTTTCCATGGTTGGTTGCACTTCCTCATT
POPA3	solcap_stsnp_c1_4912	AAGACAACTCAATTACGCGCCCCTCTCCTCATTATTGCCGAGGATATCAC[T/C]GGGGAAGCTCTGGCCACTCTTGTTGTGAACAAGTTGCGGGGTATACTGAA
POPA3	solcap_stsnp_c1_4919	GATTGGTTGTGTCCGTGCGTGGCGATGAATCACAAGACGAGTTGGAAATC[T/C]TGAAGAGCTCTGATGTTACTATGATTCTTCATAATCTGCCATATACAGAG
POPA3	solcap_stsnp_c1_4922	TGGGCGGACTTTAATGTTGATGCTTTTGTAGCTTCTGCATTGAAATCTTG[T/C]CCGTATACATATCCTGGGATGAGGCCTACCAGATTTACCGGAAGCCAGAT
POPA3	solcap_stsnp_c1_4929	ATAGTAGTTGGGGATCCTGGCTATTAGCTCTGGATTCCAGGTTTTCAATA[C/G]ATCTCCACAGTTATTCCGACACTGCAACTTCTTGGTCAACCCTCCAGTAG
POPA3	solcap_stsnp_c1_4954	GGTCTCCAGACATGTTGTTGTGATTCAAGAAACGCGACCCCAGCTCCACC[A/T]CCACTTTTCTGTTTATGTAACGACGTCTGGTCAACAAATTTCAACCTAGA
POPA3	solcap_stsnp_c1_4966	TAAGCCATACCCTTTTCGGAACCCTTTTCCCCATTTCTTCAAACGGGTTC[A/G]TACCCATCTCAAAACCCCAATTCATCACCCAAAATTGAGCTCGACCCACA
POPA3	solcap_stsnp_c1_4974	GTAAATGATATGAGTTTCCATTGAAGCTCACAGCCGCATCAGATTGCGTA[C/G]CAGTATTGGCGAGAAATGCAGCACACTGTGAATCAGTTTTATAAACACTG
POPA3	solcap_stsnp_c1_4985	AAAGTGAAAGCAACAAGGTACTTCCCCGGATTCTTCTCATCAGGCTCAAT[T/C]CTCAAAGTTTCCTTCTTCAGATTAACATCATTACGTATTGTCACTGCTTT
POPA3	solcap_stsnp_c1_4992	ATGTGGTTTGGAGAGAGTGAAGCCAACGTTAGAGAAATATTTGACAAGGC[T/C]CGCCAATCTGCTCCGTGTGTCCTATTTTTTGATGAACTGGACTCGATCGC
POPA3	solcap_stsnp_c1_5001	ATGTTGACAAGGACTTTGCAGTGGTCAGCATCAAGACCAACATCAGCTGA[A/G]GTGAACCCAATGCCTCTGCAGGTGTCACGTACTATCTTCTCATAGTCCAC
POPA3	solcap_stsnp_c1_5015	AACATCAGTTTCAGCTTCCCCTTGTTTAATGATTCTACATTTAGGAACCA[T/G]TTTTTCCAGCATAGATGTGCCTTTAAAGCTAATCATTTGCCAACAAGTTT
POPA3	solcap_stsnp_c1_5032	GCACAGCTTGCTGCAGCGGCTTCTGAAATATTATGACCAGCTGAACCTGG[A/T]AGAAATGAACCTCCAATCACAGCAATTGGTGTTAGTCTGTAAAACTTTTG
POPA3	solcap_stsnp_c1_5040	CTGTTGGCTGGGTTCCCTATATAAGAAATAAATAGTTGTCAATAGGAGAC[A/G]GGAAAAAGGACATTGGAAAAATTAACAAGAAAAATTGAGCACTGCAAGCT
POPA3	solcap_stsnp_c1_5047	ATTGTTGAAGCCCAACATGGTCACTCCCGGATCTGATGCCCCTAAAGTTG[T/C]ACCAGAGGTGATTGCAGAGTACACTGTACGTGCCTTGCAGCGAACAATGC
POPA3	solcap_stsnp_c1_5058	AAATTTGAAAAATCTACAAGAGCTTTGGCTTGGACGCAATCGTATTCGAA[T/C]AGTTAATTTGTGCGGTTTGAAATGCATTAAAAAGATTAGCCTGCAGAGCA
POPA3	solcap_stsnp_c1_5073	TCAGCAAGCATAGCTTCAAGCTCAGCAAGTTCCTTTTTCTTAAGTTCCTT[T/C]TTTGAAAGCTGCCTTTCCGACTCTTTGGGGGCCACATTTTCAGCAGTCTT
POPA3	solcap_stsnp_c1_5078	AGTGATGATGATGATTATCAAGATAGAGACTATGATGTTGCAGCTCTGGC[A/C]AATAATTTAAGTCAGGCCTTCCGCTATGGAATCTATAACAATGATGAACT
POPA3	solcap_stsnp_c1_5086	GTGGCAGCATCCCGTGCTTAGATGATTGCCAGCAAGATTCCTTTCCAACA[A/T]TACAATCTCGTCTTTTAGAAGGTCCAACCGAAAGTCCTTAGCTTCTTCAG
POPA3	solcap_stsnp_c1_5094	TACTTGCAGGATGCTTTTAAGGTGCCACTTGTAATACAGTTGACTGATGA[T/C]GAGAAATGTATGTGGAAGAATTTGTCAGTGGAAGAAAGCCAAAGACTTGC
POPA3	solcap_stsnp_c1_5097	GCACATATTCCCTTTGTTGCTGAAAAAACAGAGAATAAGCTATCGGGTTG[A/G]ACTGGTCGAGGATCATATTTTCCAAGTACCCCAGCAGCAGTATCAATGAT
POPA3	solcap_stsnp_c1_5104	AAAATGATTGATGAAGAAAGGGTTATGATGGAATCATTGATGTGCCTTCG[A/G]CGAGCTGGTGCTGACATCATTTTGACCTATTTTGCTCTGCAAGCCGGTAG
POPA3	solcap_stsnp_c1_5110	AAAAGGGGCTATAATTGTGGGCATATTTGACAACCCATCTCCTACTAACA[A/G]TGCCAGAACTTCATTGAGAGCACAAGCAAGTGTTGGAGGCTCATAGTTTT
POPA3	solcap_stsnp_c1_5121	TAATAACATTTTCAACATCTGAAATGTGTGATTCCTTTAACTTCTTCTGC[A/G]GATCCTCAGTGACTTCTTTTGTTTCAGGAACAGAAGCAGGAGGCTGCGAC
POPA3	solcap_stsnp_c1_5126	CTGTGTGGGGATCTTTTCTTCCTCATCACTTCCTGGATCATCAGGGTCAA[A/G]TACAGTCAATTTCTTACCCTTTCCTCTACCTCGACCCATTGCCTTGAAAA
POPA3	solcap_stsnp_c1_5137	CACACACCAACAGCAACAGTGGCTGCTTCAGCAAGCTCACAAGAGAAAGG[T/C]TTAAGGCTTGCCATGGTAGAATCAAAAGAAAATACTAGAGACGTTGCTGC
POPA3	solcap_stsnp_c1_5143	AATGTACAGAGTGGGTTAACAGTGTTCTGCCCCACCGACGGCGTAATCAG[T/C]GCCTTCATGCCTAAATTCAAAAACCTAACAAAAGACGGCCAGGCTTCATT
POPA3	solcap_stsnp_c1_5145	GTTGTTACATGGCTCTTTGCCCCATTCCTGTTCAATCCTTCTGGATTCGA[A/G]TGGCAAAAGATTGTTGATGACTGGGCAGACTGGAATAAATGGATAAACAA
POPA3	solcap_stsnp_c1_5146	CACATAGACCTACACTTGATCAAGCATCTCAGCCACAAGCACAACCAGCA[T/G]GGATTCCTGAAGCAATTCAGTGTACTTCTCCAGGCTTTCGGACCCCTGGA
POPA3	solcap_stsnp_c1_5166	AGTAGAGTCTGTCACTGATCGTGGAAGGTCTACCTCGAGGAATGCTGATG[T/C]AGAAGTTACTCCACAAAAAAGCAGGTGGAAGACTTCGCCTAGTGCTGGAC
POPA3	solcap_stsnp_c1_5180	CTCTCCAGGTGCTCGAAGATTACTGATGCTGGAGTTAGACATCTAACAAC[T/C]ATCCCAAGTTTGGAAAAGTTGTGGATTCCAGAAACAGGTGTCACAGCTGA
POPA3	solcap_stsnp_c1_5181	ATTGGTGAAGATCCGCGAGGAATTCCTAACAACCTTATGCCATTTGTTCA[A/G]CAAGTTGCTGTTGGCAGAAGAAAAGAGCTGACAGTTTATGGAACTGATTA
POPA3	solcap_stsnp_c1_5198	CGAGCTTGTGAAAGAACATCTGTATGAATTTTATCAGTATTTTGTGATGC[A/G]TATGCTTCCAACGCCATTGACAACCAAAAGAGGAAGCTAAGGGAAGAAAA
POPA3	solcap_stsnp_c1_5210	AAGATTGTATGTGGTAGACCTGTTAGAATAAGCTGTGCTGTTGCGAAGGA[A/T]GGAGCTGTTAAGAAAGGAGGTGCAACAGATTCAAGACCTATGCTGAAAGA
POPA3	solcap_stsnp_c1_5215	AGAGACTTTATTCACTGCGAATTGTTCGAATTCGAATCCAAAAGATGGGA[T/C]AACACGGCTGGTACAGCCAGTGTTGAATCAAGAAAACCGGGTGCTTGATC
POPA3	solcap_stsnp_c1_5218	TTTTCTTAAAAGCATCAGCAATCCATACCATGGCTTTGATTTAGCTTCAG[C/G]GCTAGGATAGTCCTCAGATGTCAAGTATCTCCTCACACGACTATGGTGCC
POPA3	solcap_stsnp_c1_5225	TTGATTGGAGAGGTGCTAATGACAGTCACATGATGTCCAAATGCTTTTCC[A/G]AATTTGACAGCTACATGTCCAAGTCCACCAAGACCTATTATTCCTATTTT
POPA3	solcap_stsnp_c1_5228	TACTGCCAAGACTGAGGGTAGCAGTGGCAATGATGCTGGTGGTGGAGAAA[T/C]ATCAGAAGCTATGGGGCATATAGGGACTGATCAACTGTTATTATATAGAG
POPA3	solcap_stsnp_c1_5241	CCGGGTGAACTGACTGTAAATGCTTTTCTTTGGAAACGTTTGTCAAACAT[T/C]TGGGAAGTTCGTTTATCCAAGAGATGCCAACTGGAACCTCCATTTTCACT
POPA3	solcap_stsnp_c1_5258	CCTTGGCAGCAAAGCAGTCCATTTGAGGAGGACCTAATGTCAACAGGCTC[A/G]GGCAAAAACTTAAGTAATGGATCTGGCACCCCACAAAAGCTTGGGTCGAT
POPA3	solcap_stsnp_c1_5272	TGTTCAGGCCAGCTTGTGCATCTTGATAGCTCGAATATTCCACAGGCTAT[A/C]TCCCACCGGCATATGTACTGAAGAACTCAGCCCTTCAAGGCTTAAGACAG
POPA3	solcap_stsnp_c1_5290	GAATGGGCATCTGATCCAAATGAATATGAGCAAACTGGAATTGAACTGTT[T/C]GAGTATAACGATGATGAACACGATGAACATTCCGCAGATTTGGATATAAC
POPA3	solcap_stsnp_c1_5296	GAGCTGGTGAACAATGTGGCCAATTTGAATGGGTCTGCTAGAGGGTTTGG[C/G]TTTGGCTTTGGAGGAATGGGGATGAGTCCAATCCCACTGGGGCTGGGGCA
POPA3	solcap_stsnp_c1_5309	CCGGCCGACAGTTCAGTAACTGGTGCTCAGCTTCTTGACGTCGCAGAATC[C/G]AAAGTTTCAGAATCACTCTTCGGCTTCTCATTGCCGGATACTCTCAAGTC
POPA3	solcap_stsnp_c1_5334	CTGGATTAGCTAATATCAGAACAAGGTCAATCTCAGGGTTATGAGCAGCA[A/G]CAGCAAGAGCCAAACACCCTCCAAATGAATCTCCAACTAAATAAATTGGC
POPA3	solcap_stsnp_c1_5345	TTGCAAGTAATGTATCAATCAGGGGAAGTGAAGACTGAGGAAAATCTTTA[A/T]AAGTCTCCCTAATGCATCGTCTGTAGGGTTCTCGAGGCTTGAAAAGTGTT
POPA3	solcap_stsnp_c1_5358	CTATAGATTGTCATCTGCCTTCGATAAAGATGAACTTGAGAGTTTGTATC[A/G]CAAGGTAGCACATCATGTGAATACATCTAAAATTTGTCACGTCCTTGGTA
POPA3	solcap_stsnp_c1_5365	TTGCAACATGATGACCATATTTCAGTTCCCCCTGTATCCTACCTGATTCT[T/C]TCTCGGGATTTTTAGCTTGAATAAGTTCACAAAGTGTTAGCGATAACTTT
POPA3	solcap_stsnp_c1_5367	CTTCTAGAACCTTCTCTTCTTCTCTGCTAAACCTAATGGTTGTTTTCCGG[T/C]GAGTTGCTCGTCGGAACTCGTAACGCAAAATATCGGGAAATGGAAATGAA
POPA3	solcap_stsnp_c1_5376	GCGGACGCTTGTAATGAATTAATGGCTTACTCGTTGATACTGTCCTGCTG[T/C]TGTTACACTTGCTGCATCAGAAAGAAACTTCGGCAAAAGCTAAACATCAC
POPA3	solcap_stsnp_c1_5385	TTAGTTGAGAGTATTTGCTGAGGTTGTATAGATGTTGGACAATCTAGTTG[T/C]TATGTCTAGTTGATCAGATGCATGTGAAATGCTGTTTTAGCAAGCCATTG
POPA3	solcap_stsnp_c1_5386	ATCGAGCTTTGCCTTGTGGAATACGAAATGCTTAAATTCCCACCATCCTT[T/C]ATCGCTGCTGCTGCAATCTTTACAGCTCAGTGCACACTTTACGGTGTTAA
POPA3	solcap_stsnp_c1_5400	GTTTTGTGAAGGGAGGTACTGTGTTTGGATAAGATGGATTATGGTTTTGG[T/C]AGTGACGTTTGTGGCGTTGTTTGTGCCAAATTTTGCTGATTTCTTGTCAT
POPA3	solcap_stsnp_c1_5403	ACAGCCTTCCCTTTCCGCTTTTGGCAGGCCAATGCTGCAGAAGTGATAAG[A/G]TGGATGGCGTATCTCAAAGAAGTATTCACCCCTATCTTGGTCAATAAAAC
POPA3	solcap_stsnp_c1_5408	GCTTGCCGGTACTTCTTATCTTGCACATCACCAGCAGCAAATACACCTCT[A/T]ACGCTAGTCTTTGTCGTCCCTGGCACGGTTGCAACATACCTCTCAGCATC
POPA3	solcap_stsnp_c1_5410	TTCACTCTTTCTTTCCTCGAATCTAGGGCTTTTCTCTTTTCAACTTCGAT[T/C]TGTGAAGATCCCGTTGCGTGTTTTCTGTTGTTCAATCTGATCGGTCGATT
POPA3	solcap_stsnp_c1_5418	ACGTCATTAGCTGCAGGAAAAGCTGGAGCCTGGAGAGCATTCTCTACATC[A/T]GGAGCAACTATGTCTTCAGGTTTACTACCTTTTGTGTTTGGAGGTACAGC
POPA3	solcap_stsnp_c1_5420	TAAAGATGTATAGCGCCTTTAGTTCATCTACCAACAAAGGTTGAGTGGCT[A/G]CTGTGTATCCCACGATTGTTCTCATTGCGTTCATCTTCTCCCATATCTTC
POPA3	solcap_stsnp_c1_5428	TTCCCAGATGCAGCTAGCTGTGAAATAAGCGATGAGTTTGCTTGTCCAAA[A/C]CCAATTATTCCGTCAACCGCTTGAGTAGATGAGCCTAGCTCTCCTGATTG
POPA3	solcap_stsnp_c1_5439	AGAAGAGTAACAACTTTGAAACCATTTTCTCCAATTGCTTTGTCTATTGC[A/G]AGAAATTTCTTGTTCCCTTCGACCAGCTTAAGAATACGTTCACGAGCAAA
POPA3	solcap_stsnp_c1_5443	AGATCCAAGATTCCATCTTTGAATTCATATGCTAAATCACAAGGCTCTTC[T/C]GTAGACATCACTTCTTTGAGTTCATTAACCGTAAAGTACAAAGGAGAAAA
POPA3	solcap_stsnp_c1_5457	CACAGGAACTTGGCTAGAGGCTTGTGAGGCGCCAACTCCTTCGCAAACAC[A/G]TGGTAGAAAACCACAAGAGAGTACAACGCCAGTGAAACGGATATGTTCAA
POPA3	solcap_stsnp_c1_5465	GAGATGATGCCAGCGCAGTTATGGGAAACAACAATGAACCCAGAGACTAG[A/G]CTGTTAAAGCAATTAGTAGTGGAGGATGCAGCTGAAGCAAATGTCGTCTT
POPA3	solcap_stsnp_c1_5466	CGTGATGGTAAAGAATACAAACAGAAATATTCACGGGGGAAGCCAGTAAC[A/T]ACTTTGATATGTCAGGAGCTCCCAATGGAAATGAAAGATCGGCAAGGGAC
POPA3	solcap_stsnp_c1_5468	AGAAATATATGCCAATCCTCTCCTTGGGCAAGTAACCTTGCTAAATGACT[T/C]ACTCTGTTCCACATATATGCTACGTTGTAAAAGCAATTTCTCATATCCAC
POPA3	solcap_stsnp_c1_5485	ACTCTCAAACAACTTCAATAGAGAAGCTCCTCAAAGATAGGATCCACACT[T/C]TGTCCCCACTTCCCATGGTACAATTCCAGTAGCTTCTCAGCTGGTGTTAC
POPA3	solcap_stsnp_c1_5509	ATCGAACAGTTCTAGGAATCGGCTTCAGAACAACTATTTTATTTGAAGGT[T/C]GGGAGCTGGAACTTTCTTCGGATGCAGATTGATGATGCTTCTGTTCACTC
POPA3	solcap_stsnp_c1_5532	AGTATGCTTTTGATCCCCTGCAAAAACTGAGGGTTAAGAACCAAAGCCTT[A/G]TTCTGTTGGAAATCAGCTACCAGGCTGAGCATCAACTTCCTTGCCAACAC
POPA3	solcap_stsnp_c1_5555	TTCCCTTTTACATCCTTCAAACCAGTGCTCAATACTACAGTTTCACCTCC[A/G]GTTTTCTCCATATCTTTCCTCAGCTTTTCCATATTCTCTCTTCTGCGTTT
POPA3	solcap_stsnp_c1_5564	TCGATCTCAGCCATACTGGCAGCGGATGATCTTGTCAATGATTTACGTGG[A/C]AAAAATGGCTTAGCAGATGTGAAAAGAGAGCTTTTCTGCATTTCGTCAAA
POPA3	solcap_stsnp_c1_5578	ATGCTAGCTGGAGTAGTTGTTGGAGAGTAGCGATCAACGACGTGTCCTTC[T/C]TTGTCAATGAGGAATTTGGAGAAGTTCCACTTGATACCATCTCCAAAGAA
POPA3	solcap_stsnp_c1_5581	CACAAATGGGAAACCGTCGAGTACTCCGCCATAAGTTGCAGAGCACACAC[A/T]GCATCGTTGACGGATTTCGGCGGAATCGGCGACGGAACGACGTTGAATAC
POPA3	solcap_stsnp_c1_5605	ATTTCTCCATAGTGTTCTCCTTCTTTGTTTTGACCAATCAAAGGGGCCAC[A/G]GATCCTACAAATGCTGCATTCATATAAGTCGTGGGTTCAGAATGAGAGTA
POPA3	solcap_stsnp_c1_5612	TTCATCAGCAATAACAAAACTAACGGATGGAATGAAGTTGAAAACAATTT[T/C]GCTAAGCTCGCTAAAGACGGTTACCTTTATCGCTCCGATTTCGCACAATG
POPA3	solcap_stsnp_c1_5630	TCTCCCTCTAGTTCTACAATCAAATGCTTTGGTAACTTGAAACATTTTAT[T/C]GCATGCCACGAGGATCGGTGCTATGTGAATATTTTAATTCGTTCCGAATA
POPA3	solcap_stsnp_c1_5643	TCTACTCTTCATGGATAAGAACACACTTTCAGCTTCTTTCAGCCGATTCT[T/G]CTTTGCATAGCCATGAATTATCTTGGTGTAATCACGAATATTGGCTTCAA
POPA3	solcap_stsnp_c1_5653	GGAAAAAGTGGCAAGATTGTTGGAAACGTCGATACTAATCAACTCAAAAA[T/C]AACATGGCTACTATATCTCCCAATGGACGTTTTATAGCTGCCGCAGCTTT
POPA3	solcap_stsnp_c1_5669	GCAGTATCCAATGCTGCCAAACATCCCTTCACTATATCATCAATGTAGGT[A/G]AAATCCCTAGCTACCGTGCCATGATTAGCAGCCTCGAATATAGGAATCGA
POPA3	solcap_stsnp_c1_5690	TCCGGTGAGACTCATGTAAGCGTATGGAATTGCGATCATTCTTCTTCGTT[T/G]CTAGAAAAAGCTAAAGCTGATGATGATGATGGATGTCATTGCGTTGGGAA
POPA3	solcap_stsnp_c1_5691	GTATCAGCCTTGTGATCATAGATGACAAATCCAAAGCTACCTTCAAGTTC[T/C]TTGAGGACTTGATGGGCCGGGTATGGGCCTCTATCACGGAGGGTCCGATA
POPA3	solcap_stsnp_c1_5701	CGTCATTGTGTTTGCCCTGTTATTGTGGTGAGATATCCTGATGATAAAGA[T/C]GGTGTTCCTGATGATGATGATAGTTTGGGTAATGATGGCTCAGCTAAAAA
POPA3	solcap_stsnp_c1_5702	AACAATTGATATTGTTCATGAGCTACTCCTTTATTCTCTCTTTCTTTTTC[A/C]TTTTCCTTTTCTCTTTTGGAGGCGCGGGGGCGTTGTTTTAGTTTTTTGAA
POPA3	solcap_stsnp_c1_5713	TTAGAAACAACCACATCCTGGAAATATGTCCCCTGACGGACTTCCCACCC[A/G]TTCAATGAATCTTCAGACTTGAATTTTGCAATTAAAAGCTTGCTTTTGCT
POPA3	solcap_stsnp_c1_5714	CTGCTGTCAGGAATTCCTACCTATGCTCGATCGTATGGCATCTCGCTCAA[A/C]GCTACACTTGCAGCAGACTACCCCTCCAACTTACACCATAAAGGTCATTC
POPA3	solcap_stsnp_c1_5716	GATTGCCTCTGCTTCCATCATATTCAGAGGAGTTCAACGTGGATACAATG[T/C]GTTTCGGAGTGAACTATGCCTCTGCTGCTGCTGGTATCCTTGATGTTACT
POPA3	solcap_stsnp_c1_5735	GTTATTTCCTTCAATAGGAAATTGTTGTCTCCTAAAGAAGGCATCATCTG[T/C]GTGACCTCTATCTCCATGCCTCATTCTATCAACAAACATTGGACCCTCAC
POPA3	solcap_stsnp_c1_5749	TGGAATTCTGAACCCATATAAAGTTCTCCCGCCTTCTCTTTTTACAAAAA[A/G]CTGAGGTGACTAGTTCAGATTTCCATACTAATTTTAGTACTCTCTACTTG
POPA3	solcap_stsnp_c1_5757	AACTTCTTAAATGAGTTTAATGTGGTTACAAAAAGGGGTCCAGAGTCTAT[T/G]AAGCTTGATCACATTCTTGATGAAACTTCATATCTCGAGTGGGTTGAGAA
POPA3	solcap_stsnp_c1_5760	TTCATGCCTAAACTAAAATCGCGATTAATTCTGCTCATCAAGGGAAATAA[A/G]CATTGGAAGATGAATGAAATAAATGGAATTTCAATTTATTTTTACGTACT
POPA3	solcap_stsnp_c1_5762	CTAAAACAGTGATTGTGACTTATGCAGCACCTTCTTTTTCATGGTTGGTT[A/G]GAAACTGCAAATTTAATTCCTGCTCCTCAGCACCTCCAAGCTGAAGCTGA
POPA3	solcap_stsnp_c1_5767	TCATCATTGTCATCTTCATCGAGGTCATCTTCGTCATCAATATCACTGTC[A/C]TCATCGTCAAAATCATCTATGCCATAATCAACTTCAGATTGACCAAATGA
POPA3	solcap_stsnp_c1_5774	ACGATAGGAAGAGCAGATAGTAGTTGGTTTAAAATAGTGAGAGCAGAAAG[A/G]GGTTACCATTTGTTGAATTGTCCTGGTCCTTTTGTATGTCCAAATTGTGC
POPA3	solcap_stsnp_c1_5786	ACAAATCTGAGACTGCGCCAAGTGCTTCATGAGTTAAGTTGATGGTTTGA[T/C]CTTGAAAGAGCTTATTAAGGCAGACTTGGTTCGATTTGTATTACTTTTTT
POPA3	solcap_stsnp_c1_5800	AATGACTTCTATTAAGCTGTACAAGATAGAGTGAAGTTATCCAGATAGAC[A/G]ACCCCCAGTTATTGCCTAAGCTGAAGGCAATACATCGGCAGACATGTAAG
POPA3	solcap_stsnp_c1_5816	GACTATCATCAACAGCCAGAACATGCAACTCTTGTGCCATTTCCATCACT[T/C]GTATTACCAAAAATGGGTCTTTTATATCTCTGTTTCCAAATGGTGCTCTG
POPA3	solcap_stsnp_c1_5820	CAGCCTCCGGAGAAAACAAAGCAGGATGTAATTTGTTGTCTGCAGCCAAC[A/T]CCAGTTTAAGCTCCACATCTAGCTCTTCAATTGTCAAGGAACTTGGCCGT
POPA3	solcap_stsnp_c1_5830	CAGATTGCAAAGACTCTTCATTGGGTACCTGCTGCAGCTGATGTGAAAAA[A/G]ACATATATTCATCTGAATCAGCGAATTCCAGATGAACTAAAGTTTGACCT
POPA3	solcap_stsnp_c1_5836	TTGGCCTTGCATCAACAGCCATAGCGTCTAGCTTCGGCAAGGCAATCTCA[A/G]AAAACAAAGAGCTCGAAGACTACAAACCAGAAGACATTGCCCGGTCCCTC
POPA3	solcap_stsnp_c1_5837	GCAGTTGTTCCTGAATTGCTAGGGGCAACAACTCAAAGAGCTCAAGGCAC[T/C]GAGGAGTAAGTTTCTTTTTCCAAACACCAGCTTCATCCACAACATCATGT
POPA3	solcap_stsnp_c1_5842	CCATATCAATTTCAAACCTCATATGCAAAGCTAAATATCTAGCAACTTTT[T/C]CTCCACGATTTCGTTCACCCTTCAGCATAGACTTTGAGAAGGGACCCACT
POPA3	solcap_stsnp_c1_5850	GACTTGTTTGTTTTGAAAGACAACCCCAACATTCGCTTGATTGCCCGAGC[A/T]CACAAGATGAGTAAAAGTAGGGGAAATGTCATCAACCCTGATGATGTTGT
POPA3	solcap_stsnp_c1_5855	GAACCTAGATCTATAAAACATGAAGAAAGCTAGTCACTATCAAGCCGGGG[T/C]AGCAGACATGGATTCAGCCTCTTCAGTTACAAAAGGAAGTGGCTTGGTTG
POPA3	solcap_stsnp_c1_5865	GTACTTCCTCCATATGTTTCCATGGCTTCAATTTCAACACCTGATTCCTT[T/C]AAAGAAAACAGTTCTTTCCTCAATCCTTCATCAGTACATCCCAAAGCATA
POPA3	solcap_stsnp_c1_5871	AGCTTCTTTAATAGTCTCAATGTATCTGAAATTTCTCATACCAAAACTCC[T/G]GTCTGTCTCTTTCTCAGACAGCATCCTCCTTGTTGAGTCCAGCAACAAGG
POPA3	solcap_stsnp_c1_5877	TAAGAAATACACCAACAATTTGACAAGGAATGAAGACGGATAGTAACTAG[C/G]ACAATCATCATCAACAAGACCAACCCTGATTCCCTCCAACCAAATATCTA
POPA3	solcap_stsnp_c1_5880	ACAGATAACATTGAAGAAAGCTGTGCTACATTTGCTACTCGAGCATTAGG[A/T]TTTTCAGCTCCACTGCTTACTACCCATCAGATTGACAATTGCACTGAAGG
POPA3	solcap_stsnp_c1_5896	GTTGATTGTACGTCATAGAACTATCAAGACCAGGTTCATTTCCTTCCCAG[A/T]AAATTGCTGTTTTGTCACCCTTTCCAGACTCGATGTTTCTATCCAAGCAG
POPA3	solcap_stsnp_c1_5899	CCGGAAGAGGACTTAATTGAACTCAAATTTCGGTTGTATGATGGATCAGA[T/C]ATTGGTCCTTTTCAATACTCACCCACTTCCACCATAGCTATCCTCAAAGA
POPA3	solcap_stsnp_c1_5906	AAAGAAGAAGATAAAGAGGCAAAGAGGGCGCCATCGTAGATCAAACGGAG[C/G]CATGGATCCAGACTCAGTTGCCAAAGCATTCGTAGATCACTACTACTCCA
POPA3	solcap_stsnp_c1_5915	GAGACTGCTTTCTGCCGAAGTTTTTCTAGCTCAGGCTGCACATCTTTCAG[A/G]GCTTTTGATGTTTTAACTGTGGGATCTGCATCTGCACACTTCAGTTTTTT
POPA3	solcap_stsnp_c1_5920	TAGCTTGGACATTCCAATCCGTGTTCAGCCTCATCAGCAGATGCTACTGT[T/C]GCAAAACCTAGAAGTCCAGATACACCCGCTCCAATGAGTGCTAATGTTCT
POPA3	solcap_stsnp_c1_5922	GGAGTATTTGAGTTGTTAGGAACCGTTGGATCATCCTTATAGCCTTCATA[T/C]TGTCCAAGAACAACCTCTTCATCTTCAATTGGAAGCATTGATTGAAGAAC
POPA3	solcap_stsnp_c1_5932	GTGCCAGTCTTGTCACTGCAGATTACTGTCGTGCAGCCCAAGGTTTCTAC[A/G]GACGGCAAGAATCTCACAATAGCATTTAAACGAGCCATTCGCTTTGTCCC
POPA3	solcap_stsnp_c1_5933	TCAAAAGGAGCTCCAGAAAGCATACTTTCAAGATGTACCAATATACTGTG[T/C]AATGATGATGGTTCTACGGTCCCTCTTTCTGCACATATTAGAGCTCAGTT
POPA3	solcap_stsnp_c1_5937	CCAATCAGTTCAACTGGCCTACTGGCAGCATGTGGATCAGTATCAGCATC[A/G]CGCATTATCTGAATTTTAGCACCTGAGTTGTATTGCAGGTATCGAATAGT
POPA3	solcap_stsnp_c1_5944	TCACCTATTGCTGATGAAGAGAAGATAAGAACAGCTCTGAAGAAAATCTA[T/C]GATTTCAATGTGTTAAAGCACAAGGGAGGGATGTGTGGGGCTGTAAATGG
POPA3	solcap_stsnp_c1_5947	CTGCGATGAGCAGCTGGAATCTTCCTACGAGGAGATTCTTCATCTGACTC[A/G]ATCCCTTTCCGCTTGTGACTCGATGCTGGTTCCCTTAAATTTTGCTTTGG
POPA3	solcap_stsnp_c1_5950	CCAACTGGTTTTTCCTTAGTTTTAGATTCCACATGCTCTTCTTCAGACTC[A/G]TATCCACCATCATCTTCAGGTATAATATCTTCTTGCTGCAATTTGCCGTA
POPA3	solcap_stsnp_c1_5957	CCCTGGATTGTTTCCAAATCTTGACCTACAGCTGTCTACTGGGAACGGAG[T/G]TTCTGAAGAGAGTTTGAGACGCCCATTTCGCAAAGAGAAAATGTGGCTAG
POPA3	solcap_stsnp_c1_5962	TTGTTGATAATAAGATCTGCATGCTTAACAAGTAGTAATAATGTTTCACC[A/T]GCCGCGCTGTTTAAGACAGGAACAAGAGCTGGCAGGGTCGATATCCCAAA
POPA3	solcap_stsnp_c1_5968	TTCTCTGGGTTAAGAATCCAATCACAATACTCCTTGTTGGACTTCCCAAG[A/G]AAGGCATCAGAATATTTTTCTGGATCACTGGCAACTGTTCCAGCTATAAC
POPA3	solcap_stsnp_c1_5971	ATTGTGAATGACCCTCCAGCCATTTCATCAATAGATATGCTCCCATCATT[T/G]GCCTTCTTAGCAAGCGTGTTAATTGTCTTTTCTATCTCAGCAAAATTCAT
POPA3	solcap_stsnp_c1_5976	TGGCAATCGTCCGGGACAACAGGCGGCGACCGGGGATACTTTCTGGAAGG[T/C]ACGGAAGCTGCCGTCTGCTGCCGGGGCGGCGGCCGTGGTCCACTGAAAGA
POPA3	solcap_stsnp_c1_5986	CTGGACAACTCTGAAGTATCTCCTTCATCACCGGGAGGGCCTGGTACAGG[T/C]TTCCTTCCTTCTTTCAAAGCTTTCCTTATGTCTGCTGCCTTCCAAGCTGC
POPA3	solcap_stsnp_c1_6003	AATATCCACAGCTGAAACACTTGTAAATCTCAGGTTAAGCATCAAAATGC[T/G]CTTTACCAAATCCAAGTGTAGGTAGATCCAAAGAGGATAATAATAATAAT
POPA3	solcap_stsnp_c1_6029	CAAGCCCTTGTGGAGAAATCTACAATAATCCAAATCTTGGAGAGGGAAAA[A/G]GAAGGTCTTGAAGAGTTTACTGCTACTGATGGGTATGATTACAGTGGTGG
POPA3	solcap_stsnp_c1_6033	ACCGTCATATAATAATGAAGCCCAACAGCAAAGCCCACAAAATTTTGGGT[T/C]AGCCCAATCATTTTCGTAACCGGCCCAGTATCCGTTGAGAATACTAAGAC
POPA3	solcap_stsnp_c1_6035	AAGGTGCAGGAAACAGTCAATGCAACAAGCGATAATTTGCAGGAAACAGT[C/G]GTTGCAACAAATTTTCATGGTGGTAAGGTGCAGGAAACAGTAGCTGCAAC
POPA3	solcap_stsnp_c1_6037	CATTTACCCCAATGGCGTTGTCTAACTCCACGATAAAGCTTAGTAGCCTT[T/C]TGTGAAGAAGCACCACCAGTTTGCTTCATCGGGACTGGTTTCATACCAAG
POPA3	solcap_stsnp_c1_6040	ACTGCAAAAAGAAAAAGAAACACTCGTAAATCAGACCTCTTCAGTCGAAG[A/G]AACGAAACCCAAGTGAAGCTGAAGAAAAGCTCTAAAACAGAGGAGAGAGT
POPA3	solcap_stsnp_c1_6046	AGGCTTTTTTCAGCATATAGAGACAATCTTGCAAAGAGTCAACGAATCGA[T/C]GAACGATGGAAGCAAAAAACTAGAGGAGGTTCCTTACTAGATCTATGCAT
POPA3	solcap_stsnp_c1_6047	GCTGCTATTTGTCTTTGCACTGCATTGAAAGCTAATATTCTTGGAATTAA[T/C]ATTAATATTCCAATTGCATTAAGCTTGCTTATTAATACTTGTGGCAAAAC
POPA3	solcap_stsnp_c1_6049	GCAGCAATTCTCACATTGTCTTAGTTAGCTGCAGCCTTTAGTAGGAAAAA[A/T]TTGTGCAGCTAGAACCTTTCAATTGGCCTATATTATAGTTTTATATAACT
POPA3	solcap_stsnp_c1_6053	TATTTTTGGTGAATAGACTAAAAACAAGAACATAGACAATCTTTATCCTG[A/C]TAGAGAATCTAAAGGAATCCATGGCGACTGACCACTCTGATGATTTAGAC
POPA3	solcap_stsnp_c1_6067	AGGGCTCTGACTCGCAAGGGAACTGCCTTGGCAAAGTTGGCTAAAAGTTC[A/G]AAGGATTTTGAAGTTGCAATTGAGGTTTTCCAGAAAGCTCTGACCGAGCA
POPA3	solcap_stsnp_c1_6068	GCCTGCACGGACCACATCTACTGGATCATTCAAACATGCCAGAATATTAA[T/C]TGACATGTCACTTTGAAGAGATTGTACAAAATCAACCCGAGTCTCCATCC
POPA3	solcap_stsnp_c1_6075	CAAATCAACCAATCAATTATCTTTTGCAACTCTGTAAACCGTGTGGAACT[C/G]CTTGCCAAGAAGATCACAGAGTTAGGCTTTTCATGCTTCTACATCCATGC
POPA3	solcap_stsnp_c1_6088	GCAGTACCCTTTTATACATACAATCTTTTCTTCCAAGTCATAACTCCTGT[T/C]TTCCCACACAAAATCCTATTTAACCAAATATACTTGTTATAGTTGCATCA
POPA3	solcap_stsnp_c1_6097	TTCTGAAGAGCTACAAATCACTATCAAATGCTCTGTATATTTTTTGCTTT[T/G]CCACTAAGCTAGTATTGTGAAGTTGGAGACTGCCTTTGTGTATGCTTGAA
POPA3	solcap_stsnp_c1_6107	AAGACTGGCTCAATTTACATAATGAAGGAAAGAAAACAGTAACATAAGTT[T/C]CCCTATCACTTATCTTTGGGAATACCATATTTCTCCTGAAGCTTCGTTAT
POPA3	solcap_stsnp_c1_6110	GCATATTTGAGACCTGATGGTCATCCTGGACCTTATATGCATCCTTTTCC[A/C]TTTGCTAATGGGATTCAAGAACGCGTTCAGAATGATTGTGTTCATTGGTG
POPA3	solcap_stsnp_c1_6122	ATCATAAGCACTGTGAAAAGTCACATAAGAAACAGCATCATTGCAGAGCA[A/G]CCCAGAGGACAACATCAATTCAGCAAACCTGGTGGTATCAGCACCACGAG
POPA3	solcap_stsnp_c1_6124	CCTTTGAGAACAATAGTCCATTTGTTCCACATCCTCCATGAAGAAAACGC[A/G]ATGTGGATTTGAACACACTGCTTGTACAAATCTCTCAATGTAGCTACAAC
POPA3	solcap_stsnp_c1_6125	CGCCTTAGCTTAACACCATTCCCCCCAAATCCTATAGCACCTGAGAAACC[A/G]GAGGCATCAGCATTAAGCCAGGCTTCCCAAGTATCATCTTCTCCAGTGAA
POPA3	solcap_stsnp_c1_6126	TCTGTAGAGTGGACTCTGCTGTAGTTAGATATGCAGACTAAGAAAAAATT[A/G]AATGGGAGAAATCCACGAGAGCTGGCTAGTCCAAAGGTTTCAAGGCAGCA
POPA3	solcap_stsnp_c1_6138	ATAATTAAGTCACCTTCCTCTAAGTCCACTTCAATTCTTCCATATAACTT[A/G]CGAAAGGTAGGGAGAGCAGCAGTACGCATCCATACAATGAGATCCTCCTG
POPA3	solcap_stsnp_c1_6142	GTAATTGTTGGATGGGACGCGATGAAAATAACCATCGGCATCTACTGAAG[T/C]GGTTTCTGGAAATCTGAGATAAACCCTTTGAAAATATCATCGTTCGTTTT
POPA3	solcap_stsnp_c1_6148	ATAAACCCACTCATATGGACAAAAACACAACCAGGAATTCCTGTTTCCTT[A/G]GATAGTTCATCGTCTCTTAAACCTCGCCACTGAGATGGAAGTGCTTTCCT
POPA3	solcap_stsnp_c1_6155	AACAAGTTTGTTGAGATTCTTCCAATAAATGTTGGTTGTTTAGGTGCTTG[T/C]ACTTATTGCAAGACGAAGCATGCCCGTGGTCATTTAGGAAGTTACACAGT
POPA3	solcap_stsnp_c1_6159	AGATTTTAAGCAAAACAATGACATGGGCCTGACCAGATTATGCCATACAA[A/C]CAGCAAGCATTTTGAGCAGAACTAATTTCGAGAGACTCGTGTTCAAACTA
POPA3	solcap_stsnp_c1_6164	CCACAATTGTTTAACCAGCCCACTGTAACAACTATTGTAGCCCTTCGACC[A/G]TTGAACCAAAGCTGCTCTCCACCACAACAAACCTAACCAACTATCACCAA
POPA3	solcap_stsnp_c1_6178	CTTGTCTCGTTTTTAAGTTAGATGCCCCTATTTTGTTCTCCAGATTAGAC[A/G]GTACGTTTTCCGGAGAGTGATTTGTGAATTGCTCTGATGGTATTTGGAGT
POPA3	solcap_stsnp_c1_6181	TTGAGAAGCTCGCGTCCTCGAGCCAATAATTCTTGATTACAAACGCCCAA[A/G]AAGTTCTCTTCAATGTCAAGTCCCTCACAGTAATTATTGTTGTTGTTGTT
POPA3	solcap_stsnp_c1_6200	AACATGCTGCCTTTGGAAGGGCCATCATCACAGGCATCAGCAGATGATGG[A/G]TTCTTCCTTGTTTCATTATTAGTCCCCTCATTCATAGTATTGGCTGAAAA
POPA3	solcap_stsnp_c1_6208	TTATGTAGAACACCATCAATTTCTTGTAACTGCTGTGATATAGGGAGCGC[A/G]TAGGTAAGGGGCACAAAAATTAACCCGTTTGGTGTAGGTTTTATGGGGAA
POPA3	solcap_stsnp_c1_6209	CTATTGAATATGTTCTCTGTTGATTAAGGGGGGAATATACACATGCTATG[C/G]CAAATACTGCAATGCAGAAATGTTGTTCATACTCATGCCATAGAGGTAGA
POPA3	solcap_stsnp_c1_6214	CAGAGGGAAGACTAGGAGAAGCTCCCCGGCCTGAACTTCGTGAACATGGG[A/C]GAATTTCTGGTGCTTGTTATGATGCAGCTCGTGGAATCTTACCTGATCTT
POPA3	solcap_stsnp_c1_6215	ATCTTATTTACCAAGACTTCTCTGAGAAGTATCAGATGACTAGCTTAATC[T/C]TGAATGGGAAGGCTGTATGTTGCATGCACATGGGTAACTTTGACGAAGCT
POPA3	solcap_stsnp_c1_6222	ATACTTTGTATGGATAGTAATAGGACTGGGTATTTGTTGTACTGATGCTA[T/C]TGGTTGTGTTATGGCTTTGAAAGGTAAAGGAGGGAAATTGGATTGGGGTG
POPA3	solcap_stsnp_c1_6223	GTTCTCTGAGCTTTGTAGCTTGTTTTCTGATTGAGTCCATGAGTGAGCAA[A/T]GAAAGAAGAGGGAGAGAGCTTTCAACTTTCTGTTTCAAAAAATGTCTCCC
POPA3	solcap_stsnp_c1_6233	CCCGACAAAAGTTGGTGCATCTGTTTGGGAATTTTCATGGCAGTGCAGGC[A/G]TTAGTTCTTCTTTTGCAGCACTATCTTGGATCTCGGTGGTTCATTCCACG
POPA3	solcap_stsnp_c1_6244	GTAGTGACAGCGATGAAGACGAGAGTAGTTCAAATGATGAAGCAGAAGAG[A/G]AGGTGGATATGGAAGAAGGCGAGATTGTAGCATCTGATGTCGATGAGATG
POPA3	solcap_stsnp_c1_6249	TGCAGTAGTGGGACACTACAAGATGCGCTGCACTCTGATGATGAATTCAA[A/G]CAACAACTTTCATGGGATACACGGATCCGGATGGCTCTTGGAGCTGCAAG
POPA3	solcap_stsnp_c1_6251	GACCTAATTAACAATAAACTTGTTGCACTCAAAAGAGTGCGGTTTGATAA[T/C]ATGGATATTGAAAGTGTCAAATTTATGGCAAGGGAGATAGTCATTTTGCG
POPA3	solcap_stsnp_c1_6256	TTGACAGATGGAGGACTAACGAATTCAAACTTGCATCCAACATCGCGTTC[C/G]AGAGATCTGACAGTTCGCCTTTGACTACCTGTGTACATCAGAATGGCAAT
POPA3	solcap_stsnp_c1_6258	GTTGCCTCATCATCCTTGGTGCAGTAATTGTATGTGGGTGACAATTTCTG[C/G]CATCCCTGAACATCTCATTGTATGCACTATTTCCTGTCAAAGCCAGCAGT
POPA3	solcap_stsnp_c1_6262	TCAGCAAGATATTCACATTTAGCAGCCGATAATCCAGCCAAGGATATCCT[T/C]CCATCTTTTGTCATGTACACATGCCACTTATCGGCCATGTTCTCGCTCTG
POPA3	solcap_stsnp_c1_6263	CCTCCTACTAGTTACAGCAATGCTATCAGTATCTAGGTAGTCTTGAAATA[T/C]CATAATTGGTTTCCAATGGGGTAAGAGGTACTGTTGAGAATTCGGTATCG
POPA3	solcap_stsnp_c1_6269	ACAGATCATGTTGCAAGTAGTATCAAATGGTGAACTGTCCCTTTTAGCCC[A/G]CAAGGCTGCTTCAGTTGGACAAAGTGCTGCAAGGAACCTTATGGTTTCAG
POPA3	solcap_stsnp_c1_6277	AGCCATCAGGATGCTAGAAGGAAGCTCCAAATACAGCAAAGCGGACTCTG[A/G]AGTCATAGGTAAATTACGCAGTTGCCGGCTACAATGCCGCATGCAAGAAG
POPA3	solcap_stsnp_c1_6278	TCTTCTACAGCTCCAGTCAGATCATTGAAGCCCAAAGAAAAAGCCCGAGA[A/G]GCTGAAAGGGAGAGAATGGGTTTAATTAGCAAAGCCAAAGATGAAGAGAT
POPA3	solcap_stsnp_c1_6287	ACTGATAATCGAACTTAATAAACTCCATCAGAGGCTGATTCTTTCAACTG[A/T]AGCTGTACCATTATCTACTTGGGTAAGATGGTAATGCTTCACCAAGGTTG
POPA3	solcap_stsnp_c1_6295	ATCCTTTGAGACTGCATCTTCCTGAGGAACTGGTATAGGTCTTAAATTAT[A/T]ACTGGGTTCTGCAACATTGCTTTCTTTCACACCGGAGCTCGCTTCCACAA
POPA3	solcap_stsnp_c1_6301	GTACAAAATATCAAGCTTACCATTCAAAGAAACATCTATAGATACCTTAG[T/C]GTCTTGCTCGAGGGGCGAGAGCACTTTGAGGAGGAGGCATTGATGGATAA
POPA3	solcap_stsnp_c1_6306	AAGAAGAGGTTTAGGACGAAGTTTACGGGAGATCAGAAGGAGAAAATGCT[C/G]GCATTTGCGGAGAAATTGGGGTGGACGCTACAAAGGAAAGATGAGGAAAA
POPA3	solcap_stsnp_c1_6307	CGTATGCTTGGGTATTCGGATGGAGAGTTAATGAGATCAGATGCAAAACC[T/C]TGCACAAGACTAATGAGACAAACAGCTGGGATCTTTTCTGTTGGAGGAGC
POPA3	solcap_stsnp_c1_6316	TCAACACGGGCACTGCAAGTGCTCGCAGAATACTTTTTCAAAGACTCAAT[C/G]ACACGAGGTGTACAATATTCATCCGATGCAGCAAAACCAAGGTAATTATA
POPA3	solcap_stsnp_c1_6331	AGGATATTAGCCAGTCATTTGCAGAATCCTATGCCTCTTCCTCCTATTAA[T/C]GACCTTACTTGCATCGTTACTGGTTCTACTAGCGGTATCGGCCGTGAAAT
POPA3	solcap_stsnp_c1_6338	ATATCTCTTTGGTTCTTCAGGGTCTTTTAGAAAACCCTTGGTATGTGTAA[T/C]ACCGTCAGGAAGCACATACGTGCACCTAAACAAATTGTCCTTCCCCGGTT
POPA3	solcap_stsnp_c1_6351	GCGATATTGACTGTTAAAGAACTAGAGTTCCAAATTCTATTGTGCAATTT[A/G]GATAGCTCGGTAGGTAGCTAGTGTGAACTGTACCTTATGTGTCGGTCTTC
POPA3	solcap_stsnp_c1_6373	CTGATCTTGGCTTGGCAACTATAATGGGTCCAATTGCTACACCAATCGTG[A/C]GAGCTGCTGGTTATCAACCTCCAGAAGTTACAGATTCAAGAAAAGTATCT
POPA3	solcap_stsnp_c1_6387	CTTAGAGTTACTTGGCTGCAAAATTTGGCTCGGATAGTGGCGGGACATGA[T/C]ACTATGCTCCCTATGAAGAAGCATATTGTTGGTGTAACATATATTTGACA
POPA3	solcap_stsnp_c1_6402	GAACTGAAGGAGTAGCTTTAAAAGAAGCATGAATGTCAATGGCAAGAACA[A/G]CATTATGAATCGCAATCCTAGAAAGAGGCTGCTCCCCATGGCATGTTACC
POPA3	solcap_stsnp_c1_6422	TTGCTGAATGATTCATGTCCTATAGAGACACCAAATACAACGCTTTTTGA[T/C]TTTGGAATATTCCATGAAGCCCTAAAGTCTGGTGTTGTGGAATCAATGGA
POPA3	solcap_stsnp_c1_6436	GGTTTATGAGTTCATGCTCAATGGTTCTTTAGACAAGTACATATCTCCCC[A/G]AGAAGGAACTGTTTCCTTGAGTTACAAGCAAATGTTCGACATATCTCTTG
POPA3	solcap_stsnp_c1_6455	CAGAAACACTTGCTCAATGATAGGCTCAGTCTGCAATGCAGACTTGCCCA[A/G]TCCTGAATTATCTGTAGGGACTGGACGCCATCCAAGAACTGTATGCCCAA
POPA3	solcap_stsnp_c1_6460	CTAACCAAGAAGGACCAAATGGAATGGTGGAAATGCTGTGTGAAAGGTGA[A/G]CCTGAAATTGATACGCAGAAAGCAGAACCTGAAAGCAGCAAGCTGTCAGA
POPA3	solcap_stsnp_c1_6474	AAGCAACATTCGTCTTCTGGACATGCTAATAGTACTGGCACTGGTAACAC[A/T]GTTGGCCCTTCACCAAGTTCACCACAATCAACTCATACCCCAGGTGATGG
POPA3	solcap_stsnp_c1_6478	GCCTTGCAGCTTGGTGAGGGAGGTGGATGCTATGGTCAACCCTGGTTCTG[T/C]GACAAGGCGTACAGAGTTAAACACAACAACTCAAAGAACAAGGAGCTTTA
POPA3	solcap_stsnp_c1_6495	CACTCTGTTTAATGGCTGGATAGGAATTGGCAAGAACAAACAGGATACTG[C/G]AAAACCTGGAGCGGAGCTTCATTTGAGAGTGAAGCTGGACCCTGATCCAA
POPA3	solcap_stsnp_c1_6514	ACTCTCTCCAAATCCCGTCCTAAGTATCCTCTCAGCCCTTCACCTTTTCA[A/T]CCAAATCTTGGTAGTAGAAACCAAAAGTTGAGAACTTTGTCATTCACCAA
POPA3	solcap_stsnp_c1_6518	GCAAGCAATGGAGAGAAAGACAGATGCGGAAGATAACAGACAAGGTGTTT[A/G]ATCGTTTCAAAGATGAAACAGGAAAAGCTTATCTCAAGTTTGAAGACCTT
POPA3	solcap_stsnp_c1_6522	GCGATTTCAAATTCAAAGTTCAGTGAAGATGTAGAGGAGGCTTCTGAGTC[A/G]CCAACACGAGACATAAAGCTCCTCCCTGCACCATGGGATGGAGAAGAAAA
POPA3	solcap_stsnp_c1_6523	TACTCAAAACTCGTTGACGCCCATGCTAGAGATAACCGGCGAGAAGATGC[T/C]GAGAGAATTATCAGAAAGATGAGTGAAAATGGAATTGTACCTGATATTCT
POPA3	solcap_stsnp_c1_6531	TATCGAATCATGTGTGTGATCTGACGCTTCATAGTGAGGACAAAGAGAAA[A/T]ATCCAGTAGCATAACAATATTGGCCAGAATACTGGGACATCAAATATAGA
POPA3	solcap_stsnp_c1_6532	ACAGAGGAAAGAAGAGTATCATCAATATCAAAAATCCAAGCATCTTTCCC[A/C]TCATTTTCCAAAATACAATTAGTACTAAGATAAAGTATACATTCATTAAT
POPA3	solcap_stsnp_c1_6534	TCAATTGCAACAACTTCATTTTCTTCATGTGTTGGTGGTGAAGATTATGG[T/C]ATGTTTATGAAGAAAGTGCAACCATTAATGAATGTTAAAATTGGAAAGGC
POPA3	solcap_stsnp_c1_6546	GTTTTATTCGTCTCCAAGACCGTCAAATCCACTAACGCCCGTTAGTAATG[T/C]TAATCTTACGACGTCGTTCGCTAAACCCGACCCGAAGAAGAAGGGTCAAA
POPA3	solcap_stsnp_c1_6564	CAGTTCAGGCCACCATCAAATACAGGAAATGGTGAGTTTGAAGTTACCTA[T/C]ATCGATTCTGATACACGTGTAACAAGGGGAGACAGAGGAGAGCTTAGAGT
POPA3	solcap_stsnp_c1_6573	TGCTAGTACCAGAATCCTTGACTTGTACCACAACCTTGTTGATATTGAAA[A/G]TTAGCCCATGCTTGCGAGGGCGGATCCACAGTATCTGTTAATAAGAAATT
POPA3	solcap_stsnp_c1_6591	ACAACCTCATTTTTCTTCTCATCAATCATAAATATCACATATCGATGCAC[T/C]TTCTTCCTTTGCAGTTCCATATAAGTAGCTTTGCTTTGATCAGCAACCCC
POPA3	solcap_stsnp_c1_6607	TCAGCCTCAAGGGTTGGCTCCCACAGTATAGTAGTTTCGGCAAGTAATGC[A/G]GTCACAACATAGGGGTCCATGTTTGAAGCTGGGCGGCGGTCTTCCAAATA
POPA3	solcap_stsnp_c1_6616	ACGAAGTGCAAGGGGATCTGCATGTGGAAACTTATGGGAGAAAGGTACAG[A/G]CTTTTTCTTACGCATACTGCTCAAATACCTCCGAGCCTTTTCATTTCTTA
POPA3	solcap_stsnp_c1_6619	AGTTGCTTTGCGAGTTCCTCGTAGAAATGAACGGCCTTTCTAAAAAATGG[A/T]GCAGCATCCTTGTGTAGATCTTTATGAGAACGAACAGGTTCTGATAAATC
POPA3	solcap_stsnp_c1_6621	ATATCCACCATATCCTCCTCCTGGGAATACTCCCCCATATTCGCCTCCTC[T/C]GAATCCTGGTTGTACACCTCCTATAAATTTGGGGCCATCATTTGGCGTAT
POPA3	solcap_stsnp_c1_6626	AGCCTATGCAGAAAGGAACCATCATCAGCTCTTAGAATAACCCTCCCAGC[A/T]ACACTCAAATCCCGATCAAACCAAGTGTGCCATAACCCACCACCATATGT
POPA3	solcap_stsnp_c1_6633	TACATTCACTAATTCAGATGGACACAGTAATCCGAGTATATCCAGCAACC[A/G]CGAGGTAGTCATCGGTCTCATCTGAGACCTCCTACTTTTTGAAACGTGTA
POPA3	solcap_stsnp_c1_6643	ACACTAATAGGTACCATACCATAGTATTAAGTCACCAAAACAAAGCGTCC[A/G]CAGCATTGTCTCACATTTACAAGAAAGGTTTTGTACACTACAGAAATGAG
POPA3	solcap_stsnp_c1_6646	CCTCTAACAGGTCCCTTCTGAATACGCTTCATAAGGTGGGTGGAGAACCC[A/G]GCAATCTTGTTGCGCAGACGCTTTGAAGGAATAATGGCAACTTCCTCCAA
POPA3	solcap_stsnp_c1_6649	TTTGTGACTCAAGATGACATACTATTTCCTCACTTGACAGTGAGAGAAAC[A/T]TTAACGTATGCAGCACGCCTACGACTACCAAAGAAACTGACGAAGGAGGA
POPA3	solcap_stsnp_c1_6654	TTTATTGTTGCCAGCAGTTGCTTGGCTCTAGGCAGCCGCAGTGGAATGTG[T/C]CCAATATCAAAGTTTTTCATATAATGGCTGCATTCTAGATCTTCCCTCAC
POPA3	solcap_stsnp_c1_6659	GGATAATCTGACAGCATCTCGTTCAAGAAAATTTCAGAGACAATCAAGTG[A/G]TGTTGGCAACCAAGCTGCAACAAAGGTGGCTACTCCAGAGAAGAACCAGA
POPA3	solcap_stsnp_c1_6679	ACAGGCAAAACATATGAGGTTCCAAAGCTTCAATTACCAGTAATCAACAT[T/C]CCTTCAGTCAAAGTGGTGTACGAGGATCATCGTACCTATGCATCCCAAGC
POPA3	solcap_stsnp_c1_6704	GAAGATAGTTTGGGAGGGAAGATTGAAGGTTCAAGGCTTAAATTTGTTGA[T/C]AATCAGCTAAGACAGCAAAGGGCTTTGCAACAATTGGGAATGATCCAGCA
POPA3	solcap_stsnp_c1_6708	ATGTCGGATAAAAAGTGTAGCCACCACAAGAGCAAGAAGAAGAAGCTAAT[T/C]CGACGTTGTTGTGCTGGATTCCTTATCTTCCTCTTCTTAGCTCTTCTCAC
POPA3	solcap_stsnp_c1_6741	AGTTAACACTTGCCAGACTGCTGATGGCCCATGACACCTTAATGTCATAT[C/G]CTGGCACTAGTCATAGAAATGTTAGCCCCCATGCAGAAATTCTTCAACTA
POPA3	solcap_stsnp_c1_6748	ACATCCTTGTCAAATATCGGATTTAGACTGTTCAACTCGTCAAGGCTAAG[A/G]TCTTGAAGCTCGCAGTTTCTGGAAACACACAAAGCGACAGACCTCCCAAC
POPA3	solcap_stsnp_c1_6752	AGGACAAATTTGTCGCCTTCTCTAGTGTTGGAGCTTCTCCAGAGGATTGC[A/T]CGTGTAATCAAAGATTACCTCGGTGTTCTAAATGAAGACTCATTGCGGAA
POPA3	solcap_stsnp_c1_6767	TTACCAATGCGCACATTTTGGAGCCCAAGTGTGAGTTTGCTTCACCAAGG[T/C]CACAAAAATGGATAGGCCAAAGAAGGTCTCTTGATGAAATGCTATATCTT
POPA3	solcap_stsnp_c1_6801	ACTCTCTCATCTTTGTCAAGCATGCTCTTGAAATCATTAATCCATTTGGC[A/T]TCCAACTCAAAATTCATCAAAATGTAATGAGCTCGTGATGTTTTCTGAAT
POPA3	solcap_stsnp_c1_6810	AGCAGACTTGGCGCTGATTATATTGTTCCTGTATATGTTGGAAAATCGGA[T/G]AATGTTAGGACTAGGCTGCAGCAATATGGACGTGTAGGTGCTCATTTAGA
POPA4	solcap_stsnp_c1_6813	CTCTCGAAGCTTTCACAGCAACAACCACAACTCTCTTTCCCACATCCAAG[T/C]TCCCACTCTTCATCTCAGATAAATTCAATTGTTTGATTATTCCTCAGAAA
POPA4	solcap_stsnp_c1_6816	TTCAATGGCTTTGTGGGAGAGTTGAAGAAATAATGGGTCCTTCTCCTCAC[T/C]CCGTTGTGTCATAAAAGAAGCACAAATACGTTTACCCAATTCCAAATCTA
POPA4	solcap_stsnp_c1_6825	CCATCTGAATTCAAAAATGAAGCATATTTAACACCTGTCGAACCCTTAAT[T/C]TGTACATTTTGATCATTACAATCCGCATTTTCCACAACCGCCACCTCCTC
POPA4	solcap_stsnp_c1_6831	AGAGGCTTACCAATCGAGTAGACTATAAACCCGATCTCTCTAAGCTTGTC[A/T]GCCTCCACAACGTTCCTACCATCAAAAATAAAAGCAGGTTTTTGCATGCT
POPA4	solcap_stsnp_c1_6841	AAGCCCTTGGTTTGCAAGGAGCTGAGCAAGGTGTGGGACAGATATGATCC[A/C]AATCTACCATGGGAAAGAGGGGATTATGATGAATCAAATACTTTACTAGT
POPA4	solcap_stsnp_c1_6851	ACGAGTCCGACCTAGACCTACTGAAGCTGGAAATAGAGAAACTCGCATGA[T/G]TAGACATCTACTACAAATGCACAATGCGAGAAAAAAGGACAGCCTAGTGA
POPA4	solcap_stsnp_c1_6854	TCCTAAGCACAGGGAAAGGAATTCTGAGTATGGCCGTGGCCATAGTCCAG[T/C]TGTAGGAAAGGAGAGAAATCCTGGTCATGGGAATGTTCGTAGCCCTAGCC
POPA4	solcap_stsnp_c1_6856	CAGCAGAACTTTGGAGTAATTGGGTCTACGGACAAGGCAATCTCTTGACT[T/C]CAGGAACATTCTGATATTTGGCTGCTTTTATCTTCTGTTCTTCAAGGCAA
POPA4	solcap_stsnp_c1_6865	AAATGGGAAAAACAAGAATATGAGCTCTGAATACGGTCAAACCAGTAACG[A/G]GCATCAGTTATCAGCACAAAAGGGTGATTCTTCTCAAAGCCCTGAATCAC
POPA4	solcap_stsnp_c1_6866	GAAAATAGCACAGTACAACGAAGCTGCATCTGCTATGGCTACTAATTGTG[T/C]TTTGGTGGATTTTCCTGATACTAAAACGAACGCCATAATTAATTAATTCG
POPA4	solcap_stsnp_c1_6879	TCGACGTGGAAGACGATACGTTCGATGGCGGAACAGCAGAGAACCTAAAA[A/T]TAAGGAAATTGAGAGCAAAAATCTGAAATTATAGTCCATTTCTATGGCCA
POPA4	solcap_stsnp_c1_6884	AGAGTAGGATATGGAGCTTTTCCACGGAGTATTATTGAATTCCTTTGGCG[A/T]GCAAAGCAACCATATAATGTGTCTGTTGCTGCTGAAGTTGCTGCTTGTGC
POPA4	solcap_stsnp_c1_6895	AAATGGAATTTTTATTGAATTGAGATTTCACAAGGTGGAAAATTGTTATA[A/G]TTCTCATTACAATTTTCAAAAAGGAATAAGAATCTACAAACAAGATTAAA
POPA4	solcap_stsnp_c1_6898	CTTCTCAAATATGACTCCACCCTTGGCATCTTTGATGCTGACGTCAAGCC[A/G]GTTGGCACTGATGGAATCTCTGTCGATGGAAAAATCATCCAAGTCGTCTC
POPA4	solcap_stsnp_c1_6899	CAGCGTCCTCAAAATGAGCAAATTGAAAAGCTCAAGATGTTCAAGATTAC[T/G]CTGGAACGCATTGTGCTTTTCTTGCGGCTTAACAAGCAGGATATTCAACT
POPA4	solcap_stsnp_c1_6902	CCTAACAATAAAACCTAAAACCCTACGTTTATAAGTAAAAACCAGTGCTT[T/C]AGATTTTCGCCTCTTTGCTCCTCCGCAGCAACTAACTCTTGTGATCTCTT
POPA4	solcap_stsnp_c1_6910	TCAGTATAACTTCACTACAATTGCTCCACAGGCTACTAGAACAACAAATA[T/C]TGAAAGTCTCCGTGAATCCGGGGCAGAAGAAGGCGTTAAATTAGGCCTAA
POPA4	solcap_stsnp_c1_6927	CAATCATTGATTGAGGCTCATGTTGATGTTAAGACAACTGATAGCTACAC[T/C]TTGAGAATGTTCTGCATTGGCTTTACCAAAAAGCGTCCAAACCAACAAAA
POPA4	solcap_stsnp_c1_6937	TCATTTTCTGAACTAGTTTGCTTCCAGCCAGCATCACATTCACACGCGAA[A/G]CCAAAAGTAGCATTTGAAGAAGCTTTACAATTCCCTTTACCACAATTCAC
POPA4	solcap_stsnp_c1_6941	TCCTCTGGATTGTGTGCCATTAAAGTCGATCCAGACACAAGCAACATTTC[A/G]CCTTTGTTTGACATGCAAAGTTTTCGAGAAATAAAAGGAGCATACACATT
POPA4	solcap_stsnp_c1_6949	CTCCATCAAAATGGCAGACTGCAAAGTACGACTTTCTGAACTGCCATCTG[A/C]TGAAGGAACCCATCTTGAAGATATTTGATGACCATAATATTTGACAATGC
POPA4	solcap_stsnp_c1_6955	CCGTTTAAGAGTGAGCTTTGAGTCCAAAGTTGGATGCCTGTATTTCTTTG[A/G]AAACCGTTCCTTGATAATACACCTTCTACTACCCACAAATGTTGACTCAA
POPA4	solcap_stsnp_c1_6959	GCATAACAGAGACCAAATGATATCAATGAGAGAGTAATGGAAGTTGCTAA[A/G]TAAGCTCCTCCATATTTTGCCAAAAGCTCTTTTGCTTGATCCCCTTTTGA
POPA4	solcap_stsnp_c1_6967	TCTTCTTGATGAAGTTGTTAATGTTGGAAAAAACATCAAATTATCAGAGG[T/G]TGGTGCAAAGGAGAAACACAAATTGGACAATGAATTAATCTCTTTGGCTA
POPA4	solcap_stsnp_c1_6971	TTCAACAATCCACAGGCCACAAAGCTCACTATAGATAATCAGGGCTGGGT[A/T]CATACAGGAGATCTTGGGTACTTTACTGAGGATGGATTGCTTTATGTTGT
POPA4	solcap_stsnp_c1_6980	ATGAGTTCTGAATTTGTGCTTGTCAAGGCAGAAGGATTTTGCATAGTATC[T/C]AGTGCCAAAGTGATGACTGGTTCTGGGGCAGCATTAGAAATGAGAGGCAA
POPA4	solcap_stsnp_c1_6993	CATCCATCCTTAAAGAAGTCCACAAATGGAGAGCCTGTTGATGCTGATAA[A/T]TCAAGTAAGCAGAAAATATCCAAGGGAAGAAAGCTACCTGGGGAGGTCAA
POPA4	solcap_stsnp_c1_7016	GACATAGTGGAGAAGGGAACTGATAATGTTGTTTTCAGAACGTGCCCCGA[A/G]GAAAGAAATCGAGTTGTATTTCAGATGGGCACTTCTGATGCCATGAGGGC
POPA4	solcap_stsnp_c1_7054	CGTACACGATCACTTCTTGCACATTGCTTGCCTGGTCTCATATCGCAAGA[T/C]CGTGGGTGTCACATGTCAGTCATATCTGACAAAGATGTCCATCTTCCCTC
POPA4	solcap_stsnp_c1_7070	AGAAACGGCGTATTTTCAACTGCGCCACCATCGGAACCCGTACTCCTCGG[T/C]GGAGCGACTCCATTCATGTCTTTTTTCTCTCTGTAACAGGAAAAAATTTG
POPA4	solcap_stsnp_c1_7071	AGAGACTCTATTGACTTTTGTATCCTGGAGTTTTCTGTTTGTTTCACTGC[T/C]AGGGAAGCTTGATGCAAACTTTGGATTCCACGACCCAAACTGGCAATTGA
POPA4	solcap_stsnp_c1_7083	CTCTCTGCTTATGTCCATATATTCTTCAAGAAAATTGTTCAACAACTCTT[C/G]TGGCAAGCACAGCATCTTCCATCTCGTTGCTCAAAGTTAATTGAGCTTGT
POPA4	solcap_stsnp_c1_7093	AAAACACTAGCATTTTTGATTCCAGCTGTGGAGTTATTATTTCATGTCCA[T/C]TTTACACCACGTAATGGAACTGGGGTGGTTGTTATTTGCCCAACAAGAGA
POPA4	solcap_stsnp_c1_7109	CAAATTGTCCTTTGACCCCTTAGAATCCTTAAATACAACGGCGATAACTA[A/G]CTTATCAGGGCCACCTCCAGGTGGTGGCACCCCAACAGCTGCTGTCTCAA
POPA4	solcap_stsnp_c1_7114	CTACATCTGATCGAATTTTCGTGCAGTTCTTTTTTGAATTTTGTTCAAGT[T/C]TTTCATGCGTGTGAACTTTAGTATCACAAACACAGTTCTCTGTCTGTAGT
POPA4	solcap_stsnp_c1_7122	GATGGAGCTGAACATCAAGCTATGCATCAACAAAATCGTCTCCCTAACAC[A/T]GAGGGTTTCTTTCAGCCTCTTGGATTGCATTCTTCTTCTCCACATTTTGG
POPA4	solcap_stsnp_c1_7124	CCCTGTGCGCACAGAGGATGCTGGTCCAAGCAGCGAGGAAAATGCAGCTG[T/C]TCAATCAAGAGTTGAGAACGGAGCCCCAACATCAGCACCTGACAGCGATA
POPA4	solcap_stsnp_c1_7132	ATGGCATCTGCATCTATTGGGGTGTCCTTCCTGGCTTTTACAGCCTTTGC[A/G]TTTAGCTCTCTCATTTCTGGTTACAACTTCTGCAACAGAAACGCCTCATG
POPA4	solcap_stsnp_c1_7133	GCTGCAAGTCAAAATTACTTCAGAAGAAGCTTTTGCAAGAGAAAGAACAC[A/G]ATATGATTCATTCTCCTATGATGACATTCCTACAACTTCATTGGCTCGAA
POPA4	solcap_stsnp_c1_7145	AGCAGTCAAGTTCGGTTCTACAAAGCTCTGGGCACTCGAAAGCAATGTTG[C/G]GTTAATGACAATATCATCCTCATGAGTAGAGCCGTTTCTGATTATTTGAG
POPA4	solcap_stsnp_c1_7177	CCCCATCCTATGTTGCTTGGACTCTTTAAAAATGTCAACAGATGCGTGCT[A/G]GATTCTCCAAAAGTAGTATATTGTTGGAGAATCCGAGATGGGTGCAGCAT
POPA4	solcap_stsnp_c1_7186	CGCATGGCCTGTTGAACCAGGAAAGCTCCCCGCTCTAAAGACGCATCCTC[A/G]TATATAACAGTTTTCTTTTCCACTATATCTTCTTGCTCATTATTAGACCT
POPA4	solcap_stsnp_c1_7206	CTCCTGCAATTGTTCTTCATGTACTGCATTTCTAAGTTCACATATGAGTC[T/G]ATGATGTTCTTCCAGCCACCTTGCATACTCCAAATCGAAAACTGCAGCAT
POPA4	solcap_stsnp_c1_7218	GCTTAATGTAACAATAATGTACTTGTTGTTTTTAAAGCTAGATATACCCC[A/C]TCCCTGTTTTCCTTTCGGGATTTTGTTGAACCTCCCAAGGAAAAGTCAGT
POPA4	solcap_stsnp_c1_7230	ATCTGCTTAACACTAGATATGTGGTCCTCCCACCACACTGTGGGCTATGT[A/G]TTCATAACTGGGCAGTATGTTGACAGTGAGTGGAAAATTCATAGGAAAAT
POPA4	solcap_stsnp_c1_7250	TACTCTATTTCATGTTGTTCAGAAAAAGCATGATCCTCAAGGATGATAGC[T/C]TCATAGTTTTCACGCATTTGTTGCCATGCGTTTGGGTCAGAAGATACTCT
POPA4	solcap_stsnp_c1_7254	TTATTTAACCCCAACTGGGATCATTCAACAGCTCAATTTAACCAATTTGA[C/G]TCAACTTTGAACTCAATTGTATCTTCTTCCCCTGCTGAGTTGGTTGGGAA
POPA4	solcap_stsnp_c1_7260	ACACCAGACCATAGAGGCAAGAACCCTCGACTCAAAATCTTTATCGCAAT[C/G]GCACTTCCAATAACCTCTTGAATATCAGCCCCAATTAGAGCCAATTCCGT
POPA4	solcap_stsnp_c1_7304	GGTAGCTAAAGCGAGAATGTCGGCACAAGAGACTTTATTTTTACAACGCG[A/G]ATTTGAATCAACAGCGGCTTTGGCTTTAATCACAGTATCAAATCCATCTC
POPA4	solcap_stsnp_c1_7316	ATAAAAGAGCTCAAATTTTTGCTGCTGATTTGTGGGGTGCATTTAAGGGT[C/G]AAGGATACGGTGATTTTGAAGACATAACCTCAATAACCATATTTGCTGAT
POPA4	solcap_stsnp_c1_7325	ACTGTGAAGGTGTTCTCATTTGTGGAGAACCGTCTAGTGATCTCGCCCAC[A/G]GCTGCACTCTTCTTCAATTCATCTAGATGATGTATATATGATGCCTTTAT
POPA4	solcap_stsnp_c1_7342	CCTTCCAAGGAAGGGAAAGGAAAGAGATTATGGAAGAAAGTGAAGTACCA[A/G]CTTGTGGAGTATCATTCATTGCCTGGGTATTTGAAAGACAACGAATACAT
POPA4	solcap_stsnp_c1_7346	ACTGCTTGCTCTCCCTGTACCCCAACCTCAGTCCTGCTTATGGATAATCC[A/G]TTCTCCCGAAACACTCTTGTGACATCTGCTAACAGTCCTACCCTGTTTTG
POPA4	solcap_stsnp_c1_7354	ATGGGGACAGTACCGTTTGATGTTGTTCCTATTATCAGGCACCGTCCTGC[A/T]CCTGGGTCTGTTTACCGGAGCCCTCAACTCTATGATAAGCTTCGACCTGA
POPA4	solcap_stsnp_c1_7358	GCAATTACATAACCATCCCGGCAACCTTCATTAAAAATCCTCTCTTCCTT[T/G]TCATACTTCACTTCCAACCCTTTTTTCTTCATTTCTGAAATCCAGATGCC
POPA4	solcap_stsnp_c1_7368	TCATTAACCAGCTGATCTTTGGAACCAATTATGCCAACTATCATACCAAG[T/G]ATGTCAACCTTCCTTCGATATCTGCTTCCCTTCGATGGGTCGGCCTCTAC
POPA4	solcap_stsnp_c1_7372	CAGTTTCATCACATTTCTGCAATTTCCAACCCAATTTCTCCGAAAACGAA[T/C]GCATTTTCTCTTTCTGTTCTGCTGTAAATTTGGTCCTAAATCGCTTTCTA
POPA4	solcap_stsnp_c1_7378	TGATCCAGCTTTTGGTAATGGCATTGAAACTTTTCGAGGGCATTGTATAC[C/G]AAGCCATCGACTTGATCATCATACCTTTCATACAGCACGGGAAGCACATG
POPA4	solcap_stsnp_c1_7399	CTTCAATTCACCATCATATTGGAGCATACCAGCATAATGGATTTTAGGGA[T/C]TCGTACACGATCAAATTTGTCAAAATCTTCGTATTCAAGGGCCTTTGCAA
POPA4	solcap_stsnp_c1_7409	CTGACCCCAAAACTAGTCAAAAAGTGATTGCTTGCTGTGACAGAATGAAG[T/C]AAGTAATGATTTTGAGTAGGAAAAAAGAAGAAGAGTGAAATGAAAAAGAG
POPA4	solcap_stsnp_c1_7427	GTAAGCATATTCTTTAAATTTCGAAAGGGAATCTTTATAGTCTTGTCTCT[C/G]ATCTGACGCCTCTGGGTCAACCGTCGTAGGCTGCAGGAAGCAGAAACACC
POPA4	solcap_stsnp_c1_7438	TGAAGAAGAATAAAAGAAAGGCAATATATGGACACAGAAATCACGACGCC[A/G]GCAATGAAGTTGTGAAGCAGCTTCTGGTTGTCTCTCGTGGGTACGAAAAC
POPA4	solcap_stsnp_c1_7445	GCAAATGCTATGAAGTATAATCCTCCTAATAATGATTTTCACCTCATGGC[A/T]AAGAGGTTAGACAATATTTTTAATCAGAGATGGAAGTCGTTGGAAGGTAA
POPA4	solcap_stsnp_c1_7460	GGCTGAAGAGAGCACTCCTCCACCGTCTCCCATGATTTGCAGCTTTTGTC[A/T]TCAGTGTCTGTTTTACACAATGCAAGATGAGATATCGGGAAGCTCAAGCT
POPA4	solcap_stsnp_c1_7478	TCCTTGTTCATTTGTTTCTGATGTCAAAGGTTCTGGTTGTGAAGCAGAAG[A/G]TGAATCGTAATTTACAGAACTTGCATTAGTTCTATGGTATAAGTTACTCT
POPA4	solcap_stsnp_c1_7491	CAATATCTTCCTCAGCCTCTGGATCCATAGCCGAAGCCTCAAACTTCGCA[A/T]AACTTATCCACACCTTCAAGTGTTTTGTGCGGTTAAGAAGTCTTTCATAT
POPA4	solcap_stsnp_c1_7496	CCACCACCTCTTCAGGCTGGTACATTTTCCCGTGGTGTTGTGACTATGCG[A/G]TGTGATCTGTCAACCAGTAGTTCTGCTCATATTTCACTTCTAGTTTCAGG
POPA4	solcap_stsnp_c1_7505	AGAGCATCTTCTCCCCATGCCTCTGTATCGCGATGGATTGTTTGTAGAGG[A/C]ACTAAAAGTTGCGCACCTGCTGGGATTGTATACTCTCCAAGCTTTGTCTT
POPA4	solcap_stsnp_c1_7515	TCAGCTAAATCAACAGTCCAAGGGAAGAACATATCGGAAACAATGCAGTT[T/C]GGATTGATCTCCCGAATTAGTTGCTCCATAATCTTTTGGAGCAGAATAAA
POPA4	solcap_stsnp_c1_7530	TTGAGTAGACCTACTGATTTACAAAATGGCCCCCCAAAACCAGCTTCTGA[A/G]TTTACTGTCAAAGGAGGAGAGAAAGTCAATATTCAAATTGAAGGCATTGA
POPA4	solcap_stsnp_c1_7549	AACTATTCCATCGAGTACTTATTACCTTCATAGCTTTGGATTCATCGACA[A/G]CACGCTAGCTTCTGCCTTCACTAGACTGAAGATTCAGATTCACTGCCATC
POPA4	solcap_stsnp_c1_7562	ACAAGTCGAGCAATATGATCAATTTTTCTTTGAGATAAAAATACATCAAC[A/G]CCAAAAGGATAATATGCAGCATTATTTGCCGCAAACTCTTTCTTTTTGTC
POPA4	solcap_stsnp_c1_7565	GTCCTTAGGTGGACGAATCAGACAATATTGATGTTCTCGTGATAACTCAC[A/T]ATGCCGATCTAACTCCTCGCCATCTTTAAGCCCAGCTAGAATATTTGCAG
POPA4	solcap_stsnp_c1_7569	AGCAGTGGTTCCAAAAGCTGATCTGATGTTTCATAATAATCCATAGGATC[A/G]TGGTCACATGGAAGATCTTCAAGAAGAAGCTCCAGCCGCTTCCGTGACTT
POPA4	solcap_stsnp_c1_7599	CTTGTTCTTATCTGCTGCTTTGTTGAGAAGAAGAAATTTTCTGCGGAGAT[A/C]ACCTCCAAATTAGGAAGCAGTTTCTCCATTGTTCCCTTTGTTATCGTAGT
POPA4	solcap_stsnp_c1_7603	CAACCCACTTTCCGGTTAGGTGAAGGCATGTCAAGGTTTCACATACCATA[A/G]TCATTGAAATTCTCGTCTGGAATGTAAAAGTCGAACTTGACATCAACTGA
POPA4	solcap_stsnp_c1_7624	TTGGTTGTGGATTTGGTAGCTTTGGTGCCCATCTACTTTCACTGAGGTTG[A/G]TGGCTCTTTGTGTGGCACCATATGAGCCATCTGGTAGCCAAGTTCAGTTA
POPA4	solcap_stsnp_c1_7626	TATCCCCGAACATATGATTTGCTCCATGCAAATGGGCTCCTTTCCCACAT[T/C]GCTTCACAAAAATGCAGCATGTTTGAACTACTTCTAGAGATGGATCGTAT
POPA4	solcap_stsnp_c1_7632	TAGCAGTAGGGGTGAGAGCAGGGGAGAAGAAGGTTTTACAACAACTCGAC[A/G]ATATTTTTAGAGAAAGAGAACTGGAACTAGATGAATTAGAGTACTACCAA
POPA4	solcap_stsnp_c1_7633	TAACAAGAGAGAATTACAGAAATGGGTCGTGGAGTCAGCTATGGAGGAGG[A/G]CAAAGTTCACTGGGATACTTATTTGGAAACGGTGAGGCGCCAAAACCAAC
POPA4	solcap_stsnp_c1_7639	TTCATATGTGTAATGGCAGTTGCTCTTTTACTGTCAAGGCGAACTGATCG[T/G]GTTTGAACTTTGTTGATGTTCATAAAATATACCAAGGACTGACCAAAATC
POPA4	solcap_stsnp_c1_7659	CGAAGGCAACGGAAGATGGGACACATCACAATAGTTGGCTCTTCTATGGG[T/C]GTTGTGGAAGCGCAGCTAAAAGTGATGCTAAATGAAGACAGTGTTAATGA
POPA4	solcap_stsnp_c1_7663	CCAGGAGGGGCGGGTCCAGGTAAGAAAGCTCCGGTCAACGATAAGATCTC[A/G]AACCGGCCGTGTAATGCCATGACAGCTCCAGGAGCAGATGGTTGTCTTAG
POPA4	solcap_stsnp_c1_7666	GAAACAATTTCAAATCTTCCCGTTGCAACTAAAGATGATGATGGAGAAGA[A/G]GCTGCTGCTTTGATAGAAAAGACAGAAGCCGTGAATGAAGAAGCCGCCCA
POPA4	solcap_stsnp_c1_7681	CACCAAATGCAAATAATTGTATCATCATTTGAGCAAGTAGCAGGAATTGG[A/T]TCAGCCAAATCATACACTCAATTAGCTTTGCATGCAATTTCGAAGCAATT
POPA4	solcap_stsnp_c1_7684	TTTTTCCCGCAATTGCAGTGGGTCTTGGCCAAATGTCAATTAGTCCTTGC[A/T]GGCCATTCTCCTTTAGATAATTAAATGTTTGCAATACAGATCCATCAGCA
POPA4	solcap_stsnp_c1_7690	CGTATGATTTCTCAGTTGGTCCTACCATTTCACTTGCTGCTAATGCTGGG[T/G]GTCTCTCTGGCTTCACTAAATGATCATCGCTACAACATTGGAGATGAAGT
POPA4	solcap_stsnp_c1_7692	GTAAAAAACTTGTCCTCACATTCAAGCAACTCAAAAATTGGTCCAAATAC[A/T]CCAGAGATTTCATACTCTCTGCAAATCCTCCTTACAGAATTCAGACCCCT
POPA4	solcap_stsnp_c1_7704	ACTGATATAAGCCATAGACTTCAACATGGGCTCTAGTGTGACCTGGGATA[A/G]CTGAAACTTAACTTCTGATTCTCGTGAAGGAGTCCTACTGTAATCTTGCA
POPA4	solcap_stsnp_c1_7708	TAATATGGTCGTTTTTTAGATTTGAAGAAAATCCATTAATAGATAGAAGG[A/T]TTGTTGAAGTAATCCGAATAGTCGGAGGCGCTGTTGGGCCAGAGAGCTTT
POPA4	solcap_stsnp_c1_7715	TACTATCTTATATGTGCATCATTATATACATACAAACCCTTGGAAGAGAT[A/T]ACTGAAGGATGCAAGGGAACAGATGTGGAATTAGCTGATGAAACAACTTT
POPA4	solcap_stsnp_c1_7721	ATAGTCCAAAATCGACCAGCAAATGAATCAGCAACAAGAGCACCAATAAG[T/G]GGAGTGAAATTTGAAACACCACTAAAGTTGGCTAGTGTATTTGATGCTTT
POPA4	solcap_stsnp_c1_7726	CTGAAAGCGACATTACCTTACATGATTCACAAGATTCCTAGGTCCAAAGG[A/C]AGTAGCTTTTGGCTAGTGGCAATTCAAGTTATTGCAAGCTTAAATCTGTT
POPA4	solcap_stsnp_c1_7738	AAGGTCTTGACACCTTCATCTTCAGTAAGCAACATTGTGAGACCATATTT[T/C]TTCACTTTCTTAAAACTTTCTTCAGGATATACTCCTCTGTTGTACAAAAT
POPA4	solcap_stsnp_c1_7740	CCTGATAATGCTGGTTATTACAATTCTAAGCCACATGAAACTGGATTCTT[T/C]TGTGAGCGAGGTGATTATGATAGCTACTATGGGAGATTTTTCCTCCATTG
POPA4	solcap_stsnp_c1_7747	ATATCAGATGAAATTAGAGATGCCATAATTTATCTGGATGCAGGGTGTAC[T/C]GAAAGCTTTGAATATGTTGGAGCATTCTCTCTGTTTTTGGAGCTTGGTGC
POPA4	solcap_stsnp_c1_7749	GAATCAACTATGCTGCAAGTTTTGGTTTCCATACAAGGGCTAATATTGAA[T/C]GCAAAGCCCTATTTCAATGAGCCTGGATATGCCAAGATGAATGGCTCAGC
POPA4	solcap_stsnp_c1_7751	ATGCAGAGCATGCCGTAAATACTTTATTGCATTCTTATAGTGGTCATTAC[A/G]CAGGGTCCGATGCCTATTGAGATCATCCTCTAAATTTTCATTTGAGGAAG
POPA4	solcap_stsnp_c1_7760	TTCACATCCCCTGTTCTCTTCTTGGCAGCACGAATCTGATCTGCAAGTGA[A/C]ACTGTTTTTTGTACTTGAGGTGTCTTTATGAATGATACATCGAGTTTTTC
POPA4	solcap_stsnp_c1_7771	AAAGCACCATTCACAGTTTGTTTGGTCGATAACAACGTTTAGTATCCAAA[A/G]ACACTTGTATGTGTTGGCCAGACTGACCATAATTTCCAGTTCATTAGCTC
POPA4	solcap_stsnp_c1_7786	TGCACAAAAGGTATTTGGCTGTGGAGTTCACCTTTAAGGAGAACAGCTCT[A/T]GATGGAACAGAATACAACCTGTTACTGCTGGACACAGAAGGAATTGATGC
POPA4	solcap_stsnp_c1_7798	GCTTTTTCCTGTCTCTCCCGCGCTTTGAGGGTACCTTCTTTAATGGCTCA[T/G]TAACTGAACTTGACGTTGTAATGTTGCTTGAGGTCTGCGGGGTTTCATCA
POPA4	solcap_stsnp_c1_7806	GGCACAAGGAACGCCGCCGTTTTACCAGAACCAGTACGGGCCATAGCAAC[A/G]ACATCGAATCCAGAGAGTATAAGTGGCATTGTTTTGCGCTGAATAGGCGT
POPA4	solcap_stsnp_c1_7819	GTCTCTTCAGTAGCTTGTGGCATTATGGGCTATTTGGGAAACAAAGGATC[A/G]GTCTCTGTGAGCATGTCCATAGGAGGAACTAGTTTTTGCTTTGTGGCAGC
POPA4	solcap_stsnp_c1_7821	CAGATTACTTTGAGATACAGTAAGGAGCTCAACATGTGACAATCTTGAAC[C/G]TCCTTGGTTACTCTCAACCTTCACTTGCTTCAGCATAAGCAGGATACTGC
POPA4	solcap_stsnp_c1_7840	GTAAGCATCTTTATCATGTTTCTATTAGTGTTGTTGGGGTGTTTGCAGTT[A/G]TTGTATAGTTGAGACTCTGTACTTGGTTTAACAGGATTTCCTTGATATTC
POPA4	solcap_stsnp_c1_7841	TAAATGAACTAATTAAAGTGTTGCTGCTCTGGCCATGGCCAAAAATTGGT[C/G]TGATCATCAACTGGAGTAAACATGTTGCAGAATCCTTCATGTTGGACGGT
POPA4	solcap_stsnp_c1_7842	GATTTCTTCATTTCATTCACGATCCAGTCAGAACCCTTGATGACAAGATC[T/G]TTTGTTCTGTACCAATCTCCTCGCTTCATGGCACCTTTGAGGTAAGGGTC
POPA4	solcap_stsnp_c1_7858	GCTGTAGTTGAGCCTTACAACTCTGTGCTCTCAACACACTCGCTTCTTGA[A/G]CACACTGATGTTGCTATCCTTTTGGATAATGAAGCCATTTATGACATTTG
POPA4	solcap_stsnp_c1_7864	CCAAAAGGACCAAATACAAAATCCTTTGTACCACGTTCATTAAGCTGCTC[T/C]GCTGATATCTCCTGCTTTTTATCTTTTAATTCATCATCTTTTGCAACTTT
POPA4	solcap_stsnp_c1_7876	ATAACTGCTGGTGCAGACATTCTGCTCATGCCTTCTAGATTTGAGCCTTG[T/C]GGACTGAACCAGCTTTATGCAATGAAATATGGGACTATTCCTGTTGTTCA
POPA4	solcap_stsnp_c1_7882	TACTGGAATGTACTAAAAGGAAGAAAAGATGGAAGGGTGTCAAGGGCCAA[T/C]GAGACAGTAAACTTACCTGCTCCATCCTTCAACACAAGCCAACTCATTCA
POPA4	solcap_stsnp_c1_7931	GTCAGTAGTCATATTCACGAGAATGTGACCTATCTGAACGCTTGTAATCC[T/C]GGTCCCTTTCTTTTGCCTCAGATGCCCCGTGGTCATAGGCATAATTATCC
POPA4	solcap_stsnp_c1_7949	CTAGATGACGAAGTCGAGTCGTTCCCACCAAAGGCTCGTGTCTACTGATA[T/C]ACTCATTTATAGGGGGATTTGGATGGCGTAGAAGTTGATAATAAGGAAGG
POPA4	solcap_stsnp_c1_7958	TGAATACAAAGCGAAGCAACATGCTCCAGGATCAACCCAAATGAGGTCAT[T/C]TACAAACTCAACAGCATGACTAGCACTATTTCCTATATAGGTGGCATTTC
POPA4	solcap_stsnp_c1_7961	GTCAGCATTGGAGCCGGAACCAATGTCCAGGACAATTCTCTAATCCATGT[A/T]GCTAAGTCGAATATCAGTGGAAAGGTTTTGCCTACGATAATTGGCAAAAA
POPA4	solcap_stsnp_c1_7967	AATTGAGTTTGATTCTCAGGAGGATAAACAGGTTCGATCTCTCGAACGAT[A/G]CAACCTTGGTTAATGAGTATACGTCGATGTTCCTCCGGGACGTCAGGCAA
POPA4	solcap_stsnp_c1_7986	ACCAGTTATTCCGCCGGAGCTTGTATAAACGTTCAAAGGCTTTCGATGCT[A/C]GAAAGTCCTCATCCATGCTATCTAGGGATGCCCAATTGAGGCATTTGGCA
POPA4	solcap_stsnp_c1_7988	CAAGAAAGATGATGGTGGAAAGAGCCTTATTGATTGCAGATCCGCCAGCT[A/G]TAAAGTCGTTAATGGAAGATGAAAATGAAATCGGAAAAGAACCGTCTTAT
POPA4	solcap_stsnp_c1_7990	ATAAAACAGAGAGACATGACCACGTTTGAAACTCCCCATGTGAAACCAGC[A/C]CCCCATTTTCGACAGAGCTTCTCCATGAACAATGAAGTTAGTCCAAGAAG
POPA4	solcap_stsnp_c1_7994	TTCAGCTTCAACTAATCTCTTCACAGCATCAATGAATGAGAAACCTCTTA[A/C]TGTCAGATTAGGATTAGCTAGTTTTTCCGTCTGATTTCCGTTAGTCGAAG
POPA4	solcap_stsnp_c1_7996	TAAGCAAAGCCAGATAACGTTCCGATATGAATACACACAGATTGATCACC[A/G]CTCTCCAGTCAATCCTTCGACAAACCAAATACGAGGACAAAAGTAGCAAG
POPA4	solcap_stsnp_c1_8003	TGAACTGCAAAACTTGCATTAATTCCAGCACCATTGATTTCTTTTCCTTG[T/C]ACATATAATCTCCGGACAGATGGGCCCATTCCCTTGGGACATACAGCAAT
POPA4	solcap_stsnp_c1_8008	ATGTTGACTGATTTTGGACTTGCCAAGGAATTCAAAGAGGACACAAGATC[A/G]AACTCCATGTGTGGAACAGTAGAGTACATGTCACCGGAGATTGTTCTTGG
POPA4	solcap_stsnp_c1_8013	AGAGCACAAGTCGAAGCAAAAAAGGGTCAGGTCAACTGCAGAGAGCTGAT[A/G]AATACTGCCATTCTTACCATATCTGAAGCCGGTGGAACGGTTGATTATGC
POPA4	solcap_stsnp_c1_8014	GAGATAGTTGAAAGTATGGCCATCGCAGTTATAGGTGAACTTGTTGTTGG[A/T]AGCAGGAAGTTTCTGGAGGCACTGTGAAGCTATACTTGTGAAATTACCGG
POPA4	solcap_stsnp_c1_8021	CCCCAAATCATGAGAAGCCCAAAGCTTTTGGAACTTCGATCTCAAACAGT[A/G]TTGGTGAAACAGCTTCCACTTCTCTGGGCAGTCAGATAAATGGTTCAGAA
POPA4	solcap_stsnp_c1_8024	GTGCTCCTTGCTTCCTCGGGAATGTATTGAGACCTCATCTTCATGATGGA[T/C]GGCCAGAAGATGCCAACACAAGACTCGAAGGTACAGAAGCCAAGAAGCTG
POPA4	solcap_stsnp_c1_8035	CAGGAAGTATGGTGATAAAATTTTGTTAAGTGAATCTGATAGAAAACCAA[A/G]GATCTCGAGAAAGAAAGCAAAGAAATCATCTGGTAGAGTAGCAAACACAC
POPA4	solcap_stsnp_c1_8057	AATGATAATGGGCAGGTCATGTATGTTGAAGATCTTGTGTTCCGAATTCT[A/C]TGTCCAGTTGACAAGGTTGATACTGTTGCTGGGGAATCAGATGGAATTAT
POPA4	solcap_stsnp_c1_8061	TGGTCTCGTAGAAAAAGAAAACGTGCTCTTGCACCCCAACAGTGGAGAAG[T/C]TTTTTCACACCAGAAGGAAAACTTCGTGATGGTGGAATTAAATTTCTAAA
POPA4	solcap_stsnp_c1_8066	TCTTAAGTTTTGATAAATCTGCAGCTTCCATCTGTGTCCAGCTGCAAAAG[T/C]GTACTGGAACTCAGATTACTCATATTCCATTTATGAAGGACATGATAGGA
POPA4	solcap_stsnp_c1_8068	TTGGGATGCCCAGAAATATTCCCATATTACAGTAAGCTCAAGCATGAGGC[A/T]CTGTGCAATTTTAGACCATACAATTGCCCATATGCTGGATCAGAATGTTC
POPA4	solcap_stsnp_c1_8084	AAAGCTGAAAGCCCAACTCCATAAATACCCACCCTTCTTCACAATTTCCC[T/C]AGTACAAAACAAGGACCTTGCACTACTCCAAAAGGCAGCGGGTTACAACC
POPA4	solcap_stsnp_c1_8098	TTCTTTATCATCATTAGCATTGTATTCCACCACTTACTTCAAAAGGCGGA[T/C]TACGGCCAAACCAACAGCTGATATAGAGACAAGGGTACCTATGCAATATT
POPA4	solcap_stsnp_c1_8111	AGCTATATCATTCTCAATTCTGATTCGAGAAAGCGAGAAAACTGATTTCT[A/G]GAAGTGGATTGGGGAATATTAAACTCACGGTGATGGTTCGGAATCGCTAC
POPA4	solcap_stsnp_c1_8126	ACTACTGCAGGATGGTTCTGAATACGAGAAAAGAAATCCTCAGGAGGATC[T/C]GGGAATACAATCTCATTGTAAGTTTCCACAACAATAGGTTTCTTTGTTGA
POPA4	solcap_stsnp_c1_8134	CCTGATGGTCGATATATGGCATCCGGTGATGAAGATGGAACAGTCATGAT[T/G]TGGGATCTCTCAAGTGGACGTTGTATTACTCCTTTGGTCGGTCATTCCTC
POPA4	solcap_stsnp_c1_8140	TCGGAATTTGGTATGGATCCAGCACTAATGGGAGATGCAATAGAACCAGG[A/G]AGAGTAACATTTGATGAGAAAATGGAAGTGAGAAAAGCCATAGAAGAAGC
POPA4	solcap_stsnp_c1_8141	TGTGTTTTCACGTCAACCTGAGAAGATAACCGGAGCCAAGCAGAAAACAG[T/C]AGTGACTCATGGATAGTTAAGCAGGGGGAATGAACATCATTCTGTTCACA
POPA4	solcap_stsnp_c1_8145	AAAGTAATTTCAGTGCCAATAATTGAAGGTGATGGATCAAGAAGTAAAGG[A/G]GAAGTTTATCCACCACAAGATTCTTGGTCTTGGAGAAAATATGGACAAAA
POPA4	solcap_stsnp_c1_8158	TTGGTGAGCTCCGACTCCACCTTTTGCAGGTACTCCTTGATTCGCTTGAC[A/G]TTTTGCTCATTTCCTCTAGATTCTTCCTTCTGCTCAATAGAGGACAAGAT
POPA4	solcap_stsnp_c1_8163	GACCTATCTACCATCAAAGAGAAAGCCAGGAAACTGGAATATAAAAACCG[T/C]GGGCAATTCAGGCATGATGTGGCACAGATCACTATCAATGCACATTTGTA
POPA4	solcap_stsnp_c1_8172	ACCATGAATTCTGTAACAGTTGCTAAAGATCCATCTGGTCCATCACGAAC[A/T]ACACCGTAAAAAGAAACAACATTTGGATGGTGCAGTGAACTCAATGTCAG
POPA4	solcap_stsnp_c1_8194	AACATACCCATCATGTCCTTTGCGGAACCCATTTGCTTCATTAAGTTCTG[T/C]AAACCACCCATTCCACCTATCTGCTTCAACATCTGAGGGGGGAGGACTTT
POPA4	solcap_stsnp_c1_8197	GATCCAGCTGTTCCGAAGAAGAACAAAAACGGAACAAAAAGAGAGGCGAA[A/G]ACTCCGAAGCTAAAGAATAACGAAGTGGGTTCGACGGAGGTGAGGAGGTT
POPA4	solcap_stsnp_c1_8209	TTACGACGAGGGACGACGATCATGGCTGGAGTGAGGATATCATTCTGGTA[T/G]AGATCTCCGGCGACATACAAATCACGGTCATCAGAGTAGCTGTATCTGAG
POPA4	solcap_stsnp_c1_8226	TCACCATGTAATTCTGCAGCATTCATACCACGAGCTTCTAGTTTAAAGAC[A/G]GCATCTTTCAGTTGTTTTGTGTGGTTCATAAAAGCTATTACACATTTGGC
POPA4	solcap_stsnp_c1_8235	AGATGAACAACACCAGCATGTAACCAGATACAAGTGAAAAGCCTCCAGCC[T/C]TGATGTCCGTGGACTACTTTATCCCATTCTAGAGCTCCCAAATTTTGTAG
POPA4	solcap_stsnp_c1_8237	GAGTTGCCATTCCTGGTTTGGCTACGGGTTACACGTGTCGACAATGGCTC[T/C]CCCACAGTTGCCTTTCTCTTTGGTGCCATTAGAGAGATTTCTAGGGTTTG
POPA4	solcap_stsnp_c1_8253	AAGCTTTGTTCCAACTGGGAACCGATTCTTGAAGAAAGAAGGAACAGTAG[A/G]GAGAAGGGTTCTTCTAGCCAACAAGATTTCTTGGAAACTCTCCTTGATAA
POPA4	solcap_stsnp_c1_8277	AAAATTGCGGGATAATAATCGTGGAATAACTTGTTCCTAACCAAACGAGC[T/C]CCAAGAGTAGTTGTAGTTCTAGTGCTATCCATAGTTTTTCCGAGTGGTTA
POPA4	solcap_stsnp_c1_8296	ACCATATATTACAATCCGTCCTAAACTACGCGAATTACCTAACATTTTCC[T/C]CATGTCATAGAGATCACAATTGACAGTTCAGAATTCTTCATATCACCATC
POPA4	solcap_stsnp_c1_8307	ACAGAAAATACAATTGAGGAATTCTTCCTCTTATTCAGTTGAGGCTCTGA[A/G]AGAATTTTCAATGAAAAAAGCTAGAGAGATTCACCTTATTTTTGAGTTTG
POPA4	solcap_stsnp_c1_8327	AATATACGAATTTTCGCAGGTGATCTCTGGGAACTAAAAGATGATGATTT[T/C]TGCCACTTCCCTCGGCCATTTGTTTCTGCAAGGCTCTGATCATGTGGTCT
POPA4	solcap_stsnp_c1_8332	TCTGTCAAGAAATGACCGAAGGCATAGACAAATGATAAAATGGTTGCCAA[A/G]TACAAAGGTCTGTCATGAAGGTTAAATGCACAAAGATAGCAAAGAGTGCA
POPA4	solcap_stsnp_c1_8338	CTACATATCTCACTCTTCACATCTGGATGACAATCATCACCAAATTTAGC[A/G]AGTGTATGAGTCAATAATCCACTATGCGTAACAATTGCAATCTCCTTCTC
POPA4	solcap_stsnp_c1_8343	TCTGCAAGAATAATCGGTTTCCATTCTGATCTATTTGGACATAAGACCAA[A/T]TTTTTCCTTCTTTGGGAAGATATTGAAGACATTCAAGTTGAATCCCCTAC
POPA4	solcap_stsnp_c1_8369	TTTTGTTAATTCTTGTTTATACACAAGTATCTCGTGTTGTGACAATTGTC[A/G]GGCAGGTAGGATCCTTTGTTTATAAACGACCTTAAATCTTATCTGACTAC
POPA4	solcap_stsnp_c1_8374	TGAAGTGATTGGAAATTACTGCAAATCAAGATAGAAACAGGCCACTGTCA[C/G]ATGGATAAAGGGTGACTAGGGCGTGCCTGATGGTTGCCTGTGGGTCAATC
POPA4	solcap_stsnp_c1_8380	TTGTAAACCATTGACATCATTTCCCCACGATCTTCGGCACTGAAGTACAT[T/G]CCCCTCGGACGTCTGAACAATCCACTGTACTTCTGGCAAACAAGACCAAC
POPA4	solcap_stsnp_c1_8381	TCCTTGTCCATGTTGGAGTTGGAGCTGGATTGTTGTTGAGCCTTAATGAT[T/G]AATGGCAATTTATGAAGTGATGGGGAAGCCATAGTAACAGTATATTTTGA
POPA4	solcap_stsnp_c1_8386	CGAAGTTCACTCTGGCTGCAGTTCAAGCCTTACCAGATTGCTGCTGGGGC[A/T]GCATATCTTGCATCAAAATTTCTGAACATGGATTTTGCTTCACATCATTC
POPA4	solcap_stsnp_c1_8390	TGAAACCTACAACACCAGCGGTTGCCACGAGGAGTGTGATGATGGCGAGA[T/C]GAGGCAACAAGATCACAGCAAAGCTACCAGGGCTGAGTACCGGCTTTTAG
POPA4	solcap_stsnp_c1_8395	AGAAAAAATCAAATGAAGAATGACACGAGAAGGAACAACGTATCTGAATT[T/G]ACTGAACTACCAAAACTTTTCTTACACATGAATAAAAGAAACTGATGCTG
POPA4	solcap_stsnp_c1_8409	ACCACGAAGATCAGGTGCAATAGCTCTGTAACCTTTGTTAGAAAAGTACA[A/G]CAATTGATGGCGCCATGAGTACCATAACTCAGGGAAGCCATGTAGAAATA
POPA4	solcap_stsnp_c1_8413	GGATTCTCGGCGGTAATTTTGAATCCTTGCAGGGCTTGCATAGCAACAGT[C/G]GATTGCATCTCATCTCCATATTCTATGAAAGCAATTCCAGGCTTTGCCTC
POPA4	solcap_stsnp_c1_8421	GGAAGTTAAGGCTGAAGAGGGTAGTTCGAGTACCGGCAATAAGCATGAAA[T/C]TGTCAGATATCCCACCAGATGATTACTCATGGAGAAAATATGGACAGAAG
POPA4	solcap_stsnp_c1_8426	GTTTTCCCTCCAAATCCACCTTTGTAGCTCCCTCTTCCGGAAACTCATCT[T/C]TCGGTAATTGACTTTCATTATCGACAGATGGTAGAACTTCTTTCTCTGGC
POPA4	solcap_stsnp_c1_8429	TTCCCTGCTGCCAAAGAAACTGACTGGAGAATGCTCTGTCAGAGAGATAT[T/C]CAATCTTCTTCTGATATTCTGTGGGGAAGTGCTTCTGAAAAGCATGATCC
POPA4	solcap_stsnp_c1_8442	ATTGAGTCACTTTTGGTTTCTTTACCCAGAATCAGTTGATGATCTGATGA[A/G]TGACACCCACGAACTGGGAGGTTCCACAATTGTGGTTGACCGAGCAACAC
POPA4	solcap_stsnp_c1_8454	TTTGGTTGATAAAAACAATTGACTCTGGAATTGCACCGCTGAAATTGTTG[T/C]AAGAGAGATCTATAGTTGCATTTGGAGGGATTTTGCTGCCAAATTCCGGT
POPA4	solcap_stsnp_c1_8464	GTCGAAATGGTGGCGTGCGGTGGCAACCACTGCCGGAGGTCTGAGGTCGA[T/C]GGAGGTAACTAGCAGGAGATCGTATTTTACAATTCAAGCGATCCCTAGGG
POPA4	solcap_stsnp_c1_8467	CATAGTCAAAGTCAGAAAACTCGCCTCAAAAGTAGCAGTCAAGAATGCTA[A/G]TACTGGATTCACATCCAAGCCATATTTTGCTCTAATGAGTCCAGAGATAT
POPA4	solcap_stsnp_c1_8485	GAGAAAGTGAACAAGATGCTATTAACCAAGAAACTTTTCGAGAGCATCGC[A/G]ACTCATCCAACCTTTGATCAGATGGACTTTCTTGTCTTACTAAATAAGTT
POPA4	solcap_stsnp_c1_8488	TGCAGAAAGATCAGTGAGCGTTTCAACTTCAGCTTCTTTAGCAGATACAG[A/T]GTCAGACTGTGATGTACTGGAAGACTGTCTCGCAATCTGATCTACATTAG
POPA4	solcap_stsnp_c1_8495	GGTTTACTCTCCAACTTCCGACGGTTGCAAATGAAGACAACATTACCGGC[A/G]CTAGCAGTTGCAGAGTTAATTGCGAATTGGAAAACTAAAGAGGTCTTCCC
POPA4	solcap_stsnp_c1_8496	ATCAAACCCAACCGGAGGAAGAACATCCTCTTCATCTTCCAATCCACCCA[A/G]TTCAACTTCTTCAACAACGTCATTACCAAAGAACGCATACTGTGAAGCAT
POPA4	solcap_stsnp_c1_8509	ATGACGAATCTCGTACTGAATCTCTAAGCCTAGGCACATTCATTGACCTG[T/C]GAGTCCTAACTGATACAGCACGACTATCCTCCCTAATATCAAAGTTTTTA
POPA4	solcap_stsnp_c1_8516	CACCAAACTATTGACTTTTCTAATCTTTAAGTCTTCTCAAATGTCAGTTC[A/C]ACCCCTCCACTATCTCGAAATTACAAACAAAGCCCCTAAATCTCTAACCC
POPA4	solcap_stsnp_c1_8527	ATCTTCCTGTCTATTCTACCAGGTCGCAGTAGGGCAGGATCAAGACTCTC[A/G]ATTTTATTTGTAGCAAGAATCACTTTAACATCTCCTCTGGAATCAAAACC
POPA4	solcap_stsnp_c1_8535	CCGTGAATACCCATCCTCCTATCAATCATGCAGGACCCATCAGTGACCAA[C/G]AGAGTAGGAAACATGTCAAAACCATCACTTAAGCACAGGTGAAGTATCAG
POPA4	solcap_stsnp_c1_8547	CTGATTTACTTTCATTTCCTTCTATTTCTATTCAACAATTTGAACTTGCT[A/T]TGGCTTCACAAGCTGGTGGATCCTCTAGGTTTTAGTAGTTGCAACTAATT
POPA4	solcap_stsnp_c1_8549	ATGCTAGAGACTCTTCTCACAAGCATGTTAAAAGAAGCAACCATTCTCAT[A/C]GACAGGACAGGTCAATAAGTCGAGAGCGCTCATCTGGAAGACAGGAGAGG
POPA4	solcap_stsnp_c1_8559	AAACTGCACAAGAACTGATTTTTCCCCTGAACCTTTGTTTAGACCTTTAC[A/T]CCCACCAGCACGAGATTCATCTAGAACAATGGCAGGCCACATGGCATGAC
POPA4	solcap_stsnp_c1_8570	TGGGGCAGATGTGATCCTGGATCAAAATAGAAATTACCCGCCTGAACTGC[A/G]AGGTACTTCAGCAGATTAAGTGGTTTGAATGTAGCTAACCACAAAAACTC
POPA4	solcap_stsnp_c1_8574	CAACATTTGCAACTTGTCATGGTGGTCCTATGGAGATCATTCAGGACGGT[A/G]TATCCGGGTACCATATAGATCCTTATCATCCCAATAAAGCTGCTGAGCTC
POPA4	solcap_stsnp_c1_8575	TCACGTTTGGAAGCTAATATTGGAACTTGTAGCCAGCTGCATTCTTCAAC[T/C]TTTGTTGATCAACCACTCTCTTCTGATCAGCTTCCTGAAAACATTGTTTT
POPA4	solcap_stsnp_c1_8579	TGACCTCAAACCCTGAATGCGCAACACTAGAGACAACAATACTTGAAGCT[T/C]TGCATATAATGCATGATGGGAAGTTTCTACACCTTCCTATTATAGATAGA
POPA4	solcap_stsnp_c1_8592	CCTCTATACAGTAAGCCATGATGATGAGCTTGGAAGCGATGATGAACCTT[A/G]ACTAGCCATCCTACCATATCATTACTCATCCCTTAATAGTCAACTGTACA
POPA4	solcap_stsnp_c1_8593	TTGTGTGGTCCTGCAGCAAACAAGTTTTTGTTTGGAAACCATAATAAATT[A/G]GTCACAGCTTGGTGGCCAACTTCTGTGAAACAGCTGCTTGGGAAGAGTTT
POPA4	solcap_stsnp_c1_8596	GATTCCATGATACAAAGTGTAGCTCTGTTTCATCATTATCACTGATCGCC[A/G]GTTCAGAATGGCCAGAATGAGAGTCCCCAGGCATGGGAGATTCATATGTC
POPA4	solcap_stsnp_c1_8603	GTCATATTTGATCCACCAACAACACTTTCTGATGTTGAGAAAGTCAGAGA[A/G]TTCATTCCTGAAGAATCAGTTCCATATGTTGGAGAAGCATTAACAATTTT
POPA4	solcap_stsnp_c1_8604	ACGCTCTCCATACAGTCCCATGTTTTTGGCATAACTCTGAGCTGCAAGAC[A/T]TTCACCACCATCAGCCACAAACATGCGAACAGATTGTGCATCTGCATCTA
POPA4	solcap_stsnp_c1_8619	TCTGGTTCCAATGACAATTCTCCATGTCTTGAAAGGACTCCTGATTCTAC[T/G]CCTGATGGCTTCCATACACATGCTACAAAGAATTGTGTGCAACATTCTCG
POPA4	solcap_stsnp_c1_8626	AATCATGTTATATGTTTTAGTCAGCACAGTATTCTTGAAGTACGGATTGG[T/C]ATCAAAGAAAAATTCAAGCTTAAATCCCTTAGGATTATCAATCCTTGTCC
POPA4	solcap_stsnp_c1_8629	AAGTGTGAAAATTCTATTTGGAGTTATGGATCACAAAATTCTCATCACAA[T/C]AAAGTTCCAAATAAGTCCATTTCTTCAAATGGAACTCTTGATTTGGAGCT
POPA4	solcap_stsnp_c1_8636	ACTATATCTTCATAGTCTTCATCATCTTTGAGCTCATCCGGGCTAACCAC[A/G]TGTGTTAGGCATAAGACTTTAGTAGGAGGTCCTCCAGGTTGTAGCATGAG
POPA4	solcap_stsnp_c1_8641	AACACTCAAATACGCCGTGTGCGTACTCACACCCATCACCTCTGTTACAA[T/C]TCCCTTTACGAAATTCCGGGCATGCAGTACCGGAATAGTGAAACTTCCGT
POPA4	solcap_stsnp_c1_8654	TATAAATGAAAATGAAGTGATTGATGGTGAGCAAAAGGGATCTGCTAACA[A/G]GTGGAATAGCTCCCTTGAACAACTGCAGCATTGGCAAATAAACAGGAGAA
POPA4	solcap_stsnp_c1_8656	GCACTCTGCCATGCTCCGGCAGTAAAAACACCAGGGATTCTAGCTTCAGC[T/C]GTTAGTAAAATTAGTGAAAAAAGTGAAGCAACACAGCAGGCCACATTCAA
POPA4	solcap_stsnp_c1_8659	TAGATTTGCCTCAGGGCAAGCATCAAGGGACAGAACTGGTCAGGCCCGAA[T/C]TCATGGTGGTCAAGGTTCACGATATCAGACAAATGCAGCTGCTAGGGGAG
POPA4	solcap_stsnp_c1_8668	CTCCTTAGCTCCTGGGTTATCTGGTAGATGGTTTTCCCATTCTCAAAGTA[A/T]ATGTGATTGTTAGGGTGCTTTGTCTTGCAACCAGCATGACGCTCAAACTC
POPA4	solcap_stsnp_c1_8677	ATGTTTCTCCCAATGTTGCCTCCACCGACTATATTTCCAACTGAATTTGA[T/C]ATCCTTGGACCTGCGTTTCCCAAAATTGTGGACATCCCAAGGCCTTGAAC
POPA4	solcap_stsnp_c1_8687	GTTTGTTGATTTTTGAGCATAATAACAAGAGCAACAACACAAAGCCCCAT[A/T]GGCAACAAACGCAGCATAGTCTCAGCTGTTCTCATACTGCTACTGTTTTC
POPA4	solcap_stsnp_c1_8697	GGATGTACAATGGAGGCATCACTTGCCATTTATCAGAATATATCAGTTTT[T/C]CAATACCATGAAAAGCTTAACATAACCGTAAACTCATTAAACAGAAACGA
POPA4	solcap_stsnp_c1_8701	GCAAAATGCAATCTCTTATTCTTGCGAATATCATCTCTAACTCGTGGGAG[T/C]AAGACCAACTTGTAGAAGCGTTCTGCCTTCTTGACACCCAAATTTGAAGC
POPA4	solcap_stsnp_c1_8704	CTTTAGTTTCTTTTGTTTGTCAGCCCTGGATTCTAAAGATTGATGTCCGA[T/C]AACTTTTGATGATTTAGCCAGACCAAACATTCTCATAATTCCCAAGTTTG
POPA4	solcap_stsnp_c1_8709	TTCTCTGCAAATTCAATAATGCGTCCTTCTTCGTCAATCTTCATGAGACC[A/G]AATGCAGTGGCACGCTTCTCGTCCATTGGCAGTGCGGCAACGGTAATATC
POPA4	solcap_stsnp_c1_8716	AGCGGCTATAATTTACTTGAAGCTGTTCCTTTCATTGAATGGGGTCGAAA[T/G]GGTGATCCTCAACATCGCTCACCAGCAGGAACATTGACATTTGATAGAAA
POPA4	solcap_stsnp_c1_8721	ACTGTCACACCTTTTTCATGCGCTATCCTGCTCAACTCCGGGATGTTAGC[T/C]ACCGTCAGCGTCGGATTTGACACTGACTCAAAATACAGCACATTTGTTCT
POPA4	solcap_stsnp_c1_8726	CCGAATCCTTTATGAGAGAGAATGTCATGGAGGAACTACAGCATTTGCAA[T/C]CAGATGATGGAAGTAAGCAGAAAATGCTGGACATACTTAAACGATTCCAC
POPA4	solcap_stsnp_c1_8729	CGTTTCAACCGAACAAAAATCAAAGCAGTTGCAAGTAGTGAGAGATCGAG[A/G]GAAGCAGTAGCACATGAGGAGGAAGAGGCTTGTGTGAAGTTTGCCTTTGT
POPA4	solcap_stsnp_c1_8732	ATTGGGAACATCTACTTATCTCTGTCTCGTTTTGATGAGGCTGTCTTCTC[A/T]TATCAAAAGGCACTTACTGTTTTCAAATCGTCTAAGGGTGACAACCATCC
POPA4	solcap_stsnp_c1_8756	CTCACAGTCTTTGCAAGCAGATCCATGAAATAGGCATAGGTTGCATCAGG[A/C]ACAGTCTGTCGTGCACTCAACACCCTGTGGTAAGCCCCTTCCATGAAGGA
POPA4	solcap_stsnp_c1_8769	ACTGAGAAATTTTCACTTTCATGGTTTACTGCAGTCCATGCTGCTGTTCC[T/C]TTCATAGCTATGCTGAGGAAGTCAGTTGTGATGCCCAAAACAGCTATGGC
POPA4	solcap_stsnp_c1_8772	ACAGCCTTATTTGTAAGATATATGGCAGAAGAAAGACCAAAACTGTAACA[C/G]GTGAGAGAAAGCAAGCAAAGGCAAGTGCTGCAGTGCATCATGATACCACT
POPA4	solcap_stsnp_c1_8779	CCGATAGACATTGATTGCTGAGTTCTATCACTACGTTCAATGATTTGAGG[A/T]GCCGACCCAGATATATTAGGAATTGGACCTAAGGAACCAGCAATTGGTGG
POPA4	solcap_stsnp_c1_8798	ATAATAGCATTAATAACTTCTTCGCTGTTGGTTTCAATCTCGTCATCTAA[T/G]GCTTCCCTTAATTCCTCAATCTCTATATATCCATTTTGATTCCTATCAAA
POPA4	solcap_stsnp_c1_8814	TTCTATAAAACTCCCTCTGTTCTCTCTTCCTCATCTACACCTCCGTACCC[T/C]AAACCCATTCATCGCCAATCTACACTTAGTTGTACAAAATTTTCCCAAAT
POPA4	solcap_stsnp_c1_8815	GACCATCCATTTCTCCCAACATTATATAGCCATTTTGAAACAGAAAAGTT[T/C]TCATGTCTAGTGATGGAGTTCTGCCCAGGAGGAGACCTGCACACACTCAG
POPA4	solcap_stsnp_c1_8821	GGGGTGCACACTTAGTACAATGGATACGCGATCACTTACAAAGCAAGCGC[A/G]ATCCAAATGACATTCTTGATCCAAAGCTTAGAGGCAGAGCTGACCCTGAG
POPA4	solcap_stsnp_c1_8828	GCACATTCTGGTGAGCTAGAATTTTTCAAGTTCTGACTCAGACTGAGCAC[A/G]CATTTTGAGATTGTAGAGGGCCATCTCTTCATCATCTTCAAGAGAGATTT
POPA4	solcap_stsnp_c1_8838	CAACTTCTTGATATATAGCATCGGACAGTTGCCTCAGTTTCATATTTTCT[A/G]CACCTGGACGGTTAAGTGCTGCTGATTCTTTCACTGTAGCTCTTAAGCTA
POPA4	solcap_stsnp_c1_8854	TTGAAGTTGAAGAGGTAGCAATTTGGCAAAATATACATTCCGATAAAGCT[A/C]CTCCGGTCATTCTTCCGACCTCCGTCACTGTTCGGATCATATCACCATTG
POPA4	solcap_stsnp_c1_8866	TGTGGGAGCAGCAGTTCAGGGCGTGGAATCCCACGAGGTCTTTCAATGAA[A/T]GTTATACGCTGATCATTGGAAGCATCATAGACTTTAACTCCTGTATCATT
POPA4	solcap_stsnp_c1_8877	GCACATCATGGACGACTGATCCTCTTCTTGGGAAACAAGAATACGGCTCC[A/G]CTTGTTTCAGTTCAGGCTCTGATATTGCCCCCATCTCATCTGAGAATAGA
POPA4	solcap_stsnp_c1_8881	GATAGCACCTTGAACAGTACACTCGTTCCTTTGTCGTGTGCGAAAACTAT[A/G]CTCGTCTTGAATGGACGATCGGTTCGTGGAATTATTGGTTCTCTGGCTAA
POPA4	solcap_stsnp_c1_8890	TGAGGCTGTGGAATACTTGATTGGATATATGACATCTGAATTGCCTGAGA[T/C]GACGGTGTTCCATGACCGGACTGGCCAGGTCTTGGGGGAAACTGCTGCAT
POPA4	solcap_stsnp_c1_8893	GGTTATGAGAAAGTCTTCAGACAAACATTTGAGACTGTCCCAGAGGAAAA[A/T]CTTTTGAAGTCATATGCATGCTACTTATCTACTTCTGCTGGTCCGGTCAT
POPA4	solcap_stsnp_c1_8906	ATCAGATCAGACGAAGAAAAACTCAGACCAGCATTGCATTTTGTGAAATT[T/G]CCTGTGGCAGTGTCAAATGATAGATCAGTGCCCAAAGCAACGGTATTGTT
POPA4	solcap_stsnp_c1_8914	TTGACATGTTTACTTGTTTATCATTACACTTGCAATCCACACACCAGTTG[T/C]ATTTTATTAACTTAACCAGAAGATAGTCTCAGCAATAAGTATCAGATGAC
POPA4	solcap_stsnp_c1_8929	TTAACGACTTTCAACTCCACCAACAACAACTCCTTTGCCACCTCCAAGAT[T/C]TCAACTAACAAAACAGTTCTCCCTTTCACCAACCCAATTCCACCATTCTT
POPA4	solcap_stsnp_c1_8939	CAGTTGGTTACTTTTACAAAGCCCCACCATCCACTATGCAAAGGATAAAG[A/G]GAGTCCCCACAATCCCACAACAAAATGGTGGAAGAAGAGCAGCTAATCAT
POPA4	solcap_stsnp_c1_8946	GGTACATCTCCAACAAGCATCCAATCTCCATCTTTATCTTCATAGGTTGG[C/G]ACATATTCAGAACTATTGAGGAGATCCATCAATTTGCTCTCATTCATAAA
POPA4	solcap_stsnp_c1_8955	AACTTCTAAAGAAGACTGTTGACAGCCAGAATATTTCCTTTTCTGATGCT[T/G]CCAAGTCTGCTGGTTACGCAAATGCTAAGGGGGATTTATCTGAAGTCTTT
POPA4	solcap_stsnp_c1_8963	CTCATCCTCTCATTCGTCTCTGCAAATCGAAATCAAATTAAAGTTTAGCA[A/G]ATTTTCATTGAGCAGGAAGAAGAAGACGATGTCGTCTATTGGAACTTCAA
POPA4	solcap_stsnp_c1_8968	TGCTGGCACCTATGTTTTGCAAAGCCATCTTTGATTCAGTAAGAAATTTC[T/C]GGATGAAGTGTTAGGTATGTTCAGAGAATTCTTCAGCAGAACAATTGCAA
POPA4	solcap_stsnp_c1_8983	CTCAACTAGCATGAGTTGCCTGGAAGCTGCCAATCGATCTAACTCATTCT[A/C]TATGAACTTCTCAGAAAGTGATTTGGAGTCTGTAGATTTTGTAACAGAAC
POPA4	solcap_stsnp_c1_8991	TTAATAATCTCATCCTCCCGCAAAATCTTCTTGTAAGGATATTTCCTGAC[A/G]ATGGCTTCAAGGTTCATGTGATTGAAATATTCCTTCCCAATTACTGGCTT
POPA4	solcap_stsnp_c1_8993	GACACTGGTTCACTGGAAAGCCCCAGTGGCGCTTTTCAAGTTTGTAATGT[T/C]CAAATTTATGGAGGATTCATTCTTCATATTGGATCTTTCAGTGGACAGGC
POPA4	solcap_stsnp_c1_8999	GCACGAATAGACAACTTGGAGGTTTTTGTTCCTTGAGAGTTTGATTTCCT[T/C]TGAATAGTCACCATAGGTGTCTTGACAAACGAGGAGGACTTTGCAGACCA
POPA4	solcap_stsnp_c1_9011	TACTGTATGCCCGGGAAAGAACATATTGTGCAATTTGACAAAACTTTGGC[T/C]TCGTGTTCCATTCCCGGATATATTCCAAAAGCAACTGAAGCTCTTCCTTA
POPA4	solcap_stsnp_c1_9023	TGATGAAGGAAGCCACCACATTCCAATTCCCATAATAACTGCTAAAGGGG[A/C]ACTAACTCCATACATATATCGCCAACCAGCAACAGTTTCTATCAGAAGGC
POPA4	solcap_stsnp_c1_9027	GATGCAGTCCAAGATGATTTGAAGCGTGCCACTGGAGAATTTGTAAAAGA[T/C]GAGACTGATGCTAATAAACTAAACCGGGTTCTGCAACTAACAGGATTTAG
POPA4	solcap_stsnp_c1_9054	TTATCGGTGCCAGAAAATGTAAGTTGTATACCGAGGCTACAATCAACATT[A/G]CCACCTCGATTCTTGCAGTTATTAGTCCTGATAGCACAGTCCTGACCGTT
POPA4	solcap_stsnp_c1_9060	AAATGGTGGCAATCAGTGTCTGGTGGGAGTACATCTGCTTTAACCCCCAT[A/G]TGAATAGAAAGAAACGAAGGTGCTTTTACATAAGCTTTCTGGAAATTTTC
POPA4	solcap_stsnp_c1_9066	ACGCCAACGACGATAATTGCAACAATTATGAGGAGGATCATGATGGCGAA[A/G]CACATCCATTTTCTTGAATTCTTTTGAAGTTTCTTTGCCTTTTGTAGAGC
POPA4	solcap_stsnp_c1_9069	AGCCTGCCGTCTTTCTTAGCTCGTCACACAATCCCAGGACTGAATGTTAC[A/T]GTGGACCCATGTGCTGCAATTTTGGTTTTTCTAGTCACTGGACTTCTGTG
POPA4	solcap_stsnp_c1_9075	TCAAATGGAGACATGTTTGAGAAGAATCATGATGAAATTGACTTTGAGTT[T/C]TTGGGAAATATTAGAGCAAAAAATTGGAGAATTCAAACTAATATTTATGG
POPA4	solcap_stsnp_c1_9079	ATATCTTGGGGTGCAGTGACCACTGCAGTTTTCATTTTTACCATCTTCCT[T/C]TTAATTGGCTACACGGGTTACAAATCTGCAAGCCACATTAATAAAGTAGA
POPA4	solcap_stsnp_c1_9085	AATCATCATTTCCACTCCACCTGCATCGTGAAATGGCTTAAGATGAACGC[A/G]ACATGTCCACTATGCAAGTACAACATCCTGAAGGGGAATGATCAGGTTTA
POPA4	solcap_stsnp_c1_9086	AGTTGTTATAATTCATAGCCAAGTTCGAAAAATAAGACAAGAAATGGAGA[A/G]AATTAAGTATCCAGCTTTAACGCAACCGGAGATCACCGGAAAACAGCAGC
POPA4	solcap_stsnp_c1_9093	TGTCAAATGTCTCTGGAATAACAAGGATTGCAGAATACATGTTTCTCTCA[T/C]GATGAGGAATATGCAATTTCTCAACCAAAATCCACTCCCATATAGTATGC
POPA4	solcap_stsnp_c1_9094	GCTCAAATTCGGATGTAACTGTTGTTGTTGATGGTACTTGGAGGGAGGGC[A/G]ATTTGGTTGACTGGTTGTACGATGACTGTTATTGGTCCGGACAAGTGACG
POPA4	solcap_stsnp_c1_9107	TTAGACCAACCTAAAAAGGAAGCATCAAGTGTTAGTAAGGAGGATATGCG[T/C]CCTGTCAAATCTGAGGGCTATGGAAATGCTTCAGAGATTGAAAACTTCCT
POPA4	solcap_stsnp_c1_9111	AACTCATTCACACCAAATTCAAACTTATTTGCAATACGCTCCAAGTGCTC[A/C]ACTGCTATCCGAGAAGCCATTTCATATCCTTCTGCAACTCGAATAGGGTG
POPA4	solcap_stsnp_c1_9122	TTTTTCTGGTGTTGAAAGGGTTGATTTTGCCTTTAGATTGTAAAACAAAC[A/C]CTTTCTTTTGCTATATATGGGAGGGTGAATTCGATAGCATGGGGTTTCTG
POPA4	solcap_stsnp_c1_9125	GATGATCCTAACCCCTTTTGACTGTTGTTCCTCCTTGATTGACCATGACA[A/G]CGAGAAGCACGCTGTGGGATAACTTCAGAATCCGTTGAATCAGCTGTTAT
POPA4	solcap_stsnp_c1_9143	GATCCAGTAAAATATGTAAAACTTTGTGTATATGAAACATAATAAAACCT[A/T]GTCATCTTGAATGGACGTGGATCAGCATCCAGTTTGCTAGCAGCAAGTAT
POPA4	solcap_stsnp_c1_9150	ACTGAGAAAATGAAAAACAAAATTGCTCTACTCCACAAGGAAGCAGAAGA[A/G]AAGAGAGCGATGATTGAAGCTAAACGTGGAGAAGATCTTCTCAAGGCAGA
POPA4	solcap_stsnp_c1_9153	GGTCCCACTGATAATATATCAACTTTACCAACAGCTTTTTTCAATTTCTT[T/C]ACCACTGCTACTGCATCCATCTCTCCTATCACTGTTAATTTTTGCTCCTT
POPA4	solcap_stsnp_c1_9163	ATTTTCATTTACAATTCGCTTGTTGCCGAATATTCGTTGTTTTCGTGGTT[A/T]TTGATTTTGCTATGGAGAGTATGACGCTCACTGGATTATTGAAACATGTT
POPA4	solcap_stsnp_c1_9167	CTGTCAAGGAATGTCTCACGATTGACTGGTGACCATTTTGGAAACTGATC[A/G]AGAAGCCAGGACAAGGCAAACCAAACCTCACAAATAACTGATACTAGCCA
POPA4	solcap_stsnp_c1_9171	TGCTTTCAGGCTCTAACATTCTGGGGACAGGTTCATCAGGTAAGGCAGCA[T/C]TCAGCAACACAAGATTTGGTGGAGGATTGCGAAGCATTTCAAGAACAACA
POPA4	solcap_stsnp_c1_9179	TTATAATGGGAATTCAGGAAACAGCTTCTTTGCAGACATGATGAACGAGC[A/C]ACCATTTTTTGAAGCAGATGTAAACCCTCTTGAATTTTTAGCCTCTCAAT
POPA4	solcap_stsnp_c1_9180	ACCTGTATTGGCTAGCTCTTACAATGGTGGGCAGAGTAGGGGAGTTTATG[C/G]TGATAGGTTGCAGAGCCGAGGTTCCACACGTGCAGCTCCTGTCTGGCTTG
POPA4	solcap_stsnp_c1_9223	GGCACCGTTGGATGGATTCTTGGCTGCCTTGGAGAGCTTAAGAAACAGGG[A/T]CGAGAGCCAGTTCCACCAACAGGAATAATCCCACTTGGCACAGGAAATGA
POPA4	solcap_stsnp_c1_9237	CTTCTTATCGTCTTTATTTCTCCCATCCAGGCGCAGAAGAGTCAAAGAAA[C/G]TGAAGAACCACATTTCTCCTTACAAACAACAGAGCCATGTATATTTACTT
POPA4	solcap_stsnp_c1_9242	AGTTGAGTAGCTTGGGTTTTATCCGGAATGTAGTAGGTCACTGTTTAAGC[C/G]GGCAAGGTGGAGGTTTTCTTTTCCTTGGAGATGATGTTGTCCCGTCTTCT
POPA4	solcap_stsnp_c1_9246	GCGCCCATCAAGTTCAGAAAGCGGTCAGTATCTCTATCAAGTTTATATGT[A/G]ATGGTGAGGCTCACAAGGACTGCCAGAGGCAAAGGAAGAATAGCTGGAGA
POPA4	solcap_stsnp_c1_9262	CCCTAAATGAGACGTTGAGGTTCCAGTGGACGTCTCATGATCATTGTCGG[A/G]ATTCCTGGCGAAATTAAGGATATCTGATGTTTGAGAAATTTAATATTATG
POPA4	solcap_stsnp_c1_9264	TCTACCGTCTCTACTAAGAGCAGAGCAGAGCAGTGAACTCCTCTCTCTTT[A/C]TCAGATGGCTGCTGCAACTTATCTTTGTTTTTCTCCACCAATTTCAGTTT
POPA4	solcap_stsnp_c1_9285	ATCCAACTTTGGTGGTCCAGATGTTTGAGAATTGCCCCCTTCTGAACCAA[T/C]CTTGTCATTTGTGACATCAACTTTTGAAAGGGACAACTCTTTACTCGGAA
POPA4	solcap_stsnp_c1_9298	ATGAAGGGTAAAGGGGGTTTCTCTTGGTATTTGCCAAGGACTTGGAGATA[A/G]TTTGCGAAATTCAAGCTGGTGGCTTTGATTCGAACTCTAACGGAGGTTGG
POPA4	solcap_stsnp_c1_9300	TTCGATCTGGAGGTCATGAATGCAGATGCTGAATTGGTTCTTGGAGATCA[T/G]GGTGCACAACCCAGCCCTAGCAATGTTGCACGTGGTCTTTCTTCAATTTT
POPA4	solcap_stsnp_c1_9302	TCTTCTTTGTTCACTTCTACTTGATGTTTTTTCGAAAATCCCATGTTTTA[A/G]ACAAAACCCCAATTCGCAAAAAATGATCTTTTATTGAATAGAGATTCAAA
POPA4	solcap_stsnp_c1_9328	GCTGAGTCTTTGGGAGTACTACTGAGTTCTTCTTCAGTTTGGTCTTCTGG[A/G]GATTTTTCAGGAGAAGGCAAGACAGCAGCTACAGTGAGGAATCTGAATGT
POPA4	solcap_stsnp_c1_9342	CTCCAAATTCCATCTTCCATACATCACACGGCATTGTCTGTGAGTTCTTC[A/G]TGTACAGTATCCTCACAGTGCATGCAAAAGCTGATGAGTTAGGCAACAAT
POPA4	solcap_stsnp_c1_9369	GTACCTTCACACTTTAGAGGTTCATCCATGTTTAAAAAACTTGTCAAAAC[T/C]GACGCCAAATTCAAATGTCCTTCATGGGGCTGTTGAGCTTGCTTTTCAGC
POPA4	solcap_stsnp_c1_9376	AATGGGGAGCATTCCACTTCCCTCGTTGTCTCTACTAATTTCCAGTTCCA[A/G]CTCCTCCATTTTTGGAAGATCATCAACGTTTTCCTATCCTCCCGGGCGAT
POPA4	solcap_stsnp_c1_9378	CGAGAAGAAACTGAACAAGAGTTCTTGGAGAGGTGTGCCAAGACAGCCGC[A/G]GAAATGGAAAATGGAACCATTGTGGAAGAAGGTGATGCGGAAGATCAAGA
POPA4	solcap_stsnp_c1_9382	TGAGCATGTGGACGGCTAATAGCAGCATCATCCGAGTCAACATATTCCTC[C/G]TCACTTGAACCAAACATACTTGGGAAGGAAGGAAATCCAGGAAGAGCCAA
POPA4	solcap_stsnp_c1_9399	ACCCCTAACATTCGCGATCTATACACCCTCGGCCGCAAACTAGGACAAGG[T/C]CAGTTTGGCACCACTTATTTATGCACCGAATTGTCTTCCGGTATCGACTA
POPA4	solcap_stsnp_c1_9410	ACCCATCTTAATGTACAGCGTATCGTTGCTGATGCCTCCAAGTCTCTTTA[T/C]GATTCCTTCCATTTGAACTTCTCCTCTTCTATTCCCAGGCCCTTGCTCGA
POPA4	solcap_stsnp_c1_9427	CGAGCACCTTTCATGGTTCCAATAAGAAGTGAATGAAATGTATCTCTCTC[C/G]GGCTTTATTCCATCGAGCAACATGTCATCATAAACATCCCTCAACAAGAA
POPA4	solcap_stsnp_c1_9430	GTGTTAACGGCATTATTTGCATTCCATAGCCAAGATGTTTCGCGATCTGT[A/G]TTAGCTTTAATAAGTATTTTTGTGATAATAAATGCGGTGAGCTCATTCCA
POPA4	solcap_stsnp_c1_9436	GAAGCTTCTTTCAGAGCTAGAAAGATAACTTCCCATTCCTCTTCACAGAA[A/T]TTGCCTCTCAAATCACCTGCCAACCGCATTACAGAAGCTACCCCAGTGGC
POPA4	solcap_stsnp_c1_9442	TTATAGCACCAGCAGACAAAGGCACATTTGAGCTGAACGACTCCCATTGA[A/G]TTTCTCTCAATATCTTAAATCTTTCATCAAATGTAACAAACCCAGCTTGG
POPA4	solcap_stsnp_c1_9445	TATAATGCACGTAAAGTGGATTTGCATTGGCTGCTTGAGCACAAACAAGT[T/C]TTGGGATACGATCAACAAGCCCCAGCTCCTTGCACATGTGGAAACCTTTG
POPA4	solcap_stsnp_c1_9450	AGCCGTAGCACCAATAAGGATCAATTCCTTTTCCATCATATCAGATAGAC[A/G]TTCAAGCATGGCATCTCTATCACCACTGATTGAAGCTTTGGCTTTAGTGA
POPA4	solcap_stsnp_c1_9459	GAGAAGGTTTGTCCTCCCCACTGTATTTTGGCATCCAATACATCTACTAT[T/C]GACCTCAACGTAATTGGGAAAAAGACGAGCTCTCAAGATCGGGTTATAGG
POPA4	solcap_stsnp_c1_9462	CTACAGGCAACAATGGACCTTATGTTGCTGAGGTAACTGATCGCATAAGG[T/C]CGAATAATCCTTCCAGTCCTGGAATTCGGATGCAATTTAAGTCACCAACA
POPA4	solcap_stsnp_c1_9465	TGCTCCTGGGGAGGATATACCTTTATTATCAACCTTATTCCAATGCATGC[T/C]CTACTTTGCATCGTAACTGGGCGTTATTCTTCACGGCTTTATATTGCCTA
POPA4	solcap_stsnp_c1_9477	AAAGAGTACACTGCCAAAAATGTGCACAATCTTCTAGTTTCTATCGGACA[A/G]GAAAACGCGTTACATATTATAGACCAACTTCTACACATTATCATTCACAT
POPA4	solcap_stsnp_c1_9498	TTCCTTTTCAAGCAGCATTTCTGCAATCTGAGCCACATGTTCTTTGTGTT[T/C]CTCTACGAGTTGTACTGTATGGTCATATGCCTTGGCTACCCATTCTCTAA
POPA4	solcap_stsnp_c1_9502	AGAAGAAAATTGATATAAATGAGCCCCAAATTTGTAAAAACAAGAGCTGC[A/G]GTAAGACCTTTACAGAAAAGGAAAATCACGACACTGCTTGTAGTTACCAT
POPA4	solcap_stsnp_c1_9503	CCGACTCAAGCTCAACTCAAATCAATAATCGCCGAGGAAAAACTCACATC[C/G]CCGTTCGATTTCAATCGGTTTTTGGAACTCATGTCGAAACATCTAAAGCC
POPA4	solcap_stsnp_c1_9522	CCCTGGCAATAGCACTGGTTTACGAATAAGTCCATTCATTCCAATCTGCA[A/G]GCATCTTCCAGTAACATTTTCATCAGCAGTCGCAGTTAAACCAACTATCA
POPA4	solcap_stsnp_c1_9538	TTGCGAGTCTTTAGATAGCTGTATCAGTTTGTTTCATTTTAGTTGTTAGG[A/G]TTTTTGGTGGTCGAAGATGTATCCTTCTCGAGGAAGTAATGTGTATGGCC
POPA4	solcap_stsnp_c1_9544	TAGGACACGATCTACTATTGCAAACTGGGAAAAGAGAGATAAAGTTCCTG[C/G]TTATGAGGGTCTTGCTCCCTGCACTGTTGGGGCGGTACCTGCTCCGGATG
POPA4	solcap_stsnp_c1_9547	TATTCAAGATGGATGTTCATGAATCGAGCATTTTCTTTGCTTTGTGACAA[T/C]GTTAGAGAGCCTTCAATAACCTGATCTTGCTCCACGTCTAAGGGTTCATA
POPA4	solcap_stsnp_c1_9550	GTTATATGGTGCTCCCTAGCGAATCAGCAAAACCAGTACCACTTGATCGC[T/C]TGAAAAGCAGATTGATCTTCCATGATGGTCGCCTGGTGCAACGCCCAACT
POPA4	solcap_stsnp_c1_9571	CATGATATGATAGCACCAAGCCAGAGCCAATTGTTTTGTCCAAGAATTGG[T/C]GTGATAGGCTCATCAGATGGGTTGGGCTTGAACCATATGGTCCTCAAGTT
POPA4	solcap_stsnp_c1_9578	TTCTCTCTGTCTATAGCCACCGGAAAATCAAGAATTCCACCGGAAAATCC[A/C]CATTTCAAAGTTTACACTATTCCGAGACACTGCCGATAAACCCATTGGCC
POPA4	solcap_stsnp_c1_9597	TAAATGCCAAGAATTTTTGCAAGGCAGGTTTGATTCCTCTTAGCATGGCA[T/C]TGATCCATGTATGCAAAATAACTAGGAGCAAACTTCAAGAACGAGTCAAA
POPA4	solcap_stsnp_c1_9599	GAGCAGCTCTTAGAGTGCGTTGAAAAGTTAAAATCTGGGATGTCGGTCCA[A/T]GTTCCAATTTATGACTTTAAAACCCATCAAAGATGTTCAGATAGCTTTCG
POPA4	solcap_stsnp_c1_9602	TGTCTTCAGGGAAAGTTTCCTACTGCAAAAATTAAATAAATCTTCAAGAC[A/T]GGGTCCAAGCAAATCCATGACTAGAACATTGTAATCTCCTTCCACACCGT
POPA4	solcap_stsnp_c1_9618	CCTGGTTGCTGTTCAAGTGCTTTGGCTTCATCAGCTGTTAGCTGTGTTGA[A/G]TAGCCATGGATGACACTGTTGTAGGTGTAAAGCACATTGGCACTCTTGGA
POPA4	solcap_stsnp_c1_9624	CTGCAGAGTATTACGAAAAAGATGCAGTGATAATTGTACCTTAAGGTCTT[C/G]TTTGGATGGAATTGATGATCCTCAAGCACAGGGTAACGCTACTCTCTTCG
POPA4	solcap_stsnp_c1_9635	TGGCCTGAAGCAATGGGAACATTAGTGGGCTTTTTGGACACAACTAAACT[T/G]GATAAATAAGAGAGCCTTTGTGGATCTTTAGAGGCCATGTTGATTACAGT
POPA4	solcap_stsnp_c1_9643	CGAGTGCCTTTGGCTAGATCTTTTGAATCTCTTTCTTCACTATGCTCCTT[A/G]TTGATAAAATCTGTGCCGTCAAATGTAACTCTAGAGTTCCTGTACTGGCT
POPA4	solcap_stsnp_c1_9644	TAGAAGTGCTGATCCTAACAGTGATCATTTACGTTCAGCAACTCCAGCTT[T/G]TACTCCACTTGCTGGAAGATGAACTCAGTAGCAGATTGACGACTTCTCCA
POPA4	solcap_stsnp_c1_9647	GTCATACCAACACCACTGTCAATGATTGTGAGGGTATTGTTGGTCTTATC[A/G]GGGATGATGTGAATGAAAAGTTCAGGTTGAGCATCTAGCTTGCTCTTGTC
POPA4	solcap_stsnp_c1_9649	GGCGAAGGTGCAGACTGTTTACAGCATTACAGTTGAGCTAAATTCGAAAT[A/T]ACAAGGTTGATTCCCCTATGCCCCGTCTGGCTGGACAAAAGGATTGGATA
POPA4	solcap_stsnp_c1_9651	GGGTAAACCATATTGACTTCAATGTTGTTCAGTCTCAGTACAGCACTAAG[T/C]TCGAGACCGATGTACCCTCCCCCAACAATAACAGCTTTACCATTTTTCTT
POPA4	solcap_stsnp_c1_9658	GCCTCTAATTAACCATATGTATATTCTCAACAAGCAAAAATAAATAAGGG[A/T]AACTCTCAGCCAGTGAAAATGGAAAGCTGGTATTTCCTCAGCTGGAACAT
POPA4	solcap_stsnp_c1_9660	TTGGTACAGATAATGCGAGAAAGATTGCTGGTACACCTTCGGAGTTTGCC[A/G]CAGATTGTTGAAAGTTTGAATAGGCAGGAAGATACTGACTCACAGCCAAG
POPA4	solcap_stsnp_c1_9665	CAATAGTGTGAGCCAGTGGAAGAATGATTTGTCCACCAAAACTTCCAGTT[C/G]GAGTGACTGGTATGCTGCATGGACCAGCTTTAACTGCAGCAGCTGAATAA
POPA4	solcap_stsnp_c1_9668	CTCTCTTTAAATAACATGACTTAAGCCTGTGAAAGTGGAGAAGAAAAAGA[A/C]ACCAAGAAAATGCCAGAATACTGTGTAACAGGGGGTACAGGGTTCATTGC
POPA4	solcap_stsnp_c1_9670	GCAATCAACATAATGATGCTCCTTCTGATTCGACATGCCGCCTGATTGGC[T/C]TAGCTATAGCTACTTGCTGCCATCATCTTTGTCAGTGGAAGCATTACATA
POPA4	solcap_stsnp_c1_9678	GTTATGCAGATGCTGAGGAAATTCTGGATGTGAAAGACTTGTATGATCCG[T/C]GGCAACAATGGGCATCATATATTTTGAATGCAATAAAAGCCAAAGAACTT
POPA4	solcap_stsnp_c1_9691	TCCCTGCTGGTGTTCCTAGAAAACCAGGCATGACAAGAGATGATCTTTTC[A/T]ACATAAATGCAGGAATTGTGAAGACTTTATGTGAAGGAATTGCCAAGTGC
POPA4	solcap_stsnp_c1_9696	TTTGGAGAAGGAAAAGGTACAAGTAAACGACCAACTCCATAAACGGCCAC[A/T]GCAAAGAAATGGAGTACCAAGCTCATTGGATTAGGATTAAGACCAGAGAG
POPA4	solcap_stsnp_c1_9725	TTAAGCATTTCCTCTTGACTCATTTCCCGGAAAACTGGTCCTTCAATAGC[A/G]ATACCATCATCGGTCAGTATACCACATTCCCTAGCTATGGCTTTTGCAGT
POPA4	solcap_stsnp_c1_9732	CTCGAACTTCGAGCTTGAACACGTCCTTACAGTTCCACACACTGAGTACA[C/G]CCCATGACTCGGGCCGATTCGTTAAGAACTCGTTGATACCTGGCCAATTA
POPA4	solcap_stsnp_c1_9737	ACTTCAACTGTTTGTTGAATGGTGTCATCAGTTTTTCCCCATTCTATAGT[A/T]CCATCTCTGTTGGAACTGTGCTCCCAAGGATTTTGGGAACCAGGTGCAGC
POPA4	solcap_stsnp_c1_9741	GCCTCGGGGTATTGTTGAGTGTTTCTATATACATTTGTCCGCGGTATCCT[A/T]CCTAGAGTAGCTGTTCGTGGCCTCGTGACTTGGAGGAGAATCTTAGCAAA
POPA4	solcap_stsnp_c1_9742	AGCGACCCACTTTCCCCAGTGGCGTTGTCTAACACCTCTGTAGAGTTTAG[A/T]GGGTTTTGGTGGCGACCCAGATTGCTTCATTGGAACCGGCTTTGGTGCCA
POPA4	solcap_stsnp_c1_9753	TCAAAGCATATCTTATTTGGCCAGTGGAAATAGTATTTCTCATTGCTGCT[T/C]ATCAGTTTCCTAATATAGAACAAAAATTCAAGCTAGACTGGAAGACATTG
POPA4	solcap_stsnp_c1_9761	TTTCTAAACCATGCTCTACCTTGGTAACAGCAACAGAAACCTGATCTGCA[A/T]TGGCCTTTTTCATGCTAAATTTCACCTCCGAAGATTTGTCATCAACAGTT
POPA4	solcap_stsnp_c1_9779	TTTGATCTCTTTGATCTGAAGCAAAGAGGAGTCGTTGATTTTGAGGATTT[T/C]GTTATGGCAATGAATGTTTTTCACCCAAATGCCTCCCAGGAAGATAAGCT
POPA4	solcap_stsnp_c1_9783	GTCATGCATAGTGCACTTCCAAAGCTTTTAAGTCCATCAGGTGCTTGCGC[A/G]TTGAAGAATTCTAGTTGAGCTACATACATGAATACTTCTGAAGCTCCTAT
POPA4	solcap_stsnp_c1_9787	GGTGCAAAAATGTTTGCTCTTGGAGTAGTTATTAAAATTCCAGTGCCAAA[A/G]CAAACTGCTAAAACAAACTTCCAGGTGACGTCAGGGAGAGCAAAGTATAA
POPA4	solcap_stsnp_c1_9790	TTTTCAAGAAATCAAGAAACCCTATAGATTAAAATCCATATGAAGATGAA[A/T]TTCTGAGAATTTTGAAGCGAAACAAATTTGCAGGTATTGTGAAAACCTAG
POPA4	solcap_stsnp_c1_9796	AAGGCAGTACAACATGGTAAAGTTGTAACAGCGGATTCTCAGTCAAACCG[C/G]GAAAAGAAAACATGGTACCCAGTTGCAAATGTTGCTACTGACTCGCTCCC
POPA4	solcap_stsnp_c1_9808	AAACAATTCTCTAGTCTTGGGTTCTTTGAATTGATATGCTGCTTCCATCC[A/G]TCAAATGAGGAACGAGCCTTCATGAACTGGTTTGAGGTTCCATCCAAGTT
POPA4	solcap_stsnp_c1_9821	CAAAATTCATATAAGATAGAGATACTGAAATCCCCTCAACACAACAATCT[T/G]GAGTGAACAATGGAGAAAAACTACGATCAATTCAAAGGACAATCTCGTCT
POPA4	solcap_stsnp_c1_9824	AAGGCTAAAGGTGCAATTTTGAATGTTAGTTTCGGGTTCACTGTATCAGG[A/G]AGTAACTCGATTGAACCTAGCCCATTCGTGCGAGGCATCAAACCTGCTGC
POPA4	solcap_stsnp_c1_9825	TCGCAAATGTCAACAACAGACACGCTGATAACAGATACAGGCACCATAAA[T/C]CTCTCATATCATTAGTCCTCTGCACGAGAGTATCGCAGCTTTACTCCTGT
POPA4	solcap_stsnp_c1_9832	CATAAATACAGTTTAATTTATGTCATCACAAAGCTTGGGCTTCTCTTTGT[A/C]TATGACCTCGAAACAGCTACTGCAGTGTACAGAAATAGGATCAGCCCAGA
POPA4	solcap_stsnp_c1_9838	TTAAATTCCATGCCACCCCATCTTCCATACACTTCACCTGGAGGTACAAC[A/G]GAAGTACCTCTCTGACGAAGCTCTTCCTCCAAAAGTTCAGCAAGTTCTCT
POPA4	solcap_stsnp_c1_9845	GAGATTTTTGGCGTTCTCTCTTTCGTTTTTTGGACTTTAACTCTAGTTCC[T/C]CTATTCAAATATGTCTTTATCGTGCTTCGAGCTGATGACAATGGAGAAGG
POPA4	solcap_stsnp_c1_9851	TTTCGTCCCGTGAATCCACTTCCGACTCGTTATCTATGGCAAATCTCACT[T/C]TTCTTTCCACAGGTTGCATCTCTATCACATCTGTCACACTTTCAACTGTA
POPA4	solcap_stsnp_c1_9852	AAAAATGATCAGTGGAAGGAGCCCTTTGAGAATCTGCCAGATTATGCCTT[T/C]GCGGATGTAGCAGATTGGGAGAGGAAACTGATTCAAGATCGTGTGCGTGC
POPA4	solcap_stsnp_c1_9854	AAGAAGAAGTTTGGTTTCATCCAAGTACCACTTCCCAGACAGAATAAGAA[A/G]AAGACACAGCCTTTGAACATGAGATGATCTGCCCTTCCTCCCACATCAGT
POPA4	solcap_stsnp_c1_9863	AAGCAAAGTCAGGCTGACCTGTATCTCGAAACTTACCAAGTTTTGGATTT[A/G]GAAATGAGCCGTCTGCGTGAAATTCAGAGATGGCAAGCATCCGCGGCATC
POPA4	solcap_stsnp_c1_9866	ACTGACCAAAGTGGAAAACAATGCTAGAAAAGCTCCATTTCTTGAGAGCA[A/T]AAACTCAGTCCAGGTCAAGGGCTTGGTAATCTGAGTTAACACTTCCTGAA
POPA4	solcap_stsnp_c1_9876	AGCACAACTCTGTAATTTTCATAAAACGCTTGGCGTGCTCCGTATATCAT[A/G]CTTAACATCATGCTAAATCCATGATTCTGCAAATAGTGCTCTTGGATTTG
POPA4	solcap_stsnp_c1_9894	ATAATACCATTACTGTTCCTTATTCTTTGAGCTTGTGGTCTCCTTTAGCT[A/T]CTTCTATTGATCAGTGCAAATCTCTGTTTGGTAACAATATTGCAGTGTAT
POPA4	solcap_stsnp_c1_9909	CTCAATTAGGTCCTGATCATTATCAATATGGACTATTTCAAGATATGGTT[T/G]CATCATTGATCAACAAAAGAGAGCCATGAGCATTTAGTCAAGTACTAAAA
POPA4	solcap_stsnp_c1_9919	GATTTTCAGCTCATGTTCAGAATTCTGAAAGCACTTCTATTCCTTGGATT[T/C]GTATCTGTCATGACTGTGTTATTTGTTGTTTGTGGCCTGACCTTAAGTGA
POPA4	solcap_stsnp_c1_9928	TTAACTTATCAAATCCTTCAAAGGCAGATGGATGATAAATTGAACAAGAA[T/C]GGAGATTTAGATGTCTCAGCTGCGAACATGTGAAAAGTATAGATGACAAT
POPA4	solcap_stsnp_c1_9935	CGTATCAATAGGTTACACAACAACAAAAACTTGCATTACACACTGTTACT[A/G]GTGGTAAATGCAAGATCACAGAGGAAGTGTCTATTCACACCAATGTCTTG
POPA4	solcap_stsnp_c1_9944	TGTTTAAACTGGAACCATTCAGATCTTCATGACTCAAGTTATCTACACCA[A/G]TCTGAGAAGTAACTCTGCTCTCTTGGTCGACCAACATTTCATTGGCATTT
POPA4	solcap_stsnp_c1_9945	CTTAGTTAAGTATGGAAAGCAATGGGATGGGAGAGAAGCTCCCCACATAG[T/C]AGGGAAAACCCCAACAGAAGCTGCGGCTGCTGTTGTTGAAGATTATGGGC
POPA4	solcap_stsnp_c1_9947	TTTTCAGTATTGAAAAGGTAAGCAGCAAGAGCCTTTCCAAGTTCAGTTTT[A/G]CCAACTCCTGTGGGGCCCATGAACATGAAGCTTGCAATGGGCCGATTTGC
POPA4	solcap_stsnp_c1_9952	TACAGATGACATGTTTGATGATCTCCTAAGAACGCATGGGAAAGTGGTAT[A/T]CAAAAGAAATGACCAAAAACCTGCAAGTGAGGAGATTGATGATGATGCTG
POPA4	solcap_stsnp_c1_9968	TTCTGAACCACTTGAAAGCACTCTCTTTCTGTAGAATTTCAAGCCATCAC[T/C]TGAGGGATTACGCAATAATGGCGGATGCATGGCATAAAAATTTCCTAGGG
POPA4	solcap_stsnp_c1_9977	GGAAATATTCTTTTTCCCATCAGTTGCTCGGATGAGGCACTTAAATTCAA[T/G]ATTTTCACCAGCTGTCTTCATCTTATTCCGTTGGGCTTTAGATTTATCAG
POPA4	solcap_stsnp_c1_9982	CCGAGACCACCACCTGCCAGTAAACAAGTTGTGGCAAACCTCCCAGTTAC[A/T]ACTGTCACAGATGAGTTGTTGACGAAGCTTGGTGCAGATGCGGAGTGTGC
POPA4	solcap_stsnp_c1_9984	GTGAATTCAAGGTTGCATCCATCAATGGATGACCAAGAAATGGAAGAGAT[A/C]AGATCAGTAGGGAAACAACATGAGATGGAGTGGAATGACACACTCAATTT
POPA4	solcap_stsnp_c1_10001	AACTTCTCTGCAACAGCTAACAACATTTCTAGGTATTTGTTCCTTCCTTC[A/T]GCCTTGGAATCTAATATATCCGGCAGGAATGAAACAAAGCAGATTGCAGC
POPA4	solcap_stsnp_c1_10020	GGTCAGTATCGTAGACCTTCACACGCTCAACGCCTTGAGATTTCAACAAC[T/G]CTATAACTTTCACTGCTGATGGTAAGTTGTTAGCTACACGGCCATAGTTT
POPA4	solcap_stsnp_c1_10037	AGTGCTCCAGGAGCTGAGATGAGCAGCACAGCTGAAGGAAACGTTTTGGA[T/C]GATCTGCGAGAGAAATGGCTCGAAGCTGAAGCTGCCGAACTCGATGAGAG
POPA4	solcap_stsnp_c1_10040	TCGTCACTCAATTGGCCCCTCGCTTGGATTTGTTTAACAAGCATCCGGTA[T/C]ATCAACACCCACCAATATATATGAAGAACCAGCAAGCAAAATAGAAGAGA
POPA4	solcap_stsnp_c1_10044	AAGCCACATCAAGCAAACTTCTCATTGCAAACGCAGTATCACCACCCCAA[C/G]CAAGCAATTCTTCTTTCCCCACAGATATAAGAGCAGCTAAGCACTGTGTT
POPA4	solcap_stsnp_c1_10054	TTAATATCTCTATGTACTATCCCTGTGGAGTGAAGTCCATCCAAAGCAAA[T/C]AGGAGTTGTCTCATAATTGTCAATATGATTCTATTTTCTCTATCCAAACC
POPA4	solcap_stsnp_c1_10065	CTGATGTGCGGAACAAAGGCCAATGCTTGAAAGTTGACTTTACATCGTAG[A/G]TGTTGGAGGTACTTGGGCATGTTGTCAAACGTCAGCCGGTGAGAAAATGG
POPA4	solcap_stsnp_c1_10069	AACGTCGCCGGAGAGAAGCAGCGATTCATCTTCCTCCACCGGAATCTCAC[T/C]CTTCAGTAAGTCAATCGCCGCCTCTTGCGCCACCGTTCCCATCACTGATT
POPA4	solcap_stsnp_c1_10075	AAGGGCAAATGGCTGCAGAACTTGTGGAAGAGCAACATCCTTATGCGGAA[T/C]ATATCCAACATCATAGCTAGGGGAGCACACGACACGGATTGCATTCTTTA
POPA4	solcap_stsnp_c1_10086	GCAGCAACTCTAGTAGCGGGTTTGAACACATCTTCCATCCCTGATGGTAA[T/C]GATTCGTCTAAAGACTTGTAGTTCTCAAAAACTAGAGCGACAATCAGCTC
POPA4	solcap_stsnp_c1_10097	TCTTTCACTTGGTGGTTGCCGTGCTTTAATTTCTCTTGCACTTAGTTGCC[C/G]ATATCTTGAACAAGTCTCTTTAGATGGTTGTGATCATCTTGAAGTAGCAT
POPA4	solcap_stsnp_c1_10111	TCAGCAACGGACTTGAGAGGATGTCCTGTATCGAAAATGCAGCCTCTACT[A/G]AATCTAGAGGTCCTTGATTTCTTGAAAATGCTGTCTAATACCGGGATGAG
POPA4	solcap_stsnp_c1_10128	AGTGAAACTGTGATGTATCCTTATTTCTCGAAGTGGATTAGGGGACATCG[T/G]GACTTGCCCTTGAGACTTAACCAGTGGTGCAACGTTGTGCGATGGGAGTT
POPA4	solcap_stsnp_c1_10130	CACGTGTTCGCCGACGACACATCCAGGTTCATTCCGTTGTAGCCTTCACA[A/G]AAATACTACTAATCGGAGTCGCGGTCAATCGTATCACTCGAGTCATCAAT
POPA4	solcap_stsnp_c1_10136	AGTGGACGCACCAAGTGCTTTTTTCCAAGAGAAGTACGCAATAATATCCT[T/C]GCAAAGGCTGGAACCAGTTCTCTTGACAGGCTAACATCCAGTAATACAAT
POPA4	solcap_stsnp_c1_10141	GGAGAATTTTGCTTAGATCGTCTAGATCGACGGTTTTTCTTCTTATCAAC[A/G]ACTACAGCAGTCTGATTCTGATTTTCCCCAGACTCCGCAACCAGTACACC
POPA4	solcap_stsnp_c1_10144	GAGGCTGAGGCGGGATTTGATATTAGGATGCCGCCAACAGCTGACCCCGA[A/G]CTTATGAGGAAGATAATCGAAGAGCAATGGGCACCAGCTTGGAGGAACAT
POPA4	solcap_stsnp_c1_10152	AGACATTGGAGATCTTATCTATGACAGATGATGCTCTAGAGAGAGCAGGG[A/C]CTCATGCTGCAGTTGTGAAGCAGAATCCTCCCTCACCAGGAAATCCAACT
POPA4	solcap_stsnp_c1_10157	TAAAGTTGAGAAATGAATGTGTCTTCAACTTTCAAGTAAGGATGAATTGG[A/C]AGCACTGTTGCCGCCGTCACTGACATCAAAAACACCGTCAAAGACACAAC
POPA4	solcap_stsnp_c1_10169	CAAGCCTTTCCAGTTTCTAGTTCCAATAATTATGGTGGTCTATTCCCAGA[A/G]TTGTACCAAATCTCATGTCCTCAAGCAAATGAAATTGTAATGTCTGTTTT
POPA4	solcap_stsnp_c1_10183	GTCGCAATCAATTAACTCCTGCTCAGAGAGGCTAACGAGAGATCCAGTGG[T/C]AATCTTATTGATACCTTCCATTGCACCAGTGGCCGAGAATGACCAGCAAG
POPA4	solcap_stsnp_c1_10200	CTCTCAAAGTTCTTCGTCTTCTGGTAGGCATATTCAACAATACCTGCATT[A/T]CCCTGTCGAAGGGCCTCCACCCCAAGCCTATACCAATGATCCTTCTCATC
POPA5	solcap_stsnp_c1_10207	CTCCAGGAAAATCTGATTTTCCTTTCCGTACAAACAATCGTTATCCTTTT[A/T]CTGAACCTCCGCCTCCTTCAGAAAACGACTGTAACCGCTCGCTGGAAGCC
POPA5	solcap_stsnp_c1_10218	TCTGTAGTGAAGGCGAAGATTTTGAAGAGTAGGTTCTGGGGGCTTAATGG[A/G]ATCTCTAGCTTCCGGGTTAACGTGGCTCGTCAACCACGATCACGAGTAAG
POPA5	solcap_stsnp_c1_10220	TGTTCAAAGATTGGAAATGAAACTCTTCAAGCTGTAGGTCGTTTTTGCCC[A/G]AAGTTGAAGTTTGTGTCTCTCAAAAACTGCCCACTCATTGGAGATCAAGG
POPA5	solcap_stsnp_c1_10230	TTATGCCGTGTAATAATGGGAAACATGGAACTGGTTTGTCCTGGATCAAA[T/G]CAGTTCCATCCCAGTAGTGAGGATTTCGATAATGGTGTCGATAGCGTTGA
POPA5	solcap_stsnp_c1_10238	AAGATCAACATGAGATGAAGATTTTTTATCATCAAATCCCCAAATAATTG[A/C]TGTTGCTGAGGAAGTGAATATAACTTTTTCTATAGTGTCTATTTGTGCAC
POPA5	solcap_stsnp_c1_10241	GAGCCATATAAAGAACTCTTGATGTGTGACCCAAAAGTTCTGAAATTTTC[A/G]TCATAGAAGGATATTTCCAAACAGTGAGCTGGTTGTCAGTAAAGCCGTGA
POPA5	solcap_stsnp_c1_10248	TCATTTTTGCTCTTTGGCCATCTAATAGGCGATTTATAGCCATCTGGTGG[A/G]GGTACCAAGCATTCCTGTCTTTCAAAACTAGGAGGGCAATGCCGTTCCAA
POPA5	solcap_stsnp_c1_10269	ACTCGAAGCTATCCTGTGCACTAGAATACAGTTGTTGAATTTCCTCTGAC[T/C]GAAGATTGCATTTGATGAAGAAAAAAGCAGTTGGTCTAACATTCAATACT
POPA5	solcap_stsnp_c1_10274	GGCATTAGGCATCAAATTGATCGTAAAATCGATCGATTAGGCGATCCTCG[A/T]ACACCAAAAATCAAAACTCCAATCCCATGTTCATCTCATCAACTTCCATT
POPA5	solcap_stsnp_c1_10282	CCAGGAATCGATATTCTGCCAGAGGCAGGTGGTGGTGGTGGAAGTGATTC[T/C]GGGGGTACAAATGATGACAGTGGGGGTAGGGGAGATAGTGGTGGAAATAA
POPA5	solcap_stsnp_c1_10285	AATAAACTTCAAAATCTCATCGATCAATATGACGGGTAATGCAACAGCCA[A/G]TACTAACAGCCACTCATTCAGGCTCAGTGGAACAATACCAAATATTTGAG
POPA5	solcap_stsnp_c1_10294	AGTGTCTTTGTAGTGGTAGCATCAAAATGCTTTGCACCAGTGAAACTGAA[T/C]GCTACATTAAAGCTACCAAGAGGAGCATGGCCTGGAATACTAGCCTTTCT
POPA5	solcap_stsnp_c1_10299	GGAACCCTCGCGAATGGGCAAGTAATTGCTATCAAAAGGGCTCAACATGG[A/T]TCCATGCAAGGTGGACAAGAGTTCAAGACGGAAATTGAGTTGCTTTCACG
POPA5	solcap_stsnp_c1_10302	TCTAGAAATATATTGACCTTCAGTCTGTTGCAAACACACCTGCAAGTGAT[T/C]AGATGTCTATCACAATGCATATTGTGATGTTCTAGCAGCCATATTAGCAA
POPA5	solcap_stsnp_c1_10309	AAACGAAACCAGATCTCCAGGCAGATGTTTCTACTCCTATTTACTTTCCA[A/G]CGCTGTGCTTAGCTTTCGAGTGAGATTCCAGAGCATTTTCAGAACCAAAA
POPA5	solcap_stsnp_c1_10314	TAGAAGCCATTGATGGAGCCATCACTACTGGAGAAGCAAACATAGTAAAA[A/T]CCAGCAATTGTCAACCCACAGTCTGTTCCAACATTCACGAAGTATTGTTC
POPA5	solcap_stsnp_c1_10324	AGAGAGCAGATAACAGGAGTAGCCTCTTCAGATCTAGGTCTACCATCTGA[A/G]TCGCACAAGTCTTTGCCATGTTTAGAATCATCTGCCGCAACATCTGTTGT
POPA5	solcap_stsnp_c1_10336	CGTTGGCTTATCTGTAAATTAGCATGGTCTAATCAGTCTTGAAATAGTAA[A/C]AAGAATGTGTGGTTCAGCAGTTTACATGCTTGTGGGAAGTCTATTTTCCT
POPA5	solcap_stsnp_c1_10353	CAAAATCAAGCCTTCTGATGTAGGTCTTGAGCAGGAGGCACAACTTGTCA[A/G]GACTTGGAAAGGTACCATGCATGAGCGTAATGGGGGTTTACGACCAATCC
POPA5	solcap_stsnp_c1_10354	GTCAGGAATCCAGTTGGAAATCCTCTGGCTGGAATTGATCCTGAAGAAAT[A/T]GTTGACACAAGACCTTACACTAATTTGCTCTCCCAATTTATCACTGGTAA
POPA5	solcap_stsnp_c1_10359	CTCTGTAGCACTTTTTCCGCTGCTGCATGAGTATTGAACTCAACAAATCC[A/G]TAACGCTCTGATTGACCAGTTTGCTTGTTTCGAATAATTTTCACAGAAAT
POPA5	solcap_stsnp_c1_10361	TTATAAAGACCAAGCAGTGATTTCTCTCTCTCTTCAACTCTCTTCCTTGC[A/G]GCCTCCCTGGCCTTGCGTGCTGCTGCTTCCTCCTCAGTGACAGCTTTTGG
POPA5	solcap_stsnp_c1_10368	AATCGAAGCCTATTACTTTCTGCACTTCAAGCAATTTATTCTCACCTTCT[A/T]CTCTGCCTTTTTTCGGTAGCCTTCTCTTCACAGAAGTTTTGACTTGAGTG
POPA5	solcap_stsnp_c1_10369	GCCAAAATTCTTTCAATTTGTCGATTTGGAGCCGATGCAATCTCAATCTG[T/C]GATGAAGGACCCAGTAAGCAAGCATCTTAATTACATCTATGGAGATTGAG
POPA5	solcap_stsnp_c1_10384	ATACCTTTTTACGGTGGAGCAGATTACCATGACTACCATCACTATGTTGG[A/G]GGCCAAAGCCAGAGCAATTTTGCTTCAGTTTTCACCTACTGCGATTACAT
POPA5	solcap_stsnp_c1_10387	TCCTCCATTGCACGAACCATTATCCCTCGATCAGCAGTGTCCTCTTCTCC[A/G]AGTCGTCCAAGAGTGTAAGTTTTTCCTGTCCCAGTCTGCCCGTATGCCAT
POPA5	solcap_stsnp_c1_10398	ACTATGAAGATAATATGGTGACATGTAACTTCCATCCCCACCGAAGATAA[T/C]GCACATGGGAAATCTCTTCTGTATACTTGCTACTATGTCTAAACGTTTCT
POPA5	solcap_stsnp_c1_10403	CAACAAACTGGTGGTCCTTAACCGTTGTAATGGAGTTTCTGATTTTGTGA[A/G]CCTTGAGGCTGTTGAGGTTGGGAGCTTTGCATGTTCAATGGTTGGGTGTT
POPA5	solcap_stsnp_c1_10413	GAAGAACCAAACAAGAACTACTTCTCTGTGCTGTGGTTTTTTCCCATGTT[A/G]CTGATTGCAGTGTATGAGTTTATTAGGGGGTTCATCCTCCCTTGGACAAA
POPA5	solcap_stsnp_c1_10422	CTTTGGTCAAGAAACAAGAAACCGATGATGAGCATTAGCAGCACCAACAA[C/G]AAGGTCAATTCCAACCCCGTTGTTTCGTCTGTCATTCATTTGGAGCTAGC
POPA5	solcap_stsnp_c1_10433	TGGTTTTGAAACCAGTAGAACACATTTTTCCCTTCTATTTTCCCATATTT[C/G]CCTAGTTGTGCTGTGATTTGCTCTATTTGTTGCGCGTTGGGTGTGCGCAT
POPA5	solcap_stsnp_c1_10441	CCAAGAAGGCCAAAGGCAAACCAGGAAGCGCCACATAAGAACACGAACAA[T/C]GACAAGAAAAATGGCATGAACTCCACACTCTTCGTCTTGATTACCAATCT
POPA5	solcap_stsnp_c1_10453	CTTTTAGATATTGACTGGGACCAAATTTCCCAAGTTATTGAGAAACTGGC[C/G]GATAGGCATGAGTATCAGGGCGTAGGGATATTAAACTTCAATGACAGTGA
POPA5	solcap_stsnp_c1_10454	AAAATGCAAAAGCAGACTATTTCTTCAGAAATCGGGAATTCTAGGGAAGA[A/G]GAAAAACTGAGCAAACCTGCAAAAAGTGGGAGTTCTGAGGGCGAAGTAAA
POPA5	solcap_stsnp_c1_10457	TTTTGCTCTCCATACTGCAAAAGGTGTTCTAGTGAACGTATGGCCATTTC[A/G]AGTCCAAGTTCTTCAGCCATTGCCACCATTGCAATACCCAGGACGGCCGG
POPA5	solcap_stsnp_c1_10473	AGGCGTCCACTCTCTTTGCAAAAGTTAAGGTGTTCAAAGGTAAGCACAAT[T/C]AAGCTATCCAATTTCTGAGCATTGAGATTTCCACTAAAATACCGTTCCAT
POPA5	solcap_stsnp_c1_10496	TACCTACTTCCTTTTCACCTTTGAGGAGCAGGCTTCACAAATGAGAAGTC[A/G]TCTTCATTCCTAGTAGATTCTCCATTTTGAGGAATATGCACATGAATTTC
POPA5	solcap_stsnp_c1_10500	AATCTTTTTGTGCACAGCAACGCAAGCTGAAAAGTTTTCCTCACATGTGT[T/C]AAGTCCATACATGTAACAGATACCTCAGGATCAACAGCATCCATCACGGT
POPA5	solcap_stsnp_c1_10504	ATTACTTTGCTTGGCAATTCCAGTAGCATTCAGGTCAGCATTAATTCTCA[A/T]ACCATACGAAAAGTCTTTTAGAGGGCCAACATTGATCAGGGAATCCCTCA
POPA5	solcap_stsnp_c1_10516	GTCGCCTATAAGTTTGTCAATACAAAAAGGCGTTGAGTTGCTGAATTCAT[A/G]TCAAATTTCTAAAACCCTAATTCGGAATTTGTGATACAGAGAAAAGCGAT
POPA5	solcap_stsnp_c1_10527	ACTTTACGAACAAAACGAGAAGATTCGAAGTTTCTTGGGGTTGAAGAAGA[T/G]GATAAAGAAAGGTTTAAAGAGGAAGGAGGAAGTGAAAAGAAGGAAATTGA
POPA5	solcap_stsnp_c1_10530	ACAAACCAGATATTTGGGAACAATAGCCCGAAAATTGGAATGAATTGATC[A/G]AGTTGAAAACAGTAGAACTCGATGATATGTTTCTCTCAATTGAGGCATAA
POPA5	solcap_stsnp_c1_10546	TTATTATCATTAAGCTTAGGATGGTGTCCATACAGATATGCTAATGCTAT[A/T]TCAATAGCCTCCCCATTGACATTGCTATCATCCACTGTCAAGGTCAAAAC
POPA5	solcap_stsnp_c1_10550	ATTAGAGTGGACTTCCCACTTCCAGTCCGGCCAACAATGCCAATTTTATC[A/T]CCTCCATTAATTCTAAGAGAGATTCCTTTCAGAACCAGTGGTGTATTAAA
POPA5	solcap_stsnp_c1_10555	ACTCATCCAAAGAAGCTTGATCGAACTCCCTATGTCTTTTCCTATTATGT[T/G]CTGATATCTCCCTATTGTACTTTGCCTCCTGCAACTGAAGCTCTTTCATC
POPA5	solcap_stsnp_c1_10556	CAGATAGCTCTCACCTTTTCTTCACCATCAGGTATCTCATGCTTATTTGG[T/G]CCCCCACAAAACTGGCAGAAGTTGATCTTGCGAATGTTTCCCTGCAGAAT
POPA5	solcap_stsnp_c1_10559	ATTCAGGTCGATCATCACAGGAAAAAGAAACCTTCACAAGTATGTTGTTG[T/C]TATTGGAACTTTCATCTTCTTCCTCAATTATTACTTCATCAATGTCACTT
POPA5	solcap_stsnp_c1_10560	ATGACATTTCCAACAATGTGAGAACCTAATGCCAGTTTTGGTGAAGACCT[A/C]TTCTTCAAAGAATCTAGGTAGAGTCTAAGACCAGTGATGTAATCCCTTGG
POPA5	solcap_stsnp_c1_10561	TTGAGTTCATCATCGATCTTGACAATCTTGAGCTTTCTAATCTTTGTCTT[C/G]GTGCCTCCCATTCGTCCAGGCATTTTCTTGCCCTTATATACGCGCCCTGG
POPA5	solcap_stsnp_c1_10562	AAAGTCGGTGGATCTAATTCTTACAATCTAAGAAAGGGACCTATGCTTTA[T/C]AAGTTCCGTTCTGCTGATATATCCTCCACATATCGCTCTCGTGGTGAAAC
POPA5	solcap_stsnp_c1_10580	GCATCATCAACTGGTGTAAAGTTAACTGCTTCTTCATCAGAGAAGGCGGG[T/C]GGTGTTTCTCCAAATAAACTTCCTTCAAGTAATGCTTCTTCTGCAGGTGC
POPA5	solcap_stsnp_c1_10582	GCCAGTGTGCGCACTGTGTCGTCAAATTTACCACTAGATAGACGCCACGG[A/T]GTACCCCTTGTTCCTGAAGCGAGTGTTTCACCGAGTCCAGGTGCAATTTC
POPA5	solcap_stsnp_c1_10590	GATCTCCGGCAGTACAATCAGCAGCAGCAGCTGTTGATATCTAGGGTTCC[A/G]CCGTATGATGGCGTTGCCGTCGGTGATCAGAGGATCGATTCTTCTTTTCC
POPA5	solcap_stsnp_c1_10594	GTGCACCCTCAAGGTGTGTGGGAAGGTGTGAAAGGGCTAGTTGATGGTGG[A/G]TGTCCACCTGGGCTCGTGTTGATTGATGATGGTTGGCAATCCATTTGTCA
POPA5	solcap_stsnp_c1_10600	AGAAAATCTTAACCAGGTCGGCCAAATGTGAAAGCAAAAAGAATTGCAGG[T/C]GTGACTCAAGCACCCTCAACCGAGGGATGTCACATAGCTCATCAAGGAAG
POPA5	solcap_stsnp_c1_10605	ACTGATGGCATTGGGCTGTCTGCACCACAAGTTGGAATGAATGTTCAACT[A/T]ATGGTATTTAATGCAGCTGGTGAACGAGGAGAGGGGGAGGAGATTGTTCT
POPA5	solcap_stsnp_c1_10609	ACTAGTTACACTACTCTCCTGACTTCCATTTTCAAGAGGCTTCTTTTCTT[T/C]ATTGGTTACTTCAGGAACCTTCTGTTCATCCACTTTATCAGTTACCTTCT
POPA5	solcap_stsnp_c1_10633	GCAAGCTTCAGCTGGGGGACAATTTCTCTGTAACGTGACAGAACTTCCTC[A/G]AAACCATTACAAAATCTTTCATCGGGAAAGAAATTGAATACATCTTGATC
POPA5	solcap_stsnp_c1_10637	CCTTTGAATTCTTCCGTATGTGCTGTAGATCCATCCCTCATGTAATGGAA[A/G]TCTACAACTTGCACGATGTCGTTTCACCATCCCAACTCCGTTCTGCCGCC
POPA5	solcap_stsnp_c1_10640	CTCCAGGCTGAGATAAATCCTTCACAGCACGGTCTACTCGCAACCAAAGC[T/C]GAGGATGGCATGCCAAGAATCGCCATCTGTGGCAAACGAGGGCGGTGTTA
POPA5	solcap_stsnp_c1_10650	GCTACATTTCCTAAGTCGATTCATTATACGCTTGGTGGACCTTGGTTTGA[A/G]GCTTGGAAGGATTGTGAATTTGGGGATTTGTGGATAAAGGAACTCGAGGA
POPA5	solcap_stsnp_c1_10655	TCACTACCTGGAATCTCCTTCCTCTTTCTCTCTCTAGAACCTTCGCTATT[A/C]AAAAATGGGGGCTTCGCTTCCTGCCAAAGAGGCCAACCTCTTCAAACTCA
POPA5	solcap_stsnp_c1_10675	GGGAAGGGGATTAAATTCACAGCCAATTTCCTCAGGTCTGAGTTCAGCTG[A/G]CCAGGGAATCTCAAACAGCAAGTAACACCACTCATGGTTGCAGAGATCAA
POPA5	solcap_stsnp_c1_10689	ATGATTTTACAGACGCGTAAAAACATGAAAGGGAATATACATTAATTGAT[T/C]AAACCACATCTTGTAACTCAATAACGAGTTCCTTAACCTCGTTGAGCTTC
POPA5	solcap_stsnp_c1_10694	AGTCAAGTATACTCCGGAGAATGTGATTGGAGATGGCAAAACGGTGGGCG[A/G]GTCGTTTTTTACCACTGAGTCGTCCCGGGTTCGACTCGGAGTGAAAATTC
POPA5	solcap_stsnp_c1_10710	ATATAACAGAAACCTAGTGAATCCTCTTCTTCATAAGTTGTTCAACAACA[A/T]TACATTTGCATGTTGCTCCATGCAACTCTAGTGATCAATCACTGTGAACT
POPA5	solcap_stsnp_c1_10711	ATGTTTCTGTGCCTGATCCTTCCTAGTGTTTGGATTTCAGCTGAGAATCC[A/G]TGATCATGGTGTCCAGTTCCTCGGCCTACAAGTTTCTTAATTGCAACGTC
POPA5	solcap_stsnp_c1_10730	TCCTCGTTCTAGGTATGGTGGCGCACGTGGGGATAGGTTTGGAAGTGACC[A/G]TGATAGGTACATGGATGACCGATATGATAGAGGGAACCATGCTGATAGGG
POPA5	solcap_stsnp_c1_10741	AACTTATATTTTCTTGAACTTCCCGTCCTTTCTATTTACAATATTGAGTA[A/T]GCTCGGATCACCTCAACAATTGGTGCCCTGCACAATGGACACTTCCCTCC
POPA5	solcap_stsnp_c1_10746	ATAACTGGAATGGTAGACGATAACATTTCTGTTCCTTTGGTAAGCATGGT[A/T]GTAGCATCATTGGCTTTTGCTTATTAGAATGTTGTTATCTTCCCGGGACT
POPA5	solcap_stsnp_c1_10763	AGAGAAGAATTATACGTTACCGTTCCCAGCCTTTTCCGATGTCCGATATC[A/C]ATGGACGTAATGAAGTCACCGGTGAGTCTCTGCACCGGCGTCACTTACGA
POPA5	solcap_stsnp_c1_10765	GTCTGAAGGGGGTCTCTCTCCATCTTCCCAAATTTAGAAATTCGTTAGTC[A/T]ATCTGTTTTAGCAAAATCTTTCTCTACCTTTTTTGATTATTGTGGTGCGG
POPA5	solcap_stsnp_c1_10805	AGGAGGAGAAGGTATGCTATGTTGAGGAGGAGACAGATAAAGGCGGAAAC[T/C]GAGGCGTGGGAGCAAATGGTGGAGGAATATAGGGAGTTGGAGAGGGAAAT
POPA5	solcap_stsnp_c1_10812	TGTACATTTGGTACTGATACGGCCAACACCCCCATTCTGAAAACTTCTTT[T/C]GGATTGCCTCAATTGACACACTCTTCTTCTCCTCGTTTCTCATCCCAACG
POPA5	solcap_stsnp_c1_10824	TGACTTCGTCCACCAGCCTGAACCAGTGGTCCATTACCTCTTGGCATAGA[A/G]CGGGATCTAGGAACTTCCCAGTTGTCATTATCCATCCCAGGTGTACCAGG
POPA5	solcap_stsnp_c1_10835	GGTGGATGAAAAGGGGTTTCATTTGGGTCGGGTTAATGGGATTGATGTGA[A/G]TGAAAATGGGTCGGAGTTTGTGAGTGTTGGGGAAGATGGGAGGATTAATT
POPA5	solcap_stsnp_c1_10837	CTTTCCTTCCGTGTGATTGATCCTCAGAAAAAGAGGAGAGACTAACAACA[C/G]CAAGATAATGAAGCAAAGCAGCAACCACAGCTGTTGTCATAGCTGCTGAT
POPA5	solcap_stsnp_c1_10847	AGGAGGCCCTTCATGCTCGACACCATTGATACAAGTATCTGTTTCTTTTG[T/C]AAGTTCTTTCATCCCTTCTGAGTTCTTCCATTCACAGTTCTCTGTCAATG
POPA5	solcap_stsnp_c1_10859	TGTATTTGATATTTGCTTGTGGAATTGCTACTAATTTATGTAAAACAGTT[A/G]CACATTTCTCAAGCTGGACTTTGTTCCATGTGTTGTAAGCAGTGTGTTCT
POPA5	solcap_stsnp_c1_10865	CATTTGCTAATTGATGGAGTTTGAACTTTGCAAGCATTAGGAAGAGCCAA[A/C]GCTTGAGTCTGGTTAATGTTGAGTCCCATGTTAGAGCCACCACCATTAAG
POPA5	solcap_stsnp_c1_10869	TCCTGTACTGTTGAATATCTGATGCTTGTCTGGAGGTTGAACGGTGAGAT[A/G]TACTCTCAGAGAGTTCCACATTAGGAATCACAGGTTTATGCTTCATTGTT
POPA5	solcap_stsnp_c1_10878	TTCAAAGCCAAACAAGCCCTTGCCGTTGAGTTCTTAGCTCCATATTTTAA[T/C]TAACCAATAGCTGCTCGCCAACTGGAAATTGTTCCATTTGGCAACCAACT
POPA5	solcap_stsnp_c1_10887	TTCACTTTCTTGGTTGGTCAAACATTTTTAGCCATGTTGTGCCACTTCAA[A/G]TTTGGGATTTTCTTCTTTTTTGGAGTTTGGGTGGCAATAATGACTGCATT
POPA5	solcap_stsnp_c1_10893	TAAATCTTGGAAATTCTTCACCAAACAATGACGGGAGCTAGTTCTATGTT[T/C]CAGAGTAGTGACAAAGTAAAGCTCAAAACTAATCAGAAGACTATGGCCAA
POPA5	solcap_stsnp_c1_10896	AACGCAAGGTATTTTGTTTGAAATTCATCTCCATTCTCATCAACCAAGGT[A/G]ACATATTCGTCGTGTTTAGGGAGATGTGTCTTGCAAAAATGAACAGGAAG
POPA5	solcap_stsnp_c1_10900	AGTTCTCCAAATCTCATGCTGAATTGCTGCATTCTGCTCTCCACCGCCTG[A/G]CGATTTAGATATTGCATTTGCTATTCCAGGAAAGAAATCTAACTCACTTT
POPA5	solcap_stsnp_c1_10901	ACCACAGATTTCACAGTTTCATAGAGCTTAGGACATGATTTTGAGTAAAA[T/C]CCAGTGGTGAGTTGAGCTGAGGAACTTCCCACTAAACTCACTAGAAAAAA
POPA5	solcap_stsnp_c1_10912	GACGGGCCAGACACCGAGCTCATGATCACCTCGAACATGTCTTCATCTGA[A/T]CGGTCATCTCCTATGCAGAGGACAAAATCTGGTGACATTCCTTTCTCTTG
POPA5	solcap_stsnp_c1_10922	CAGCTTAGATCTTCTGGGTCTAGCACAGTGCTGAAGAATGCTAAAGGGAC[A/G]TCAAAGTCGTTTGATGGTGGCTCAAGGTCACTGGACAGGGGAAAAAACCT
POPA5	solcap_stsnp_c1_10935	ATGGTAGCTCCTACCAAGATTATTGCTGGCTTGGGTTTGTCACTCGGGAT[T/C]GATATTCTGGAAGCTCCTGGAGCGACAGGAGACTATAGGACATTATTAAC
POPA5	solcap_stsnp_c1_10941	TGTAGGAGAAACCATGCCGGTCCAAGTAATGAGGACTATGGTTTATTTGC[T/C]GGTTTTGATTTTATTTGGAACGATTCTATGAGGTTCCAATCATTCCCTAT
POPA5	solcap_stsnp_c1_10943	ACAGCAAGAATTTTAGACGGGAGACAAGCTAGTTATAACAGTCAGGATCC[A/G]GTTGTGGCATCGTATTCATCTAGAGGTCCTGATGTGAACAATGCACTCTT
POPA5	solcap_stsnp_c1_10944	GGCTGCCATAATAAGTAGCTCTAGTGTAAAGAGAATTTGCTTCTTGGCCA[A/T]AACAAATTGCAGGATAAATTATAATTGTCACAAGTAGAAAAATTATACAA
POPA5	solcap_stsnp_c1_10956	GGTTTAGGCAGATTGAGGTACTGCTGTTCATACACAAACCAACTCCCATA[T/C]ACAGCTACCACAAACAAGGCCAAAATCACATAGTTTGACCTCTTAGCTAC
POPA5	solcap_stsnp_c1_10959	AGCAGCATTGTCTGGCTTTGTAAATTTCCATCTTTTGCTGTTAAATGGTA[T/C]TCTTCTCTTGTGTTTGATGCTATTTTGCTACTTCTAGGCAGTTTGATTGA
POPA5	solcap_stsnp_c1_10985	AGCACTCCCATTGTCTATAAATGTCAAAAAGAGAGATAACAAAAAGAAGA[T/G]ATAAAGCAACATTGTCTCCTCTCCACTAACTTCCAAGATAAGCACTGCTC
POPA5	solcap_stsnp_c1_10986	GGACTCGTACTTGTAGAATGTGTAGTTATTTAGAGTCCCTTCAACAGTAA[A/C]ATCATATTTCCCTTCAGATAAGCCATATCGCACTTCGCTAGACCCTGGTT
POPA5	solcap_stsnp_c1_10998	AATACATTGCTCATTCCATTTCCTAGCTAGAAGCTTCCACTTTTCCCTAA[T/C]TCTCCCAAAAGCTGTCCCCACCAACTGCATTCCTCTTCTATGCACTGAAT
POPA5	solcap_stsnp_c1_11010	ACTCAAGCTTTTGTCATCAGAACTATTGTTGCCTGCAGTTATCTCTTTCC[T/C]TCTCTCCAGCATCCAAGCAAAATATAATCAAAATTGCAACCATATTGTTC
POPA5	solcap_stsnp_c1_11033	GCCTTGACAAGAATGATTATGACACGGGGCTTTTGGATAGAAAGTACAAA[T/G]GACTCTGGATCATGAAAGCCATAAAGAGGAAGATTGCCTTCCTTTTTAGC
POPA5	solcap_stsnp_c1_11045	CAGGGAAGGATCATATCCAACCAAGAGATCAAAGTGGTCCCATTGAAATA[T/C]TGGGAAATGTAAGTCACTTTGCTGAGACAAAGCAACTTATCCAGGAAATT
POPA5	solcap_stsnp_c1_11052	AAAGCAGTAAAAGATCTGGCAGCTGTGACTGATCAATATTTGTCCCGGCT[A/G]GTTAAGGAACTGCAAGGGACTGATTTCTGGAAGCTAAGACGAGCATATTC
POPA5	solcap_stsnp_c1_11072	ATCCGTGTTGGCAGCTACTGCAGCATCAGACATGAGGCATAATAGCAATG[T/C]CCCTACGAAAAGGTTAGAATTTGGCCTCTCAGGGTCAGGAAAAAGAGCTG
POPA5	solcap_stsnp_c1_11075	ATTAGCTCCTGCCCGTCGATGTTTAATTTGTTGAGCAATCTTAATGCACG[T/G]AGAACTCCCTCAGCAGCCTCAAACTCACAAAACCCAAAACCTTTCAGTGA
POPA5	solcap_stsnp_c1_11084	AAGGCAGTGAAGGAAGGTGGGAGTGTGGTAGTGCTAACAGGGGCAGTAAC[A/T]CCACCAGGTTTTAGATTTGTGGTGACATCAAATGGAGAAATGTTGAAGAA
POPA5	solcap_stsnp_c1_11092	TTCCACTAAGTTTAGAGCACCCAGAAGAGCTTTTACTGTATCAATGGCGG[T/C]TTCACTCGACACCCCTCTTGAAGTTTGCGTCAAACAATCAATCACAACTC
POPA5	solcap_stsnp_c1_11096	AAGATTCCCTAAGAATCTTCATCCATGGGAACTGAGATGAACTCACTTTC[C/G]CGAATGCTCGTCCAAAGTAATCTGCAAATCGCATTAGCTGTATATCTTCC
POPA5	solcap_stsnp_c1_11111	GTGAATTGTTCACCTAAAGTTGAGGTTAGAAGCTCTACAAACTCATCGTG[T/C]GTGTATTGTTGCCCCGCAGCTAAGAAGGGTTGCAAGAAGTTATTGACATA
POPA5	solcap_stsnp_c1_11133	GAATTTGGTGTCCCTTTTGCCTCACTGTAAGAAGGATAACAAGGTGGAGT[C/G]TAAAGATGCTAAAGGTGCAACCTTGAATGAGCTAGTTGAGTTGAAGAGCT
POPA5	solcap_stsnp_c1_11135	ACCACTGTCAGTCTACATTCTGGCCTCACCATCATTCCACACTTTCCTTT[A/G]GCATGGTAGGACAACCTTTTCTTAAAGAGTCCCTTCCCAAGAAATGCCTC
POPA5	solcap_stsnp_c1_11137	AAATATACAGAACTCATACAAGATGTATAGTCAATTTTCTTGGGGGAACA[A/G]AAGGGGCAAGTGAAGTATGAAGAAAGCATTTTGTTCTAACAAAGACAACA
POPA5	solcap_stsnp_c1_11138	ATTGCTTAAAATTTCTTCAATGGCCCTTAATAGTTATTGGGGTTTCTATT[A/G]TGGTTGTTTCTTTAGCAGGTTTTGCTGGTGCTTGTTATAGAAACACTTTC
POPA5	solcap_stsnp_c1_11145	GCAGGTGCCGCAAGGGGCCTGGAATATTTACATGACAAGATGAATCCTCC[A/T]ATTATTTACCGTGATCTGAAATGCTCCAATATTCTACTTGGTGAGGAGTT
POPA5	solcap_stsnp_c1_11147	GATGTGTGAGCTTCCAAAACATATTGAACGAAAAACAGATCTGTAAGCCC[A/T]AAAGTGAATCGAGAGGTAAGGTTTGGTAGCGAAATAGTGAGAGGAGTCAA
POPA5	solcap_stsnp_c1_11156	TGATTACCAAACAAAGGGAAGTTGCTCATTCACCATGTCCTCGAAAACCA[T/C]AAAACTGTCACCAACCATACTTTCCCTGAGTTTGAGCTTTTGTTTGCATC
POPA5	solcap_stsnp_c1_11179	AAAACAACTCCATTTAATCCAAATGTGACTCCATCCTCTGATCAAATAGG[T/C]GAAGGTCCAGTTTTGTCCATTCGATTTTCTTTAGATTTAAAACTTCTGGC
POPA5	solcap_stsnp_c1_11183	CTCGAACGACGGCCTGTGCCCATGGTTGCAAGGGCGATAGATGTCCTAGT[T/C]AACTGTTTCTCTCTTTCAATAAAAACTGGAAAACATCATATGGGATCAAA
POPA5	solcap_stsnp_c1_11200	TGACAGATCCAGGGGTAGCCGATCCTCTGTCTGGATATCATGAAGGACAA[A/T]TCGTAAAGTGCAAAGTGCTGGAGATTGCTCAGTCAGGCAAGGGAACTGTT
POPA5	solcap_stsnp_c1_11203	GTGTTGTAACAGTATGCAGTAATGCAAGCAACACTTTTCTTGAGAAGTGC[A/T]ATGCCTTTCTGCAGATCCTTGTGTGTTTCTATTGAGTGCAGGGAAGCAGA
POPA5	solcap_stsnp_c1_11208	AATCAAGAGGAAGGTAGATTTTCTTCTGAAAGGAATTGGGATTAAAACCA[C/G]AGATGTTGGTTTCTGCTTCCCTTTTCGGTTAGAAGATTGGGTTCAAGAGA
POPA5	solcap_stsnp_c1_11220	TTTGTTGGGTTATGAGATGAGATCGATTCTTGGGTTTTGAGCTTTGTGGG[C/G]GTGTTTATCTTGGTTCATGGTAATGAGGGGTAGGGTTTTCTTGAATTTTT
POPA5	solcap_stsnp_c1_11230	ACAGCTCTAAAGCTATCCGTTCCAAATGCTGATGTATTAGTTTCAGATGT[C/G]TCTCTGTTCTGGTGGCCATTTTTTGTCCTGACAGATCTAGGAGTAGAGTT
POPA5	solcap_stsnp_c1_11236	ACAATCATATACTTCAAGCACAATGATATGGAGTCCTTGAGAAATACATT[A/G]GAGAAAATCACTCAAGAAAACAAGCTAGCTAAAAAACTTAGGCGATATAT
POPA5	solcap_stsnp_c1_11246	TCATACTCAAGAACGCGCATAACTGTTGCCTCAGCTTTTGAGATGATATC[T/C]TCTGGTGACTTCTCAAGACGACGATTAGCTATGTTTTGAAGAGTATGGCA
POPA5	solcap_stsnp_c1_11247	TGGAATCCATCACACATTGGAGATGGTTCAGTTAGACCTAACGATGGAAA[T/C]GGTGCTGCTGCATCAATTTCTGAAGCTGGTAGCAGTATCACCAGGCTCGC
POPA5	solcap_stsnp_c1_11248	AGAATCAGTCCAGCTGCTAAGGTGTTAATTACGGAACATGGTTTAGATGC[A/T]TCATCAATTCCAGCATCTGGTCCTCGTGGTACCCTGTTAAAGGGAGATGT
POPA5	solcap_stsnp_c1_11256	GTAATTGCACATATTGCTGAAGGTGATGCAGAAGATATTAATCGGGCAGT[A/T]GCTGCTGCTCGTAAGGCTTTTGATGAAGGACCATGGCCTAGGATGACTGC
POPA5	solcap_stsnp_c1_11262	TGATTGATGGCAATAAGATCAAAATTAATCCTTACTCCATCATCCCTGTA[T/G]CTGGTGATACTCATTTCATCATTCTTGATTCTTCTGCCAGTACTTTTTAC
POPA5	solcap_stsnp_c1_11271	TCAATGATATAACGGGTCACCACCTCTTCATGTTCTTGAAATGCTAAAAC[A/T]GAATGTTGTGCCAGACAGCCCAAAGACTGCAAAACTGTTGGAAGCTGTTT
POPA5	solcap_stsnp_c1_11278	AGATTACGTGCTGATTATGATTTTGGTCATACTTCGGATGCTAAACTCCT[A/T]CCTCGTGGGGATTCATCAGTTTCTGGCCCTGTGGTTAGGTTATTCAAGCC
POPA5	solcap_stsnp_c1_11289	ATAAAATACTCTGGTGCTAGATAACCAAATGTTCCTACCACATCACTATG[A/G]GTCAAGAACGACGCCTTTGTGGGTCCCCATATCGCTAACCCAAAATCGGA
POPA5	solcap_stsnp_c1_11307	CTCCACATCTTGAGTCATCTTTCTTGTTTCTTGGAGAAGAAATCTGAAAC[A/T]GAGTCGATGTTCAATTCAGCGAGTCGATGCTTCCCCTGATAAACCTCACA
POPA5	solcap_stsnp_c1_11316	TAATAGAAATTCTCAATTAAGCCAAAAAATAATTGCCTACAAGAAAGGGG[C/G]AGATCTGCTCTTTGCTTGAAGAAAGAGCCTTTGTACTACTTCCTCTATTT
POPA5	solcap_stsnp_c1_11319	TTATCTCTAATTTTTAGTTCAATTAAGTATGGCAGGAACAAGTAATTATC[T/C]TCCTCAAACTCCGGCGCCTATGCCGGTACCAAATCAGGTAGCAATTATAA
POPA5	solcap_stsnp_c1_11338	AAACTATACACCAAGGAAGAAGCAACTGTACTTTGAGGTGCTACATGATT[A/T]TAGGATGCCAAATACCACATACAGGATAACACCTGAATCACAAATTGTTC
POPA5	solcap_stsnp_c1_11339	GCGGATCTCAAGCATATCCTCACCAGTATAGGTGAAAAGCTCGAGGCTTC[A/G]GAGTTCGATGAGTGGATCCGAGAAGTTGATGTTGGATCAGATGGAAAGAT
POPA5	solcap_stsnp_c1_11343	GAGCAGCTTGTCTGATGAATGGTCTTTTTACCTGATCTTCCAGTGAGGGT[T/G]GGGGATGGAAAAAATATTACATTTACATTTCAATATGCTACCTTTTGGTT
POPA5	solcap_stsnp_c1_11347	AATGGTGAGTGAATGGGGGAAGAGGACCGTTGACCTCTTCTTTGGGATTT[C/G]CTCCTCCAATTTTTGGATCCAAAATTCTGCAAGTACTCAAGCATCATGAG
POPA5	solcap_stsnp_c1_11348	CCAGAATAACCTCCATTTCCACCTACTGCAGTTATCATGTGCCCATGAGA[T/C]AATAGACGACACCGTCCACAAAGAATTTTACGTAGTTGATGATGTTTCTT
POPA5	solcap_stsnp_c1_11350	CTGGAAAATCAGTATGGATTCCAGATCTTGAAAAGTGGGGTTTAATGGGT[T/C]CAAATTATGATTACTACGAAAGGGGTAATGTGGATATCTTCACTGGTAGA
POPA5	solcap_stsnp_c1_11352	GACAAGGAATTGCAACCATGGATTGCCAAAGATGATGATCTTGGTCAGAA[T/G]ATGTGGAGGATAAACCAACGAATTGTGAAATTGATTGCAGAAGTAATGAG
POPA5	solcap_stsnp_c1_11374	GGACATTCTTTGAACCAGGCATGTCAAGGTTATGAAACTCCCTCAGTTTT[A/G]CAGCTATCAAAGAAGAGATCTCCGAGTCACGAAGATCTTCAGCAGACAGT
POPA5	solcap_stsnp_c1_11377	TCTTCAGGTATACCCTGCTCTACTTTTCCAACAAGATCAGCTCCAACATC[A/T]GCAGCCTTTGTGAATATTCCACCACCCAACTGAGCAAAAAGGGCAACAAA
POPA5	solcap_stsnp_c1_11393	CGCATCTCCGTCATGTCCTTGAAGAAAGTCATGAGTTCCTTAGGGCTTGT[T/C]TCGACGGAGCGGGAAGGAGGATCGATGTTGTGGCTGGTGAAAGGGAGACT
POPA5	solcap_stsnp_c1_11408	TTGTGTATATATTCGATGTTGTGTATGAGATTTGCATGGATGGTGAGGCC[A/T]AGAAATCATATGCTGCTAGCTTGCCATGCTGCTAATGAATCTGTCCAACT
POPA5	solcap_stsnp_c1_11419	CATCGGAAGCCGTTGACAACAAGTTGCAGTTTGTTGAAAGCTACAGTATA[T/G]ATAAGAGCTATGCTGGTGTACTCGTATGTAAAGCCAATCAGCTTACCGTG
POPA5	solcap_stsnp_c1_11427	ATAATAATAACAGAAATCGGCCAAAACGAATGTTTGAACAATTTCTGCCA[A/G]AATGATCATTGGTATCCAAAAGAAGCCCCCTCCACTCAAAGACAGATATG
POPA5	solcap_stsnp_c1_11435	GGCAGTGGAATGCAACACTCTTCGCAGATGAATGGTGCTTATGGGGGTGG[T/G]ATGCACCACTCTTCACACATGAATGGTGGTTATGGAGGTGGGATGCATGA
POPA5	solcap_stsnp_c1_11462	GGTAAGATTTCAGGTGAAAAATTTGGCAGCTAGGGACGTAAGATTTCTTC[A/G]AAGCAGCTTGCTCGAATTTCTTGATGGCAACTTCATTTTCCTCTAAACTT
POPA5	solcap_stsnp_c1_11463	TTGGCCCTAGGAGCTTCCCTGAAATTAGTTCCCCGGTCTCTGAACGATGT[A/G]TCAGCCTTCCAGTACCAGTCATTTCTTTGGAAGTGCTGATGATATGCACT
POPA5	solcap_stsnp_c1_11478	ACTTCAGCAATTCTGTTGATGGCAGCATGGAAGATATGACCAATAAGCAG[A/T]GTGATAACAAGGACTCCGACAGATAGAGTTATTGCAGTCCAGGGTGGAGA
POPA5	solcap_stsnp_c1_11480	AAGACTCCACGGACACCAACAGGGACATAATTTTTATTCCTGAAACCAAT[T/C]TTCTTATACGCTTGCAGTTGCTCAGGAGTCAAAAGCTCAGGATCATGCCG
POPA5	solcap_stsnp_c1_11486	GATAGATGGCATGATCTCTGGAGACCTGTTACGAACGAACTTCCTCAGAG[T/C]GTGTTCTGCATATTTCTCCCCTTCTGAAAAGTTCTCCAACACTCCTGCTG
POPA5	solcap_stsnp_c1_11492	ACTGCATCAGCAACACAAACATTATTTGGCCGCCCTTCTTTCCAGCGTTA[T/C]GATGAGAGGAGCTCTTCTATTCCATTGCTTCGGCAATCAAACATGGACAA
POPA5	solcap_stsnp_c1_11523	TTGTTAGACAATGTTAGGCCAGACATGAGAATCGCTTGGGAAGAACCATT[T/C]GGTCCAGTTTTGCCCGTTATTCGGATCAACTCAGTCGAAGAAGGAATTCA
POPA5	solcap_stsnp_c1_11533	TAGTGATTTCAGTGTCAGTGTCAGTGTCAGACCCACCGGAATCCTGATTT[C/G]CTGTCTCAGCAATTGGTAAACTTTCTTGCAAATTTTCTTTTAAGGAGGAT
POPA5	solcap_stsnp_c1_11545	TCTGGAATTCTGCACATCACCTATTGGCAATCGATGAGCATCTGTTAAGT[C/G]AGTGTCAGATGTTGCTGCAGAAAAAACATGTTTCTCGGGAATTGAAGAGT
POPA5	solcap_stsnp_c1_11552	CCACTTTTAGAAATTTGGAAGGAAAAATCTAACAGTAATGGAGAGTCCTC[T/C]GTTGTACTCGAGTCTTACTCTCCACTGGAAGCTGTATCAGTGTATGAGTT
POPA5	solcap_stsnp_c1_11556	ATCACTATGGTGGCCTTGAGGAGAAGTATTGCTTAGTTCTTGATTTTGTT[T/G]TAAATCCTGATCTTGTGACAATCCTGACCCCATTTCTCTGAAGAAGAACT
POPA5	solcap_stsnp_c1_11561	TCTGTTTTCCTAGGAAAAAAGCTACAGGTTTCTTATGCACCTCAATTTGA[A/G]AGTCTGCACGAGACGAAGGAGAAGTTAGAAGCAAGGAGAAAGGAGGTTTT
POPA5	solcap_stsnp_c1_11562	AAAATGGCATTAGATTGTTTTTTTGCAGTGTGGTTTGTGGTTGGCAATGT[A/G]TGGATATTTGGTGGACACTCCTCTTCCTCTGAGGCTCCCAACTTGTACAG
POPA5	solcap_stsnp_c1_11568	CAAGGAACTTTGCAATTGACACAAAACAGGCCATTGCATTTTGTACATTT[A/C]CTGATTCCAAGTCTTTCAGCTCCCAAAAAGGAACCCTTAGTATATTCTAA
POPA5	solcap_stsnp_c1_11569	GTTCATTTTATCAGAACGAAAAAGTACAGCCATGCCATCTTAGCTCATCG[A/T]TATACTACGGGGGCCAAGATGTCTATTCATTTCCCCAAAATAATAATCAG
POPA5	solcap_stsnp_c1_11570	TCCGGCCTGTTCATCGGCGGCGGAGAAGAAGCCTGAGATGGACAAGTTGG[A/G]CTTCCACGGCTCGACCCCTGCTTACAAGCTCCGAGCACACCAAACAACGT
POPA5	solcap_stsnp_c1_11575	CCTTGAGTTCATTTTCAAGAATTTTCAACATCTCACAAGCTTCCTTTTTT[T/G]CTTTCTCTTGTTCCTCTCCTTTCAGAAAGATAGTTTTCCCCACTGCTGCC
POPA5	solcap_stsnp_c1_11579	TGCTTATCTCCTTCCTTTACTTCACAAGCTTTTTACTCAGTCATCTTCAG[T/C]CAAGAATCTTGCTCCTACTGCATTGATTCTTGTACCTACAAGGGAATTGT
POPA5	solcap_stsnp_c1_11580	TCTAATTTTTGGTTAATATACCAACCGTGTCTTCAAAAGTAGTTCACATT[A/G]TGTGCTGGATACAAGCTACTACACTAGCATTCTCCATTTTTCATTTGCTT
POPA5	solcap_stsnp_c1_11585	CATCTCTCAAGGCATCAAATTGTTTGGTGCAACAATACAAATTCAAGAAA[A/T]ACAAGCCAAAACTACTCATCAACCAACAAACAAAGTTGTTGATGATGATG
POPA5	solcap_stsnp_c1_11588	CCTCCACCACCTTCTGCACCATCTCCGTCTCCGCCCCCTCCACCACCTTC[T/C]GAGCCATCTCCTTATCCGTCTCCAGCCATTCCACCACCTACTCCACCATC
POPA5	solcap_stsnp_c1_11606	CAGCTGTCTAATCCAAACGACTCATGTAAGCTAGTTGGAATCTCTCCTGG[T/C]AGGCGTTCAAGAAGTGGGGCTATATCTCCTTATCGAAATGTAGCACCCCC
POPA5	solcap_stsnp_c1_11626	GATGATGTCATGGTTTGGTATTGAGTAGCAAACTGGGGAGCATGAGCCTG[A/G]GAGTAGTATATTTGTGCATGTGTAGGATCAGAAAATTCATATGCATAATT
POPA5	solcap_stsnp_c1_11628	AGGTCCTCTGGCTTTTTACTCAATTCTGCTTCTGTGTAAGAAGAATCCCA[T/C]TCCACGTTGTACTCTTTTGCAATTTCCTTCAATACATTGAGCCTTACTTC
POPA5	solcap_stsnp_c1_11631	AGATGGATCTTTCGCAAGAGACCGAAGATTACATTCGTGAATCGATTGAG[T/C]ACTCTCTTGGTCTCCCTGTTTCGTCACAAACGCTTCAATTAAAGCTTCGA
POPA5	solcap_stsnp_c1_11644	TCTTCCACAAACTTCAATGGAACTCTCTTCTTTGTCTTCATATCATACTT[T/C]CCTAGAGCAGCACTACTCATCATCTTTACACTCCCTCTTCTACGTCTTTC
POPA5	solcap_stsnp_c1_11669	AGCATTGCTAGCGGGTGCAATTGCAGGGCCATCGTTGCTTCTTACTGGTA[A/G]CACACAGCACACGAGCTTGGCGGTTTACATTCTTGTGCGTGCGGCTGTGT
POPA5	solcap_stsnp_c1_11671	TGTCTCCATGCCTTAAAGTAGCCCTCATCCACTACCCATGGGAAGTACCT[A/T]AGGTGACCAAGCAGGGGCCTTTCATGGCTATAAGGATGATTAAAACTCAT
POPA5	solcap_stsnp_c1_11679	CACCGGCGGCTTTGGGTTCCAGCAATGCATGCTTGTAGAGGTCGATAATA[T/C]GGGGATTCAATGTCCTGTCCTTTACTGCAGATAGAAGGTCCAACACCTGG
POPA5	solcap_stsnp_c1_11684	ATGTCTACAATCCTCAGGCTGGACGCTTCACCACTGTCAACAGCCTCACT[T/C]TACCCATCCTCAGCTTCCTCCGCCTCAGCGCTGCCAGAGGAGTTCTTTAC
POPA5	solcap_stsnp_c1_11691	TGGAAAAGAAACTTGCCGATGCTGACGTCTCAGAGGAAGATCAAAATAAT[T/C]TACTGAAATTTCATGAAAAGAAGGAAACTGAATACATGCGTCTGCAAAGG
POPA5	solcap_stsnp_c1_11692	TTTGGCGCTGCAGACCCATCACTCCGAGAAGCTCCATGGGCACTATCACC[C/G]CCTGCGAAATCCTTCTCTTCTAGGGTGCTGCAGTCTAATGGCTTACAAAG
POPA5	solcap_stsnp_c1_11711	CTGCATATAACATATTCTTTTGGCGCTTATAACTCCAATGCTGTTGACCA[T/C]GTACCTTGAACGCTCGGTTGTTTTGTAACATGCCGTGTCTTCAGCTTCAC
POPA5	solcap_stsnp_c1_11712	TGCTCGTCCAACATCTACACGAGCTGATAAAGGAATGTCCGGCTTGGGAG[T/C]GACAATTTCTATCTTCATAGGTTTCCCATCCAACTGAACATTGTTGTATC
POPA5	solcap_stsnp_c1_11714	CATAACCACTCGCCATTGATTTCTCTGTAAAATCAGCAGCTGAAAATGGA[A/G]GAGAGATCGGGGGTGGAAACAGAGGAGACGTAGATCTTTGCTTTGTCCTG
POPA5	solcap_stsnp_c1_11715	GGTAAGACAGGCCATGACCACCAATACCATGGTTTTAACCATGGAGCACC[A/G]GGAAATGTAATGACACTATTAGGTCCACAAGGTACCGACCAATGGAGTTT
POPA5	solcap_stsnp_c1_11719	AGAGACTATCCAATGGATCTTCAATCTCAGGCCCTTGAAGCAGTCAATCT[A/G]TCTCCAAGAGTTAACTTGTCTCAGCCCAAGAACTGTTATCCAATCCCTTC
POPA5	solcap_stsnp_c1_11720	AGCTTTATTGTTTGGGATTCTCACAAGTTTTCCACCACATTGTTGCCTAG[A/G]TTTTTCAAGCACAGCAATTTTTCCAGTTTCATTCGGCAGCTTAACACATA
POPA5	solcap_stsnp_c1_11722	ACCTTGATTTTATTGTCAATTGTGTGATGACAGTAGAAAACCGCGTAAGG[A/G]CTAGACAATAGATGACACGCCACCATTTTAGGAGTGGTAATTTGTTGTGG
POPA5	solcap_stsnp_c1_11726	CTTGAATACGTGGCACTTCCTCTGCCTCTGACCCCAGCTTATGCTGAAGA[A/G]GTAAATGATGGGACTTTGAAGCAGGAGAATGGTGGGGGCGGACTTACAGA
POPA5	solcap_stsnp_c1_11738	AACTGATCAACAGCATCATTTCCGACAAGTGCCTCACCAACAAAAAGGAT[T/C]AGATCTGGACTGTTCACATATATAAGCTTCGAAAGTGCTCGCATCAGTGG
POPA5	solcap_stsnp_c1_11747	CAAGATCCCAAAAGCTGTCCAGAAGAAGAGAACGTTGAAGCTATATGCCA[A/G]TTCTTTAACACCATTGGTAAGCAGCTTGACAAGAAGCAAAAGTCAAGGCA
POPA5	solcap_stsnp_c1_11752	CTGAAAAGTTCGCTAAAAAATACCTTGTTCATCGCTGAAACCTTGGATCA[A/C]CGTGTGTATTTGAACAAAAATCCCTTCGCTCAACACTCATAGCTGGTGTG
POPA5	solcap_stsnp_c1_11756	TATCTTCTGTTGATTCTGATCAATTGCTTTCGGTTCCGTGGATCCGTAAG[A/C]TGTTGGATGTGTTCCTCTGTTGCCAGGAACAATTCAGGTCTATTTTATTC
POPA5	solcap_stsnp_c1_11769	TCTGAAGTCTCCCAATGACCAGAGATCACCAAAATTGAATTGGGTTTCTG[A/G]GTGAAGACTTTCTGTTTGAAGCATTTCAAGAAATGTCTGGCAGGTAAGGA
POPA5	solcap_stsnp_c1_11783	ACAAGTCAGGGTATTGAATGAAGATATACAATCAAACAGCTACTGCAGCT[T/C]TATCAACTTCATGTTTCTTTAACCTCATAAGCAGCTTCATGAACACCGAG
POPA5	solcap_stsnp_c1_11786	GCCAAGGATTTAGTTGATGGTCCTGATACATCTTCTTTCTCGGCGTTCCT[A/T]TATTCACTGTTGTCGACCACAGTATCTGAGAGTAAGCCTAACACTAGTGG
POPA5	solcap_stsnp_c1_11789	GAACCTGTTGTCAACACAGTAAAGAAAATACATAACCAGAAGTTTGCAGA[A/G]TTGACCGGAAATGACATTTTCAAGGGAGATATTCCTCCTGGATCTGCAGA
POPA5	solcap_stsnp_c1_11801	AGAGGAATTTAGAAGGTGTAGGCAGAAGCATCCATAGGGTGAATAAGATA[A/G]GTAAGAACTAAAGCCAGCAACATCAACACATACGCAATTCCTTGATCAAT
POPA5	solcap_stsnp_c1_11802	TCGGTGACACAGGATCAGTCAACCACAGAGACTAACTTTTCCTATGGGCT[T/C]CAGTGGGAAATGGCCCAAAAGTATGCACCAAATTACCAACTTTTAATATT
POPA5	solcap_stsnp_c1_11806	ATGCATCTTACCACGAATATGACAAAGACGTTTAGTACCATCAATACAAG[A/C]AGCTTCACATCTTCCATTACCTAACATACGTTGTATCTGAGCGTATTCTT
POPA5	solcap_stsnp_c1_11814	CTTTATGAAGGTGGAGTCTGGAAAATAAGAGTCGAGTTGCCAGATGCCTA[T/C]CCTTACAAGTCTCCTTCCATTGGGTTTCTCAACAAAATATTCCACCCTAA
POPA5	solcap_stsnp_c1_11823	TTTGAACATACTCCAGGAAAGAAGGAACATCTGGATACCGTAACTTCTGG[A/C]GACTTTCAGAAGAAAGGGATTTCTGATAGCATACTATATCACCATCCTCA
POPA5	solcap_stsnp_c1_11826	AACCAAGTTTACAGTGCTGAAGACAAGCGAGCGTTGGCCATGTTTAACTA[T/C]GAGGAGAAGGCTAAGCGTGAGCAGAAGGTTATGGCTGATTTGCAGCGCCT
POPA5	solcap_stsnp_c1_11827	AGAGCACAGCCTCGTGAAGAAGACATGGATATTGGTTATGAAGATAAGCC[T/C]GTACAGCAGACTTTGGAAGGTCTTGAAAAGAAATTCCTTGATGATATAAT
POPA5	solcap_stsnp_c1_11842	ACGCCTCCTTCAGGACCCACAACTAGGAGTCCATAGTATGCATCTGCTAT[A/G]TACAAATCCCCTGTCTGTTTATTGAACCTTAGCCCAAGGGGCCTGCCACA
POPA5	solcap_stsnp_c1_11847	TTGCGGAATTCAATCTTGACAGCTTCTAGAGGCACAGCAATTCTCAACAC[A/T]GTATTTGAGAGCTATGAACCATGGGCTGGTGATATTTCTACTCGTGATCT
POPA5	solcap_stsnp_c1_11854	ATCAGTAACGTGACCAGTTAATGCAGATGCTGCAGCTGTATATGGAGATG[A/C]AAGATAAATTTGACCTTCCTTATGGCCCATTCGCCCCGGGAAGTTTCTGT
POPA5	solcap_stsnp_c1_11866	GTATCGCTTGGTTGCGATACACTTCCAGTTCTTAAAGGAAGGACTCCTGT[T/C]CAATGCTATTCTGATTTCATGAGAGGGTTTAGAGATAGATTTGAGAATCT
POPA5	solcap_stsnp_c1_11871	TGCTGATGTGAAGCATACAGAAGCTGATAAAAGTTCTGGTAGGCCTAGAA[A/G]CATTGCTAATGCAACCCTTGGACTTGATCCACAGCAACCTCTGCAAGCTG
POPA5	solcap_stsnp_c1_11885	TCAAAATCAAGCATGCGCTGAATAGGAAGCTGCTTGTAGTTGTAGAACAA[C/G]GCTTGTGTAGTCTTGGAGAAAAGTTGTCCAGTAGCCATTTTGCCAAGTCA
POPA5	solcap_stsnp_c1_11886	CTCTAAAAGTTGCTTTATTCGCGACCACATCAACTACTGCTCCTACTAGA[T/G]TAGTTGACCGCAAGAATGATGAGTCCTCTTCAGCCACCAAAGGAATGGAC
POPA5	solcap_stsnp_c1_11891	CATTTGGGACAGTTTGCACCTTTGGGAGGAGAGCAAACAGCAGCACAACT[T/C]CCAGGAGATTGGGTTTCAATTGGTCATAGCAGTCAGTGGCTCTGGTATTC
POPA5	solcap_stsnp_c1_11894	CTTGTACCTTGTCAAATGTGATGCTGTTCTGAACAGAGCTACACACAAAC[A/C]AGGGGAGAAGCAGACTAAGATGACCAAATTCTGTAATGGAATATGCTTGT
POPA5	solcap_stsnp_c1_11906	GAAGTTGCCTTTTTGTCATCAATACCGTCAACGTCCTCAATCTCATCCCA[A/G]TCCAAGTCGTCCTCATCGGCCCCAGTCTTTTGACTTGAAGCAATAGAGAC
POPA5	solcap_stsnp_c1_11911	AAGAGTCCTCCATCAACGGCATAACCGATCAATTTAGCAGTGTTTGGATG[A/G]TTGATATGTGCCATTATACCTAGCTCAGATAAGAAATCCCCTATTCTCTC
POPA5	solcap_stsnp_c1_11927	TATTTCTCCGATCTCGGAATAGTAGTTGAGAAAATGCTGAATCAGAGGCT[A/G]AAACAAGAGCAACAACAAGCCTTGATGCAGCAAGCTCTTCTTCAACAACA
POPA5	solcap_stsnp_c1_11929	TTTAGGTCTTTGATGATTGGATGGTCGGGATTAACCTCCAATATTCTTCT[C/G]CCTCTCATAAATTCCAGGGTTGAAGTGTCTCCCAAGGTTTGTGCTCTCAT
POPA5	solcap_stsnp_c1_11935	ACTTGCACATCTGAACAGTCGGACTCCACTGGAAGTGCCGCTAGTGAACA[T/G]AATTCTTCTATCTTCTCAGATCCCCAAAGTCCTATTAGTGATGCAAATGA
POPA5	solcap_stsnp_c1_11942	TAACCAAGTACTTCCAAGTGTTTGCCGTCTCTTGGAGATCTGCTATCGGC[A/C]GCCATTACTCTGTAAAAAGGTTTGTTTTTGCATCCAAACCTCGATAACCT
POPA5	solcap_stsnp_c1_11949	TTCCGGCACACGGTCTTGTCAACAGTTGCTCCTCTTCTTATACGTTCACG[A/G]TTGTAGTGAGCAACATTTGTCCACCAATCAGCTTTGGATTTGACATAGCG
POPA5	solcap_stsnp_c1_11953	AGCGGTGATTCATCTCATGTTTTGAGGATTTTTGATGACGAAGCTCAAGC[A/G]ACGCAATCTGCTCGTAGCTCATCCAGAATGCTTGAAGAAACCTTGGCAAC
POPA5	solcap_stsnp_c1_11968	GGAGCCATTGATACTGCATACGACGAGTTCCCTAACATTTTCGATGTAGG[T/C]GGGGCAAAGGGTTTACCTGGAGATTCTGTTGAAAAGATACCTAAGATTGT
POPA5	solcap_stsnp_c1_11970	TAATACGAAAAGCGTTTCAAGCAACAGAGGAGGGATTCATTTCTCTAGTT[T/G]CTCAGCAGTGGCTAACGAAACCTCAGATGGCTTCTGTTGGAGCATGCTGT
POPA5	solcap_stsnp_c1_11984	GGAGGTCGAATGTCCACTCCTTCTGAGGGCAACAAGTCTCAGTCTGATGT[T/C]CTCCAAAGAGTTCCTCATTCTAAACCACCCTTCACAGTGGGTGACGTCAA
POPA5	solcap_stsnp_c1_11985	GAAGGTTTGTGTAGAGCTGCCATGTTTGCTTTGTTGGTGAAAGAAGAGCT[T/C]GAGTGCTGGCCTGAACAGAGCCTTAGGAGAAGAAGTTGGTTGACAGTTCC
POPA5	solcap_stsnp_c1_11987	CTCTATGGCATATTGTGGAACTTACAGATCGAGAAATGTTTTCTCATTTG[T/G]CAAGCATAGGTGCTGAAAGCCTTCACTTCGCCTTCCGGATGCTTTTGGTG
POPA5	solcap_stsnp_c1_11999	ATTCCATTACAGATAGCTCCCATACCATGTTCACGAACACCAAATCTTAT[A/G]TTACGCTCCTCTGGGGTGCTCTTTTGGAAGTCACCAAACATTTTCATGAG
POPA5	solcap_stsnp_c1_12031	TATCCTCTTGCAATTTGTTTATCGAACTACATTACAAAGAATGTTTCCGG[T/C]TATCTCATAAGTAAATGAAATCCCCTTGTAGTTGAAGCAGTAAGTGTTAA
POPA5	solcap_stsnp_c1_12035	TATGGCTGGCAACTGTCCAAATGAAGGAATCTGCCACACCTGTGGTAAGG[C/G]AGGACATCGTGCTAGAGACTGCACGGCTCCTCCACTTCCTCCTGGTGACC
POPA5	solcap_stsnp_c1_12038	AACTTGTTAGCAGCAGACGATTTATAGGGCTCAGAACTGTAAAAATTAAC[A/T]GAACCAGCGTTGATTTGTGATCTATCAATCAACAAAGCAGCAGAAACTTT
POPA5	solcap_stsnp_c1_12041	GGAAAAAGACTTCCTAATTGCCTCTATAGATCCTACGATCGAGCTAATAA[A/C]AGATTTGCAGTCCACATAACAGAATTGACAACACGTTTTTCATTACAGTA
POPA5	solcap_stsnp_c1_12048	GTGCTGCTACCCTTGGAAACATCTTCAGCATTTAAAGAAATGATGTAATC[A/T]GTGTATGTTGGCCTTTTACACTTCCGAGCAGCAAGAAGGAACTTACCATC
POPA5	solcap_stsnp_c1_12051	CTGTAGCCTTCTGGATTAAATGCTCCAAACTTAAAGGCCTTTGTTGTGTA[A/G]CCAATGATCACACATGGTCCTTTGAAATCAGATCTGTTATGGAATTCAGT
POPA5	solcap_stsnp_c1_12054	ACTTCTTGGGGAGACTGTCTGGATCAGTGCCAAGTGGCAGTATACGCCAA[C/G]TCTGACACTTGTCACAACATACCCAATCTTCTTTAACTACCGGAGCCCCA
POPA5	solcap_stsnp_c1_12069	TCATGGGCTTGATAGATTTATGGAGATTTACTTTATGGGTGTGTTTGGTA[T/C]GAAAGAAAAAATGTAATGTTTTATGGAAAATAAGTGAATTTTTTGACTTA
POPA5	solcap_stsnp_c1_12074	AGGAAGCGTGTGGCAGTGGGTACTGCACGTGGACTTGAATACCTACATGA[A/G]CACTGTAACCCAAAGATTATTCACCGTGATGTTAAAGCAGCTAATGTGTT
POPA5	solcap_stsnp_c1_12078	AATGAGTTTGGCGGAAGGAAAACTTATATGCTTAGAGCTATCGATGATCC[T/G]AATTATGCCGTTGGTTTTGTTGATCGGAAGGAAATGGAGTGTTTGGAATT
POPA5	solcap_stsnp_c1_12085	ACTGAAGCATTTACGGGGAAACTCTATGATGTGAATGTCAGATATAGCAA[A/T]CACACAAAGGAGAAAAAATGGACTCTTGGATATGCTCCTTGAGGAAGAAC
POPA5	solcap_stsnp_c1_12088	AGGATTCCCCTGTAACTATCTTGCTTTTGCAAAGACGAGAACGCACCCAT[T/G]GACTTGGATTCAACCGTACCAGACCCTGAGGGGACTCTAGTTGGATCCGG
POPA5	solcap_stsnp_c1_12101	ATGCTCCGGGGGAACTATGCAAGTCCCATTTACATTCTTTGATAGGGTAT[A/G]CTGGTACCACTTTGGCGGCACTGAGAGCTGCTAGGAATTCTTCATGATCT
POPA5	solcap_stsnp_c1_12109	TATGATGAATTAGGAGAATTGGAGCTACCTCCATCTTCTACATCCTTCGC[A/G]GGCATTTTTGAGGAGGCAATCCTTGTAGATCCCTCCTCTTAGTAAAATGC
POPA5	solcap_stsnp_c1_12126	TCACCGACCAAGATAAGAGTTTGATTAGATTTCAAAGCCTGTAAGAACTC[T/C]TCCTTTTGATGCCAAACCGGAAGAGTCTTCCTCTTCTCCAAAATATCATA
POPA5	solcap_stsnp_c1_12137	GGTTGTATAGGAGTGAGGGGTGTTTGATTTTGCTTCTTCTTGCCTGATAC[A/T]AGAATATGCACCAGCAATATAGTCCTCTAGCTCCTTTGGTACAGAGGGAG
POPA5	solcap_stsnp_c1_12152	AACATCCTACCAGGTACAGTTGTAGATACAGTGATCACTCATCCAAGTGA[A/G]TTCGACTTCTATCTATGCAGCCATTGGGGTGTAAAAGGAACAAGCAGGCC
POPA5	solcap_stsnp_c1_12166	AACGAAAAGAAAAATCATGGAAAAATCAATGTGTATTAGGGATGGCATGT[A/G]TTGTAATTATTGGATTAGAATTTGACAGCTCAATTTTAGGTAATCAAGAA
POPA5	solcap_stsnp_c1_12167	AGATCCGCCCCTTCTCTCCCTATCCTCTCTCTCATGGTCAAAACCCTACA[A/T]ATAGAAGCATAGCTCGACGGAGAAATCGAGCGAATAACAGTCCACGGACA
POPA5	solcap_stsnp_c1_12179	CGTGCTTTCGGTGCTGAGTTGGTGCTTACCGATCCAGCAAAAGGGATGAA[A/G]GGTGCTATTTCAAAGGCTGAAGAGATAAAGGCCAAAACACCCAACTCCTA
POPA5	solcap_stsnp_c1_12182	AATCTCACTCTGAAGTTGCACTTGCATCTTGATATCATAAAATATCTGCT[A/G]GCCTTGCTGAAATTACTTGACGTGTATGTTTAACCGTGTAAGCAGTAATT
POPA5	solcap_stsnp_c1_12193	GCCCAGCTTTGCAGGATTGGCAGCCATAGCACAATACTTTCGGGTCGTTG[T/C]TCCAGCTATTACAGTCTGGATTGGTAGCGGATGGGGTCGATGGTTTTGTC
POPA5	solcap_stsnp_c1_12204	CAAGTAATGCTCATTAAGAAACCAAGCCCAAGCCATAAAAAGTTGAACTT[T/C]TTTGGTGGATGAAGCCCATCACTTGTGAAAAACACAAGAACCCCACAACA
POPA5	solcap_stsnp_c1_12208	TCCTCGTTACCATGAAACTAAACACTCCGTGCACCAAATGTAAGCTTCTT[T/C]GAACTTTAAAGCTGAAACTGCAGCACGTCCTGCTCGAGTTGCCATCCTAT
POPA5	solcap_stsnp_c1_12214	TCGGGCTTACTAGTATAGATATCTGCATATTGATGAATGTGGTAAGCAAA[A/T]GCAGATTCCTGACCAGTATCAGTGAGGAACGTAGCTCCAAACGATTTATT
POPA5	solcap_stsnp_c1_12216	TTGCAAAACAAAATTCTTACTTCCGGAACAGAAATTGAGATTAAAACACC[A/G]TTCCAGTGATAGTGAAAGTACTCAGTTAAATACAGGGGAAATCGACGAAG
POPA5	solcap_stsnp_c1_12230	TCCTCATCCTCATAGGCATCATAGAATTGAACCAGATTCCTATGTCCTGT[T/C]AAAGCACGCAATATTTTGACTTCTCTCCTTACATCCTCAATTGCAATTGC
POPA5	solcap_stsnp_c1_12235	TCTCCATATCCAAGAGTAACCTGTTTGAACATTCATTCTCATCTATGCTG[T/C]TCTTGAGGTCAGAAGCAACACGAACCAAATTGTCTCTAGTCTCAGAGTTA
POPA5	solcap_stsnp_c1_12244	TTTTTCTTTTTGTTAGAGACTCCCTTCTCCTTTTGCTGTGCATCCTCTTC[T/G]TCCTCCTCAGAATCAGAATCCGCCTTTTTCTTTAAGGCTCCATCAGCAGC
POPA5	solcap_stsnp_c1_12264	CCTCTTTGCAATCATCAAACAAGGCTGTTTCCCCTGAAGAGACTATGAAG[A/G]ATTTCTTAGCTTCAAATTCCAACAATGGGTTTTCCATTGGATTCATGGAC
POPA5	solcap_stsnp_c1_12274	GATGGATGAGGTAGCTGCAATGAAGGCATGTACACCAATGGATCTATCGT[A/T]CTTGGGAAATCAAGGTGTTATTCTTGCATATGACAATAATGGCTCTTTGG
POPA5	solcap_stsnp_c1_12282	TCGACCCCATCCTCCAGCTCCACTTTTCCATCAAGATCTAGTAGCACTTC[A/G]GCATGAACAAGTAGGGGTCTTTTGTATCGAGCCAGAGTTGGGAGTGCTTC
POPA5	solcap_stsnp_c1_12294	GTTGCTGTCATTATATTAGTTGGTTTGTTTAGCTTACAGCATTATGGCAC[A/G]GACAGAGTGGGTTGGCTGTTTGCCCCAATTGTGCTGCTTTGGTTTCTTTT
POPA5	solcap_stsnp_c1_12297	TTGTTCATTGCTGAAAGCTTTGGATTGACCTTTGCGACTTCTTGGTTCTT[T/C]GTCCATCCAACTTCTTCCCCGATGTTCGCCTCCCTCTCTATCTTATGCCT
POPA5	solcap_stsnp_c1_12298	TCCCTAGCGACTGTTCCCTTCCTTATTTTGGGAAACAAGATAGACATACC[C/G]TATGCTGCCTCAGAAGATGAGTTGCGTTATCACCTTGGGTTGACTGGTGT
POPA5	solcap_stsnp_c1_12355	TGCATCGACAACATGTTCCTTATTTTGCATGAGGTATGCTGCTTGCCCCA[A/T]ATATGTTAAAAGAAGGCAAGGGAAAACAATGACTGTGAAAGCAAGCTGTA
POPA5	solcap_stsnp_c1_12359	GCAAATTGTTTTAATCGACTGTATTTGACAAACTGTCGCATGTTGGACAA[A/G]ACAGAAATGTCTAGTGGAATCTCAGAAGCATCACCTCCTTCACGGACCCA
POPA5	solcap_stsnp_c1_12360	TGCATCGGTCACAAACTCGAACTGGTTGAGCATCTTCATCTGCAGTCAAA[A/G]CAGTTCTACCTTGAGTACATTTGTCACAGAAAATATCCCCACAATTTCTG
POPA5	solcap_stsnp_c1_12363	ATGCAGAGCGTCTGAAAGTTTCCAAGCAGACGACATGGTTGAAGAAGACT[T/C]GGATAGCACCTGTTTGCATGAGGATAAGCTGGATTCGTCAGACGATGAGA
POPA5	solcap_stsnp_c1_12366	GACCATCGCCTGATGGACTGGAAGGAGTTACGTGATGGTTCCCTAAGAAT[T/C]GAACAGCATTTGATCACACACAAGATAAGCCAACGCAAGATTCTCGTAGG
POPA5	solcap_stsnp_c1_12377	TGAGATGATTTCTTTGGATCAGTCGTTGAAGAAACCCTCAAATATTCTGT[T/C]TAAAGTACGTGTAAGAGACTGCTCAAAGTATGGCACATTCCTCAACAAGA
POPA5	solcap_stsnp_c1_12378	GGATCCGTTACTCCTTCCACTTGTTGCTCTAGCAGCACTCTCTTTGCATC[A/T]TCTTCACCAACAACAAGAGCATTTTTTGAATCACTTGTTTGATCAAGAAT
POPA5	solcap_stsnp_c1_12382	TGGATGAGACAGCATCAATAGCAGAGCCTAATGGCCATGCAGCTTCAACA[A/C]GGTGATTTTTGTAATTAACTTGATGCACCACTGTAATCTTTCTGATTGGA
POPA5	solcap_stsnp_c1_12398	TCACCGGAAGAGAAAAGCCTACTGTCATCACATAAGGGCATAGATATCTG[T/C]AACTACAATTGCATAGCGGAAGCCTTCTTGTGACAGTTGCTAGGTTGGGC
POPA5	solcap_stsnp_c1_12414	GCGGCGATCACTATTCACAAGGATCTTATATTCTCCTTTAGAGTTTGTAA[A/C]ACCTTCAACTGTGTATGCCAAATCGTTAGTGTCCCTATTCTTGCACTCGA
POPA5	solcap_stsnp_c1_12439	GCTTCAGTCGTCTAATCCCCTGTTTAACTGAAACATGGGGAGATTTACCA[T/C]TAAAAGTCGACGATTCCGAAGATATGGTAATTTACGGTCTATTAAAGGAC
POPA5	solcap_stsnp_c1_12443	TACTCTGTTTTTACTTCCCCTGTTTTTGGTTCCTCTGTTTTCTTGACAGA[A/C]GGAATTGAAATGTTTAACGAAGGTTTTCGATCATTGAAACTTCTTTTCTT
POPA5	solcap_stsnp_c1_12459	ACATCAGCAGAGTCTATTTGCAAAGCTTCAGACCATACACAATGTTCCTT[A/C]TTGACTTCATCTAGACACATTTCGGTACTCTTGGGCAGAGTTCTTTTGCT
POPA5	solcap_stsnp_c1_12473	GTATCAGCAACAGTTGTTGATTTCTAGGGTTTCACATGATGGTGATCCGA[T/G]AAATGATTCGTCGTTTCCGTTTTATGCTGAGTCGGTTTTGTCATCTGTGA
POPA5	solcap_stsnp_c1_12481	GAAGAACCATTCCCTTCTTCTTTTCCTGACCCTCGGTTTCACTTCTCTCC[A/C]TGAGTTCAACATTATCAGCATTCTCACCGTCTTCTGATATCATAGCTTGT
POPA5	solcap_stsnp_c1_12486	TTTATATGCTATCTTCTCACAGATCGGAACCCTAAAACTTTACAATAGCT[A/G]ACGATGGCCACTACGGTGAGCTCTGCCGGTGGTCTACTGGCTATGCTGAA
POPA5	solcap_stsnp_c1_12500	CGTAACTGTGGGAATCACCATATTCAAGCTGATAAATGGATCAATTCTTA[A/T]TCCCAGATTGCTTCCCAGTTTTTATGATCTAACGTCATTCCTCAAGCTCT
POPA5	solcap_stsnp_c1_12511	TATTTGGTGGTTTAGCATTAACATTGGCACTCATTATTGTGGCTCTTTTA[A/C]TCCTCGTATTTTCCTTCTATCAACCGTGGTCTGACGAAGACAAATCTGCA
POPA5	solcap_stsnp_c1_12514	TGAGGAGAGCAACTTGAACCATTTCCTCTAGCTCGATTCGATCATAGTTG[A/G]TTCTCAAATCTTTATCAACAAGGACATCAAGTTTCTTCTCTTGATGAATT
POPA5	solcap_stsnp_c1_12534	TTTTTCTCAGGATCGGCTAATATTTGGTCCGTAGGTTGTAACGTCGGTGT[A/T]GTTACATTCGTAGAACCATAGTTGCCGGTGAAATTCATCGGTGGGACAAC
POPA5	solcap_stsnp_c1_12543	GATTGAAGAATGGTTCATAAAGCTGATTTAGTTATTATTGGCATCTGTGT[T/C]GGTGTGGCTTTTGGAATTCTCATTGCATCACTTGTTTTCTTTGGAATTCG
POPA5	solcap_stsnp_c1_12560	GTAGGATGAATAATGGTAAACAGAGGGAACAACACCTCTGTTCTGATATG[T/G]CGAACTTCGACCAGTACTAGCCAACTGATAAGGATCAGAAGCAGCGGTCT
POPA5	solcap_stsnp_c1_12574	AATAAGAAGGGCCTCAATTGTATGAAAAGATACTACTTGACGAGCCAGTA[T/C]CCTGACCGAGCATGCAGGTGTTTCCACAAGTGTTGGTTCTGCCGAAAGCC
POPA5	solcap_stsnp_c1_12580	ATAGTCGGAATACCACAAGGTCTGGGCAGTTCTTTGACATAGCTATAACA[C/G]CCGCATTTGTCATTCGTTGGCAGAAATATAAGATGGACTTAAGTTTACTG
POPA5	solcap_stsnp_c1_12587	CTAAAAGCTTTACCAGGTACACCATCACCAATTGAAAAAGATTGAGCTAA[A/T]GACATAACATAAAACCATTCAGCATCAGTAACTTCACCAGCATCATCAAC
POPA5	solcap_stsnp_c1_12598	TCCTCTTTAGATTTACCCTCCACTAGGGCCACTGCAAAAGCAGCTGTAAA[A/C]GTGTCACCAGCTCCTGTTGTATCAATGACTTTTGCAGCTTTAATAATGGG
POPA5	solcap_stsnp_c1_12602	GTAAAGCTTAGCCATATCGCGCCTTCTTTGTTTTTCAACATCTTTGCGTA[T/G]GATTTTCTTCTTCTCTTTCTCTTTAGGGGGATCTTGAATTCGATCATCGT
POPA5	solcap_stsnp_c1_12605	GTTGGCACCAGTTTTGGATTTGAATAAGTCAGCAAAGCCTATTTCATTGA[T/C]TAATGTTTTTGAAGTGGTTGCTGATGACCTACTTACATTAAACAAGAACT
POPA5	solcap_stsnp_c1_12614	CTGTCTGCATAATCACTGGAGTCATTGTTATCTCTGTAATTTTCACCGGC[A/G]TCAACTGGGCTATTAACATCACAAGCTTCTGCTTGGTTGCTGGTAGCGTC
POPA5	solcap_stsnp_c1_12656	TTTTGGGCTCGAAGGCAAGCAATAACTCCAGAATTTCGAATTTCCTGCAG[T/G]GCTTTGTTGGCTATACCATTAGAAGAATGGGCAAAAATTGGCTTCTCAAA
POPA5	solcap_stsnp_c1_12670	ACCATCTGGGTCACACTTCAATGATACATCTTTAGCATCAGGCAATGATA[T/C]AGTCAAGTAAACTTTCTCCGATCGTTGAGCCCAAAGTACTTCTGGTTGAC
POPA5	solcap_stsnp_c1_12682	AATGATCAGACCAACATTGATGTATTCCTCCCGTTTTTTATGAATCTCAC[T/C]TTGGCCATGTTTGTCACCCTGCTTGGCATCATCATCATCACATGCCAATA
POPA5	solcap_stsnp_c1_12691	AGAAGTAGGAGGGACGGAAGAGTTGGAAAAGGAAGTGAATCGAAGGACGA[A/G]ACTTTCAAAAGGATCATGAATGATTGATCTCATTGTTCATAAACACAGGA
POPA5	solcap_stsnp_c1_12693	CTACTAACCGGATTCGGATTCTACAACCCCTATTGGCTTCTTGACATCGC[A/G]AATGTAGCCATCGTTGTTCACCTAGTAGGTGCCTACCAAGTTTACTGCCA
POPA5	solcap_stsnp_c1_12700	AAACAGGACCAGATTTCCTCATCTTCGCAACAAGTACCCACATATTGGCA[A/C]GCTCATTCTCCATATCTTCTTCTCGCCTCTTCGTTTCATCAAGTTGTTTA
POPA5	solcap_stsnp_c1_12704	ATTGCCTCAAGGGGGTCTAAGGAACAGATTCAATTCTTTAAGTAGTTTAA[A/C]GCCTAATCCTCTTAATGGGGTTTCTTTATCTTCAAATGGGTTTCAAAAAG
POPA5	solcap_stsnp_c1_12726	AACTTTTTCTTCCCCCAATAACTTGATGCTATAGAATTAGATGTTTGAAG[A/C]GCCAACCCCTGCATTTTTTCTTTAATTCTATGTACTATAACTAAAAAAGA
POPA5	solcap_stsnp_c1_12743	TTTTGCTCATTTCCAGCAGGTGCAAGCTCGACTAATAATGGCTTAACAGA[A/T]GGAATAAACATTTCATTGTAGAACGTGATGATATCAACATGTTCTGAACC
POPA5	solcap_stsnp_c1_12752	TTCTCCCAACAATCTGCAAAGGTGCCTGCAGAACCCCAACGGATGGTAAG[C/G]TAGCGTTACATGTTGAGAGCGGAGTTGTAACCACTATGTTGCAGTTAGAC
POPA5	solcap_stsnp_c1_12757	AGGATTTGTGGAGAGTTGTTGAGGGTTAGAAGTGAGCAATGCTCCAGGCA[T/C]TATAGATGGCTTCTCAGACCATTTCAAGGAGCATCTAGCTACTAATGAAC
POPA5	solcap_stsnp_c1_12765	GAGCACAAGAAAACCAACAAGTAAGAACATTAACTTGAGATTGCTATCTG[A/C]TTGTCCTTGGGCTGTGTCTTGAGCGTTACGAACATGTGGCCCATGATACG
POPA5	solcap_stsnp_c1_12773	ATCTGATTCAATCTGGTGCTTAAAAAAATCACCCAGTTTCTTCTCAAAGT[T/C]GGAGCGTTTCCCTTTCTTTGATGAAGTAGATGGTGATGAAGATGACGATG
POPA5	solcap_stsnp_c1_12785	CTTCACTGTTGTTCACCTGAGGAGTTTGCAGGGAAGCTTTAGAGTTCCGA[T/C]TCTCTTCCTGAGATTCTGAGACTGGGTCTGGCAAAGATCCATTGGATGTT
POPA5	solcap_stsnp_c1_12794	CAAAGGCCAAGCGCAAGGAGATCTTCTAATGTGGTTTGAAGAACAGATGT[T/C]AGAAGCGACGCTGATAAACCAGCTGCTCCAAGACCACCAAAAGTACCTAA
POPA5	solcap_stsnp_c1_12796	TTATCATCCTTCAGCTTGATTTCATCATTGTACCCAAATTTCCTTAACAC[A/G]GTCCAAGTGGTCTCAAGTCGACCCTTCTCTATAAAAAGTGCATGAAGAAA
POPA5	solcap_stsnp_c1_12802	CGGCGCTGTTCCGGCTTTGGTGCAGCATCTACAGGCGCCGCCTCATGTAA[A/G]TGAAGGTGAAGGTAGTCACATGCCATACGAACATGAGGTTGAGAAAGGAA
POPA5	solcap_stsnp_c1_12816	ACCTGGTTCAAGAACAATGTCAGCTGTTCCCGCCAACACGTATTATGGCT[A/T]TCAGGGACAGAATCAGCAAACAGGCGGATTTAGGCAAGGCCAACAGCCAT
POPA5	solcap_stsnp_c1_12823	TTTTGCTGTATTGTTCTCAACAATGACTACATGCTGTATTACATCTGCCC[C/G]ATGCACACACTTTTTACCCTGATGGTTTATGGGGCCCTTGGCATTGGTCA
POPA5	solcap_stsnp_c1_12827	GTCAAATATTACATGCTCCTTCACATTTTTGCACAACTCATAAGCCTCTG[A/C]CATTCCACAACTACCAAATCCTCTATATGGACCAAACCCACAGCATGCCG
POPA5	solcap_stsnp_c1_12858	CGGTCCCCAGAGAGCACAATGGACATCATGCCATGGCATACGTGGATACT[T/G]TTTCCGATCTAATTCATCCTTCATGGTATCTTCCCAGGAATTTGGTTCAG
POPA5	solcap_stsnp_c1_12867	GTATCTGGTTATGCATCGACTCAGGGCAGGCAATGCAAACCTTTTAATCC[A/T]CTCCTTGGTGAAACCTACGAGGCAGATTATCCTGACAAGGGTCTACACTT
POPA5	solcap_stsnp_c1_12882	TAGCTTCACCGTCATCCACCGGGCGTTTAGCTCCGACAACGGCAGTGGAC[A/T]TCTTCGGAGAAGTGAGTTTTGCAGTAGCATCTGCTTTGGATTTAGGTTTC
POPA5	solcap_stsnp_c1_12898	TCATCATCATCACTGTCGACATCACCCAAATTCTCTCGTCTCTCAATATA[A/T]GCCAGTGCTTGCCTCCTGTGCAGACGTAAAACATGCATTATCATGTCCGG
POPA5	solcap_stsnp_c1_12902	TTTATGAAAACAAATCAGCAAAAGGAAGACACATGTGTGTTGAAGCCATA[A/G]CTCACTATGGGGACTTCGCGGCTAAGGTTGCAGAGCTCTACCCTGAATAT
POPA5	solcap_stsnp_c1_12909	AATCAAAGCAGCTCTAGGAATCTCTATCATGGTTCCCACCTTATAATTCA[A/G]CGAGGTACCCATCTCTGCGAAAACCTTTTTGGCAACGTCACGGATTAAAT
POPA5	solcap_stsnp_c1_12915	CTGCATCAAACACATCTTCACCATCACTCACTGACTCAATTTTAACCTTC[T/C]GACCCTTCTTAAGACTATTCCTGAAACACCCTCTGCTCAATTTCTTCAGT
POPA5	solcap_stsnp_c1_12920	TTACCAGCTGTAATGTTCGAGATTGTCCAGCAAGCTTCCTTTTTAATGCT[T/C]TTTTTGTAATTTTGCGTCAACAGGTTAACAAGGCAGGGAAGAGCATGATG
POPA5	solcap_stsnp_c1_12923	AAATGAGATAGCAGTATAAGACCAAGACCATTGAACAGTGGCTCAATATG[T/C]TGTAGCCATGCAACACGTCGCTCCTTGTTTCTTGGTTGCCTTTCCAGGTG
POPA5	solcap_stsnp_c1_12927	GTGATAGAAAGGGGAAGTCCATACCTTAAGAACTTTATAACTCAATCAGC[T/C]GTGGTACGGGGTCTTGTAGGATGCAAAGGGAGGGATTGGTTTGACTGCAT
POPA5	solcap_stsnp_c1_12934	TTGTTGCACTTTTCAATTCATTAAATGAGAAGGACTTAACATTGGGAGAA[A/T]ACAAAATCTCGCCTTCAGATCTTGGAGTAGAAAGGGTATCAACACTGCTT
POPA5	solcap_stsnp_c1_12945	TAGTAGTTCTGGGTGTCAGAGTCTTGAAGTTGTTTGAGAACAGGTACATA[T/C]GAAGCATTTAACCAACTAAACTCTTCGATCTTTTGTACGACAACAGTCAC
POPA5	solcap_stsnp_c1_12966	AAGATTCACTGGCAATGCCAGTAGAGCCCGTATGTGGAGTAGAATAGGAG[T/C]TTGGACTGGGAGAGAAAGCAGAAGAAATTGGAGAAGATTCTGACATGAAG
POPA5	solcap_stsnp_c1_12975	TTGCTCAACAAGGGTAACGACCTTGGGGTTGAGGTTTTTGACCATCCGTA[A/G]TAGTCTATCCCGATGATTTTCAGTGCTCACACTTTCATCTGGCATGTGAT
POPA5	solcap_stsnp_c1_12990	GTATATGATTTCTGCAAGACTTTCGTTAAGGTTTCAGTTTCTTTAGCGAA[C/G]ATATCGGTAAACCATGAATCGTTAAAAGCAGAACGAAAACCCCATTGCTC
POPA5	solcap_stsnp_c1_12992	CGAAAAACACAAGATATACATAACACATACTTTCATAACGAATGCAGGAC[A/G]AATCTGTAGTCCTTGTATAGCTAGAACTTTCGAAGCTGATTGAAGAAGTT
POPA5	solcap_stsnp_c1_13013	TCATCCGCTATACTAAAAGTCATAACTAAACTCCGAAGGTCACCACCATT[T/C]GCAACCAAATCATACGCAATCCAATGTACATTTCCATTTACAAAAACCTG
POPA5	solcap_stsnp_c1_13024	AACAAGCTCGTTTGACGAAAATGAGTCGAAGCAATGCTTTTCCCTCTTTG[A/T]ATTTGAATGCTGATCACATTTTCGCCATATCTCTACTTGTATGTTGATCA
POPA5	solcap_stsnp_c1_13038	CCAGTGGAGTTTGCTTCATACTTGCATTATTGTCACTCTTTAACATTTGA[T/C]CAGCGCCCTGATTATGGATTCCTGAAACGCTTGTTTCGTGACTTATTTAC
POPA5	solcap_stsnp_c1_13040	AAGACTGCAGAAGCTATAAAACTGTATGGTGGGGAAATTGTACTTGAACC[A/T]GGACCTTTGCCGGGTATAAACACCAAGATCATGGCATGCATTGATCCTGA
POPA5	solcap_stsnp_c1_13052	CGCTGAACTCAGGCTTGTCTCGCTTGATCTCTATGAATGTCCCGTGACGA[T/G]GGTTAAGGATTATCGATCTAGGGTTTTTGGTTTGATTAGGTCGTTGAAGT
POPA5	solcap_stsnp_c1_13064	GATGAGGCAGATCACTTGCCTGTTCATACAGAGGATAAAACCTTTTACTC[A/T]GAGGATGATTTCCGTAACTTCTTATCACGCAGAGGTTGGTCATGTTTAAG
POPA5	solcap_stsnp_c1_13077	CCTCCACCACCCCTTGGTGATCTTTGACCTGACGGTGTTAGAATCTCAGG[T/G]GTTGATGCACGCGGTGTTGCTGGTATTGAAATAAGCTCTGTTTCTGGTCT
POPA5	solcap_stsnp_c1_13085	GTAAAAATGCACCGATTTCTGATTCGCGTAAAGGAACTATTTCTGGGCAA[T/C]TTGGCAAGCTTGTACTGATGAGCTTCTCGCATTTCAGGAGGAAGTTGAGG
POPA5	solcap_stsnp_c1_13094	CTTTCCCCCGTTGCTGAAGTGTTTGCTTGCACAGTTGGCCAGAAACCAAG[T/C]AAGGCCAAGTATTATTTGGAGGACACTACAGAGATTCTAAGAATGTTGCA
POPA5	solcap_stsnp_c1_13101	GGAGTCCCTAAGTGCTGGAATTACACAACTCCTTAGAGGAACATCAATAT[A/T]CTTAGTTGGGGAATCAACTGAAATCAACCAGAGGATTGCTCGAGAACTGG
POPA5	solcap_stsnp_c1_13117	TCGCCTGGATAGACGAAGCAGGTGGCTGTTTCTTCCCTGATTTATGTCTC[C/G]TCAGTTGTAAAATGCATGACAACTTTGAAATCCAATCGCAGAGAACTGAA
POPA5	solcap_stsnp_c1_13123	GAAGCCTTGGTCCGCTATCTCCTTGGTTTGGTTATCTCCAGTTGATCCCT[A/T]ATTCTGAACCTATCCCTTTGTTGTGGTCCCTATCTCAAATCGACTCTCTT
POPA5	solcap_stsnp_c1_13142	ACTTCATTCTCTTGACTACTTGCCAAAGAAGTAGCAACTTCAGCAAGCCC[A/G]CGTAGACAGTTGCTGGAAGTTTCAGATGGTTCACCAATGGCATTCTTTGA
POPA5	solcap_stsnp_c1_13152	TTCATACACCACATTTACTTCTACAGTATACTTTGCTCTCCCATTTTCAC[T/C]AAGAAAATCAAGCATGGCTAAGATTGTTTCAATTCTCCTTTTGGCCCTCC
POPA5	solcap_stsnp_c1_13157	GGAAGCCATTCACCTTTCTTTGCTTCAATTTTGAATGAATTGTAAGACAA[A/C]GTTGATGATTTAAAAGACACATCTCTGTTTAGTTTACCGGATGATCCACT
POPA5	solcap_stsnp_c1_13160	TGATATTAAGCTTGAGAAGTTTAAAAACTTACCGGAGGAAACTAATTTTT[A/T]CTGGTGGGAAATTTCTAGTGGCACCCTCAGATTTGATAGAATTGAAAATG
POPA5	solcap_stsnp_c1_13165	TTTTTCATTAACATAATCGAAACATCTTCTTCTTGACCTCCTAAAACAAA[T/C]GGCTTGTCTTCATCAATTCTTCCCATACCAACACTAACACTCCTCGGTAC
POPA5	solcap_stsnp_c1_13172	CTAAAACAAGCTTTGTGATAGATTCTGTTATCTGCAGTTAATTTGTCAAC[A/C]AGATAGACAGTCTTGTCACAAGCCATGCACTTTTGTGTTGTTCCTGCAAA
POPA5	solcap_stsnp_c1_13174	TGTATCACTACTTGATGTATCAGCAGGACTGCAGTCTTGTCGTATTCTCT[T/C]CCTTGGAAATGCAGCTCCATCATGTGCATTTAAAAGTACACAATAGCAGT
POPA5	solcap_stsnp_c1_13189	ACCTGGAAGCTTCCATCACCGATGCAGGCAATGATACGTTTATCTTTAGC[A/T]GCCTGAGCATAACCGAGAGTGGCACCGACTGACCAGCCAATGGATCCATA
POPA5	solcap_stsnp_c1_13193	AAGATTATTCCCGAGTCAGCTATTCGACCCTACATACGAGAACTTGAATC[C/G]TTTTGTGGTTCATCATTAGGTCGTGGATTCTCTCGACGTCCCATGAGGAC
POPA5	solcap_stsnp_c1_13195	CCAAGAGGAAGCTGCAGAGCAGGCAAAGCTTGAAGCTGCTAAGGGGGGAC[A/T]GGATATGCTTAAGAGGGTAGAGGATCTGAAAGAAATGTTACGACATGCTA
POPA5	solcap_stsnp_c1_13208	ACATTGTTCTTGATCCTATTTCCAGTAGCATTGTTTTGTGCTTTTGTTTC[A/G]AGAGAACTCATCAATGCATTTCCCCACCGATTTGGCTATCTTATTATGGC
POPA5	solcap_stsnp_c1_13218	TTCTTCCCTTCTCCTTCAACTATAACATCCCCTTGTTGTGGATCCCATCT[T/C]AATCTTGCATCTTTCTTCTCTCTAATTAGTTGATAAGATCCCATTTTTCT
POPA5	solcap_stsnp_c1_13225	ACCTCCTACGTGGGCTTGTAAAAGATGCACTGCAGTTTGAGGAAATTGTT[A/T]CAGGTTCTGCTGCCAACCTAGATCATATTGATGTGAAGGTTGAGGAGCTA
POPA5	solcap_stsnp_c1_13230	GGGAGATCAAAAATTGTTTGCAGTGGCCCAGGTTTCTGATGAACTACAGT[A/G]GGCCCTTCTTTATCCAAAGCAATCCTTCTACGAGTATTAGCACAGCCATT
POPA5	solcap_stsnp_c1_13231	GCCACTGGCCACCTGAAGAGATTTTCATTTCGTGAACTGCAAATTGCCAC[T/C]GGAAATTTCAGCTCTAAGAACATAATAGGACAAGGTGGATTTGGAGTGGT
POPA5	solcap_stsnp_c1_13234	GAAATCGGTGCCACTGCTTGTCTCACCAGCCATGAAAAACTTAGACCAAT[T/C]CCATACTTTTACTTGTCTGTCATTTCCACCTGAAATTATGAACTTCCCTT
POPA5	solcap_stsnp_c1_13240	GTGTGAGAAGGACCATGAAATGCAGCAGTGGTGTATTCCCTGAAGTACTC[A/G]GGAATAGACAACCCGAGGAAGAGAGAAACACCAGCGATGAAGAGGTTTCT
POPA5	solcap_stsnp_c1_13241	GTGTCGAGTTTCTTGAGTCCTAGTCGTTTAAGTGATCATATGTATGATGA[A/T]AGGTTTGGTAATGAAGGATCTAATCCCAGAGCTTCAGATTACTCTGTGTC
POPA5	solcap_stsnp_c1_13255	TTCCTCATGCAGCAATTCCAGATGCTTTTCAACTTCACGTTGAACTTTTC[A/G]ATTGATGAAATTCAAGATAATTTTCATGAACTAAAAAGCCAGCTCAAATC
POPA5	solcap_stsnp_c1_13268	TGCTTGCAGCAGCAGGCTAGCTAGTTCTGTTGAACATGCTGGACATTCCG[A/C]TCTGAGGAGTGAGTTTATTTAAGGCTGGCACAGCTATATCCTAAAAATTT
POPA5	solcap_stsnp_c1_13276	ACAGGTCAGTTACTATGGGGAATTTACGCTTATAGGAGAGGTTTTGCCGG[T/C]GAATGTCGAATGATGCCACTTAAAGCCTTCGCCGTCGCCTCGCTTTTCGT
POPA5	solcap_stsnp_c1_13280	TGAGTCCATAGAGGACTTTTGTTGAGAGTACAACGAGCAGCGTAAACAGA[T/C]GATGCTGCCAACATTGATGGACAGCATGTTATTGTGGTCTTATAGTTCAT
POPA5	solcap_stsnp_c1_13303	GCAATCGCCTGCATAGGGATTTTGGCAGCAAAACTGATCTCCACCTTGAA[A/T]GTTTTTGACTGATAAGGACGACGTAACCTCTTCCTGTCAGCTTCATTAGG
POPA5	solcap_stsnp_c1_13350	CCGCAAATCTCTGTCACTTTCGTCAATGGAGTCGAGCAGACCTATGATGC[A/T]ACTACTACACCGGCACAGAATATCCGTACCATGATTCTTGAAAAGGGTCA
POPA5	solcap_stsnp_c1_13375	TCTACAACCTCCGTTACGACTATTCCTCCTCCTGTTGCTCCTTCAGACCG[A/C]CACATTTCAATGCCTATAGACTTTTATAGAGTGCTTGGTGCTGAAGCTCA
POPA5	solcap_stsnp_c1_13385	CCATCAATCATGGTGGTGTGGGAATCTGTTCCGACCACGCTATCTGGGTA[A/G]AGCAAGCCTTCCCTATTAAAGACAACCCTTCCAAGATATTCAAGATTCAC
POPA5	solcap_stsnp_c1_13400	TTGCAAATAGTAGGAAGAAATTCAGGCTTGAAAGCAAAGCAATTAATAAG[T/C]TGAAGGGACCAACATTGTAGCTGACTGGCCCATTCTTCTGCCTTCCGGGA
POPA5	solcap_stsnp_c1_13421	GACCGTGCAAATCAATTCTACCCAGCAATAAGAAAATACTACCCTAGTCT[A/G]AAGGATGGATCTTTGGAGCCAGGTTATGCAGGCATCAGACCAAAACTTTC
POPA5	solcap_stsnp_c1_13422	CGGGCTGTTGGGCTCACTTCGTGCTGTCTGTATGGAAATTCTCCTATGGG[T/G]GCACAACAGGCTCAACTAAAAAGAGGAGTTGACATTGTAGTGGGTACTCC
POPA5	solcap_stsnp_c1_13428	AGCAAATCTGCTTCAGGTGCCCAGAAAGGAAGTTTTAAAAATGTAGGGAT[A/G]GCTAATTCTTCTGTAAGTGCCAGAGTGTCAACTATGCTAAAAGATCCTGG
POPA5	solcap_stsnp_c1_13450	GAGTACACAGCTAAAATCTGCATCTTATACTGCTTTGAAAAGAATAACTG[C/G]TGAGGATCCAGGTGATGTTCCTGTACTGATGAGTGGAGCAGGACATGATG
POPA5	solcap_stsnp_c1_13468	GCTCTCCCTGCTGCAATATAGAAACGCTTACCAATACCAAATTGGATAAC[A/G]GTCACTAAAGCCCACTTTAACCAATCACCCATTTGAAAGGGACCACACTG
POPA5	solcap_stsnp_c1_13472	ACTGCTCCGGGATTAAATATCCTGGCAGCATGGTCCCCAGCAATGTCTAA[T/G]TTGAACTTCAACATACTCTCTGGAACTTCCATGGCTTGCCCTCACATATC
POPA5	solcap_stsnp_c1_13484	CAGACTTCTGCCTCAAATGGAAGAATGCATAATACATGATCCACAAAGTG[A/T]AGAAGTCCTTTAAGTCTTGCTTCACCGCCTTTCCAGGCCCAAAATGATGG
POPA5	solcap_stsnp_c1_13486	GCTTTCTCATACTTCTCCTTATCGCTTTGCCCTTTCAAGGAACTACTGGC[A/T]GCTAGGAAAACGTATTTGAATTCTCTTGGATTAATAGGGTCATTCCAGAA
POPA5	solcap_stsnp_c1_13494	ATGAAGACAAGATTGAAGGTATTGCCTGTTCCTATGGCCAATCGCCTTCC[T/G]GCAGTATAGTCGATGCCAATGTCAGTGCAGATGGGCTCTCCATAAGGACA
POPA5	solcap_stsnp_c1_13514	GTCTTGTATTTTGATTTAGGAACAATTTCAGCTTCTCAGTCATGTTTGAT[C/G]GAGTAAAACTTGTAGGGATGTAGTGGACAATGGAAATGTTAATTTGACAT
POPA5	solcap_stsnp_c1_13519	GATACAGGTGAAGCATTGTGGGTAGAAGGCAGGTATAATCCAACATGGGT[C/G]AAATCTCAACTTGCAGTACTGGATTCAAAGATGGAGTCTTTTCATGATCA
POPA5	solcap_stsnp_c1_13524	ACGAATTGCTAAATATGCCTTTGAATATGCATACCTCAACAATCGCAAGG[T/C]AGTGACTGCTGTGCACAAAGCAAACATTATGAAACTTGCAGATGGTTTAT
POPA5	solcap_stsnp_c1_13526	GACAAAACAAATTTTAGCTTGCATCTTCAAACATAGTTGGGATTTGACGG[A/C]TAAAATTGAAGCATTGCAAAAAGTTTCAGTTGCAATGACTCAAAAAGCAT
POPA5	solcap_stsnp_c1_13546	GCCTGGGCTGATATTAATCATCTTCCAGTTTCAAACCCATTGCCATGTGG[A/G]GATAACTGTGGTGTAAGCATCAACTGGCATTTGTTCACAGACTATAGGGG
POPA5	solcap_stsnp_c1_13549	GGATCCTCTCGTTTGGTTTCTTCCTCCACTACAGATCCAGATCCCTTGTT[A/G]TCTTCATTCATTCACAATACACCTTTGGCTAATGAAATTCCTGATGTTCA
POPA5	solcap_stsnp_c1_13560	CCGATTTGCAGCCATTTTTGAGGGGGCAAGATTTTCCAAAGACCCAAAAA[A/G]GAAAATGGATCCACAAAGATCCTAAAAGTCAAAAGAAGTTTGTATAGCAG
POPA5	solcap_stsnp_c1_13563	AAACCAAAATCCTGCGCAAGAATAAACAGTTTGCGCGATCTCACGTTTTT[T/C]GAGTTAAAGAATGCTTCGATCATAGTCTCTTTGGTTCCTCATCTTGGCCT
POPA5	solcap_stsnp_c1_13576	ACTTCATCAGGCTTTTCTTGTTGAAGAAAATGTGCTACCCCTTTCAAGAT[A/T]ACCACATCTTCTAGCAAAGGTACATTTTTCTTTAACCCACCCTTGTTGAT
POPA5	solcap_stsnp_c1_13583	TCACTTATTGCTGCTAAGAGAATTGCAAAACTGGCTGATAGCTGCTTAAA[T/C]AAGAACGCCAAAGAGCGGCCAAAAATGAGCGAAGCGGTTGAGATACTGAC
POPA6	solcap_stsnp_c1_13586	AAGCGTGTTGAGGAGATTATTTGGGTTAAGACCAATCAACTTCAGCGAAT[T/C]ATCAGAACTGGACGGACAGGCCATTGGCTCAATCACAGCAAGGAACATTG
POPA6	solcap_stsnp_c1_13594	GATTAGATTGGCATTACTATATAGTAGTACAATTTTCTGTTGCTTTCATC[T/G]TTTGTTAGCTTCATTTTGTTGGTTCTAAAGTTTTGATAAAACATTGGATT
POPA6	solcap_stsnp_c1_13597	TTGTAATTTGACATGGCTACCACCCATTTGTAAGTCCATTTCTTTTTCTC[T/C]AGCTTGTCAACCTCTTTTTTGGATAACTTGTGATCCAAATGAGAGTGAAA
POPA6	solcap_stsnp_c1_13608	CTGGATATAGAAAGAACACCACGGAAACCTCAGTTCCCAATGGCTCCAGA[A/T]ATACCTCTAGTTCTTCAATCCTGTGAATTCGAAGGTCTCAAATTTATTTG
POPA6	solcap_stsnp_c1_13625	CCATGGCGGAAAAGCCCCTTAACTTTGCGACAGTTCACATATGGACAATG[A/T]GGAAAGCGACACTGAGAAGCATGCACCAGAAGCTCAAGCATCTTCTTAAG
POPA6	solcap_stsnp_c1_13631	GGATCACGCCCATCACTTGATAGAAACAAAGGAAAGCAGCCCATGTTTTC[T/C]GACTCATTAGTACCACAGGAAGGATTGCCTTCATCTCAGCCTTCTGACGT
POPA6	solcap_stsnp_c1_13646	GTAGAGCATCTTCATCAAGTTCTAGAAGCTTCGAGAAAAACCTTATCGCC[T/C]TCCGAAGTTACTTCACTTGTTGATGTCTGCTTGGATCTTCTGAAAGATAA
POPA6	solcap_stsnp_c1_13652	CCAACAAAATCGTTCCCCAAGAAATCAATTTCAGCTGTAATTCCTTTTGC[T/C]GCTGTACCACCCCAGTCTTCACAAAACAACTTCCAATCATCGTCGGTGAT
POPA6	solcap_stsnp_c1_13671	CCAAACTGACATTCTTAGGTTGACCAAGACTATCATTCTTATCAATGGTA[A/T]ACAAACTGACTGCAGAAATTTGGTTTCCATCTCGGTAGACATCCAAGATT
POPA6	solcap_stsnp_c1_13675	TATGGAGTCCGTGATATGGATGGAAGTGCTGAGAGAATCTTACAAGCTGC[T/C]ATGGGCACTCCAGAGGATCATTCAATTATATTCCTTGCTCATAATGGTCC
POPA6	solcap_stsnp_c1_13676	GAGTTCAACACGTACCACGACATAGAAGCTGTCTATAATTGTTTGAAGAG[T/C]GAATACAGCATTAAGCAGGAGGATATCATTCTATATGGACAATCTGTTGG
POPA6	solcap_stsnp_c1_13685	ACCTGTTGATTGTACGTATGTCGAAGCATAGACTTCATTAAATCAGGCTT[T/G]TCTTCCAATTTCTCTCCATAAATAGCATCGGAAGATGAAGAAGAGTGAGA
POPA6	solcap_stsnp_c1_13694	CCTCCAAGGTGAGGCTGAAACAATTAAGTGGGCGATTGAAGAAGGCAAAT[T/C]TTCAGAAGAAGTAGATGCTGTCGATGGTGAACAACCACCCTCAAACATAC
POPA6	solcap_stsnp_c1_13698	CAAATGCAATACAAGAATTTAGGCAGATCAGGCCTAAAGGTATCCCAGCT[T/C]TCTTATGGAGCATGGGTTACCTTTGGAAATCAACTTGATGTCAAAGAAGC
POPA6	solcap_stsnp_c1_13699	CTTTTGATGATATTGTCGTGGAACTTGATTTCATTCTGGAACATGAAGTT[C/G]GAAGGGGCTGTATGGAGAAGGCCTCAGGGGAAGCTTTTATTTCTTCAAAT
POPA6	solcap_stsnp_c1_13703	TAGCTGAAGAACTTGACGGCAGAGTTTGGAACAATGCGGGCACAATTAGT[T/G]CCATTTCCTTTGAACATTCCCCGGAGACCCTCAGTTCTCCATATATATTT
POPA6	solcap_stsnp_c1_13733	GGGAGAAAACAGGATCCCTTTAGACTGGGAAACTCGACTTCGGATAGCAA[T/C]TGGAGCAGCGAGAGGTATTGCTAGGATACATGCTGAGAATGGTGGCAAGC
POPA6	solcap_stsnp_c1_13743	CATTATTCCCACTTACAATGCAAGGTTCACTTAGCTTTACAAAATGATAA[A/G]CCTGATGACAAATAGGTAACATGGATAAACCACAGGATCTTGTGTTTCAT
POPA6	solcap_stsnp_c1_13754	TCAGAAATTTCATTTAGAAGACAAGGTTCATCAGGTTTAATATGGGATGA[T/C]AAATTATTATCCGGAGAACTCAAGAAAATTGATCAAGAAGGTGTACAAGA
POPA6	solcap_stsnp_c1_13770	GAAGAAGAAGCAGAAGAATTGTAAGAGTAACGGCGATAGTAATAAGGGTC[A/C]GGAGGGACACAAAGGAAAGTCCAAACACAAAGAGCTAAGCGACCCAATTG
POPA6	solcap_stsnp_c1_13776	ATACCCATCATTGTTCTTGTCAAATGTTGCAAAAATACCCCTCAACTCAA[C/G]TTTTGAGCTCTTCTTTTCAACCAAGATTGAATCTTTATTGACAAAAGGGG
POPA6	solcap_stsnp_c1_13777	TCACATTGCTTGTGTGGCATACAACAGTGTGTTCCTTGGAGAAATTATGC[A/T]GCCTGATTGGGACATGTTCCACTCCCTTCATCCAGCAGCCGAGTATCATG
POPA6	solcap_stsnp_c1_13782	AAATGTAAGTTGCTGGACTTTTCATGTTTATCCTGAAGAAACGACGGGTA[T/G]ATCGACACCGTATCTTCCATATCTCTTCTCCTTCCACATACAGATGTCAT
POPA6	solcap_stsnp_c1_13783	TCGAGAAATCTTCACACAACAATGGGGGATTTCAATCTCGCCTTGGTTAT[T/C]GTAGCCATAGTCGTATGTATTCTCGTTTTCATATTCAATGTCTATCTTCT
POPA6	solcap_stsnp_c1_13791	AATAGTTTTTCACTTCCACTATGTGGATCTGATATTATCTCAAGTAACTC[A/G]GATGAAGAACCAATTGTCCGAACTAGCATATGGATTTGTTGATGTATTGC
POPA6	solcap_stsnp_c1_13801	TTGGAATTTAGGCTGGTGAGCATTGATCTAACATTGTTATGGAATGGAAG[A/G]ACAAGTTGATTCACTTCCTCTGAACATGCACCATTTTGACTTTGTGCAAG
POPA6	solcap_stsnp_c1_13802	TTGTCGAGCAAGGCACGGCCGAAATTGAGATCGTCGACATGCTCATTGTC[A/G]CAGGATGGGGAGCTTAGAAAGCAACTAGAAGCCAAGCTTCTTGCTGCTGA
POPA6	solcap_stsnp_c1_13807	TTTGTTGTATTTCCAACCCCATCGTAACAGCTGTTGGATTGTATCTCGGA[T/C]TTCATTTAGCTCAACTTCAGTATTGAAGGAGCTATGCTGGGGATTAAACA
POPA6	solcap_stsnp_c1_13810	TCAGAAGGAGCCATTACAACCATATTAGGAAGACATGCCATGTAAGTAAC[A/G]TCAAATGCACCACAATGTGTTGGACCATCTGCTCCAACAAGACCTGCTCT
POPA6	solcap_stsnp_c1_13814	ACATTGTTTGTAGGTTTAGGAACTATGAATTGCACCCGCAATCATTCTAT[T/G]GTATTTTACCATATGATCCTCAACTACTTGACTTGCAGTTTTTTGCTAAG
POPA6	solcap_stsnp_c1_13822	ATTTTTGTGTCTATAGTAGAAGCAACGAAGAATCAAGTCGTCCTGTAATC[T/G]AAATGGTGAAGGTGCGTATGAACACGGCGGATGTTGCCGCAGAGGTCAAA
POPA6	solcap_stsnp_c1_13835	ACATGTGTGCTAAATGTCTACAATGGTGGGAATATTTTAAGTATCGTAAC[A/T]GATAGTTCTCCACACGCCACACATGTTGCTGGTATTGCCGCCGCCTTCCA
POPA6	solcap_stsnp_c1_13845	GAACGGAAGAAACATGATGAGAAGTTTGTCCGGTTAGATACCAAGACGTT[A/G]TGCGATTTGGCTTCTGCTGCTGACAGCCTTCAACTAAGGCCTGTGGTTGA
POPA6	solcap_stsnp_c1_13855	GCCGAATGTGAGATCATGAAGCAATTGCTGGAGAAATATCCAAACTATAC[T/C]TTAACAATTACCGGACATTCACTTGGGTCAGGTGTAGCAGCGTTATTGAC
POPA6	solcap_stsnp_c1_13869	CCAGCTTCAAGATTCCTCATCCAATCCAACTGCATTGCCTGGTAAACTGT[A/T]GAACTACACGACACAAACTCAATATCCCCGACACCAAGGGCATGTTTAAC
POPA6	solcap_stsnp_c1_13878	AGAACTATCAGAATCAGTAAAACATCAGAAGAAACTGACAAGAAAGGTAA[T/C]TCTGAATACTCAAAGATGATCCATGCGACTGTAGCAGCAACAATGATGCC
POPA6	solcap_stsnp_c1_13889	TAGACAAGGACTTGATGCCCTGTTGCCTTGTGGAGGTTAAGAAAATACCC[A/G]CAAGCATAAGAGGTAGGTGCAACAATGCCTAACAATTCAACATTTGGCCA
POPA6	solcap_stsnp_c1_13890	TACCGCAAGATTCTCGACGAGATTGAAGCCAATGACTACAACAACTTCAC[A/G]AGGAGAGCTTATGTGAGCAAATCAAAGAAGTTGATTGCATTACCTATTGC
POPA6	solcap_stsnp_c1_13901	CAAGGTACTGCCTTTGGATATTGGGAAATGGAACAACTTTGGTTAATAGT[T/G]GTTCCATATGGAAGAATTTGGTCATTGACGCCAAGGCTCGTGGTTGTTAC
POPA6	solcap_stsnp_c1_13909	ATTGCCTCGAGCCCTTAAGAATCCGTCTGACGATGACTCAATGGCTCCGA[T/C]TAGTCCGATTTCTGGTGATGAAGAATCAGCACCGGATACGATTGTTCCTG
POPA6	solcap_stsnp_c1_13911	CACATTCACTCCCATTAAAGCCTTAGGATAACAAGTCCCTTCTCTCAACT[T/C]AATCATGTTCTTCTCACTCCTTTTCTTTATCTTTTACAAAACCATCCACC
POPA6	solcap_stsnp_c1_13914	TATGAAGAAACTTCTGTATTCTCATTGTTTGCAATTTTTCTCTCCATGCC[A/G]TCTTGGAAGCAGGTTGAATTATAATTCAAATCAGGATATGGAAACTTGGA
POPA6	solcap_stsnp_c1_13929	GGAGCCAAAAAATCCAGTGAACGCCGAAATCCTGTAGCACATATTACTGC[A/G]TCTGAATCATTCCCAATGGCATCAGCTAGTCTTGCTGATCCCTCTGTGAC
POPA6	solcap_stsnp_c1_13931	GTCCCAAGTGCATTGCTTTTCCTTCCTGACTCAGTTCTCATTATCATCTT[T/C]TGTTCATCATTTTGAGGAACAACTATTTCCACTTGAGGTGTTGTAGTTTC
POPA6	solcap_stsnp_c1_13938	TGGTTTACTAGGTACAAAATTGCACTTGGTGTTGCACAAGGGATTTGTTA[T/C]CTTCATCATGATTGTGACCCTGTCATTGTTCATCGTGACCTAAAACCTAG
POPA6	solcap_stsnp_c1_13940	AAGTTGAGAGAGTGATCATGTAATGTAATTGTTTGTTATTCGCTTCCAAC[A/G]CCCCCTAAAAAGAGCGATTGAGAATCTCGAGGACCTTGTATTTTGTCTCA
POPA6	solcap_stsnp_c1_13942	GGCTGATTCAGCTCTCCAGGCTTAATGTCTTCTTCAAGAGGTGCTTGATC[T/C]TTTGTTAATTTTACATACTTTGACTGAATTCCCCCTTCTTCCATTTGAAT
POPA6	solcap_stsnp_c1_13953	CGGCGATGGAAGAACAGGGGACGTCGTCGGCGATATCCACCTCCATCTCC[T/C]TTTCAGCCTTGAGGTGACCTTCATGTAACACTAACACCAATCTGCTGGGC
POPA6	solcap_stsnp_c1_13990	CCAAAGGCTGCAAGGTTGAGGAATCTGACATATTCTGCTCCTTTGTATGT[T/G]GATGTCACGAAACGAGTCATCAAGAAAGGACATGATGGTGAAGAAGTTAC
POPA6	solcap_stsnp_c1_13992	GTTCTCAAGACAAGGCAAAGAAGTTCGTCCCCTGCTGCTGATTCTAGGGG[A/C]GAAAGCAAAAGATTAGCAATGAGATGTGAGTTTTTTGCCAGGGGTTGGTG
POPA6	solcap_stsnp_c1_14009	AAGTAGTCTGGACAGCCACAGGCTACTATATTTTGCAGGACAACAGGGGC[T/C]TGACAAGCAAAATAATCTTGCTGAGGAGCTTTTTCTTGGCTATTTCACAC
POPA6	solcap_stsnp_c1_14015	CCAACTTTGCATTGGTCAAGAATTCTGTACAAGTCGGTGCCATTAGAGAC[T/C]TTCTTTCCATTTATAGATGTGATTATATCACCTAAAATAAGTCTTCCGTA
POPA6	solcap_stsnp_c1_14034	AATAAGGTCATCGGTTCACTCCCTGTTTTTGGTCTCATAGCCAGAATTGT[C/G]AATGAGGAAGGTGGTGTTGGTGGTGATTTTATTGATTTTGCTGAGTTCAG
POPA6	solcap_stsnp_c1_14038	TATATGTTGAGAGCAGAGTTTAAACTTCCCAGCATTACAGCAGAAGAAGC[A/G]GTTCCTGAAAGAAAAGCTCCTATACGTGTGAAATTTGAGATACCATATTT
POPA6	solcap_stsnp_c1_14047	TACATCCAAGTTTTGGAGAGAGGTACTTGTCATCTGTTCTGTATGAAGAT[A/C]TCAGGAAAGAGGCACAGAATATGCAACCTGTATCAGTTGATTAATGGTCT
POPA6	solcap_stsnp_c1_14051	GCGAAAGCTAAGCAGAAAGGAGAAATTGCCAGAGTAAGATATGAAACAGG[C/G]CCCAGAAGTGGAACTTTAAGAAACGATTCTTGAGCATGTTCAAACCATCT
POPA6	solcap_stsnp_c1_14053	TGTCCATCCATTCATCTCTAACCTTACCGAAAAGATCTATAAGAAAATCT[T/C]TGTCTTCATTCCATTCTGCCATTATAATGGGTTTAATCTTTGCCCAGTTC
POPA6	solcap_stsnp_c1_14058	GTGATGAGCGGAATTTCACGTCAAAGAGAGGGAAGAACCATTATTGCATC[T/C]ATTCATCAGCCAAGTGCTGAAGTTTTCAACCTTTTCCACAGTTTATGCCT
POPA6	solcap_stsnp_c1_14066	AAGGCAGAGAAAATGAAGGGGATTTAGTTATGGCTGCATCCAAAGCTACA[T/C]CAGAAGCAATGGCTTTCTTTGTGAAGTATGGAACAGGGATAGTTTGTGTG
POPA6	solcap_stsnp_c1_14070	CTGCAAAAACATTGATTAATACGCACCGGAAATGGCAATGGAAGGAGGAG[T/C]TGAATCGAACTACAATTCATCTACTGAAAGTCAGCTTGAGCAATCTTCTC
POPA6	solcap_stsnp_c1_14083	AATATTATTATCAATAAAGATGATTGCAAAACCCCAAAATCTTCCCCTTT[T/C]TTAATCCCAAAAATTCTCAAATGTCCAGCTGCACCTAAAAAACCCAAAAG
POPA6	solcap_stsnp_c1_14088	TGTTACATTTTTATTGCTTCACTATCTAGAGAAGCACTTGTAAAAGACAT[A/T]AGCACTAACGCAGCAAGTACGCTTTCCTGTCCTGCCTTCTATACAGAGAC
POPA6	solcap_stsnp_c1_14093	GGCAACCTATCTGTCTTCCTGTACTCCTCAATGATGGAATCATTCTGCAT[T/C]TCTTAGATCAATCTTCTGTCATTCACTTACTTCATTGCCCATGTTGCCAT
POPA6	solcap_stsnp_c1_14097	TTCTATTTTACTTTACCACATTAACATATCAAAATCCTAAATGAAGCAAA[T/C]CCCCCATCATCACATATGCTCGGACACTCCCACCCCCCTAAAAACAAAAA
POPA6	solcap_stsnp_c1_14109	GTGAATGATTTACTCAGTCTTCAGGCAAATATCTCATCAATCATTACTGC[A/T]GAAAATACACGATTCTGTGGGTTTGGTGGATGGTTTGATGTCCACTTTCG
POPA6	solcap_stsnp_c1_14115	ATTACCACTGATAAAGGAGATGAATCTAAGATGGTCATGCCTGGTGATCG[T/C]GTGAACTTGGTGGTTGAGCTCATTATGCCTGTGGCTTGTGAGCAAGGGAT
POPA6	solcap_stsnp_c1_14127	AAAGATCCAAGGGTTTGTTTTGTCATTTCAGAAGCAACAGAGATCATAAG[A/G]TCCCTAGAAATTCGTGGTCTCCAGCTTGTTGGCTGCTTGAAGAACAACTT
POPA6	solcap_stsnp_c1_14131	AATGAAGCTGGAAAGGACCATGGGAGACTGGCGCTCAAGTGCTTTTTTAC[T/G]TTGGACTCACCTTTGAACGACCTCTCCATTTCATTTTACGTGATACACTT
POPA6	solcap_stsnp_c1_14158	ATAACTGTGTGTTCGTTGAAGTACTGTGGAATTGACAAACCCAGAAAGAT[C/G]GAGAAGCCTAGTATGAACTTGCTACGGAAACTGTTCAGATTGCAAAACTG
POPA6	solcap_stsnp_c1_14161	GGAAAAGAGTATTGTGTTTCCATTTTGTTGTCATTATGTGTCAATAGTGG[T/C]GCGGAGGTATTAGCCGCTCTGGTAAGAGAAAAGGCGCTTATGCCACTTCT
POPA6	solcap_stsnp_c1_14167	TTGTTTGTCAGGAGTGACTTGAACAGATAAGATCCTCTTTCTGCCCTTTC[A/C]GAACCAAGTTTTTTAGTTGCAGAATCAGCATCATCCAATAAGTGATCTGG
POPA6	solcap_stsnp_c1_14173	ACTCCCTGCCGAATTTGAGATCACAGATTTTTGCCATCCACATGGGTCAG[A/G]AAAAGGAAATTGTCTGGCTGTTCAAGTGATGAGATGGAGTGATGGTTCCT
POPA6	solcap_stsnp_c1_14174	GGATGAACCGCTTGTTGTGGACCTTACCTGGATACCAGGTTTCTTCTGCA[T/C]TGCAGGCAAGGGAGGTATTCCAATTGGCTCACCAGCATCCTTATCTTGAA
POPA6	solcap_stsnp_c1_14180	CTGTAGATGAAGAACAGCCTAACATTGTATACTCTCCATCAGGATCAGCT[A/T]CAACTGGCTTCAGTGGTGGCAGTTCTTTGGGACTTCAATACAAAGGAGCA
POPA6	solcap_stsnp_c1_14181	TCATCGAAGAGATTCCCAAGGTTGAGTCCTTTTGACATTGAAATCAACTC[A/G]AATGCATTCATGGGAGTTGGCTGCTCTTCCTTTTTCTCTGTTACATGATG
POPA6	solcap_stsnp_c1_14182	ATCAAGGCGAATCCCGCCGATTGCTACGGTTCGAAAATACAGAACAAAAA[A/G]AGAACCAAGGCAAGTGAGCAGGATATCTTTGGTCCATTATGTTGTTGAAA
POPA6	solcap_stsnp_c1_14212	GTGACACGGAACTATAGTGAGAAGTGTATAAACGGTATCATGGATTTTGT[T/C]TCTGGATCAGCTAGTCAGAACTTCGGCCTTCTGCAAGAGTTCTACCAGAC
POPA6	solcap_stsnp_c1_14216	TCAATCAGAACAAAACCAGAAGATGCATTCTTGCCGGAATCTATCTCCAT[T/C]TCATTTCCCACACATTGAGGCGAATGAGTTCCCAGTTTGCATGTCTCATA
POPA6	solcap_stsnp_c1_14218	ATTCTCGAATATTATTTCTGCATGCCCATGAGGAGCATCATCAAACCCAA[A/T]TACTGTTAGCGGTCTCTTTATGGTAATACCAGGACTGCTGATGTCCACCA
[truncated: 305 more rows]

## Sheet: C. AFLP details
	Restriction enzyme	Sequence
Adaptor	EcoRI	5'- GACTGCGTACC-3'
	MseI	5'- GATGAGTCCTGAG-3'
Primer combinations	EcoRI+AAC/MseI+CAG	5'- GACTGCGTACCAATTC+AAC-3'
		5'- GATGAGTCCTGAGTAA+CAG-3'
	EcoRI+AAC/MseI+CCT	5'- GACTGCGTACCAATTC+AAC-3'
		5'- GATGAGTCCTGAGTAA+CCT-3'
	EcoRI+ACT/MseI+CAG	5'- GACTGCGTACCAATTC+ACT-3'
		5'- GATGAGTCCTGAGTAA+CAG-3'
	EcoRI+ACT/MseI+CTC	5'- GACTGCGTACCAATTC+ACT-3'
		5'- GATGAGTCCTGAGTAA+CTC-3'
	EcoRI+ACA/MseI+CCT	5'- GACTGCGTACCAATTC+ACA-3'
		5'- GATGAGTCCTGAGTAA+CCT-3'
	EcoRI+AAC/MseI+CGA	5'- GACTGCGTACCAATTC+AAC-3'
		5'- GATGAGTCCTGAGTAA+CGA-3'
	EcoRI+AAG/MseI+ATG	5'- GACTGCGTACCAATTC+AAG-3'
		5'- GATGAGTCCTGAGTAA+ATG-3'
	EcoRI+AAG/MseI+AAG	5'- GACTGCGTACCAATTC+AAG-3'
		5'- GATGAGTCCTGAGTAA+AAG-3'
	EcoRI+AAC/MseI+AAG	5'- GACTGCGTACCAATTC+AAC-3'
		5'- GATGAGTCCTGAGTAA+AAG-3'
	EcoRI+AGA/MseI+ATG	5'- GACTGCGTACCAATTC+AGA-3'
		5'- GATGAGTCCTGAGTAA+ATG-3'
	EcoRI+ACT/MseI+ACT	5'- GACTGCGTACCAATTC+ACT-3'
		5'- GATGAGTCCTGAGTAA+ACT-3'
	EcoRI+AAG/MseI+ACA	5'- GACTGCGTACCAATTC+AAG-3'
		5'- GATGAGTCCTGAGTAA+ACA-3'
	EcoRI+AAC/MseI+AGT	5'- GACTGCGTACCAATTC+AAC-3'
		5'- GATGAGTCCTGAGTAA+AGT-3'
	EcoRI+AAG/MseI+AAC	5'- GACTGCGTACCAATTC+AAG-3'
		5'- GATGAGTCCTGAGTAA+AAC-3'
	EcoRI+AAG/MseI+GAG	5'- GACTGCGTACCAATTC+AAG-3'
		5'- GATGAGTCCTGAGTAA+GAG-3'
	EcoRI+AAC/MseI+ATG	5'- GACTGCGTACCAATTC+AAC-3'
		5'- GATGAGTCCTGAGTAA+ATG-3'
	EcoRI+AAG/MseI+AGA	5'- GACTGCGTACCAATTC+AAG-3'
		5'- GATGAGTCCTGAGTAA+AGA-3'
	EcoRI+AAG/MseI+ATC	5'- GACTGCGTACCAATTC+AAG-3'
		5'- GATGAGTCCTGAGTAA+ATC-3'
	EcoRI+AAG/MseI+CTT	5'- GACTGCGTACCAATTC+AAG-3'
		5'- GATGAGTCCTGAGTAA+CTT-3'
	EcoRI+AAC/MseI+ACT	5'- GACTGCGTACCAATTC+AAC-3'
		5'- GATGAGTCCTGAGTAA+ACT-3'
	EcoRI+ACT/MseI+AGC	5'- GACTGCGTACCAATTC+ACT-3'
		5'- GATGAGTCCTGAGTAA+AGC-3'
	EcoRI+ACT/MseI+AAC	5'- GACTGCGTACCAATTC+ACT-3'
		5'- GATGAGTCCTGAGTAA+AAC-3'
