# Supplementary material for: Construction of Reference Chromosome-Scale Pseudomolecules for Potato: Integrating the Potato Genome with Genetic and Physical Maps
Source: G3 (Bethesda). 2013 Nov 1;3(11):2031–47. doi: 10.1534/g3.113.007153 (PMC3815063; doi:10.1534/g3.113.007153)
Supplement: Supporting Information [file supp_g3.113.007153_TableS2.xls]

## Sheet: Table S2 Legend
Table S2 Location of sequence-tagged site (STS) markers employed in DMDD genotyping on the DM version 3 superscaffolds and DM version 4.03 pseudomolecules. STS markers include DArTs, SSRs and SNPs.

## Sheet: SSR_PM V 4.03
##gff-version 3
#Location of mapped simple sequence repeats (SSRs) on the DM version 4.03 pseudomolecules corresponding to the 12 potato chromosomes. The 13th pseudomolecule "ST4.03ch00" represent the collection of unanchored DM V3 superscaffolds
#seqid	source	type	start	end	score	strand	phase	attributes
ST4.03ch01	SCRI/UoD	repeat_region	2797308	2797439	100	.	.	ID=PM0117_156; NAME=PM0117; Note="Chr: 1, pos: 11.4, type: SSR, length: 131, repeat_motif=AG(2*12), repeat_length=24"
ST4.03ch01	SCRI/UoD	repeat_region	2797308	2797439	100	.	.	ID=PM0117; NAME=PM0117; Note="Chr: 1, pos: 11.4, type: SSR, length: 131, repeat_motif=AG(2*12), repeat_length=24"
ST4.03ch01	SCRI/UoD	repeat_region	3503874	3504004	100	.	.	ID=STI0043_I; NAME=STI0043 ; Note="Chr: 1, pos: 13.5, type: SSRST, length: 130, repeat_motif=AAC"
ST4.03ch01	SCRI/UoD	repeat_region	3503874	3504004	100	.	.	ID=STI0043.149_I; NAME=STI0043 ; Note="Chr: 1, pos: 13.5, type: SSRST, length: 130, repeat_motif=AAC"
ST4.03ch01	SCRI/UoD	repeat_region	16625743	16625899	100	.	.	ID=PM0531_176; NAME=PM0531; Note="Chr: 1, pos: 26.8, type: SSR, length: 156, repeat_motif=AT, repeat_length=22"
ST4.03ch01	SCRI/UoD	repeat_region	16625743	16625899	100	.	.	ID=PM0531.176.a; NAME=PM0531; Note="Chr: 1, pos: 26.8, type: SSR, length: 156, repeat_motif=AT, repeat_length=22"
ST4.03ch01	SCRI/UoD	repeat_region	22668816	22668973	100	.	.	ID=PM0212_187; NAME=PM0212; Note="Chr: 1, pos: 26.3, type: SSR, length: 157, repeat_motif=TA(2*12), repeat_length=24"
ST4.03ch01	SCRI/UoD	repeat_region	22668816	22668973	100	.	.	ID=PM0212; NAME=PM0212; Note="Chr: 1, pos: 26.3, type: SSR, length: 157, repeat_motif=TA(2*12), repeat_length=24"
ST4.03ch01	SCRI/UoD	repeat_region	50782861	50782998	100	.	.	ID=PM0429_156; NAME=PM0429; Note="Chr: 1, pos: 23.0, type: SSR, length: 137, repeat_motif=CA, repeat_length=26"
ST4.03ch01	SCRI/UoD	repeat_region	50782861	50782998	100	.	.	ID=PM0429.156.a; NAME=PM0429; Note="Chr: 1, pos: 23.0, type: SSR, length: 137, repeat_motif=CA, repeat_length=26"
ST4.03ch01	SCRI/UoD	repeat_region	51107458	51107601	100	.	.	ID=PM1339_144; NAME=PM1339; Note="Chr: 1, pos: 24.7, type: SSR, length: 143, repeat_motif=AAT(3*9), repeat_length=27"
ST4.03ch01	SCRI/UoD	repeat_region	52317785	52317945	100	.	.	ID=PM1279_162; NAME=PM1279; Note="Chr: 1, pos: 22.1, type: SSR, length: 160, repeat_motif=AT(2*12), repeat_length=24"
ST4.03ch01	SCRI/UoD	repeat_region	55649335	55649476	100	.	.	ID=PM1119_138; NAME=PM1119; Note="Chr: 1, pos: 0.0, type: SSR, length: 141, repeat_motif=AT(2*11), repeat_length=22"
ST4.03ch01	SCRI/UoD	repeat_region	55649335	55649476	100	.	.	ID=PM1119; NAME=PM1119; Note="Chr: 1, pos: 0.0, type: SSR, length: 141, repeat_motif=AT(2*11), repeat_length=22"
ST4.03ch01	SCRI/UoD	repeat_region	60839447	60839599	98	.	.	ID=STM2020_I; NAME=STM2020; Note="Chr: 1, pos: 32.3, type: SSRST, length: 152"
ST4.03ch01	SCRI/UoD	repeat_region	60839447	60839599	98	.	.	ID=STM2020.169_I; NAME=STM2020; Note="Chr: 1, pos: 32.3, type: SSRST, length: 152"
ST4.03ch01	SCRI/UoD	repeat_region	72742639	72742901	100	.	.	ID=st_10066_262; NAME=st_10066; Note="Chr: 1, pos: 54.1, type: SSRST, length: 262, repeat_motif=AAG"
ST4.03ch01	SCRI/UoD	repeat_region	72742639	72742901	100	.	.	ID=st_10066; NAME=st_10066; Note="Chr: 1, pos: 54.1, type: SSRST, length: 262, repeat_motif=AAG"
ST4.03ch01	SCRI/UoD	repeat_region	72742639	72742901	100	.	.	ID=st_11600; NAME=st_11600; Note="Chr: 1, pos: 54.1, type: SSRST, length: 262, repeat_motif=CAA"
ST4.03ch01	SCRI/UoD	repeat_region	84895641	84895913	100	.	.	ID=STI0009_288_I; NAME=STI0009; Note="Chr: 1, pos: 81.3, type: SSRST, length: 272, repeat_motif=(AGC)n(AAC)n, repeat_length=>=6"
ST4.03ch01	SCRI/UoD	repeat_region	84895641	84895913	100	.	.	ID=STI0009.288_I; NAME=STI0009; Note="Chr: 1, pos: 81.3, type: SSRST, length: 272, repeat_motif=(AGC)n(AAC)n, repeat_length=>=6"
ST4.03ch02	SCRI/UoD	repeat_region	4181044	4181198	100	.	.	ID=PM1368_151; NAME=PM1368; Note="Chr: 2, pos: 8.6, type: SSR, length: 154, repeat_motif=AACGCC(6*4), repeat_length=24"
ST4.03ch02	SCRI/UoD	repeat_region	4678098	4678257	100	.	.	ID=PM1293; NAME=PM1293; Note="Chr: 2, pos: 0.7, type: SSR, length: 159, repeat_motif=TA(2*11), repeat_length=22"
ST4.03ch02	SCRI/UoD	repeat_region	4678098	4678257	100	.	.	ID=PM1293_157; NAME=PM1293; Note="Chr: 2, pos: 0.7, type: SSR, length: 159, repeat_motif=TA(2*11), repeat_length=22"
ST4.03ch02	SCRI/UoD	repeat_region	7829895	7830043	100	.	.	ID=PM1360_153; NAME=PM1360; Note="Chr: 2, pos: 4.2, type: SSR, length: 148, repeat_motif=TTCT(4*6), repeat_length=24"
ST4.03ch02	SCRI/UoD	repeat_region	7829895	7830043	100	.	.	ID=PM1360; NAME=PM1360; Note="Chr: 2, pos: 4.2, type: SSR, length: 148, repeat_motif=TTCT(4*6), repeat_length=24"
ST4.03ch02	SCRI/UoD	repeat_region	21431952	21432449	100	.	.	ID=st_11889_189; NAME=st_11889; Note="Chr: 2, pos: 12.0, type: SSRST, length: 497, repeat_motif=GCC"
ST4.03ch02	SCRI/UoD	repeat_region	21431952	21432449	100	.	.	ID=st_11889; NAME=st_11889; Note="Chr: 2, pos: 12.0, type: SSRST, length: 497, repeat_motif=GCC"
ST4.03ch02	SCRI/UoD	repeat_region	28850257	28850363	100	.	.	ID=PM1332; NAME=PM1332; Note="Chr: 2, pos: 18.4, type: SSR, length: 106, repeat_motif=TC(2*14), repeat_length=28"
ST4.03ch02	SCRI/UoD	repeat_region	28850257	28850363	100	.	.	ID=PM1332_97; NAME=PM1332; Note="Chr: 2, pos: 18.4, type: SSR, length: 106, repeat_motif=TC(2*14), repeat_length=28"
ST4.03ch02	SCRI/UoD	repeat_region	31851231	31851359	100	.	.	ID=STI0036_146_II; NAME=STI0036; Note="Chr: 2, pos: 29.1, type: SSRST, length: 128, repeat_motif=(AC)n (TC)imp, repeat_length=>=4"
ST4.03ch02	SCRI/UoD	repeat_region	31851231	31851359	100	.	.	ID=STI0036.155_II; NAME=STI0036; Note="Chr: 2, pos: 28.0, type: SSRST, length: 128, repeat_motif=(AC)n (TC)imp, repeat_length=>=4"
ST4.03ch02	SCRI/UoD	repeat_region	31851231	31851359	100	.	.	ID=STI0036_155_II; NAME=STI0036; Note="Chr: 2, pos: 28.0, type: SSRST, length: 128, repeat_motif=(AC)n (TC)imp, repeat_length=>=4"
ST4.03ch02	SCRI/UoD	repeat_region	31851231	31851359	100	.	.	ID=STI0036.146_II; NAME=STI0036; Note="Chr: 2, pos: 29.1, type: SSRST, length: 128, repeat_motif=(AC)n (TC)imp, repeat_length=>=4"
ST4.03ch02	SCRI/UoD	repeat_region	39350024	39350314	100	.	.	ID=STM5114_308_II; NAME=STM5114; Note="Chr: 2, pos: 45.9, type: SSRST, length: 290, repeat_motif=(ACC)7, repeat_length=21"
ST4.03ch02	SCRI/UoD	repeat_region	39350024	39350314	100	.	.	ID=STM5114.308_II; NAME=STM5114; Note="Chr: 2, pos: 45.9, type: SSRST, length: 290, repeat_motif=(ACC)7, repeat_length=21"
ST4.03ch02	SCRI/UoD	repeat_region	39772679	39772832	100	.	.	ID=STI0052_177_II; NAME=STI0052; Note="Chr: 2, pos: 46.1, type: SSRST, length: 153"
ST4.03ch02	SCRI/UoD	repeat_region	39772679	39772832	100	.	.	ID=STI0052.180_II; NAME=STI0052; Note="Chr: 2, pos: 46.1, type: SSRST, length: 153"
ST4.03ch02	SCRI/UoD	repeat_region	40814628	40814780	98	.	.	ID=STG0006_II; NAME=STG006; Note="Chr: 2, pos: 50.0, type: SSRST, length: 152, repeat_motif=(AC)9, repeat_length=18"
ST4.03ch02	SCRI/UoD	repeat_region	40814628	40814780	98	.	.	ID=STG0006.169_II; NAME=STG006; Note="Chr: 2, pos: 50.0, type: SSRST, length: 152, repeat_motif=(AC)9, repeat_length=18"
ST4.03ch02	SCRI/UoD	repeat_region	41811218	41811352	100	.	.	ID=PM0200; NAME=PM0200; Note="Chr: 2, pos: 54.9, type: SSR, length: 134, repeat_motif=TA(2*15), repeat_length=30"
ST4.03ch02	SCRI/UoD	repeat_region	41811218	41811352	100	.	.	ID=PM0200_160; NAME=PM0200; Note="Chr: 2, pos: 54.9, type: SSR, length: 134, repeat_motif=TA(2*15), repeat_length=30"
ST4.03ch02	SCRI/UoD	repeat_region	42727803	42728010	100	.	.	ID=st_11672_208; NAME=st_11672; Note="Chr: 2, pos: 56.8, type: SSRST, length: 207, repeat_motif=CAA"
ST4.03ch02	SCRI/UoD	repeat_region	42727803	42728010	100	.	.	ID=st_11672; NAME=st_11672; Note="Chr: 2, pos: 56.8, type: SSRST, length: 207, repeat_motif=CAA"
ST4.03ch02	SCRI/UoD	repeat_region	47051201	47051324	100	.	.	ID=st_2696; NAME=st_2696; Note="Chr: 2, pos: 68.5, type: SSRST, length: 123, repeat_motif=TCT"
ST4.03ch02	SCRI/UoD	repeat_region	47051201	47051324	100	.	.	ID=st_2696_122; NAME=st_2696; Note="Chr: 2, pos: 68.5, type: SSRST, length: 123, repeat_motif=TCT"
ST4.03ch03	SCRI/UoD	repeat_region	504560	504757	100	.	.	ID=PM1287_194; NAME=PM1287; Note="Chr: 3, pos: 0.0, type: SSR, length: 197, repeat_motif=TA(2*12), repeat_length=24"
ST4.03ch03	SCRI/UoD	repeat_region	504560	504757	100	.	.	ID=PM1287; NAME=PM1287; Note="Chr: 3, pos: 0.0, type: SSR, length: 197, repeat_motif=TA(2*12), repeat_length=24"
ST4.03ch03	SCRI/UoD	repeat_region	3259674	3259832	100	.	.	ID=PM0503_231; NAME=PM0503; Note="Chr: 3, pos: 9.4, type: SSR, length: 158, repeat_motif=AT, repeat_length=28"
ST4.03ch03	SCRI/UoD	repeat_region	3259674	3259832	100	.	.	ID=PM0503_178; NAME=PM0503; Note="Chr: 3, pos: 9.4, type: SSR, length: 158, repeat_motif=AT, repeat_length=28"
ST4.03ch03	SCRI/UoD	repeat_region	3259674	3259832	100	.	.	ID=PM0503.178.a2; NAME=PM0503; Note="Chr: 3, pos: 9.4, type: SSR, length: 158, repeat_motif=AT, repeat_length=28"
ST4.03ch03	SCRI/UoD	repeat_region	7152497	7152638	100	.	.	ID=PM0107_168; NAME=PM0107; Note="Chr: 3, pos: 12.6, type: SSR, length: 141, repeat_motif=TA(2*13), repeat_length=26"
ST4.03ch03	SCRI/UoD	repeat_region	7152497	7152638	100	.	.	ID=PM0107; NAME=PM0107; Note="Chr: 3, pos: 12.6, type: SSR, length: 141, repeat_motif=TA(2*13), repeat_length=26"
ST4.03ch03	SCRI/UoD	repeat_region	35722092	35722365	100	.	.	ID=PM0283_178; NAME=PM0283; Note="Chr: 3, pos: 19.9, type: SSR, length: 273, repeat_motif=AT(2*10), repeat_length=20"
ST4.03ch03	SCRI/UoD	repeat_region	35722092	35722365	100	.	.	ID=PM0283; NAME=PM0283; Note="Chr: 3, pos: 19.9, type: SSR, length: 273, repeat_motif=AT(2*10), repeat_length=20"
ST4.03ch03	SCRI/UoD	repeat_region	42010922	42011030	100	.	.	ID=PM0442_180; NAME=PM0442; Note="Chr: 3, pos: 31.5, type: SSR, length: 108, repeat_motif=AT, repeat_length=26"
ST4.03ch03	SCRI/UoD	repeat_region	42010922	42011030	100	.	.	ID=PM0442.180.a; NAME=PM0442; Note="Chr: 3, pos: 31.5, type: SSR, length: 108, repeat_motif=AT, repeat_length=26"
ST4.03ch03	SCRI/UoD	repeat_region	46778746	46778882	100	.	.	ID=PM0153_373; NAME=PM0153; Note="Chr: 3, pos: 42.9, type: SSR, length: 136, repeat_motif=AT(2*11), repeat_length=26"
ST4.03ch03	SCRI/UoD	repeat_region	46778746	46778882	100	.	.	ID=PM0153; NAME=PM0153; Note="Chr: 3, pos: 42.9, type: SSR, length: 136, repeat_motif=AT(2*11), repeat_length=26"
ST4.03ch03	SCRI/UoD	repeat_region	47430446	47430585	100	.	.	ID=STG0018.144_III; NAME=STG018; Note="Chr: 3, pos: 43.5, type: SSRST, length: 139, repeat_motif=(CAA)8, repeat_length=24"
ST4.03ch03	SCRI/UoD	repeat_region	47430446	47430585	100	.	.	ID=STG0018_144_III; NAME=STG018; Note="Chr: 3, pos: 43.5, type: SSRST, length: 139, repeat_motif=(CAA)8, repeat_length=24"
ST4.03ch03	SCRI/UoD	repeat_region	54537160	54537385	100	.	.	ID=st_6851; NAME=st_6851; Note="Chr: 3, pos: 63.0, type: SSRST, length: 225, repeat_motif=CTT"
ST4.03ch03	SCRI/UoD	repeat_region	54537160	54537385	100	.	.	ID=st_6851_222; NAME=st_6851; Note="Chr: 3, pos: 63.0, type: SSRST, length: 225, repeat_motif=CTT"
ST4.03ch03	SCRI/UoD	repeat_region	57262578	57262795	100	.	.	ID=PM0022; NAME=PM0022; Note="Chr: 3, pos: 76.2, type: SSR, length: 217, repeat_motif=TA(2*13), repeat_length=26"
ST4.03ch03	SCRI/UoD	repeat_region	57262578	57262795	100	.	.	ID=PM0022_216; NAME=PM0022; Note="Chr: 3, pos: 76.2, type: SSR, length: 217, repeat_motif=TA(2*13), repeat_length=26"
ST4.03ch03	SCRI/UoD	repeat_region	57309573	57309795	98	.	.	ID=STM5115.249_III; NAME=STM5115; Note="Chr: 3, pos: 74.3, type: SSRST, length: 222, repeat_motif=(AAG)7, repeat_length=21"
ST4.03ch03	SCRI/UoD	repeat_region	57309573	57309795	98	.	.	ID=STM5115.240_III; NAME=STM5115; Note="Chr: 3, pos: 79.0, type: SSRST, length: 222, repeat_motif=(AAG)7, repeat_length=21"
ST4.03ch03	SCRI/UoD	repeat_region	57309573	57309795	98	.	.	ID=STM5115_249_III; NAME=STM5115; Note="Chr: 3, pos: 74.3, type: SSRST, length: 222, repeat_motif=(AAG)7, repeat_length=21"
ST4.03ch03	SCRI/UoD	repeat_region	57309573	57309795	98	.	.	ID=STM5115_240_III; NAME=STM5115; Note="Chr: 3, pos: 79.0, type: SSRST, length: 222, repeat_motif=(AAG)7, repeat_length=21"
ST4.03ch03	SCRI/UoD	repeat_region	61503876	61504032	100	.	.	ID=STG0010.177_III; NAME=STG010; Note="Chr: 3, pos: 65.2, type: SSRST, length: 156, repeat_motif=(TG)6, repeat_length=12"
ST4.03ch03	SCRI/UoD	repeat_region	61503876	61504032	100	.	.	ID=STG0010_177_III; NAME=STG010; Note="Chr: 3, pos: 65.2, type: SSRST, length: 156, repeat_motif=(TG)6, repeat_length=12"
ST4.03ch04	SCRI/UoD	repeat_region	9835626	9835806	98	.	.	ID=STM5140.198.a_IV; NAME=STM5140; Note="Chr: 4, pos: 17.8, type: SSRST, length: 180"
ST4.03ch04	SCRI/UoD	repeat_region	9835626	9835806	98	.	.	ID=STM5140_198_IV; NAME=STM5140; Note="Chr: 4, pos: 17.8, type: SSRST, length: 180"
ST4.03ch04	SCRI/UoD	repeat_region	23104954	23105134	100	.	.	ID=PM1316_205; NAME=PM1316; Note="Chr: 4, pos: 21.2, type: SSR, length: 180, repeat_motif=TA(2*11), repeat_length=22"
ST4.03ch04	SCRI/UoD	repeat_region	23272208	23272350	100	.	.	ID=PM0529_160; NAME=PM0529; Note="Chr: 4, pos: 23.0, type: SSR, length: 142, repeat_motif=AGA, repeat_length=21"
ST4.03ch04	SCRI/UoD	repeat_region	23272208	23272350	100	.	.	ID=PM0529.160.a; NAME=PM0529; Note="Chr: 4, pos: 23.0, type: SSR, length: 142, repeat_motif=AGA, repeat_length=21"
ST4.03ch04	SCRI/UoD	repeat_region	31901441	31901770	100	.	.	ID=PM0321; NAME=PM0321; Note="Chr: 4, pos: 25.0, type: SSR, length: 329, repeat_motif=TTC, repeat_length=27"
ST4.03ch04	SCRI/UoD	repeat_region	31901441	31901770	100	.	.	ID=PM0321.225.a; NAME=PM0321; Note="Chr: 4, pos: 25.0, type: SSR, length: 329, repeat_motif=TTC, repeat_length=27"
ST4.03ch04	SCRI/UoD	repeat_region	32544473	32544816	100	.	.	ID=PM0146; NAME=PM0146; Note="Chr: 4, pos: 25.5, type: SSR, length: 343, repeat_motif=AT(2*22), repeat_length=22"
ST4.03ch04	SCRI/UoD	repeat_region	32544473	32544816	100	.	.	ID=PM0146_161; NAME=PM0146; Note="Chr: 4, pos: 25.5, type: SSR, length: 343, repeat_motif=AT(2*22), repeat_length=22"
ST4.03ch04	SCRI/UoD	repeat_region	39663158	39663329	100	.	.	ID=PM0541; NAME=PM0541; Note="Chr: 4, pos: 24.3, type: SSR, length: 171, repeat_motif=TTC, repeat_length=36"
ST4.03ch04	SCRI/UoD	repeat_region	39663158	39663329	100	.	.	ID=PM0541.188.a; NAME=PM0541; Note="Chr: 4, pos: 24.3, type: SSR, length: 171, repeat_motif=TTC, repeat_length=36"
ST4.03ch04	SCRI/UoD	repeat_region	44705439	44705601	100	.	.	ID=PM0365; NAME=PM0365; Note="Chr: 4, pos: 25.0, type: SSR, length: 162, repeat_motif=TAT, repeat_length=72"
ST4.03ch04	SCRI/UoD	repeat_region	44705439	44705601	100	.	.	ID=PM0365.144.a; NAME=PM0365; Note="Chr: 4, pos: 25.0, type: SSR, length: 162, repeat_motif=TAT, repeat_length=72"
ST4.03ch04	SCRI/UoD	repeat_region	70860034	70860339	100	.	.	ID=STG0008_326_IV; NAME=STG008; Note="Chr: 4, pos: 60.7, type: SSRST, length: 305, repeat_motif=(GT)6, repeat_length=12"
ST4.03ch04	SCRI/UoD	repeat_region	70860034	70860339	100	.	.	ID=STG0008.326_IV; NAME=STG008; Note="Chr: 4, pos: 60.7, type: SSRST, length: 305, repeat_motif=(GT)6, repeat_length=12"
ST4.03ch04	SCRI/UoD	repeat_region	71213512	71213686	100	.	.	ID=PM0436_275; NAME=PM0436; Note="Chr: 4, pos: 83.5, type: SSR, length: 174, repeat_motif=AT, repeat_length=34"
ST4.03ch04	SCRI/UoD	repeat_region	71213512	71213686	100	.	.	ID=PM0436_248; NAME=PM0436; Note="Chr: 4, pos: 82.7, type: SSR, length: 174, repeat_motif=AT, repeat_length=34"
ST4.03ch04	SCRI/UoD	repeat_region	71213512	71213686	100	.	.	ID=PM0436.248.b; NAME=PM0436; Note="Chr: 4, pos: 82.7, type: SSR, length: 174, repeat_motif=AT, repeat_length=34"
ST4.03ch04	SCRI/UoD	repeat_region	71213512	71213686	100	.	.	ID=PM0436.275.a; NAME=PM0436; Note="Chr: 4, pos: 83.5, type: SSR, length: 174, repeat_motif=AT, repeat_length=34"
ST4.03ch05	SCRI/UoD	repeat_region	377753	377968	100	.	.	ID=PM0427_232; NAME=PM0427; Note="Chr: 5, pos: 0.0, type: SSR, length: 215, repeat_motif=TA, repeat_length=24"
ST4.03ch05	SCRI/UoD	repeat_region	377753	377968	100	.	.	ID=PM0427_223; NAME=PM0427; Note="Chr: 5, pos: 3.3, type: SSR, length: 215, repeat_motif=TA, repeat_length=24"
ST4.03ch05	SCRI/UoD	repeat_region	377753	377968	100	.	.	ID=PM0427.232.a; NAME=PM0427; Note="Chr: 5, pos: 0.0, type: SSR, length: 215, repeat_motif=TA, repeat_length=24"
ST4.03ch05	SCRI/UoD	repeat_region	377753	377968	100	.	.	ID=PM0427.223.b; NAME=PM0427; Note="Chr: 5, pos: 3.3, type: SSR, length: 215, repeat_motif=TA, repeat_length=24"
ST4.03ch05	SCRI/UoD	repeat_region	2594842	2594971	100	.	.	ID=PM0064; NAME=PM0064; Note="Chr: 5, pos: 7.1, type: SSR, length: 129, repeat_motif=GA(2*15), repeat_length=30"
ST4.03ch05	SCRI/UoD	repeat_region	2594842	2594971	100	.	.	ID=PM0064_156; NAME=PM0064; Note="Chr: 5, pos: 7.1, type: SSR, length: 129, repeat_motif=GA(2*15), repeat_length=30"
ST4.03ch05	SCRI/UoD	repeat_region	4238737	4238891	100	.	.	ID=PM0371_191; NAME=PM0371; Note="Chr: 5, pos: 14.3, type: SSR, length: 154, repeat_motif=TA, repeat_length=24"
ST4.03ch05	SCRI/UoD	repeat_region	4238737	4238891	100	.	.	ID=PM0371_175; NAME=PM0371; Note="Chr: 5, pos: 13.8, type: SSR, length: 154, repeat_motif=TA, repeat_length=24"
ST4.03ch05	SCRI/UoD	repeat_region	4238737	4238891	100	.	.	ID=PM0371.191.b; NAME=PM0371; Note="Chr: 5, pos: 14.3, type: SSR, length: 154, repeat_motif=TA, repeat_length=24"
ST4.03ch05	SCRI/UoD	repeat_region	4238737	4238891	100	.	.	ID=PM0371.175.a; NAME=PM0371; Note="Chr: 5, pos: 13.8, type: SSR, length: 154, repeat_motif=TA, repeat_length=24"
ST4.03ch05	SCRI/UoD	repeat_region	4787606	4787726	100	.	.	ID=STI0032_142_V; NAME=STI0032; Note="Chr: 5, pos: 17.7, type: SSRST, length: 120, repeat_motif=(GGA)n, repeat_length=>=3"
ST4.03ch05	SCRI/UoD	repeat_region	4787606	4787726	100	.	.	ID=STI0032_139_V; NAME=STI0032; Note="Chr: 5, pos: 17.2, type: SSRST, length: 120, repeat_motif=(GGA)n, repeat_length=>=3"
ST4.03ch05	SCRI/UoD	repeat_region	4787606	4787726	100	.	.	ID=STI0032.142_V; NAME=STI0032; Note="Chr: 5, pos: 17.7, type: SSRST, length: 120, repeat_motif=(GGA)n, repeat_length=>=3"
ST4.03ch05	SCRI/UoD	repeat_region	4787606	4787726	100	.	.	ID=STI0032.139_V; NAME=STI0032; Note="Chr: 5, pos: 17.2, type: SSRST, length: 120, repeat_motif=(GGA)n, repeat_length=>=3"
ST4.03ch05	SCRI/UoD	repeat_region	11221142	11221364	100	.	.	ID=st_19532; NAME=st_19532; Note="Chr: 5, pos: 35.9, type: SSRST, length: 222, repeat_motif=AT"
ST4.03ch05	SCRI/UoD	repeat_region	11221142	11221364	100	.	.	ID=st_19532_219; NAME=st_19532; Note="Chr: 5, pos: 35.9, type: SSRST, length: 222, repeat_motif=AT"
ST4.03ch05	SCRI/UoD	repeat_region	14088345	14088486	96	.	.	ID=PM0467; NAME=PM0467; Note="Chr: 5, pos: 35.6, type: SSR, length: 141, repeat_motif=AT, repeat_length=20"
ST4.03ch05	SCRI/UoD	repeat_region	14088345	14088486	96	.	.	ID=PM0467.135.c; NAME=PM0467; Note="Chr: 5, pos: 35.6, type: SSR, length: 141, repeat_motif=AT, repeat_length=20"
ST4.03ch05	SCRI/UoD	repeat_region	19212611	19212707	100	.	.	ID=PM0193_116; NAME=PM0193; Note="Chr: 5, pos: 38.0, type: SSR, length: 96, repeat_motif=AT(2*13), repeat_length=28"
ST4.03ch05	SCRI/UoD	repeat_region	19212611	19212707	100	.	.	ID=PM0193; NAME=PM0193; Note="Chr: 5, pos: 38.0, type: SSR, length: 96, repeat_motif=AT(2*13), repeat_length=28"
ST4.03ch05	SCRI/UoD	repeat_region	48231243	48231546	100	.	.	ID=STM5146_324_V; NAME=STM5146; Note="Chr: 5, pos: 48.7, type: SSRST, length: 303, repeat_motif=(AG)7GG(AG)3, repeat_length=22"
ST4.03ch05	SCRI/UoD	repeat_region	48231243	48231546	100	.	.	ID=STM5146.324_V; NAME=STM5146; Note="Chr: 5, pos: 48.7, type: SSRST, length: 303, repeat_motif=(AG)7GG(AG)3, repeat_length=22"
ST4.03ch05	SCRI/UoD	repeat_region	48615228	48615428	100	.	.	ID=PM0333; NAME=PM0333; Note="Chr: 5, pos: 51.4, type: SSR, length: 200, repeat_motif=AT, repeat_length=22"
ST4.03ch05	SCRI/UoD	repeat_region	48615228	48615428	100	.	.	ID=PM0333.207.b; NAME=PM0333; Note="Chr: 5, pos: 51.4, type: SSR, length: 200, repeat_motif=AT, repeat_length=22"
ST4.03ch06	SCRI/UoD	repeat_region	8358190	8358349	100	.	.	ID=PM0439.176.a; NAME=PM0439; Note="Chr: 6, pos: 8.8, type: SSR, length: 159, repeat_motif=AT, repeat_length=20"
ST4.03ch06	SCRI/UoD	repeat_region	8358190	8358349	100	.	.	ID=PM0439_176; NAME=PM0439; Note="Chr: 6, pos: 8.8, type: SSR, length: 159, repeat_motif=AT, repeat_length=20"
ST4.03ch06	SCRI/UoD	repeat_region	8358190	8358349	100	.	.	ID=PM0439_171; NAME=PM0439; Note="Chr: 6, pos: 4.8, type: SSR, length: 159, repeat_motif=AT, repeat_length=20"
ST4.03ch06	SCRI/UoD	repeat_region	8358190	8358349	100	.	.	ID=PM0439.171.b; NAME=PM0439; Note="Chr: 6, pos: 4.8, type: SSR, length: 159, repeat_motif=AT, repeat_length=20"
ST4.03ch06	SCRI/UoD	repeat_region	14382297	14382425	100	.	.	ID=PM0329_147; NAME=PM0329; Note="Chr: 6, pos: 13.3, type: SSR, length: 128, repeat_motif=TA, repeat_length=26"
ST4.03ch06	SCRI/UoD	repeat_region	14382297	14382425	100	.	.	ID=PM0329.147.a; NAME=PM0329; Note="Chr: 6, pos: 13.3, type: SSR, length: 128, repeat_motif=TA, repeat_length=26"
ST4.03ch06	SCRI/UoD	repeat_region	40818921	40819026	100	.	.	ID=PM1285; NAME=PM1285; Note="Chr: 6, pos: 22.8, type: SSR, length: 105, repeat_motif=AT(2*13), repeat_length=26"
ST4.03ch06	SCRI/UoD	repeat_region	40818921	40819026	100	.	.	ID=PM1285_105; NAME=PM1285; Note="Chr: 6, pos: 22.8, type: SSR, length: 105, repeat_motif=AT(2*13), repeat_length=26"
ST4.03ch06	SCRI/UoD	repeat_region	45968343	45968493	100	.	.	ID=PM0478; NAME=PM0478; Note="Chr: 6, pos: 29.1, type: SSR, length: 150, repeat_motif=AG, repeat_length=24"
ST4.03ch06	SCRI/UoD	repeat_region	45968343	45968493	100	.	.	ID=PM0478.166.a; NAME=PM0478; Note="Chr: 6, pos: 29.1, type: SSR, length: 150, repeat_motif=AG, repeat_length=24"
ST4.03ch06	SCRI/UoD	repeat_region	46255235	46255445	100	.	.	ID=STG0005_228_VVI; NAME=STG005; Note="Chr: 6, pos: 31.3, type: SSRST, length: 210, repeat_motif=(GA)12, repeat_length=24"
ST4.03ch06	SCRI/UoD	repeat_region	46255235	46255445	100	.	.	ID=STG0005.228_V_VI; NAME=STG005; Note="Chr: 6, pos: 31.3, type: SSRST, length: 210, repeat_motif=(GA)12, repeat_length=24"
ST4.03ch06	SCRI/UoD	repeat_region	50922602	50922921	100	.	.	ID=STM5126_334_VI; NAME=STM5126; Note="Chr: 6, pos: 46.4, type: SSRST, length: 319, repeat_motif=(AAG)6, repeat_length=18"
ST4.03ch06	SCRI/UoD	repeat_region	50922602	50922921	100	.	.	ID=STM5126.334_VI; NAME=STM5126; Note="Chr: 6, pos: 46.4, type: SSRST, length: 319, repeat_motif=(AAG)6, repeat_length=18"
ST4.03ch07	SCRI/UoD	repeat_region	573585	573744	100	.	.	ID=PM1323_159; NAME=PM1323; Note="Chr: 7, pos: 2.7, type: SSR, length: 159, repeat_motif=AC(2*13), repeat_length=26"
ST4.03ch07	SCRI/UoD	repeat_region	38142690	38142844	100	.	.	ID=PM0062; NAME=PM0062; Note="Chr: 7, pos: 15.8, type: SSR, length: 154, repeat_motif=AT(2*13), repeat_length=26"
ST4.03ch07	SCRI/UoD	repeat_region	38142690	38142844	100	.	.	ID=PM0062_165; NAME=PM0062; Note="Chr: 7, pos: 15.8, type: SSR, length: 154, repeat_motif=AT(2*13), repeat_length=26"
ST4.03ch07	SCRI/UoD	repeat_region	40580534	40580678	100	.	.	ID=PM0378; NAME=PM0378; Note="Chr: 7, pos: 16.8, type: SSR, length: 144, repeat_motif=AT, repeat_length=20"
ST4.03ch07	SCRI/UoD	repeat_region	40580534	40580678	100	.	.	ID=PM0378.154.c; NAME=PM0378; Note="Chr: 7, pos: 16.8, type: SSR, length: 144, repeat_motif=AT, repeat_length=20"
ST4.03ch07	SCRI/UoD	repeat_region	42104380	42104526	100	.	.	ID=PM1300_167; NAME=PM1300; Note="Chr: 7, pos: 23.8, type: SSR, length: 146, repeat_motif=AT(2*13), repeat_length=26"
ST4.03ch07	SCRI/UoD	repeat_region	56498441	56498586	98	.	.	ID=STM3009.169.b_VII; NAME=STM3009; Note="Chr: 7, pos: 63.3, type: SSRST, length: 145"
ST4.03ch07	SCRI/UoD	repeat_region	56498441	56498586	98	.	.	ID=STM3009_VII; NAME=STM3009; Note="Chr: 7, pos: 63.3, type: SSRST, length: 145"
ST4.03ch08	SCRI/UoD	repeat_region	33316584	33316731	100	.	.	ID=PM1305_142; NAME=PM1305; Note="Chr: 8, pos: 18.1, type: SSR, length: 147, repeat_motif=TA(2*10), repeat_length=20"
ST4.03ch08	SCRI/UoD	repeat_region	35135904	35136025	100	.	.	ID=PM0495_138; NAME=PM0495; Note="Chr: 8, pos: 20.5, type: SSR, length: 121, repeat_motif=AAAAT, repeat_length=25"
ST4.03ch08	SCRI/UoD	repeat_region	35135904	35136025	100	.	.	ID=PM0495.138.a; NAME=PM0495; Note="Chr: 8, pos: 20.5, type: SSR, length: 121, repeat_motif=AAAAT, repeat_length=25"
ST4.03ch08	SCRI/UoD	repeat_region	50039007	50039119	100	.	.	ID=STI0022_130_VIII; NAME=STI0022; Note="Chr: 8, pos: 50.1, type: SSRST, length: 112, repeat_motif=(ACCCG)n, repeat_length=>=5"
ST4.03ch08	SCRI/UoD	repeat_region	50039007	50039119	100	.	.	ID=STI0022.130_VIII; NAME=STI0022; Note="Chr: 8, pos: 50.1, type: SSRST, length: 112, repeat_motif=(ACCCG)n, repeat_length=>=5"
ST4.03ch08	SCRI/UoD	repeat_region	52529531	52529760	100	.	.	ID=PM1350_231; NAME=PM1350; Note="Chr: 8, pos: 54.1, type: SSR, length: 229, repeat_motif=TAT(3*11), repeat_length=33"
ST4.03ch08	SCRI/UoD	repeat_region	56255483	56255720	100	.	.	ID=PM0024_256; NAME=PM0024; Note="Chr: 8, pos: 59.6, type: SSR, length: 237, repeat_motif=AT(2*14), repeat_length=28"
ST4.03ch08	SCRI/UoD	repeat_region	56255483	56255720	100	.	.	ID=PM0024; NAME=PM0024; Note="Chr: 8, pos: 59.6, type: SSR, length: 237, repeat_motif=AT(2*14), repeat_length=28"
ST4.03ch08	SCRI/UoD	repeat_region	56785488	56785616	100	.	.	ID=STGBSS_149_VIII; NAME=STGBSS; Note="Chr: 8, pos: 61.2, type: SSRST, length: 128, repeat_motif=(TCT)9, repeat_length=27"
ST4.03ch08	SCRI/UoD	repeat_region	56785488	56785616	100	.	.	ID=STGBSS.149_VIII; NAME=STGBSS; Note="Chr: 8, pos: 61.2, type: SSRST, length: 128, repeat_motif=(TCT)9, repeat_length=27"
ST4.03ch08	SCRI/UoD	repeat_region	56785488	56785616	100	.	.	ID=STGBSS.152_VIII; NAME=STGBSS; Note="Chr: 8, pos: 60.8, type: SSRST, length: 128, repeat_motif=(TCT)9, repeat_length=27"
ST4.03ch08	SCRI/UoD	repeat_region	56785488	56785616	100	.	.	ID=STGBSS_152_VIII; NAME=STGBSS; Note="Chr: 8, pos: 60.8, type: SSRST, length: 128, repeat_motif=(TCT)9, repeat_length=27"
ST4.03ch08	SCRI/UoD	repeat_region	56785394	56785635	100	.	.	ID=STwax1_960_VIII; NAME=STWAX-1; Note="Chr: 8, pos: 62.7, type: SSRST, length: 241, repeat_motif=(CTT)4, repeat_length=12"
ST4.03ch08	SCRI/UoD	repeat_region	56785394	56785635	100	.	.	ID=STwax1_963_VIII; NAME=STWAX-1; Note="Chr: 8, pos: 62.7, type: SSRST, length: 241, repeat_motif=(CTT)4, repeat_length=12"
ST4.03ch08	SCRI/UoD	repeat_region	56785394	56785635	100	.	.	ID=STwax1.263_VIII; NAME=STWAX-1; Note="Chr: 8, pos: 62.7, type: SSRST, length: 241, repeat_motif=(CTT)4, repeat_length=12"
ST4.03ch08	SCRI/UoD	repeat_region	56785724	56785837	100	.	.	ID=STM1105.122_VIII; NAME=STM1105; Note="Chr: 8, pos: 59.9, type: SSRST, length: 113"
ST4.03ch08	SCRI/UoD	repeat_region	56785724	56785837	100	.	.	ID=STM1105_130_VIII; NAME=STM1105; Note="Chr: 8, pos: 61.2, type: SSRST, length: 113"
ST4.03ch08	SCRI/UoD	repeat_region	56785724	56785837	100	.	.	ID=STM1105_123_VIII; NAME=STM1105; Note="Chr: 8, pos: 59.9, type: SSRST, length: 113"
ST4.03ch08	SCRI/UoD	repeat_region	56785724	56785837	100	.	.	ID=STM1105.130_VIII; NAME=STM1105; Note="Chr: 8, pos: 61.2, type: SSRST, length: 113"
ST4.03ch09	SCRI/UoD	repeat_region	3666003	3666183	100	.	.	ID=PM0054_228; NAME=PM0054; Note="Chr: 9, pos: 20.1, type: SSR, length: 180, repeat_motif=TA(2*11), repeat_length=22"
ST4.03ch09	SCRI/UoD	repeat_region	3666003	3666183	100	.	.	ID=PM0054; NAME=PM0054; Note="Chr: 9, pos: 20.1, type: SSR, length: 180, repeat_motif=TA(2*11), repeat_length=22"
ST4.03ch09	SCRI/UoD	repeat_region	3765670	3765987	100	.	.	ID=STM5145.342_IX; NAME=STM5145; Note="Chr: 9, pos: 22.3, type: SSRST, length: 317, repeat_motif=(GAA)5 …(GAA)2 , repeat_length=>=21"
ST4.03ch09	SCRI/UoD	repeat_region	3765670	3765987	100	.	.	ID=STM5145_342_IX; NAME=STM5145; Note="Chr: 9, pos: 22.3, type: SSRST, length: 317, repeat_motif=(GAA)5 …(GAA)2 , repeat_length=>=21"
ST4.03ch09	SCRI/UoD	repeat_region	4200289	4200438	98	.	.	ID=STG0011_170_IX; NAME=STG011; Note="Chr: 9, pos: 21.6, type: SSRST, length: 149, repeat_motif=(AAC)6, repeat_length=18"
ST4.03ch09	SCRI/UoD	repeat_region	4200289	4200438	98	.	.	ID=STG0011.170_IX; NAME=STG011; Note="Chr: 9, pos: 21.6, type: SSRST, length: 149, repeat_motif=(AAC)6, repeat_length=18"
ST4.03ch09	SCRI/UoD	repeat_region	12652170	12652329	100	.	.	ID=PM1307; NAME=PM1307; Note="Chr: 9, pos: 35.2, type: SSR, length: 159, repeat_motif=TA(2*12), repeat_length=24"
ST4.03ch09	SCRI/UoD	repeat_region	12652170	12652329	100	.	.	ID=PM1307_158; NAME=PM1307; Note="Chr: 9, pos: 35.2, type: SSR, length: 159, repeat_motif=TA(2*12), repeat_length=24"
ST4.03ch09	SCRI/UoD	repeat_region	24776245	24776429	100	.	.	ID=st_2663_193; NAME=st_2663; Note="Chr: 9, pos: 41.1, type: SSRST, length: 184, repeat_motif=TA"
ST4.03ch09	SCRI/UoD	repeat_region	24776245	24776429	100	.	.	ID=st_2663; NAME=st_2663; Note="Chr: 9, pos: 41.1, type: SSRST, length: 184, repeat_motif=TA"
ST4.03ch10	SCRI/UoD	repeat_region	980326	980527	98	.	.	ID=st_15123_201; NAME=st_15123; Note="Chr: 10, pos: 5.7, type: SSRST, length: 201, repeat_motif=AC"
ST4.03ch10	SCRI/UoD	repeat_region	980326	980527	98	.	.	ID=st_15123; NAME=st_15123; Note="Chr: 10, pos: 5.7, type: SSRST, length: 201, repeat_motif=AC"
ST4.03ch10	SCRI/UoD	repeat_region	1553205	1553349	100	.	.	ID=PM0417.163.a; NAME=PM0417; Note="Chr: 10, pos: 1.3, type: SSR, length: 144, repeat_motif=TA, repeat_length=30"
ST4.03ch10	SCRI/UoD	repeat_region	1553205	1553349	100	.	.	ID=PM0417_163; NAME=PM0417; Note="Chr: 10, pos: 1.3, type: SSR, length: 144, repeat_motif=TA, repeat_length=30"
ST4.03ch10	SCRI/UoD	repeat_region	10064256	10064418	100	.	.	ID=PM1355; NAME=PM1355; Note="Chr: 10, pos: 22.5, type: SSR, length: 162, repeat_motif=AT(2*13), repeat_length=26"
ST4.03ch10	SCRI/UoD	repeat_region	10064256	10064418	100	.	.	ID=PM1355_146; NAME=PM1355; Note="Chr: 10, pos: 22.5, type: SSR, length: 162, repeat_motif=AT(2*13), repeat_length=26"
ST4.03ch10	SCRI/UoD	repeat_region	23484569	23484685	97	.	.	ID=STM0051_133_X; NAME=STM0051; Note="Chr: 10, pos: 18.8, type: SSRST, length: 116"
ST4.03ch10	SCRI/UoD	repeat_region	23484569	23484685	97	.	.	ID=STM0051.133.a_X; NAME=STM0051; Note="Chr: 10, pos: 18.8, type: SSRST, length: 116"
ST4.03ch10	SCRI/UoD	repeat_region	24559355	24559501	100	.	.	ID=PM1302_156; NAME=PM1302; Note="Chr: 10, pos: 21.1, type: SSR, length: 146, repeat_motif=TTC(3*8), repeat_length=24"
ST4.03ch10	SCRI/UoD	repeat_region	24559355	24559501	100	.	.	ID=PM1302_144; NAME=PM1302; Note="Chr: 10, pos: 20.3, type: SSR, length: 146, repeat_motif=TTC(3*8), repeat_length=24"
ST4.03ch10	SCRI/UoD	repeat_region	33540234	33540436	100	.	.	ID=STG0025.219_X; NAME=STG025; Note="Chr: 10, pos: 20.7, type: SSRST, length: 202, repeat_motif=(AAAC)5, repeat_length=20"
ST4.03ch10	SCRI/UoD	repeat_region	33540234	33540436	100	.	.	ID=STG0025_X; NAME=STG025; Note="Chr: 10, pos: 20.7, type: SSRST, length: 202, repeat_motif=(AAAC)5, repeat_length=20"
ST4.03ch10	SCRI/UoD	repeat_region	34634281	34634425	100	.	.	ID=PM1358_144; NAME=PM1358; Note="Chr: 10, pos: 19.2, type: SSR, length: 144, repeat_motif=AT(2*10), repeat_length=20"
ST4.03ch10	SCRI/UoD	repeat_region	34634281	34634425	100	.	.	ID=PM1358; NAME=PM1358; Note="Chr: 10, pos: 19.2, type: SSR, length: 144, repeat_motif=AT(2*10), repeat_length=20"
ST4.03ch10	SCRI/UoD	repeat_region	38202603	38202737	100	.	.	ID=PM0126_137; NAME=PM0126; Note="Chr: 10, pos: 23.8, type: SSR, length: 134, repeat_motif=AT(2*16), repeat_length=32"
ST4.03ch10	SCRI/UoD	repeat_region	38202603	38202737	100	.	.	ID=PM0126; NAME=PM0126; Note="Chr: 10, pos: 23.8, type: SSR, length: 134, repeat_motif=AT(2*16), repeat_length=32"
ST4.03ch10	SCRI/UoD	repeat_region	43480126	43480323	100	.	.	ID=PM1337_198; NAME=PM1337; Note="Chr: 10, pos: 25.9, type: SSR, length: 197, repeat_motif=ATT(3*7), repeat_length=21"
ST4.03ch10	SCRI/UoD	repeat_region	43480126	43480323	100	.	.	ID=PM1337; NAME=PM1337; Note="Chr: 10, pos: 25.9, type: SSR, length: 197, repeat_motif=ATT(3*7), repeat_length=21"
ST4.03ch10	SCRI/UoD	repeat_region	57164395	57164527	100	.	.	ID=PM0139_159; NAME=PM0139; Note="Chr: 10, pos: 61.3, type: SSR, length: 132, repeat_motif=AT(2*13), repeat_length=26"
ST4.03ch10	SCRI/UoD	repeat_region	57164395	57164527	100	.	.	ID=PM0139; NAME=PM0139; Note="Chr: 10, pos: 61.3, type: SSR, length: 132, repeat_motif=AT(2*13), repeat_length=26"
ST4.03ch11	SCRI/UoD	repeat_region	2747932	2748063	98	.	.	ID=STG0001_150_XI; NAME=STG001; Note="Chr: 11, pos: 14.3, type: SSRST, length: 131, repeat_motif=(CT)10, repeat_length=20"
ST4.03ch11	SCRI/UoD	repeat_region	2747932	2748063	98	.	.	ID=STG0001.150_XI; NAME=STG001; Note="Chr: 11, pos: 14.3, type: SSRST, length: 131, repeat_motif=(CT)10, repeat_length=20"
ST4.03ch11	SCRI/UoD	repeat_region	5416623	5416798	100	.	.	ID=PM0206; NAME=PM0206; Note="Chr: 11, pos: 11.5, type: SSR, length: 175, repeat_motif=AT(2*11), repeat_length=22"
ST4.03ch11	SCRI/UoD	repeat_region	5416623	5416798	100	.	.	ID=PM0206_202; NAME=PM0206; Note="Chr: 11, pos: 11.5, type: SSR, length: 175, repeat_motif=AT(2*11), repeat_length=22"
ST4.03ch11	SCRI/UoD	repeat_region	6639216	6639319	100	.	.	ID=PM0395_122; NAME=PM0395; Note="Chr: 11, pos: 7.9, type: SSR, length: 103, repeat_motif=AT, repeat_length=26"
ST4.03ch11	SCRI/UoD	repeat_region	6639216	6639319	100	.	.	ID=PM0395.122.a; NAME=PM0395; Note="Chr: 11, pos: 7.9, type: SSR, length: 103, repeat_motif=AT, repeat_length=26"
ST4.03ch11	SCRI/UoD	repeat_region	6639216	6639319	100	.	.	ID=PM0395.118.b; NAME=PM0395; Note="Chr: 11, pos: 25.5, type: SSR, length: 103, repeat_motif=AT, repeat_length=26"
ST4.03ch11	SCRI/UoD	repeat_region	6639216	6639319	100	.	.	ID=PM0395_118; NAME=PM0395; Note="Chr: 11, pos: 25.5, type: SSR, length: 103, repeat_motif=AT, repeat_length=26"
ST4.03ch11	SCRI/UoD	repeat_region	11112831	11113269	98	.	.	ID=st_11798_443; NAME=st_11798; Note="Chr: 11, pos: 33.5, type: SSRST, length: 438, repeat_motif=TCT"
ST4.03ch11	SCRI/UoD	repeat_region	11112831	11113269	98	.	.	ID=st_11798; NAME=st_11798; Note="Chr: 11, pos: 33.5, type: SSRST, length: 438, repeat_motif=TCT"
ST4.03ch11	SCRI/UoD	repeat_region	18680438	18680647	100	.	.	ID=PM1319_220; NAME=PM1319; Note="Chr: 11, pos: 35.9, type: SSR, length: 209, repeat_motif=CTT(3*11), repeat_length=33"
ST4.03ch11	SCRI/UoD	repeat_region	18680438	18680647	100	.	.	ID=PM1319; NAME=PM1319; Note="Chr: 11, pos: 35.9, type: SSR, length: 209, repeat_motif=CTT(3*11), repeat_length=33"
ST4.03ch11	SCRI/UoD	repeat_region	42442361	42442520	100	.	.	ID=PM1298_152; NAME=PM1298; Note="Chr: 11, pos: 60.2, type: SSR, length: 159, repeat_motif=AGC(3*7), repeat_length=21"
ST4.03ch11	SCRI/UoD	repeat_region	42442361	42442520	100	.	.	ID=PM1298; NAME=PM1298; Note="Chr: 11, pos: 60.2, type: SSR, length: 159, repeat_motif=AGC(3*7), repeat_length=21"
ST4.03ch11	SCRI/UoD	repeat_region	42579163	42579380	100	.	.	ID=PM1322_164; NAME=PM1322; Note="Chr: 11, pos: 61.1, type: SSR, length: 217, repeat_motif=AAT(3*9), repeat_length=27"
ST4.03ch11	SCRI/UoD	repeat_region	42579163	42579380	100	.	.	ID=PM1322_219; NAME=PM1322; Note="Chr: 11, pos: 65.1, type: SSR, length: 217, repeat_motif=AAT(3*9), repeat_length=27"
ST4.03ch12	SCRI/UoD	repeat_region	73725	73903	100	.	.	ID=PM0459.195.a; NAME=PM0459; Note="Chr: 12, pos: -1.0, type: SSR, length: 178, repeat_motif=TA, repeat_length=22"
ST4.03ch12	SCRI/UoD	repeat_region	73725	73903	100	.	.	ID=PM0459_195; NAME=PM0459; Note="Chr: 12, pos: -1.0, type: SSR, length: 178, repeat_motif=TA, repeat_length=22"
ST4.03ch12	SCRI/UoD	repeat_region	5292675	5292844	100	.	.	ID=PM1351; NAME=PM1351; Note="Chr: 12, pos: 11.9, type: SSR, length: 169, repeat_motif=TA(2*12), repeat_length=24"
ST4.03ch12	SCRI/UoD	repeat_region	5292675	5292844	100	.	.	ID=PM1351_152; NAME=PM1351; Note="Chr: 12, pos: 11.9, type: SSR, length: 169, repeat_motif=TA(2*12), repeat_length=24"
ST4.03ch12	SCRI/UoD	repeat_region	16839591	16839714	100	.	.	ID=PM1369_121; NAME=PM1369; Note="Chr: 12, pos: 28.7, type: SSR, length: 123, repeat_motif=AT(2*11), repeat_length=22"
ST4.03ch12	SCRI/UoD	repeat_region	49058524	49058624	100	.	.	ID=STI0030.119_XII; NAME=STI0030; Note="Chr: 12, pos: 27.5, type: SSRST, length: 100, repeat_motif=(ATT)n, repeat_length=>=3"
ST4.03ch12	SCRI/UoD	repeat_region	49058524	49058624	100	.	.	ID=STI0030_119_XII; NAME=STI0030; Note="Chr: 12, pos: 27.5, type: SSRST, length: 100, repeat_motif=(ATT)n, repeat_length=>=3"
ST4.03ch12	SCRI/UoD	repeat_region	53711008	53711159	100	.	.	ID=PM1295_152; NAME=PM1295; Note="Chr: 12, pos: 40.0, type: SSR, length: 151, repeat_motif=AT(2*13), repeat_length=26"
ST4.03ch12	SCRI/UoD	repeat_region	60055231	60055365	98	.	.	ID=STM0003_154_XII; NAME=STM0003; Note="Chr: 12, pos: 67.2, type: SSRST, length: 134"
ST4.03ch12	SCRI/UoD	repeat_region	60055231	60055365	98	.	.	ID=STM0003.154.a_XII; NAME=STM0003; Note="Chr: 12, pos: 67.2, type: SSRST, length: 134"

## Sheet: SSR_DM V3 superscaffold
##gff-version 3
#Location of mapped simple sequence repeats (SSRs) on the DM version 3 superscaffolds.
#seqid	source	type	start	end	score	strand	phase	attributes
PGSC0003DMB000000026	SCRI/UoD	repeat_region	530341	530558	100	.	.	ID=PM0022; NAME=PM0022; Note="Chr: 3, pos: 76.2, type: SSR, length: 217, repeat_motif=TA(2*13), repeat_length=26"
PGSC0003DMB000000026	SCRI/UoD	repeat_region	530341	530558	100	.	.	ID=PM0022_216; NAME=PM0022; Note="Chr: 3, pos: 76.2, type: SSR, length: 217, repeat_motif=TA(2*13), repeat_length=26"
PGSC0003DMB000000048	SCRI/UoD	repeat_region	621574	621811	100	.	.	ID=PM0024; NAME=PM0024; Note="Chr: 8, pos: 59.6, type: SSR, length: 237, repeat_motif=AT(2*14), repeat_length=28"
PGSC0003DMB000000048	SCRI/UoD	repeat_region	621574	621811	100	.	.	ID=PM0024_256; NAME=PM0024; Note="Chr: 8, pos: 59.6, type: SSR, length: 237, repeat_motif=AT(2*14), repeat_length=28"
PGSC0003DMB000000021	SCRI/UoD	repeat_region	2528334	2528514	100	.	.	ID=PM0054; NAME=PM0054; Note="Chr: 9, pos: 20.1, type: SSR, length: 180, repeat_motif=TA(2*11), repeat_length=22"
PGSC0003DMB000000021	SCRI/UoD	repeat_region	2528334	2528514	100	.	.	ID=PM0054_228; NAME=PM0054; Note="Chr: 9, pos: 20.1, type: SSR, length: 180, repeat_motif=TA(2*11), repeat_length=22"
PGSC0003DMB000000037	SCRI/UoD	repeat_region	1444170	1444324	100	.	.	ID=PM0062; NAME=PM0062; Note="Chr: 7, pos: 15.8, type: SSR, length: 154, repeat_motif=AT(2*13), repeat_length=26"
PGSC0003DMB000000037	SCRI/UoD	repeat_region	1444170	1444324	100	.	.	ID=PM0062_165; NAME=PM0062; Note="Chr: 7, pos: 15.8, type: SSR, length: 154, repeat_motif=AT(2*13), repeat_length=26"
PGSC0003DMB000000251	SCRI/UoD	repeat_region	934291	934420	100	.	.	ID=PM0064; NAME=PM0064; Note="Chr: 5, pos: 7.1, type: SSR, length: 129, repeat_motif=GA(2*15), repeat_length=30"
PGSC0003DMB000000251	SCRI/UoD	repeat_region	934291	934420	100	.	.	ID=PM0064_156; NAME=PM0064; Note="Chr: 5, pos: 7.1, type: SSR, length: 129, repeat_motif=GA(2*15), repeat_length=30"
PGSC0003DMB000000042	SCRI/UoD	repeat_region	2351165	2351306	100	.	.	ID=PM0107; NAME=PM0107; Note="Chr: 3, pos: 12.6, type: SSR, length: 141, repeat_motif=TA(2*13), repeat_length=26"
PGSC0003DMB000000042	SCRI/UoD	repeat_region	2351165	2351306	100	.	.	ID=PM0107_168; NAME=PM0107; Note="Chr: 3, pos: 12.6, type: SSR, length: 141, repeat_motif=TA(2*13), repeat_length=26"
PGSC0003DMB000000098	SCRI/UoD	repeat_region	460938	461069	100	.	.	ID=PM0117; NAME=PM0117; Note="Chr: 1, pos: 11.4, type: SSR, length: 131, repeat_motif=AG(2*12), repeat_length=24"
PGSC0003DMB000000098	SCRI/UoD	repeat_region	460938	461069	100	.	.	ID=PM0117_156; NAME=PM0117; Note="Chr: 1, pos: 11.4, type: SSR, length: 131, repeat_motif=AG(2*12), repeat_length=24"
PGSC0003DMB000000774	SCRI/UoD	repeat_region	132150	132284	100	.	.	ID=PM0126; NAME=PM0126; Note="Chr: 10, pos: 23.8, type: SSR, length: 134, repeat_motif=AT(2*16), repeat_length=32"
PGSC0003DMB000000774	SCRI/UoD	repeat_region	132150	132284	100	.	.	ID=PM0126_137; NAME=PM0126; Note="Chr: 10, pos: 23.8, type: SSR, length: 134, repeat_motif=AT(2*16), repeat_length=32"
PGSC0003DMB000000129	SCRI/UoD	repeat_region	1523158	1523290	100	.	.	ID=PM0139; NAME=PM0139; Note="Chr: 10, pos: 61.3, type: SSR, length: 132, repeat_motif=AT(2*13), repeat_length=26"
PGSC0003DMB000000129	SCRI/UoD	repeat_region	1523158	1523290	100	.	.	ID=PM0139_159; NAME=PM0139; Note="Chr: 10, pos: 61.3, type: SSR, length: 132, repeat_motif=AT(2*13), repeat_length=26"
PGSC0003DMB000000019	SCRI/UoD	repeat_region	2418699	2419042	100	.	.	ID=PM0146; NAME=PM0146; Note="Chr: 4, pos: 25.5, type: SSR, length: 343, repeat_motif=AT(2*22), repeat_length=22"
PGSC0003DMB000000019	SCRI/UoD	repeat_region	2418699	2419042	100	.	.	ID=PM0146_161; NAME=PM0146; Note="Chr: 4, pos: 25.5, type: SSR, length: 343, repeat_motif=AT(2*22), repeat_length=22"
PGSC0003DMB000000093	SCRI/UoD	repeat_region	705379	705515	100	.	.	ID=PM0153; NAME=PM0153; Note="Chr: 3, pos: 42.9, type: SSR, length: 136, repeat_motif=AT(2*11), repeat_length=26"
PGSC0003DMB000000093	SCRI/UoD	repeat_region	705379	705515	100	.	.	ID=PM0153_373; NAME=PM0153; Note="Chr: 3, pos: 42.9, type: SSR, length: 136, repeat_motif=AT(2*11), repeat_length=26"
PGSC0003DMB000000003	SCRI/UoD	repeat_region	623135	623231	100	.	.	ID=PM0193; NAME=PM0193; Note="Chr: 5, pos: 38.0, type: SSR, length: 96, repeat_motif=AT(2*13), repeat_length=28"
PGSC0003DMB000000003	SCRI/UoD	repeat_region	623135	623231	100	.	.	ID=PM0193_116; NAME=PM0193; Note="Chr: 5, pos: 38.0, type: SSR, length: 96, repeat_motif=AT(2*13), repeat_length=28"
PGSC0003DMB000000244	SCRI/UoD	repeat_region	449311	449445	100	.	.	ID=PM0200; NAME=PM0200; Note="Chr: 2, pos: 54.9, type: SSR, length: 134, repeat_motif=TA(2*15), repeat_length=30"
PGSC0003DMB000000244	SCRI/UoD	repeat_region	449311	449445	100	.	.	ID=PM0200_160; NAME=PM0200; Note="Chr: 2, pos: 54.9, type: SSR, length: 134, repeat_motif=TA(2*15), repeat_length=30"
PGSC0003DMB000000354	SCRI/UoD	repeat_region	489297	489472	100	.	.	ID=PM0206; NAME=PM0206; Note="Chr: 11, pos: 11.5, type: SSR, length: 175, repeat_motif=AT(2*11), repeat_length=22"
PGSC0003DMB000000354	SCRI/UoD	repeat_region	489297	489472	100	.	.	ID=PM0206_202; NAME=PM0206; Note="Chr: 11, pos: 11.5, type: SSR, length: 175, repeat_motif=AT(2*11), repeat_length=22"
PGSC0003DMB000000059	SCRI/UoD	repeat_region	690908	691065	100	.	.	ID=PM0212; NAME=PM0212; Note="Chr: 1, pos: 26.3, type: SSR, length: 157, repeat_motif=TA(2*12), repeat_length=24"
PGSC0003DMB000000059	SCRI/UoD	repeat_region	690908	691065	100	.	.	ID=PM0212_187; NAME=PM0212; Note="Chr: 1, pos: 26.3, type: SSR, length: 157, repeat_motif=TA(2*12), repeat_length=24"
PGSC0003DMB000000219	SCRI/UoD	repeat_region	724325	724598	100	.	.	ID=PM0283; NAME=PM0283; Note="Chr: 3, pos: 19.9, type: SSR, length: 273, repeat_motif=AT(2*10), repeat_length=20"
PGSC0003DMB000000219	SCRI/UoD	repeat_region	724325	724598	100	.	.	ID=PM0283_178; NAME=PM0283; Note="Chr: 3, pos: 19.9, type: SSR, length: 273, repeat_motif=AT(2*10), repeat_length=20"
PGSC0003DMB000000019	SCRI/UoD	repeat_region	3061745	3062074	100	.	.	ID=PM0321; NAME=PM0321; Note="Chr: 4, pos: 25.0, type: SSR, length: 329, repeat_motif=TTC, repeat_length=27"
PGSC0003DMB000000019	SCRI/UoD	repeat_region	3061745	3062074	100	.	.	ID=PM0321.225.a; NAME=PM0321; Note="Chr: 4, pos: 25.0, type: SSR, length: 329, repeat_motif=TTC, repeat_length=27"
PGSC0003DMB000000075	SCRI/UoD	repeat_region	850734	850862	100	.	.	ID=PM0329.147.a; NAME=PM0329; Note="Chr: 6, pos: 13.3, type: SSR, length: 128, repeat_motif=TA, repeat_length=26"
PGSC0003DMB000000075	SCRI/UoD	repeat_region	850734	850862	100	.	.	ID=PM0329_147; NAME=PM0329; Note="Chr: 6, pos: 13.3, type: SSR, length: 128, repeat_motif=TA, repeat_length=26"
PGSC0003DMB000000202	SCRI/UoD	repeat_region	969081	969281	100	.	.	ID=PM0333; NAME=PM0333; Note="Chr: 5, pos: 51.4, type: SSR, length: 200, repeat_motif=AT, repeat_length=22"
PGSC0003DMB000000202	SCRI/UoD	repeat_region	969081	969281	100	.	.	ID=PM0333.207.b; NAME=PM0333; Note="Chr: 5, pos: 51.4, type: SSR, length: 200, repeat_motif=AT, repeat_length=22"
PGSC0003DMB000000006	SCRI/UoD	repeat_region	3478312	3478474	100	.	.	ID=PM0365; NAME=PM0365; Note="Chr: 4, pos: 25.0, type: SSR, length: 162, repeat_motif=TAT, repeat_length=72"
PGSC0003DMB000000006	SCRI/UoD	repeat_region	3478312	3478474	100	.	.	ID=PM0365.144.a; NAME=PM0365; Note="Chr: 4, pos: 25.0, type: SSR, length: 162, repeat_motif=TAT, repeat_length=72"
PGSC0003DMB000000051	SCRI/UoD	repeat_region	1569476	1569630	100	.	.	ID=PM0371.175.a; NAME=PM0371; Note="Chr: 5, pos: 13.8, type: SSR, length: 154, repeat_motif=TA, repeat_length=24"
PGSC0003DMB000000051	SCRI/UoD	repeat_region	1569476	1569630	100	.	.	ID=PM0371.191.b; NAME=PM0371; Note="Chr: 5, pos: 14.3, type: SSR, length: 154, repeat_motif=TA, repeat_length=24"
PGSC0003DMB000000051	SCRI/UoD	repeat_region	1569476	1569630	100	.	.	ID=PM0371_175; NAME=PM0371; Note="Chr: 5, pos: 13.8, type: SSR, length: 154, repeat_motif=TA, repeat_length=24"
PGSC0003DMB000000051	SCRI/UoD	repeat_region	1569476	1569630	100	.	.	ID=PM0371_191; NAME=PM0371; Note="Chr: 5, pos: 14.3, type: SSR, length: 154, repeat_motif=TA, repeat_length=24"
PGSC0003DMB000000157	SCRI/UoD	repeat_region	809271	809415	100	.	.	ID=PM0378; NAME=PM0378; Note="Chr: 7, pos: 16.8, type: SSR, length: 144, repeat_motif=AT, repeat_length=20"
PGSC0003DMB000000157	SCRI/UoD	repeat_region	809271	809415	100	.	.	ID=PM0378.154.c; NAME=PM0378; Note="Chr: 7, pos: 16.8, type: SSR, length: 144, repeat_motif=AT, repeat_length=20"
PGSC0003DMB000000131	SCRI/UoD	repeat_region	437519	437622	100	.	.	ID=PM0395.118.b; NAME=PM0395; Note="Chr: 11, pos: 25.5, type: SSR, length: 103, repeat_motif=AT, repeat_length=26"
PGSC0003DMB000000131	SCRI/UoD	repeat_region	437519	437622	100	.	.	ID=PM0395.122.a; NAME=PM0395; Note="Chr: 11, pos: 7.9, type: SSR, length: 103, repeat_motif=AT, repeat_length=26"
PGSC0003DMB000000131	SCRI/UoD	repeat_region	437519	437622	100	.	.	ID=PM0395_118; NAME=PM0395; Note="Chr: 11, pos: 25.5, type: SSR, length: 103, repeat_motif=AT, repeat_length=26"
PGSC0003DMB000000131	SCRI/UoD	repeat_region	437519	437622	100	.	.	ID=PM0395_122; NAME=PM0395; Note="Chr: 11, pos: 7.9, type: SSR, length: 103, repeat_motif=AT, repeat_length=26"
PGSC0003DMB000000421	SCRI/UoD	repeat_region	65524	65668	100	.	.	ID=PM0417.163.a; NAME=PM0417; Note="Chr: 10, pos: 1.3, type: SSR, length: 144, repeat_motif=TA, repeat_length=30"
PGSC0003DMB000000421	SCRI/UoD	repeat_region	65524	65668	100	.	.	ID=PM0417_163; NAME=PM0417; Note="Chr: 10, pos: 1.3, type: SSR, length: 144, repeat_motif=TA, repeat_length=30"
PGSC0003DMB000000103	SCRI/UoD	repeat_region	1366186	1366401	100	.	.	ID=PM0427.223.b; NAME=PM0427; Note="Chr: 5, pos: 3.3, type: SSR, length: 215, repeat_motif=TA, repeat_length=24"
PGSC0003DMB000000103	SCRI/UoD	repeat_region	1366186	1366401	100	.	.	ID=PM0427.232.a; NAME=PM0427; Note="Chr: 5, pos: 0.0, type: SSR, length: 215, repeat_motif=TA, repeat_length=24"
PGSC0003DMB000000103	SCRI/UoD	repeat_region	1366186	1366401	100	.	.	ID=PM0427_223; NAME=PM0427; Note="Chr: 5, pos: 3.3, type: SSR, length: 215, repeat_motif=TA, repeat_length=24"
PGSC0003DMB000000103	SCRI/UoD	repeat_region	1366186	1366401	100	.	.	ID=PM0427_232; NAME=PM0427; Note="Chr: 5, pos: 0.0, type: SSR, length: 215, repeat_motif=TA, repeat_length=24"
PGSC0003DMB000000063	SCRI/UoD	repeat_region	1103134	1103271	100	.	.	ID=PM0429.156.a; NAME=PM0429; Note="Chr: 1, pos: 23.0, type: SSR, length: 137, repeat_motif=CA, repeat_length=26"
PGSC0003DMB000000063	SCRI/UoD	repeat_region	1103134	1103271	100	.	.	ID=PM0429_156; NAME=PM0429; Note="Chr: 1, pos: 23.0, type: SSR, length: 137, repeat_motif=CA, repeat_length=26"
PGSC0003DMB000000032	SCRI/UoD	repeat_region	1716122	1716296	100	.	.	ID=PM0436.248.b; NAME=PM0436; Note="Chr: 4, pos: 82.7, type: SSR, length: 174, repeat_motif=AT, repeat_length=34"
PGSC0003DMB000000032	SCRI/UoD	repeat_region	1716122	1716296	100	.	.	ID=PM0436.275.a; NAME=PM0436; Note="Chr: 4, pos: 83.5, type: SSR, length: 174, repeat_motif=AT, repeat_length=34"
PGSC0003DMB000000032	SCRI/UoD	repeat_region	1716122	1716296	100	.	.	ID=PM0436_248; NAME=PM0436; Note="Chr: 4, pos: 82.7, type: SSR, length: 174, repeat_motif=AT, repeat_length=34"
PGSC0003DMB000000032	SCRI/UoD	repeat_region	1716122	1716296	100	.	.	ID=PM0436_275; NAME=PM0436; Note="Chr: 4, pos: 83.5, type: SSR, length: 174, repeat_motif=AT, repeat_length=34"
PGSC0003DMB000000044	SCRI/UoD	repeat_region	1902662	1902821	100	.	.	ID=PM0439.171.b; NAME=PM0439; Note="Chr: 6, pos: 4.8, type: SSR, length: 159, repeat_motif=AT, repeat_length=20"
PGSC0003DMB000000044	SCRI/UoD	repeat_region	1902662	1902821	100	.	.	ID=PM0439.176.a; NAME=PM0439; Note="Chr: 6, pos: 8.8, type: SSR, length: 159, repeat_motif=AT, repeat_length=20"
PGSC0003DMB000000044	SCRI/UoD	repeat_region	1902662	1902821	100	.	.	ID=PM0439_171; NAME=PM0439; Note="Chr: 6, pos: 4.8, type: SSR, length: 159, repeat_motif=AT, repeat_length=20"
PGSC0003DMB000000044	SCRI/UoD	repeat_region	1902662	1902821	100	.	.	ID=PM0439_176; NAME=PM0439; Note="Chr: 6, pos: 8.8, type: SSR, length: 159, repeat_motif=AT, repeat_length=20"
PGSC0003DMB000000154	SCRI/UoD	repeat_region	1259924	1260032	100	.	.	ID=PM0442.180.a; NAME=PM0442; Note="Chr: 3, pos: 31.5, type: SSR, length: 108, repeat_motif=AT, repeat_length=26"
PGSC0003DMB000000154	SCRI/UoD	repeat_region	1259924	1260032	100	.	.	ID=PM0442_180; NAME=PM0442; Note="Chr: 3, pos: 31.5, type: SSR, length: 108, repeat_motif=AT, repeat_length=26"
PGSC0003DMB000000283	SCRI/UoD	repeat_region	73725	73903	100	.	.	ID=PM0459.195.a; NAME=PM0459; Note="Chr: 12, pos: -1.0, type: SSR, length: 178, repeat_motif=TA, repeat_length=22"
PGSC0003DMB000000283	SCRI/UoD	repeat_region	73725	73903	100	.	.	ID=PM0459_195; NAME=PM0459; Note="Chr: 12, pos: -1.0, type: SSR, length: 178, repeat_motif=TA, repeat_length=22"
PGSC0003DMB000000145	SCRI/UoD	repeat_region	979726	979867	96	.	.	ID=PM0467; NAME=PM0467; Note="Chr: 5, pos: 35.6, type: SSR, length: 141, repeat_motif=AT, repeat_length=20"
PGSC0003DMB000000145	SCRI/UoD	repeat_region	979726	979867	96	.	.	ID=PM0467.135.c; NAME=PM0467; Note="Chr: 5, pos: 35.6, type: SSR, length: 141, repeat_motif=AT, repeat_length=20"
PGSC0003DMB000000158	SCRI/UoD	repeat_region	833227	833377	100	.	.	ID=PM0478; NAME=PM0478; Note="Chr: 6, pos: 29.1, type: SSR, length: 150, repeat_motif=AG, repeat_length=24"
PGSC0003DMB000000158	SCRI/UoD	repeat_region	833227	833377	100	.	.	ID=PM0478.166.a; NAME=PM0478; Note="Chr: 6, pos: 29.1, type: SSR, length: 150, repeat_motif=AG, repeat_length=24"
PGSC0003DMB000000135	SCRI/UoD	repeat_region	425593	425714	100	.	.	ID=PM0495.138.a; NAME=PM0495; Note="Chr: 8, pos: 20.5, type: SSR, length: 121, repeat_motif=AAAAT, repeat_length=25"
PGSC0003DMB000000135	SCRI/UoD	repeat_region	425593	425714	100	.	.	ID=PM0495_138; NAME=PM0495; Note="Chr: 8, pos: 20.5, type: SSR, length: 121, repeat_motif=AAAAT, repeat_length=25"
PGSC0003DMB000000039	SCRI/UoD	repeat_region	1576817	1576975	100	.	.	ID=PM0503.178.a2; NAME=PM0503; Note="Chr: 3, pos: 9.4, type: SSR, length: 158, repeat_motif=AT, repeat_length=28"
PGSC0003DMB000000039	SCRI/UoD	repeat_region	1576817	1576975	100	.	.	ID=PM0503_178; NAME=PM0503; Note="Chr: 3, pos: 9.4, type: SSR, length: 158, repeat_motif=AT, repeat_length=28"
PGSC0003DMB000000039	SCRI/UoD	repeat_region	1576817	1576975	100	.	.	ID=PM0503_231; NAME=PM0503; Note="Chr: 3, pos: 9.4, type: SSR, length: 158, repeat_motif=AT, repeat_length=28"
PGSC0003DMB000000016	SCRI/UoD	repeat_region	1930135	1930277	100	.	.	ID=PM0529.160.a; NAME=PM0529; Note="Chr: 4, pos: 23.0, type: SSR, length: 142, repeat_motif=AGA, repeat_length=21"
PGSC0003DMB000000016	SCRI/UoD	repeat_region	1930135	1930277	100	.	.	ID=PM0529_160; NAME=PM0529; Note="Chr: 4, pos: 23.0, type: SSR, length: 142, repeat_motif=AGA, repeat_length=21"
PGSC0003DMB000000015	SCRI/UoD	repeat_region	1650404	1650560	100	.	.	ID=PM0531.176.a; NAME=PM0531; Note="Chr: 1, pos: 26.8, type: SSR, length: 156, repeat_motif=AT, repeat_length=22"
PGSC0003DMB000000015	SCRI/UoD	repeat_region	1650404	1650560	100	.	.	ID=PM0531_176; NAME=PM0531; Note="Chr: 1, pos: 26.8, type: SSR, length: 156, repeat_motif=AT, repeat_length=22"
PGSC0003DMB000000182	SCRI/UoD	repeat_region	630261	630432	100	.	.	ID=PM0541; NAME=PM0541; Note="Chr: 4, pos: 24.3, type: SSR, length: 171, repeat_motif=TTC, repeat_length=36"
PGSC0003DMB000000182	SCRI/UoD	repeat_region	630261	630432	100	.	.	ID=PM0541.188.a; NAME=PM0541; Note="Chr: 4, pos: 24.3, type: SSR, length: 171, repeat_motif=TTC, repeat_length=36"
PGSC0003DMB000000218	SCRI/UoD	repeat_region	532814	532955	100	.	.	ID=PM1119; NAME=PM1119; Note="Chr: 1, pos: 0.0, type: SSR, length: 141, repeat_motif=AT(2*11), repeat_length=22"
PGSC0003DMB000000218	SCRI/UoD	repeat_region	532814	532955	100	.	.	ID=PM1119_138; NAME=PM1119; Note="Chr: 1, pos: 0.0, type: SSR, length: 141, repeat_motif=AT(2*11), repeat_length=22"
PGSC0003DMB000000536	SCRI/UoD	repeat_region	114117	114277	100	.	.	ID=PM1279_162; NAME=PM1279; Note="Chr: 1, pos: 22.1, type: SSR, length: 160, repeat_motif=AT(2*12), repeat_length=24"
PGSC0003DMB000000227	SCRI/UoD	repeat_region	325005	325110	100	.	.	ID=PM1285; NAME=PM1285; Note="Chr: 6, pos: 22.8, type: SSR, length: 105, repeat_motif=AT(2*13), repeat_length=26"
PGSC0003DMB000000227	SCRI/UoD	repeat_region	325005	325110	100	.	.	ID=PM1285_105; NAME=PM1285; Note="Chr: 6, pos: 22.8, type: SSR, length: 105, repeat_motif=AT(2*13), repeat_length=26"
PGSC0003DMB000000214	SCRI/UoD	repeat_region	504560	504757	100	.	.	ID=PM1287; NAME=PM1287; Note="Chr: 3, pos: 0.0, type: SSR, length: 197, repeat_motif=TA(2*12), repeat_length=24"
PGSC0003DMB000000214	SCRI/UoD	repeat_region	504560	504757	100	.	.	ID=PM1287_194; NAME=PM1287; Note="Chr: 3, pos: 0.0, type: SSR, length: 197, repeat_motif=TA(2*12), repeat_length=24"
PGSC0003DMB000000066	SCRI/UoD	repeat_region	1166712	1166871	100	.	.	ID=PM1293; NAME=PM1293; Note="Chr: 2, pos: 0.7, type: SSR, length: 159, repeat_motif=TA(2*11), repeat_length=22"
PGSC0003DMB000000066	SCRI/UoD	repeat_region	1166712	1166871	100	.	.	ID=PM1293_157; NAME=PM1293; Note="Chr: 2, pos: 0.7, type: SSR, length: 159, repeat_motif=TA(2*11), repeat_length=22"
PGSC0003DMB000000331	SCRI/UoD	repeat_region	373186	373337	100	.	.	ID=PM1295_152; NAME=PM1295; Note="Chr: 12, pos: 40.0, type: SSR, length: 151, repeat_motif=AT(2*13), repeat_length=26"
PGSC0003DMB000000017	SCRI/UoD	repeat_region	1514267	1514426	100	.	.	ID=PM1298; NAME=PM1298; Note="Chr: 11, pos: 60.2, type: SSR, length: 159, repeat_motif=AGC(3*7), repeat_length=21"
PGSC0003DMB000000017	SCRI/UoD	repeat_region	1514267	1514426	100	.	.	ID=PM1298_152; NAME=PM1298; Note="Chr: 11, pos: 60.2, type: SSR, length: 159, repeat_motif=AGC(3*7), repeat_length=21"
PGSC0003DMB000000250	SCRI/UoD	repeat_region	664432	664578	100	.	.	ID=PM1300_167; NAME=PM1300; Note="Chr: 7, pos: 23.8, type: SSR, length: 146, repeat_motif=AT(2*13), repeat_length=26"
PGSC0003DMB000000007	SCRI/UoD	repeat_region	1695044	1695190	100	.	.	ID=PM1302_144; NAME=PM1302; Note="Chr: 10, pos: 20.3, type: SSR, length: 146, repeat_motif=TTC(3*8), repeat_length=24"
PGSC0003DMB000000007	SCRI/UoD	repeat_region	1695044	1695190	100	.	.	ID=PM1302_156; NAME=PM1302; Note="Chr: 10, pos: 21.1, type: SSR, length: 146, repeat_motif=TTC(3*8), repeat_length=24"
PGSC0003DMB000000162	SCRI/UoD	repeat_region	910321	910468	100	.	.	ID=PM1305_142; NAME=PM1305; Note="Chr: 8, pos: 18.1, type: SSR, length: 147, repeat_motif=TA(2*10), repeat_length=20"
PGSC0003DMB000000307	SCRI/UoD	repeat_region	17415	17574	100	.	.	ID=PM1307; NAME=PM1307; Note="Chr: 9, pos: 35.2, type: SSR, length: 159, repeat_motif=TA(2*12), repeat_length=24"
PGSC0003DMB000000307	SCRI/UoD	repeat_region	17415	17574	100	.	.	ID=PM1307_158; NAME=PM1307; Note="Chr: 9, pos: 35.2, type: SSR, length: 159, repeat_motif=TA(2*12), repeat_length=24"
PGSC0003DMB000000016	SCRI/UoD	repeat_region	2097351	2097531	100	.	.	ID=PM1316_205; NAME=PM1316; Note="Chr: 4, pos: 21.2, type: SSR, length: 180, repeat_motif=TA(2*11), repeat_length=22"
PGSC0003DMB000000009	SCRI/UoD	repeat_region	540480	540689	100	.	.	ID=PM1319; NAME=PM1319; Note="Chr: 11, pos: 35.9, type: SSR, length: 209, repeat_motif=CTT(3*11), repeat_length=33"
PGSC0003DMB000000009	SCRI/UoD	repeat_region	540480	540689	100	.	.	ID=PM1319_220; NAME=PM1319; Note="Chr: 11, pos: 35.9, type: SSR, length: 209, repeat_motif=CTT(3*11), repeat_length=33"
PGSC0003DMB000000017	SCRI/UoD	repeat_region	1651069	1651286	100	.	.	ID=PM1322_164; NAME=PM1322; Note="Chr: 11, pos: 61.1, type: SSR, length: 217, repeat_motif=AAT(3*9), repeat_length=27"
PGSC0003DMB000000017	SCRI/UoD	repeat_region	1651069	1651286	100	.	.	ID=PM1322_219; NAME=PM1322; Note="Chr: 11, pos: 65.1, type: SSR, length: 217, repeat_motif=AAT(3*9), repeat_length=27"
PGSC0003DMB000000047	SCRI/UoD	repeat_region	1828750	1828909	100	.	.	ID=PM1323_159; NAME=PM1323; Note="Chr: 7, pos: 2.7, type: SSR, length: 159, repeat_motif=AC(2*13), repeat_length=26"
PGSC0003DMB000000141	SCRI/UoD	repeat_region	970316	970422	100	.	.	ID=PM1332; NAME=PM1332; Note="Chr: 2, pos: 18.4, type: SSR, length: 106, repeat_motif=TC(2*14), repeat_length=28"
PGSC0003DMB000000141	SCRI/UoD	repeat_region	970316	970422	100	.	.	ID=PM1332_97; NAME=PM1332; Note="Chr: 2, pos: 18.4, type: SSR, length: 106, repeat_motif=TC(2*14), repeat_length=28"
PGSC0003DMB000000112	SCRI/UoD	repeat_region	1294247	1294444	100	.	.	ID=PM1337; NAME=PM1337; Note="Chr: 10, pos: 25.9, type: SSR, length: 197, repeat_motif=ATT(3*7), repeat_length=21"
PGSC0003DMB000000112	SCRI/UoD	repeat_region	1294247	1294444	100	.	.	ID=PM1337_198; NAME=PM1337; Note="Chr: 10, pos: 25.9, type: SSR, length: 197, repeat_motif=ATT(3*7), repeat_length=21"
PGSC0003DMB000000299	SCRI/UoD	repeat_region	51161	51304	100	.	.	ID=PM1339_144; NAME=PM1339; Note="Chr: 1, pos: 24.7, type: SSR, length: 143, repeat_motif=AAT(3*9), repeat_length=27"
PGSC0003DMB000000201	SCRI/UoD	repeat_region	739664	739893	100	.	.	ID=PM1350_231; NAME=PM1350; Note="Chr: 8, pos: 54.1, type: SSR, length: 229, repeat_motif=TAT(3*11), repeat_length=33"
PGSC0003DMB000000511	SCRI/UoD	repeat_region	246840	247009	100	.	.	ID=PM1351; NAME=PM1351; Note="Chr: 12, pos: 11.9, type: SSR, length: 169, repeat_motif=TA(2*12), repeat_length=24"
PGSC0003DMB000000511	SCRI/UoD	repeat_region	246840	247009	100	.	.	ID=PM1351_152; NAME=PM1351; Note="Chr: 12, pos: 11.9, type: SSR, length: 169, repeat_motif=TA(2*12), repeat_length=24"
PGSC0003DMB000000061	SCRI/UoD	repeat_region	1248364	1248526	100	.	.	ID=PM1355; NAME=PM1355; Note="Chr: 10, pos: 22.5, type: SSR, length: 162, repeat_motif=AT(2*13), repeat_length=26"
PGSC0003DMB000000061	SCRI/UoD	repeat_region	1248364	1248526	100	.	.	ID=PM1355_146; NAME=PM1355; Note="Chr: 10, pos: 22.5, type: SSR, length: 162, repeat_motif=AT(2*13), repeat_length=26"
PGSC0003DMB000000011	SCRI/UoD	repeat_region	353779	353923	100	.	.	ID=PM1358; NAME=PM1358; Note="Chr: 10, pos: 19.2, type: SSR, length: 144, repeat_motif=AT(2*10), repeat_length=20"
PGSC0003DMB000000011	SCRI/UoD	repeat_region	353779	353923	100	.	.	ID=PM1358_144; NAME=PM1358; Note="Chr: 10, pos: 19.2, type: SSR, length: 144, repeat_motif=AT(2*10), repeat_length=20"
PGSC0003DMB000000120	SCRI/UoD	repeat_region	31256	31404	100	.	.	ID=PM1360; NAME=PM1360; Note="Chr: 2, pos: 4.2, type: SSR, length: 148, repeat_motif=TTCT(4*6), repeat_length=24"
PGSC0003DMB000000120	SCRI/UoD	repeat_region	31256	31404	100	.	.	ID=PM1360_153; NAME=PM1360; Note="Chr: 2, pos: 4.2, type: SSR, length: 148, repeat_motif=TTCT(4*6), repeat_length=24"
PGSC0003DMB000000066	SCRI/UoD	repeat_region	1663771	1663925	100	.	.	ID=PM1368_151; NAME=PM1368; Note="Chr: 2, pos: 8.6, type: SSR, length: 154, repeat_motif=AACGCC(6*4), repeat_length=24"
PGSC0003DMB000000014	SCRI/UoD	repeat_region	837993	838116	100	.	.	ID=PM1369_121; NAME=PM1369; Note="Chr: 12, pos: 28.7, type: SSR, length: 123, repeat_motif=AT(2*11), repeat_length=22"
PGSC0003DMB000000010	SCRI/UoD	repeat_region	2718553	2718815	100	.	.	ID=st_10066; NAME=st_10066; Note="Chr: 1, pos: 54.1, type: SSRST, length: 262, repeat_motif=AAG"
PGSC0003DMB000000010	SCRI/UoD	repeat_region	2718553	2718815	100	.	.	ID=st_10066_262; NAME=st_10066; Note="Chr: 1, pos: 54.1, type: SSRST, length: 262, repeat_motif=AAG"
PGSC0003DMB000000010	SCRI/UoD	repeat_region	2718553	2718815	100	.	.	ID=st_11600; NAME=st_11600; Note="Chr: 1, pos: 54.1, type: SSRST, length: 262, repeat_motif=CAA"
PGSC0003DMB000000441	SCRI/UoD	repeat_region	417141	417348	100	.	.	ID=st_11672; NAME=st_11672; Note="Chr: 2, pos: 56.8, type: SSRST, length: 207, repeat_motif=CAA"
PGSC0003DMB000000441	SCRI/UoD	repeat_region	417141	417348	100	.	.	ID=st_11672_208; NAME=st_11672; Note="Chr: 2, pos: 56.8, type: SSRST, length: 207, repeat_motif=CAA"
PGSC0003DMB000000134	SCRI/UoD	repeat_region	995179	995617	98	.	.	ID=st_11798; NAME=st_11798; Note="Chr: 11, pos: 33.5, type: SSRST, length: 438, repeat_motif=TCT"
PGSC0003DMB000000134	SCRI/UoD	repeat_region	995179	995617	98	.	.	ID=st_11798_443; NAME=st_11798; Note="Chr: 11, pos: 33.5, type: SSRST, length: 438, repeat_motif=TCT"
PGSC0003DMB000000085	SCRI/UoD	repeat_region	1092379	1092876	100	.	.	ID=st_11889; NAME=st_11889; Note="Chr: 2, pos: 12.0, type: SSRST, length: 497, repeat_motif=GCC"
PGSC0003DMB000000085	SCRI/UoD	repeat_region	1092379	1092876	100	.	.	ID=st_11889_189; NAME=st_11889; Note="Chr: 2, pos: 12.0, type: SSRST, length: 497, repeat_motif=GCC"
PGSC0003DMB000000149	SCRI/UoD	repeat_region	457155	457356	98	.	.	ID=st_15123; NAME=st_15123; Note="Chr: 10, pos: 5.7, type: SSRST, length: 201, repeat_motif=AC"
PGSC0003DMB000000149	SCRI/UoD	repeat_region	457155	457356	98	.	.	ID=st_15123_201; NAME=st_15123; Note="Chr: 10, pos: 5.7, type: SSRST, length: 201, repeat_motif=AC"
PGSC0003DMB000000027	SCRI/UoD	repeat_region	2453036	2453258	100	.	.	ID=st_19532; NAME=st_19532; Note="Chr: 5, pos: 35.9, type: SSRST, length: 222, repeat_motif=AT"
PGSC0003DMB000000027	SCRI/UoD	repeat_region	2453036	2453258	100	.	.	ID=st_19532_219; NAME=st_19532; Note="Chr: 5, pos: 35.9, type: SSRST, length: 222, repeat_motif=AT"
PGSC0003DMB000000663	SCRI/UoD	repeat_region	211408	211592	100	.	.	ID=st_2663; NAME=st_2663; Note="Chr: 9, pos: 41.1, type: SSRST, length: 184, repeat_motif=TA"
PGSC0003DMB000000663	SCRI/UoD	repeat_region	211408	211592	100	.	.	ID=st_2663_193; NAME=st_2663; Note="Chr: 9, pos: 41.1, type: SSRST, length: 184, repeat_motif=TA"
PGSC0003DMB000000004	SCRI/UoD	repeat_region	2925004	2925127	100	.	.	ID=st_2696; NAME=st_2696; Note="Chr: 2, pos: 68.5, type: SSRST, length: 123, repeat_motif=TCT"
PGSC0003DMB000000004	SCRI/UoD	repeat_region	2925004	2925127	100	.	.	ID=st_2696_122; NAME=st_2696; Note="Chr: 2, pos: 68.5, type: SSRST, length: 123, repeat_motif=TCT"
PGSC0003DMB000000062	SCRI/UoD	repeat_region	1040280	1040505	100	.	.	ID=st_6851; NAME=st_6851; Note="Chr: 3, pos: 63.0, type: SSRST, length: 225, repeat_motif=CTT"
PGSC0003DMB000000062	SCRI/UoD	repeat_region	1040280	1040505	100	.	.	ID=st_6851_222; NAME=st_6851; Note="Chr: 3, pos: 63.0, type: SSRST, length: 225, repeat_motif=CTT"
PGSC0003DMB000000152	SCRI/UoD	repeat_region	739282	739413	98	.	.	ID=STG0001.150_XI; NAME=STG001; Note="Chr: 11, pos: 14.3, type: SSRST, length: 131, repeat_motif=(CT)10, repeat_length=20"
PGSC0003DMB000000152	SCRI/UoD	repeat_region	739282	739413	98	.	.	ID=STG0001_150_XI; NAME=STG001; Note="Chr: 11, pos: 14.3, type: SSRST, length: 131, repeat_motif=(CT)10, repeat_length=20"
PGSC0003DMB000000158	SCRI/UoD	repeat_region	546275	546485	100	.	.	ID=STG0005.228_V_VI; NAME=STG005; Note="Chr: 6, pos: 31.3, type: SSRST, length: 210, repeat_motif=(GA)12, repeat_length=24"
PGSC0003DMB000000158	SCRI/UoD	repeat_region	546275	546485	100	.	.	ID=STG0005_228_VVI; NAME=STG005; Note="Chr: 6, pos: 31.3, type: SSRST, length: 210, repeat_motif=(GA)12, repeat_length=24"
PGSC0003DMB000000423	SCRI/UoD	repeat_region	447098	447250	98	.	.	ID=STG0006.169_II; NAME=STG006; Note="Chr: 2, pos: 50.0, type: SSRST, length: 152, repeat_motif=(AC)9, repeat_length=18"
PGSC0003DMB000000423	SCRI/UoD	repeat_region	447098	447250	98	.	.	ID=STG0006_II; NAME=STG006; Note="Chr: 2, pos: 50.0, type: SSRST, length: 152, repeat_motif=(AC)9, repeat_length=18"
PGSC0003DMB000000002	SCRI/UoD	repeat_region	45107	45412	100	.	.	ID=STG0008.326_IV; NAME=STG008; Note="Chr: 4, pos: 60.7, type: SSRST, length: 305, repeat_motif=(GT)6, repeat_length=12"
PGSC0003DMB000000002	SCRI/UoD	repeat_region	45107	45412	100	.	.	ID=STG0008_326_IV; NAME=STG008; Note="Chr: 4, pos: 60.7, type: SSRST, length: 305, repeat_motif=(GT)6, repeat_length=12"
PGSC0003DMB000000040	SCRI/UoD	repeat_region	786255	786411	100	.	.	ID=STG0010.177_III; NAME=STG010; Note="Chr: 3, pos: 65.2, type: SSRST, length: 156, repeat_motif=(TG)6, repeat_length=12"
PGSC0003DMB000000040	SCRI/UoD	repeat_region	786255	786411	100	.	.	ID=STG0010_177_III; NAME=STG010; Note="Chr: 3, pos: 65.2, type: SSRST, length: 156, repeat_motif=(TG)6, repeat_length=12"
PGSC0003DMB000000021	SCRI/UoD	repeat_region	3062620	3062769	98	.	.	ID=STG0011.170_IX; NAME=STG011; Note="Chr: 9, pos: 21.6, type: SSRST, length: 149, repeat_motif=(AAC)6, repeat_length=18"
PGSC0003DMB000000021	SCRI/UoD	repeat_region	3062620	3062769	98	.	.	ID=STG0011_170_IX; NAME=STG011; Note="Chr: 9, pos: 21.6, type: SSRST, length: 149, repeat_motif=(AAC)6, repeat_length=18"
PGSC0003DMB000000093	SCRI/UoD	repeat_region	1357079	1357218	100	.	.	ID=STG0018.144_III; NAME=STG018; Note="Chr: 3, pos: 43.5, type: SSRST, length: 139, repeat_motif=(CAA)8, repeat_length=24"
PGSC0003DMB000000093	SCRI/UoD	repeat_region	1357079	1357218	100	.	.	ID=STG0018_144_III; NAME=STG018; Note="Chr: 3, pos: 43.5, type: SSRST, length: 139, repeat_motif=(CAA)8, repeat_length=24"
PGSC0003DMB000000011	SCRI/UoD	repeat_region	1447768	1447970	100	.	.	ID=STG0025.219_X; NAME=STG025; Note="Chr: 10, pos: 20.7, type: SSRST, length: 202, repeat_motif=(AAAC)5, repeat_length=20"
PGSC0003DMB000000011	SCRI/UoD	repeat_region	1447768	1447970	100	.	.	ID=STG0025_X; NAME=STG025; Note="Chr: 10, pos: 20.7, type: SSRST, length: 202, repeat_motif=(AAAC)5, repeat_length=20"
PGSC0003DMB000000048	SCRI/UoD	repeat_region	91678	91806	100	.	.	ID=STGBSS.149_VIII; NAME=STGBSS; Note="Chr: 8, pos: 61.2, type: SSRST, length: 128, repeat_motif=(TCT)9, repeat_length=27"
PGSC0003DMB000000048	SCRI/UoD	repeat_region	91678	91806	100	.	.	ID=STGBSS.152_VIII; NAME=STGBSS; Note="Chr: 8, pos: 60.8, type: SSRST, length: 128, repeat_motif=(TCT)9, repeat_length=27"
PGSC0003DMB000000048	SCRI/UoD	repeat_region	91678	91806	100	.	.	ID=STGBSS_149_VIII; NAME=STGBSS; Note="Chr: 8, pos: 61.2, type: SSRST, length: 128, repeat_motif=(TCT)9, repeat_length=27"
PGSC0003DMB000000048	SCRI/UoD	repeat_region	91678	91806	100	.	.	ID=STGBSS_152_VIII; NAME=STGBSS; Note="Chr: 8, pos: 60.8, type: SSRST, length: 128, repeat_motif=(TCT)9, repeat_length=27"
PGSC0003DMB000000073	SCRI/UoD	repeat_region	1529604	1529876	100	.	.	ID=STI0009.288_I; NAME=STI0009; Note="Chr: 1, pos: 81.3, type: SSRST, length: 272, repeat_motif=(AGC)n(AAC)n, repeat_length=>=6"
PGSC0003DMB000000073	SCRI/UoD	repeat_region	1529604	1529876	100	.	.	ID=STI0009_288_I; NAME=STI0009; Note="Chr: 1, pos: 81.3, type: SSRST, length: 272, repeat_motif=(AGC)n(AAC)n, repeat_length=>=6"
PGSC0003DMB000000274	SCRI/UoD	repeat_region	86850	86962	100	.	.	ID=STI0022.130_VIII; NAME=STI0022; Note="Chr: 8, pos: 50.1, type: SSRST, length: 112, repeat_motif=(ACCCG)n, repeat_length=>=5"
PGSC0003DMB000000274	SCRI/UoD	repeat_region	86850	86962	100	.	.	ID=STI0022_130_VIII; NAME=STI0022; Note="Chr: 8, pos: 50.1, type: SSRST, length: 112, repeat_motif=(ACCCG)n, repeat_length=>=5"
PGSC0003DMB000000078	SCRI/UoD	repeat_region	1373967	1374067	100	.	.	ID=STI0030.119_XII; NAME=STI0030; Note="Chr: 12, pos: 27.5, type: SSRST, length: 100, repeat_motif=(ATT)n, repeat_length=>=3"
PGSC0003DMB000000078	SCRI/UoD	repeat_region	1373967	1374067	100	.	.	ID=STI0030_119_XII; NAME=STI0030; Note="Chr: 12, pos: 27.5, type: SSRST, length: 100, repeat_motif=(ATT)n, repeat_length=>=3"
PGSC0003DMB000000192	SCRI/UoD	repeat_region	390760	390880	100	.	.	ID=STI0032.139_V; NAME=STI0032; Note="Chr: 5, pos: 17.2, type: SSRST, length: 120, repeat_motif=(GGA)n, repeat_length=>=3"
PGSC0003DMB000000192	SCRI/UoD	repeat_region	390760	390880	100	.	.	ID=STI0032.142_V; NAME=STI0032; Note="Chr: 5, pos: 17.7, type: SSRST, length: 120, repeat_motif=(GGA)n, repeat_length=>=3"
PGSC0003DMB000000192	SCRI/UoD	repeat_region	390760	390880	100	.	.	ID=STI0032_139_V; NAME=STI0032; Note="Chr: 5, pos: 17.2, type: SSRST, length: 120, repeat_motif=(GGA)n, repeat_length=>=3"
PGSC0003DMB000000192	SCRI/UoD	repeat_region	390760	390880	100	.	.	ID=STI0032_142_V; NAME=STI0032; Note="Chr: 5, pos: 17.7, type: SSRST, length: 120, repeat_motif=(GGA)n, repeat_length=>=3"
PGSC0003DMB000000265	SCRI/UoD	repeat_region	836295	836423	100	.	.	ID=STI0036.146_II; NAME=STI0036; Note="Chr: 2, pos: 29.1, type: SSRST, length: 128, repeat_motif=(AC)n (TC)imp, repeat_length=>=4"
PGSC0003DMB000000265	SCRI/UoD	repeat_region	836295	836423	100	.	.	ID=STI0036.155_II; NAME=STI0036; Note="Chr: 2, pos: 28.0, type: SSRST, length: 128, repeat_motif=(AC)n (TC)imp, repeat_length=>=4"
PGSC0003DMB000000265	SCRI/UoD	repeat_region	836295	836423	100	.	.	ID=STI0036_146_II; NAME=STI0036; Note="Chr: 2, pos: 29.1, type: SSRST, length: 128, repeat_motif=(AC)n (TC)imp, repeat_length=>=4"
PGSC0003DMB000000265	SCRI/UoD	repeat_region	836295	836423	100	.	.	ID=STI0036_155_II; NAME=STI0036; Note="Chr: 2, pos: 28.0, type: SSRST, length: 128, repeat_motif=(AC)n (TC)imp, repeat_length=>=4"
PGSC0003DMB000000098	SCRI/UoD	repeat_region	1167504	1167634	100	.	.	ID=STI0043.149_I; NAME=STI0043 ; Note="Chr: 1, pos: 13.5, type: SSRST, length: 130"
PGSC0003DMB000000098	SCRI/UoD	repeat_region	1167504	1167634	100	.	.	ID=STI0043_I; NAME=STI0043 ; Note="Chr: 1, pos: 13.5, type: SSRST, length: 130"
PGSC0003DMB000000020	SCRI/UoD	repeat_region	1723919	1724072	100	.	.	ID=STI0052.180_II; NAME=STI0052; Note="Chr: 2, pos: 46.1, type: SSRST, length: 153"
PGSC0003DMB000000020	SCRI/UoD	repeat_region	1723919	1724072	100	.	.	ID=STI0052_177_II; NAME=STI0052; Note="Chr: 2, pos: 46.1, type: SSRST, length: 153"
PGSC0003DMB000000114	SCRI/UoD	repeat_region	528158	528292	98	.	.	ID=STM0003.154.a_XII; NAME=STM0003; Note="Chr: 12, pos: 67.2, type: SSRST, length: 134"
PGSC0003DMB000000114	SCRI/UoD	repeat_region	528158	528292	98	.	.	ID=STM0003_154_XII; NAME=STM0003; Note="Chr: 12, pos: 67.2, type: SSRST, length: 134"
PGSC0003DMB000000007	SCRI/UoD	repeat_region	620258	620374	97	.	.	ID=STM0051.133.a_X; NAME=STM0051; Note="Chr: 10, pos: 18.8, type: SSRST, length: 116"
PGSC0003DMB000000007	SCRI/UoD	repeat_region	620258	620374	97	.	.	ID=STM0051_133_X; NAME=STM0051; Note="Chr: 10, pos: 18.8, type: SSRST, length: 116"
PGSC0003DMB000000048	SCRI/UoD	repeat_region	91457	91570	100	.	.	ID=STM1105.122_VIII; NAME=STM1105; Note="Chr: 8, pos: 59.9, type: SSRST, length: 113"
PGSC0003DMB000000048	SCRI/UoD	repeat_region	91457	91570	100	.	.	ID=STM1105.130_VIII; NAME=STM1105; Note="Chr: 8, pos: 61.2, type: SSRST, length: 113"
PGSC0003DMB000000048	SCRI/UoD	repeat_region	91457	91570	100	.	.	ID=STM1105_123_VIII; NAME=STM1105; Note="Chr: 8, pos: 59.9, type: SSRST, length: 113"
PGSC0003DMB000000048	SCRI/UoD	repeat_region	91457	91570	100	.	.	ID=STM1105_130_VIII; NAME=STM1105; Note="Chr: 8, pos: 61.2, type: SSRST, length: 113"
PGSC0003DMB000000532	SCRI/UoD	repeat_region	192264	192416	98	.	.	ID=STM2020.169_I; NAME=STM2020; Note="Chr: 1, pos: 32.3, type: SSRST, length: 152"
PGSC0003DMB000000532	SCRI/UoD	repeat_region	192264	192416	98	.	.	ID=STM2020_I; NAME=STM2020; Note="Chr: 1, pos: 32.3, type: SSRST, length: 152"
PGSC0003DMB000000076	SCRI/UoD	repeat_region	262258	262403	98	.	.	ID=STM3009.169.b_VII; NAME=STM3009; Note="Chr: 7, pos: 63.3, type: SSRST, length: 145"
PGSC0003DMB000000076	SCRI/UoD	repeat_region	262258	262403	98	.	.	ID=STM3009_VII; NAME=STM3009; Note="Chr: 7, pos: 63.3, type: SSRST, length: 145"
PGSC0003DMB000000020	SCRI/UoD	repeat_region	2146437	2146727	100	.	.	ID=STM5114.308_II; NAME=STM5114; Note="Chr: 2, pos: 45.9, type: SSRST, length: 290, repeat_motif=(ACC)7, repeat_length=21"
PGSC0003DMB000000020	SCRI/UoD	repeat_region	2146437	2146727	100	.	.	ID=STM5114_308_II; NAME=STM5114; Note="Chr: 2, pos: 45.9, type: SSRST, length: 290, repeat_motif=(ACC)7, repeat_length=21"
PGSC0003DMB000000026	SCRI/UoD	repeat_region	577336	577558	98	.	.	ID=STM5115.240_III; NAME=STM5115; Note="Chr: 3, pos: 79.0, type: SSRST, length: 222, repeat_motif=(AAG)7, repeat_length=21"
PGSC0003DMB000000026	SCRI/UoD	repeat_region	577336	577558	98	.	.	ID=STM5115.249_III; NAME=STM5115; Note="Chr: 3, pos: 74.3, type: SSRST, length: 222, repeat_motif=(AAG)7, repeat_length=21"
PGSC0003DMB000000026	SCRI/UoD	repeat_region	577336	577558	98	.	.	ID=STM5115_240_III; NAME=STM5115; Note="Chr: 3, pos: 79.0, type: SSRST, length: 222, repeat_motif=(AAG)7, repeat_length=21"
PGSC0003DMB000000026	SCRI/UoD	repeat_region	577336	577558	98	.	.	ID=STM5115_249_III; NAME=STM5115; Note="Chr: 3, pos: 74.3, type: SSRST, length: 222, repeat_motif=(AAG)7, repeat_length=21"
PGSC0003DMB000000180	SCRI/UoD	repeat_region	10488	10807	100	.	.	ID=STM5126.334_VI; NAME=STM5126; Note="Chr: 6, pos: 46.4, type: SSRST, length: 319, repeat_motif=(AAG)6, repeat_length=18"
PGSC0003DMB000000180	SCRI/UoD	repeat_region	10488	10807	100	.	.	ID=STM5126_334_VI; NAME=STM5126; Note="Chr: 6, pos: 46.4, type: SSRST, length: 319, repeat_motif=(AAG)6, repeat_length=18"
PGSC0003DMB000000118	SCRI/UoD	repeat_region	933835	934015	98	.	.	ID=STM5140.198.a_IV; NAME=STM5140; Note="Chr: 4, pos: 17.8, type: SSRST, length: 180"
PGSC0003DMB000000118	SCRI/UoD	repeat_region	933835	934015	98	.	.	ID=STM5140_198_IV; NAME=STM5140; Note="Chr: 4, pos: 17.8, type: SSRST, length: 180"
PGSC0003DMB000000021	SCRI/UoD	repeat_region	2628001	2628318	100	.	.	ID=STM5145.342_IX; NAME=STM5145; Note="Chr: 9, pos: 22.3, type: SSRST, length: 317, repeat_motif=(GAA)5 …(GAA)2 , repeat_length=>=21"
PGSC0003DMB000000021	SCRI/UoD	repeat_region	2628001	2628318	100	.	.	ID=STM5145_342_IX; NAME=STM5145; Note="Chr: 9, pos: 22.3, type: SSRST, length: 317, repeat_motif=(GAA)5 …(GAA)2 , repeat_length=>=21"
PGSC0003DMB000000202	SCRI/UoD	repeat_region	585096	585399	100	.	.	ID=STM5146.324_V; NAME=STM5146; Note="Chr: 5, pos: 48.7, type: SSRST, length: 303, repeat_motif=(AG)7GG(AG)3, repeat_length=22"
PGSC0003DMB000000202	SCRI/UoD	repeat_region	585096	585399	100	.	.	ID=STM5146_324_V; NAME=STM5146; Note="Chr: 5, pos: 48.7, type: SSRST, length: 303, repeat_motif=(AG)7GG(AG)3, repeat_length=22"
PGSC0003DMB000000048	SCRI/UoD	repeat_region	91659	91900	100	.	.	ID=STwax1.263_VIII; NAME=STWAX-1; Note="Chr: 8, pos: 62.7, type: SSRST, length: 241, repeat_motif=(CTT)4, repeat_length=12"
PGSC0003DMB000000048	SCRI/UoD	repeat_region	91659	91900	100	.	.	ID=STwax1_960_VIII; NAME=STWAX-1; Note="Chr: 8, pos: 62.7, type: SSRST, length: 241, repeat_motif=(CTT)4, repeat_length=12"
PGSC0003DMB000000048	SCRI/UoD	repeat_region	91659	91900	100	.	.	ID=STwax1_963_VIII; NAME=STWAX-1; Note="Chr: 8, pos: 62.7, type: SSRST, length: 241, repeat_motif=(CTT)4, repeat_length=12"

## Sheet: POPA_1_SNPs_PM V 4.03
##gff-version 3
#File contains information of Best BLASTN hits of oligo nucleotide pool assay (OPA) markers against DM version 4.03 pseudomolecules corresponding to the 12 potato chromosomes. The 13th pseudomolecule "ST4.03ch00" represent the collection of unanchored DM V3 superscaffolds
#seqid	source	type	start	end	score	strand	phase	attributes
ST4.03ch01	Dundee	match	2396431	2396551	218	+	.	ID=MICRO.295.C2_826;Note=type: MICRO;Name=MICRO.295.C2_826;Note=Marker sequence: AAAGTTAGGGTTTCCATCAGACCAAAAGGTATTGGCAAATGTTTCMACACTATTYGGGAG[A/G]ACCAAATCAGCAGAGCTCACACTWCCATAGAGTGGTATACYTGGAATTTGCCCATYATAT;
ST4.03ch01	Dundee	match	2665365	2665485	240	-	.	ID=MICRO.10797.C2_417;Note=type: MICRO;Name=MICRO.10797.C2_417;Note=Marker sequence: TACCGACAACACGTGCTGTATCTCCTAAGCTCGGAAGAAACAAGAACTCCACATCTACAA[C/G]CAACAGCTCCGAAAGTGGAGGATCGTGTTTCAGTCCAAGAGTTGTCAACAAAGAACAGGT;
ST4.03ch01	Dundee	match	8498650	8498768	234	-	.	ID=MICRO.6223.C1_526;Note=type: MICRO;Name=MICRO.6223.C1_526;Note=Marker sequence: GGTGGTGCTGTTCCAGCATTTGCACAGCTAGCATCTTCTTCTTACCATGCTGTGATCTCA[T/C]CTTCCACATTACCACCTACAGCCTCACAAGATGAAAACATGAGAAAATTTWGAACTTCYT;
ST4.03ch01	Dundee	match	12200205	12200308	210	-	.	ID=MICRO.5879.C2_508;Note=type: MICRO;Name=MICRO.5879.C2_508;Note=Marker sequence: GCCAATTGAMGTCACGATGGGAGAACTGAAGAAACTCGTTGAAGAGGGTAAAATAAAATA[T/C]ATAGGTCTATCAGAGGCTTGTGCATCAACAATCAGAAGGGCCCATGCTGTTCATCCAAWR;
ST4.03ch01	Dundee	match	35459395	35459515	224	+	.	ID=MICRO.135.C8_1268;Note=type: MICRO;Name=MICRO.135.C8_1268;Note=Marker sequence: TCAGTRAGGACTTGCCATCATTAGTTTCCTTTTGGGGAGGGGATGGGGGTAGAATCATGT[T/C]TGGTTTAGATSATCATATCKTTAATTGTTGTCAAAATTGCTTATACCTAAATATCAACTC;
ST4.03ch01	Dundee	match	35678683	35678803	232	+	.	ID=MICRO.10001.C1_490;Note=type: MICRO;Name=MICRO.10001.C1_490;Note=Marker sequence: GGAAACAGATCCGTTAGACATGTCTGAAGAAGCCAAAGCTGAGAGGTGGTTCCAGCGTGT[A/T]GCTCAGATAAAAGACATATCTGAATTGAGTCAAATCCCAGATGAAGACTTCCCATCTATT;
ST4.03ch01	Dundee	match	51736597	51736717	229	-	.	ID=MICRO.11123.C1_885;Note=type: MICRO;Name=MICRO.11123.C1_885;Note=Marker sequence: TCAACCTGTGCTAGAARCCTTGACTATTTCTTCAGCATTTGCAGAAGTCCAATCACATGT[T/C]TGAAATTTGAATTTAAGGCTCTTGAAGCTACTGGAAGTTGTTTTGACAAGGATTCAATTT;
ST4.03ch01	Dundee	match	59363971	59364091	229	-	.	ID=MICRO.6214.C3_413;Note=type: MICRO;Name=MICRO.6214.C3_413;Note=Marker sequence: ACAAGCTCATTTCCTTTTCACTTGACAACTTCTTCTTTATCTGTTCGAAACCATTTGGTG[T/C]ATTTGCAACCATTGAGTTTTGCCCCAASATTTCCACTCCSTGCTTTCTRCAASATGATGT;
ST4.03ch01	Dundee	match	64803562	64803682	213	+	.	ID=MICRO.270.C4_1443;Note=type: MICRO;Name=MICRO.270.C4_1443;Note=Marker sequence: TTGCAATGTAWATATAAACCTAGTCCAAAATGGTCCGGATGAGTTTGTTTCACTGCACTG[A/G]AAGTATGGTGCATGAACACATTCCATGTATGTTTGATYTYTGACTAAAGCTTTTRACATT;
ST4.03ch01	Dundee	match	64933615	64933724	204	+	.	ID=MICRO.5684.C1_1379;Note=type: MICRO;Name=MICRO.5684.C1_1379;Note=Marker sequence: TGTYACTACTCATAATGATAAGTATATCAGAGTTTGGAAATTTAGGAAGTGAAAAGGATT[T/C]TCATACACTACCTGAGTATTTGTTGTTAGTTYTGTAGCACTTTAAATAGTGTTGTTTGAA;
ST4.03ch01	Dundee	match	65418520	65418639	234	+	.	ID=MICRO.8112.C1_325;Note=type: MICRO;Name=MICRO.8112.C1_325;Note=Marker sequence: ATATTAGTGAAATTAGAATWAAAGATGAGCCCTCAAATAATGATGGTACTAGTCAAAGTA[A/C]TGGTGCACCATGGGAAGGTAAATTGGGCAACATTACTACCTCAAAGAAGCAGGRAACAGK;
ST4.03ch01	Dundee	match	70516251	70516371	240	+	.	ID=MICRO.10150.C1_397;Note=type: MICRO;Name=MICRO.10150.C1_397;Note=Marker sequence: CTACTGCATAATCACCCCACCAGAAAAGTTAAACGTAACGGAGATTGATACATATGATGA[T/G]CACAGAATGGCTATGGCTTTCTCTCTTGCTGCTTGTGCTGATGTTCCAGTCACCATTAAG;
ST4.03ch01	Dundee	match	72614835	72614955	216	-	.	ID=MICRO.2058.C1_120;Note=type: MICRO;Name=MICRO.2058.C1_120;Note=Marker sequence: CCGGTGTTCTCCGGCATCCATAATCATTTCTGGCAACAACGTCATCCAGATCTCCGGCAG[A/C]AACAATGGCGCACCACAACAAAACGACGTCGTTGATTACTCAACAAGTTCCTCTAGTCAT;
ST4.03ch01	Dundee	match	74440414	74440534	237	-	.	ID=MICRO.749.C1_551;Note=type: MICRO;Name=MICRO.749.C1_551;Note=Marker sequence: ATCAGAGTCATACAGYTCTAAGGGGAAAAAGAAGTCTTCTACCGGCGAAAAGGTACAAGA[T/C]CATTATGCATTGTTAGGGTTGAGCAATCTAAGGTATCTTGCTTCTGAGGATCAGATAAGG;
ST4.03ch01	Dundee	match	75752664	75752784	234	+	.	ID=MICRO.11276.C1_376;Note=type: MICRO;Name=MICRO.11276.C1_376;Note=Marker sequence: CAGAGTAGCTTGAGGTGATTGAGCTGCTCCTCAAAAATAATTGGAAGGCTTAGCATTCAA[A/C]TGGCTGCTTGCTGCTGTGTCMKGAGTAATTGCTTCCTTGTAGATCTGGGATCCAAGTGGT;
ST4.03ch01	Dundee	match	76242280	76242400	229	+	.	ID=MICRO.10124.C1_261;Note=type: MICRO;Name=MICRO.10124.C1_261;Note=Marker sequence: CCAGATTACAAAATCCCTTTGACGGCTCAAGGGATTGAACAAGCAAAACAAGCTGGCTCC[T/C]GGATTCTTGATGTTGTTTCCGGCCATGGGTCGTCGGAGAACTGGAAGGKTTACTTCTATG;
ST4.03ch01	Dundee	match	77677275	77677395	226	-	.	ID=MICRO.7234.C1_879;Note=type: MICRO;Name=MICRO.7234.C1_879;Note=Marker sequence: GAAGCAARGSTTGGTGACAGAGATTGGGGCTCAGTGGTTGTCCATGCTTCTTCATATTCT[T/C]CATCGATCTCTTCACCTTACCTTCAGCCTTGGTATTGGAATGTGCAAGCAGTGATGGGAT;
ST4.03ch01	Dundee	match	77941361	77941481	226	-	.	ID=MICRO.6196.C1_398;Note=type: MICRO;Name=MICRO.6196.C1_398;Note=Marker sequence: GATTGGGGTTCCAATGSTTCATTTGATTCACTAGGGATGACCGATTATCTACCTCCCAAC[A/G]ACAATWATCAGTTTGAGACACCAGTGTGGCAAGGGAATGGATTGTTAGCGAGTTCAAGTG;
ST4.03ch01	Dundee	match	80438086	80438187	202	-	.	ID=MICRO.10387.C1_255;Note=type: MICRO;Name=MICRO.10387.C1_255;Note=Marker sequence: AACGTCACTATCTGGATTGCAGGGACCCACCATAAGTCCAGTCTTTTGCAAGCGGGATGG[A/G]CGGGTTACAGCTGATTACTTTGCCATTGTCATATGTGTACCAAAGAAAGCACTTTACAAG;
ST4.03ch01	Dundee	match	82056830	82056950	232	+	.	ID=MICRO.2688.C4_598;Note=type: MICRO;Name=MICRO.2688.C4_598;Note=Marker sequence: AGTCCGTTTCACTTACGSTTGGGTTGGTAACTCGGAGACTCAGTGCGCCGGTCAGTGTGC[T/G]TGGCCGTTTCATCAGCCTATYTACGGCCCACAAACGCCGCCTTTATTGGCGCCKAACGGT;
ST4.03ch01	Dundee	match	83705109	83705229	240	-	.	ID=MICRO.9426.C1_965;Note=type: MICRO;Name=MICRO.9426.C1_965;Note=Marker sequence: GCCGAAGAATTTGGCGACGAAGACAGTGGCATTGGCTTGAGCATGAGGGCTTTCAATGCC[T/G]TGTAAACTTTGTCGGAGTATGCAATTCTCATTGCAACCTTTCCGGAGAATTCGACAGCCG;
ST4.03ch01	Dundee	match	86264606	86264724	218	-	.	ID=MICRO.5579.C2_806;Note=type: MICRO;Name=MICRO.5579.C2_806;Note=Marker sequence: TTTTCTCATTCTCGATCTTCTKGYKRATTCGCGGTTCGATATCATTCTTTTTCTCTTCCT[T/C]TGATCCATTAATTGCTGAAGATCTTCTTCTGAACCCGAGTTTTGTAAAAACGATGAACYT;
ST4.03ch01	Dundee	match	86848659	86848779	229	+	.	ID=MICRO.1188.C1_2285;Note=type: MICRO;Name=MICRO.1188.C1_2285;Note=Marker sequence: TGGGCGGTATTATCTGGGGATGTTTTTGGGTGGGGCTTATGAGGAGGCGCTCGGAGGACT[A/C]CACAATCTATTTGGTGGACCAAGCGTTGTTCGCGTGTTGCARAGCGATAGCCCTCACAGC;
ST4.03ch01	Dundee	match	86903098	86903218	240	-	.	ID=MICRO.1322.C2_1785;Note=type: MICRO;Name=MICRO.1322.C2_1785;Note=Marker sequence: TGGGGATATGGACTCCATTGATGGTGGTTGGCTACCAGGAAGTAGTAAAGTTCAGAAGAA[A/G]ACCATCTTGAATGAAGTTAGAACCAGTTAAATTTTACATGTTGCTTAGTTTTTGCTTTGG;
ST4.03ch01	Dundee	match	87746281	87746401	224	-	.	ID=MICRO.10533.C1_1374;Note=type: MICRO;Name=MICRO.10533.C1_1374;Note=Marker sequence: AACTGCACTACAAGAAGCAGCMAAGAAAAGGGAAATGAGATATTCAGACTTGAAGAAAAT[T/C]GATCGTGGAGTTCGTCGACATTTCCACGATGACATCTCAGTASCRGTTGTGTTCCTGGAC;
ST4.03ch02	Dundee	match	20235340	20235460	232	-	.	ID=MICRO.7351.C1_583;Note=type: MICRO;Name=MICRO.7351.C1_583;Note=Marker sequence: CACWGRGGATGCGGTGACAGGTGGCAGCAATTCATTGGCAGAGAGATCCATAAGAGGAGT[A/G]TTTGCAGGAGTTGGGGCRACAAGACCTTCAACATGAAAGATATTAGTCCTTTTCCCCAAT;
ST4.03ch02	Dundee	match	26969595	26969715	232	+	.	ID=MICRO.11421.C2_443;Note=type: MICRO;Name=MICRO.11421.C2_443;Note=Marker sequence: AGTGATTTACTTGACAAACTGTCCAGGTACCCGCCGTGACCAGCAATACGTTTCTAGTCA[C/G]TGTAATAAGCTGTTTGTACCGTTGTGATCTTCTCGTCCAAAAGGTTATGTTTGCACTAGG;
ST4.03ch02	Dundee	match	27416847	27416967	232	+	.	ID=MICRO.5998.C3_990;Note=type: MICRO;Name=MICRO.5998.C3_990;Note=Marker sequence: TGCTATGTCTGCGGCATGCCCAACAAGACCACAAGCTCATCCACCTCAAAAMCAAMAGCC[T/G]AAGTAATCTGCATTCCTGCCTCGATATTCTACAAGAAGGATAMTGAATATATCTGTATCA;
ST4.03ch02	Dundee	match	28934819	28934939	221	+	.	ID=MICRO.6808.C1_147;Note=type: MICRO;Name=MICRO.6808.C1_147;Note=Marker sequence: GTCGTCCTCTGGCGACGATGACAAGCCAACCAAYGCCACCACAGCTAATGTGTGGTCCAG[T/C]AGTGCTAAGATGGCTCCTTCAGCCCTTCGCAAACCCTTCGCCCCACCCCAAACACTTCTT;
ST4.03ch02	Dundee	match	30382536	30382656	226	-	.	ID=MICRO.1994.C1_887;Note=type: MICRO;Name=MICRO.1994.C1_887;Note=Marker sequence: CAAAGTTTCTGAGGTACRCCGAGAGCCACAACATCTTTCAACTGATGAGGAATGGCCYYY[A/T]ATTGAGCCGCCATCAGTTGCTAGTCAGACATCTATCTCAGAGCCASCTGCTGATTCAGAG;
ST4.03ch02	Dundee	match	30396366	30396486	218	+	.	ID=MICRO.5253.C2_539;Note=type: MICRO;Name=MICRO.5253.C2_539;Note=Marker sequence: TTTCAGTGTCATTYTGAYTYTTCATCATGASGGATGAATAACTTGGGGTAGTCCTTCGGT[T/C]GTGCAACACTCAGTTTGATATGATATTAACAGATGTTAACCTTCACAGTCGTWTAGCTTC;
ST4.03ch02	Dundee	match	31884972	31885092	226	-	.	ID=MICRO.12127.C1_428;Note=type: MICRO;Name=MICRO.12127.C1_428;Note=Marker sequence: TGAAAYCTTGATCGCRAACRTCAACTCATGACATAGTGCTAGGTYAAGGGTTCACTAGCG[T/C]GGCGCTCCATCAGTCTAGCTTGGCATGTGTTTCTGCTTTTTGGTATTCMGGAAGTCCCCG;
ST4.03ch02	Dundee	match	33078756	33078876	224	-	.	ID=MICRO.1154.C1_1418;Note=type: MICRO;Name=MICRO.1154.C1_1418;Note=Marker sequence: AAAGCAAATGGGAAGGCTYTYTGCTGAATTTCCTTTGGAGAACAAGCGCTMTGCTAAAGG[T/C]AGAGGAAAGGCCAACTCAAAGGATGTTGGTACTAACGGGCCTCCTGCTCCAAATCAAACT;
ST4.03ch02	Dundee	match	34063324	34063444	229	-	.	ID=MICRO.141.C1_802;Note=type: MICRO;Name=MICRO.141.C1_802;Note=Marker sequence: TCAGCAGCTRGTTTCTTCTCATCCAGTTCTGCTTTTCATGAAAGGGACCCCAGAAGAACC[T/C]AAGTGTGGTTTTAGTCAGAAAGTYGTTGACATCTTGAAGAAASAGAAGGTCAAATTTKGA;
ST4.03ch02	Dundee	match	34339871	34339991	210	-	.	ID=MICRO.10998.C2_757;Note=type: MICRO;Name=MICRO.10998.C2_757;Note=Marker sequence: ATCAGCTGCTTTAGCTTCAMCGAGCYTCYTTACGCTACTCAACGCCCGCGATACTCTAGG[A/C]GTTGGTCKCGAATTTATCCATGGATTCGTTACGTTTTGATAAACGTATCCCARTTTGCTT;
ST4.03ch02	Dundee	match	36821922	36822042	232	+	.	ID=MICRO.4265.C3_799;Note=type: MICRO;Name=MICRO.4265.C3_799;Note=Marker sequence: TTTCCGTGACTTGGATTCACCGGCRGAGTTGCTCCGGGAACACGGAGCACTACTTACCYT[T/G]CGGGTCGCTAATCCGGATCCACCCGTAACCCGAGGYCTACTTCCTCCATTTCCGGCGGAT;
ST4.03ch02	Dundee	match	37955025	37955145	237	+	.	ID=MICRO.9096.C1_1049;Note=type: MICRO;Name=MICRO.9096.C1_1049;Note=Marker sequence: ACCCTTCGAGACACTAAATATCCTTGAAAATGAAGCACTTCGTCAAGGATTGAAGGAGTA[T/C]TCCAGTTGGCCAACCTTTCCACAACTCTACATTGATGGAGAGTTYTTTGGTGGCTGTGAC;
ST4.03ch02	Dundee	match	40774698	40774818	224	-	.	ID=MICRO.7848.C1_786;Note=type: MICRO;Name=MICRO.7848.C1_786;Note=Marker sequence: GAAAGGTGTGGAGATCACAACTGTTACTTTCACTACTATACTACATTCATTCTACAAGAA[A/T]GGGAAGAGTGATGAGGCGGAGAAGGTATGGAACGAGATGGTGAACAGAGGGTGTGGTCCA;
ST4.03ch02	Dundee	match	40774916	40775036	210	-	.	ID=MICRO.7848.C1_567;Note=type: MICRO;Name=MICRO.7848.C1_567;Note=Marker sequence: GATGATTTAGGCAMCCCCAGATCAGCTATWYCYTTCAATGTGCTTTTATCAGCTTGTGTG[A/C]GCTCAAAACTATATGATCGTGTCCCYCAGCTGTTTGATGAAATTCCAGTGAAGTATGGAT;
ST4.03ch02	Dundee	match	45704923	45705043	226	+	.	ID=MICRO.1009.C1_661;Note=type: MICRO;Name=MICRO.1009.C1_661;Note=Marker sequence: AGAYCTCTTTAAACCTGACAGGGTTCTAATTGGAGGCCGGGAAACTCCAGGAGGCCAGAA[A/G]GCTATCCAAGCATTGAAGGATGTTTATGCTCATTGGGTTCCTGAARGCAATATCATTACC;
ST4.03ch02	Dundee	match	46453756	46453875	236	-	.	ID=MICRO.2743.C1_617;Note=type: MICRO;Name=MICRO.2743.C1_617;Note=Marker sequence: CATGGAAGAATTCGTTGCCAAAGGTGGGATGATTGGGACTACCATTGGTCCCAAGGGAAT[A/C]ATTGAATCYGATAAAGATTCATACAATTATCAGAAAGCATTGCAGGATAAGAAAGTTGAM;
ST4.03ch02	Dundee	match	47135433	47135553	229	-	.	ID=MICRO.3240.C2_431;Note=type: MICRO;Name=MICRO.3240.C2_431;Note=Marker sequence: TGCCGTCGTCGCTGCCCCTGGTGGCGCAGCCGCAGATGCTCCACCTGTGGTTGAGGAGAA[A/G]ACGGAATTTGATGTAGTCATCGATGAAGTACCGAGTAATGCTAGAATTGCRACTATTAAG;
ST4.03ch02	Dundee	match	47557255	47557373	222	+	.	ID=MICRO.6908.C1_898;Note=type: MICRO;Name=MICRO.6908.C1_898;Note=Marker sequence: CTCCTGTATCTCCGATRATTATGTACTTGAAGAGATAGTCGTAAGACATTTTCCGATGAA[A/G]AGAAGCGCCGGAGCAGAGTTAKGCAGTCGGAGAAGTTAAGACAGTTGGAAAAGAGTCAAA;
ST4.03ch03	Dundee	match	2232735	2232841	221	+	.	ID=MICRO.1881.C1_276;Note=type: MICRO;Name=MICRO.1881.C1_276;Note=Marker sequence: YSRCSSYSWYWTYYTCCTCCACGTACGCCCTACATCCGTCCTCTACGGAGCTGATTGGGG[C/G]GCTATAGACGTCTCTATTGACACAACGGATGARAARTCGAAGCAGAAACTGGAAGAAGAT;
ST4.03ch03	Dundee	match	3071920	3072040	226	-	.	ID=MICRO.550.C1_337;Note=type: MICRO;Name=MICRO.550.C1_337;Note=Marker sequence: TGCGGGTCAACCCGGAACYGGGAAGACAGSTATAGCTATGGGTATGGCTAAATCGTTAGG[A/G]CAAGAAACCCCTTTTGCTATGCTTGCTGGTAGCGAACTTTATTCACTTGATATGTCGAAA;
ST4.03ch03	Dundee	match	3388942	3389062	229	-	.	ID=MICRO.4498.C2_779;Note=type: MICRO;Name=MICRO.4498.C2_779;Note=Marker sequence: GGAAATTGCAAATGGTGCCCAGCTTGCTGGCCTTGATGCAGTGAAGCTAATTGGTTTGAT[T/C]GTAAAAGCTGCAAGCACAGCTCGRATGCACAAGAAGAATTGCAGGCAGTTTGCGCAGCAT;
ST4.03ch03	Dundee	match	3389278	3389397	231	-	.	ID=MICRO.4498.C2_443;Note=type: MICRO;Name=MICRO.4498.C2_443;Note=Marker sequence: AGCTGACTATGTGGGAGCTGTTGAGACGGATCATCTATTTCTCGTCCATTTTTTGAATGA[T/C]GGTAGTGTCTGGGTCAGTTGAACTCACATTGACTGATTCATTGGATTGCCTGATACAATY;
ST4.03ch03	Dundee	match	17013498	17013618	240	-	.	ID=MICRO.10245.C1_333;Note=type: MICRO;Name=MICRO.10245.C1_333;Note=Marker sequence: ACTAAGTGATTTGGAGTTTTACGATGTGGCGGCAAGAGAGGAAGTAGATTCCTTCTTCAG[T/C]TCTGTTGATGAGAATTCTAAATCGTGTGGTGGTAACAGGAAGAGAAGGTGTATTCTGTAA;
ST4.03ch03	Dundee	match	17990356	17990476	237	-	.	ID=MICRO.5011.C1_994;Note=type: MICRO;Name=MICRO.5011.C1_994;Note=Marker sequence: AGGCCACCAACACAATTTTGAAAAGAACTTGCTGAAATGTAGTTGGTCGCCTGATGGAAG[T/G]AAGGTAACAGGTGGGAGTTCTGATCGCATGGTYTATGTTTGGGACACAACATCTAGGCGG;
ST4.03ch03	Dundee	match	36154115	36154235	232	-	.	ID=MICRO.8050.C1_158;Note=type: MICRO;Name=MICRO.8050.C1_158;Note=Marker sequence: ATCTCTTGGTGTGACTTACAATCATCATTGGTATATGTTCCTTTGTCTTTGATTAGAGAC[A/G]ACGTTGATCCTCTGATCTCGATACATGTTCATGTTTGGAGCTAACAATCTGGTGTAGCGG;
ST4.03ch03	Dundee	match	42265833	42265953	226	-	.	ID=MICRO.8000.C1_488;Note=type: MICRO;Name=MICRO.8000.C1_488;Note=Marker sequence: ATTTCCTGAAATATCAAGTGTTGGAAATATGATTGAAGTKGAAAACACGGTTGTACCAGT[T/G]GTATCTCAGCCTGAAAAGTCTACGGAGTGGTTATGTYTGGAGAGGAATCATAGAGTTTAT;
ST4.03ch03	Dundee	match	42530272	42530385	213	-	.	ID=MICRO.3062.C3_628;Note=type: MICRO;Name=MICRO.3062.C3_628;Note=Marker sequence: TGAACAGTATGAAGAAGCTYTGCGGCAATATATACGGTATGATGTCTAATTACGCMCA[C/G]CCTTCCAGCAGCGGTAATCAATCGGCGGAGAGTAGTTCGCCGGGGTTGAAGCCAC;
ST4.03ch03	Dundee	match	43596454	43596568	206	+	.	ID=MICRO.4921.C1_603;Note=type: MICRO;Name=MICRO.4921.C1_603;Note=Marker sequence: GGGAWTAGCATTTAATCATGCTGTGCTGGAYGGTACCTCCACGTGGCACTTCATGACTTC[A/C]TGGGCCCAGCTTTGTAGTGGGGCCACCTCMWTTTCSGTCCCACCTTTCCTCGAAAGGACC;
ST4.03ch03	Dundee	match	44484999	44485108	207	+	.	ID=MICRO.10145.C1_486;Note=type: MICRO;Name=MICRO.10145.C1_486;Note=Marker sequence: ATCTGGAATAAAGATCATCCTTGTCACACATCCTAGGACTGGTGATCTAAGGGAATCTTT[A/G]AAGTATATTTACAATTTGTATGTTGAATATGTGGTGAAGAATCCGCTSTACTCCCCAGGG;
ST4.03ch03	Dundee	match	44654479	44654599	229	-	.	ID=MICRO.129.C3_2138;Note=type: MICRO;Name=MICRO.129.C3_2138;Note=Marker sequence: TCGGCAGTGTTACCGAGAGTTTTTCTTGCAGGATTGCTAGGGTGTTATATTTATTGTTAT[T/C]TGCTTCGTGCTTCTGTATGTTTTGGCCTAGGACACCATATTATGTTCTTCTCTTRGACAT;
ST4.03ch03	Dundee	match	45286900	45287020	226	-	.	ID=MICRO.2512.C2_1421;Note=type: MICRO;Name=MICRO.2512.C2_1421;Note=Marker sequence: TGCCTTCTCAAATGGGTCCTGGGWTGATGYCAATGCATGGACAGAACGTCATGCCACATT[T/C]TACTTCAATGCCTCCTTATCATCCACAGTATCACTAGTGCGAAACAAGTTTTGCCTATTA;
ST4.03ch03	Dundee	match	48571685	48571805	213	+	.	ID=MICRO.7287.C3_1295;Note=type: MICRO;Name=MICRO.7287.C3_1295;Note=Marker sequence: TTTYTCATTTTTACTCCCAAGATACCAGTTCAGTGCAGCAAACAAAAGGGGKGCCGCAGT[A/G]TGTAGGGATCCAGCAGCATTACTGGCCAAGTATTCAGATCCMCTAGTATTCACKGGATCC;
ST4.03ch03	Dundee	match	53219202	53219319	234	+	.	ID=MICRO.3580.C2_148;Note=type: MICRO;Name=MICRO.3580.C2_148;Note=Marker sequence: AAGAGGAGTTGAAATTGTGATAGCAACCCCCGGTCGGTTAATAGATATGCTGGAAGCTCA[A/G]CATACGAACCTGAAACGAGTGACATATCTTGTATTGGACGAGGCTGATCGAATGCTGGAT;
ST4.03ch03	Dundee	match	53644137	53644257	237	+	.	ID=MICRO.8982.C1_211;Note=type: MICRO;Name=MICRO.8982.C1_211;Note=Marker sequence: GTCATTTCTGGAACACGAAGCAAAACCCAGCTTCAAACACCTGTTAAGCTTATTCGGSTA[T/G]CTTTGATTGTGTTAATAAAGGAAGGAGGCAATGGGATCAATGTTCAGTTCACCTCAGTTT;
ST4.03ch03	Dundee	match	54059927	54060047	237	+	.	ID=MICRO.8012.C1_335;Note=type: MICRO;Name=MICRO.8012.C1_335;Note=Marker sequence: AAGTTTCAGCCGGGAGGTTTCACGGAAGATAAGGCGAAAGAGCTAAGGAGAAAGACGATG[C/G]AGAGCTCTAATTTCCATGACATCATGTACCATTCTGCAATYGCGTCTCGTCTTGCGTCGG;
ST4.03ch03	Dundee	match	54349475	54349595	240	-	.	ID=MICRO.8582.C1_613;Note=type: MICRO;Name=MICRO.8582.C1_613;Note=Marker sequence: CTCACAAATTAGTCCCATCAGCCTCCTGTCTGCCGCTTCCTCTAGTGAAGGTGGTGAACC[A/G]TTCTCTTTATGTATGTCAAGAGCCATCCGACAAAGCTTCTCCGCTTCATCAAACTGCAGA;
ST4.03ch03	Dundee	match	54629371	54629491	232	-	.	ID=MICRO.12072.C2_422;Note=type: MICRO;Name=MICRO.12072.C2_422;Note=Marker sequence: ATTTCCACATTGAGTGAGCGAATGGATGAGTTCACATCTCGGATTGAAGAGCTAAACTCA[A/G]ARATATCTGCCAATAAAGTTTCTGCTAGCCAACMAAATTTGSCAGTGCATGCTGAGTCTT;
ST4.03ch03	Dundee	match	57506350	57506470	232	-	.	ID=MICRO.371.C1_292;Note=type: MICRO;Name=MICRO.371.C1_292;Note=Marker sequence: AAAAGATAATTAYCCATGTGGGCAGCAGKKGCTGATTCACAATGGTAAAGTGCTGAAGGA[T/C]GAAAGTACACTATTGGAAAACAATGTCTCTGAGGATGGTTTTCTTGTTGTCATGCTTAGC;
ST4.03ch03	Dundee	match	60123612	60123732	213	+	.	ID=MICRO.11341.C1_705;Note=type: MICRO;Name=MICRO.11341.C1_705;Note=Marker sequence: AGAGAGATGCTAATTTCATTATACAGATGATATAGTTCTCCTCCATCCTTTTCATCTGAA[A/T]AGACTGATGAAAAGGATTCAGGRACAATGCGTTCTTACCCCGTTATTGTAATTCCCCTCT;
ST4.03ch03	Dundee	match	60848230	60848350	218	+	.	ID=MICRO.778.C1_872;Note=type: MICRO;Name=MICRO.778.C1_872;Note=Marker sequence: GAGCACTAYGATAGCATAGTTYGTCTGGAAGAAGGAGAAATTTGTCTTRATTCGTGATAT[A/G]GCATCGCTGACTCCGGATGGAARATTGAAGGAGTGGAAATTGAACWTCTCCTTCCATGGC;
ST4.03ch03	Dundee	match	61233352	61233471	228	-	.	ID=MICRO.1316.C2_1666;Note=type: MICRO;Name=MICRO.1316.C2_1666;Note=Marker sequence: TGTTYTCAGTTTTAAACATAGTAAGTTTGTAATATGTACTCCTTTTGTCAGCATTTGGTT[T/C]TTTATCGTCATTAATTTGCCGTATAGAAATGACCAGATGGTGATTTTGTTGTTGGCAGAR;
ST4.03ch04	Dundee	match	1766400	1766520	213	+	.	ID=MICRO.378.C2_1186;Note=type: MICRO;Name=MICRO.378.C2_1186;Note=Marker sequence: AAGRCAAGAGTTGACACTACTRAATCAGCAACCCAAAAGTCTGAACAGTTCGATGCTTTA[A/G]GGGGCAGTACCACAGATGTAATAGTTKCATCTGAACTAGTTGGAGAWGATCCTATGGCTG;
ST4.03ch04	Dundee	match	3591332	3591452	218	+	.	ID=MICRO.546.C1_139;Note=type: MICRO;Name=MICRO.546.C1_139;Note=Marker sequence: CAACTTTTCACCTATTCTGTGTGCATATATATTTGATTCTTCATCTCCCTCATTMYKRKA[T/C]TGCATTTTCTCTTCATTTGTTTGAATCAAGAATCCATTTTTCTTCGTGGGGTTTTCTAGA;
ST4.03ch04	Dundee	match	5166324	5166444	234	+	.	ID=MICRO.474.C2_807;Note=type: MICRO;Name=MICRO.474.C2_807;Note=Marker sequence: TGATATATATGGCTTCTCKTCAAGGATGGTGGATCAACACCAAAGTTTCAATCCATCTTC[C/G]TATTCACAATTTCCACAGCAGAAGCTTGYGACAAATGGCCACATCTTTAATGGCTTCCAG;
ST4.03ch04	Dundee	match	5271804	5271924	232	-	.	ID=CTG237LGIV;Note=type: MICRO;Name=CTG237LGIV;Note=Marker sequence: CCACTTCCCTCCAAATTCAGAAACTGATCTAAACAGGTACATTCACTATCAAAAGTTTCC[A/T]ATTTTTTCCATAGGATGAATTGTTCTAGACCATATGGTATTGATAGGTGATCATACTAAC;
ST4.03ch04	Dundee	match	7100321	7100441	240	-	.	ID=MICRO.308.C1_158;Note=type: MICRO;Name=MICRO.308.C1_158;Note=Marker sequence: AGAACAAAAATACAGAAAATAAAGCTAGAATATAACACTGCAATTGCATTTCTGATCCAG[T/C]AGGAAATAAGAAGTATTTTCCTTTCACCAACATTGTCAATCTTGGAAAAATTAGAAGCAC;
ST4.03ch04	Dundee	match	8176001	8176121	224	+	.	ID=MICRO.4670.C1_254;Note=type: MICRO;Name=MICRO.4670.C1_254;Note=Marker sequence: AAACCGCTTCTCTTTTATGGAGCAGTCAAACRGYGTAGAAGAGAATGCGGCGAAGAAAGT[A/T]ATAGAGATAGAGACAGAGCAGAAGAATTCGGGTCAGGAGTYGGATCGAGTTATGAAACCG;
ST4.03ch04	Dundee	match	10147433	10147552	230	+	.	ID=TG506LGIV;Note=type: MICRO;Name=TG506LGIV;Note=Marker sequence: GTTGGTTCTTCATGTGGTTGCAGTAAGCTTATTATTCCAAGCAAAAGGTCGGCAACATT[A/G]CTTAGCACCAGAAGAAAAACATACTCTAGTTTCTTCTTCAGAAAAAGGTCAGTGAAAGAG;
ST4.03ch04	Dundee	match	11023275	11023391	221	+	.	ID=MICRO.592.C12_920;Note=type: MICRO;Name=MICRO.592.C12_920;Note=Marker sequence: GCTGCGGCTGCAACCCGGTTATGACCACTCTTACTTCTTCATTGCCACCTTCATTGATGA[T/C]CACATTCGTCATCATGCCCAAGCCMTTAACCTTTGRKTAGGKTAAGCTTCCATTTCTGTT;
ST4.03ch04	Dundee	match	31224109	31224229	234	+	.	ID=MICRO.1213.C1_602;Note=type: MICRO;Name=MICRO.1213.C1_602;Note=Marker sequence: TGCATTGTTGTTCTCAATTGCTATAAGCTTTTTTACAGCAGATTCGGTCTCATACCTTCC[A/C]AMMATAGTATTTGGGACATATTTAGGCTGGATTTACCTAAGATACTGGCAGAAGAAACCA;
ST4.03ch04	Dundee	match	34825951	34826071	237	+	.	ID=MICRO.4329.C1_1030;Note=type: MICRO;Name=MICRO.4329.C1_1030;Note=Marker sequence: GGTGAGTAAGTTGGAAGTTTRTGCAAGTACTTCTGTGGTTTCTCTTCATTATCGATTTAT[A/C]CTTCCGTAGAATCTGAACCCAGGCCCCGTCAATTTCCTGGTTGCCTTCTTCCAGAGAATG;
ST4.03ch04	Dundee	match	45990664	45990784	240	-	.	ID=MICRO.10924.C1_458;Note=type: MICRO;Name=MICRO.10924.C1_458;Note=Marker sequence: CTTACCATCCAAGCAGCTCCCTCTTGTCTGTAATTAGCTTTGTTGTTAAGCTGCAATGAA[T/G]AGAACATCTTACTTGAGCTGTCACATTTCGTTTTACATATGATGTTCGGCACTAATAACT;
ST4.03ch04	Dundee	match	50721785	50721905	224	+	.	ID=MICRO.11414.C1_323;Note=type: MICRO;Name=MICRO.11414.C1_323;Note=Marker sequence: TCAGATGAGCGTGCTCTCTCACTTCTCGCCATGAAGACGAATAGGTCTGGACAGCATGAT[T/G]AACCTCATGCTGCTGCTGTCCGTATACAAAATAAATTTCGCAGTTGGAAGGRRRGAAGAG;
ST4.03ch04	Dundee	match	52463271	52463391	224	-	.	ID=MICRO.7265.C2_578;Note=type: MICRO;Name=MICRO.7265.C2_578;Note=Marker sequence: CTCAAGCTTATGACAAAAAGGCGCCTCCTGGCTTCGTCAGGAGGGTCGATCAGTACCCAA[C/G]CACGGGTAYTGTTKSGAGATATGATGACCCTTCCTATGTCAACATGTTTAGTGATGACAA;
ST4.03ch04	Dundee	match	54619694	54619814	237	-	.	ID=MICRO.11686.C1_304;Note=type: MICRO;Name=MICRO.11686.C1_304;Note=Marker sequence: GTAAAGAARGTGGATGCAAAGTCTAGGGTTGCATTTAGATTTAGATCAGAGTTGGAGGTG[T/G]TGGATGATGGATTTAAATGGAGGAAATATGGCAAAAAGATGGTCAAGAATAGTTCAAATC;
ST4.03ch04	Dundee	match	58008563	58008683	237	+	.	ID=MICRO.8127.C1_1918;Note=type: MICRO;Name=MICRO.8127.C1_1918;Note=Marker sequence: GGTGAAGAGCTTAAATCCAAAGCTGGTAACAGTTGTTGAGCAAGACATGAACACTAACAC[T/C]GCCCCATTTCTACAAAGGTTTGCAGAAGTCTACAACTACTATTGTGYCGTATTCGAGTCT;
ST4.03ch04	Dundee	match	58430609	58430726	223	-	.	ID=MICRO.4523.C1_949;Note=type: MICRO;Name=MICRO.4523.C1_949;Note=Marker sequence: ATGAATATTAGGGACTTCCTATATAAACAGGAAGAAGCTAAATCATTGCATTGATAATTG[T/G]CTTTGAAGTAGCTGAAGATTTCCTAGATTGACAGTGTGACAGAGATRGGAGGAACATATG;
ST4.03ch04	Dundee	match	58840629	58840749	224	+	.	ID=MICRO.5920.C1_978;Note=type: MICRO;Name=MICRO.5920.C1_978;Note=Marker sequence: CTCTTGGGCAGTTTGCTTCACCTATGGCACTTGGTTTGSGRTGCTTGGCTTGCTAGCTGC[A/G]GGAAGGAACTACAATAATTCTTCCAGCATCCGCAAGGCATGTACATTYTTGTTGTCCAAA;
ST4.03ch04	Dundee	match	61365964	61366080	224	+	.	ID=MICRO.5315.C1_280;Note=type: MICRO;Name=MICRO.5315.C1_280;Note=Marker sequence: ATTGAGTAACATCAGGTTGTTGATTGGTTCAATCATCATCGCAATTGCTCTTGTTGCTCA[A/G]TTCTACAAGAAGGAGTTTCCTGCTAATCGCGATTTTCTCATTGGATGCATTGTGTTGTAT;
ST4.03ch04	Dundee	match	61908447	61908567	229	+	.	ID=MICRO.8984.C1_622;Note=type: MICRO;Name=MICRO.8984.C1_622;Note=Marker sequence: TTATCAGCGGCAAAACATTCAATATGGCGAAAGCTCACCTAGACAGCTGCTGCAACAAAT[T/C]GTTTGTTTCAGTCRCTGAGTATTTCCTGTACATGCCTTCCGTCATAAATGTACAGATTGG;
ST4.03ch04	Dundee	match	62423367	62423469	206	-	.	ID=MICRO.701.C3_1801;Note=type: MICRO;Name=MICRO.701.C3_1801;Note=Marker sequence: CTTTTCTATTTTCGGKTTGTTACTGYTTGCAGACTTTGGTTGCTGCTAGGTGCAAGTCTT[A/C]MCTGTATTTTGCTTTGGGTTGAAGAAACTTCTGAATGTYCAGMTYWKKWAGWMTSWCTKY;
ST4.03ch04	Dundee	match	62775745	62775864	226	+	.	ID=MICRO.327.C2_896;Note=type: MICRO;Name=MICRO.327.C2_896;Note=Marker sequence: GAATCGAACCCGGCTTTGGCTTGGTACATTTGACACCGCTGAAGAAGCTGCTTTGGCTTA[T/C]GAMMAGGCGGCGTATATGCTTCGTGGTGACTTTGCTCGACTGAACTTCCCCCAACTCCGS;
ST4.03ch04	Dundee	match	64061665	64061785	226	-	.	ID=MICRO.2947.C1_527;Note=type: MICRO;Name=MICRO.2947.C1_527;Note=Marker sequence: GGWGAAGCTAAGGAATCGAAGAGGTCTAAGAAGAAACCAGAGAAACAGATTGAAACTCCA[T/G]TGTCGAAAACGCCCACTGATGACGTGAAAAGGCMGCTGTTTCAGAGATTGTGGAGTGAAG;
ST4.03ch04	Dundee	match	67112251	67112369	225	+	.	ID=MICRO.9667.C2_742;Note=type: MICRO;Name=MICRO.9667.C2_742;Note=Marker sequence: CTACTTGGKAGTATYCCCTTATTTTTCTTTTTCRTTATGTAATAAAATACATTTGACTTG[T/G]TGCCTCTGATGGAGTTCATCAGKAGTGCATAAGAAATGCCAGCCACTTTCTGTTGAAAAA;
ST4.03ch04	Dundee	match	67340153	67340273	240	-	.	ID=MICRO.587.C1_1570;Note=type: MICRO;Name=MICRO.587.C1_1570;Note=Marker sequence: GCCGCTGCTGCTGCAGCTTACCGAGCTAAGGTTGCTGCTTTGGATAAATCACGAGATGGC[A/G]GCAATGTCAATAACATTGTATTGAAGATGAATTATTAGGATCTGTCTCTAATTTCTTAAG;
ST4.03ch04	Dundee	match	70135126	70135246	224	-	.	ID=MICRO.4979.C2_443;Note=type: MICRO;Name=MICRO.4979.C2_443;Note=Marker sequence: TTCTCCCAAGTCCTCGTCTATGTCAAGATTGATAGGRACCTGCGCTGGGGGATCAGTGTT[T/C]GGATCATACAAAGGAGACATGTATGGGTGTKRAAGTGCTTCCATAACACTAATTCTTTTG;
ST4.03ch04	Dundee	match	71588220	71588340	224	-	.	ID=MICRO.1689.C4_596;Note=type: MICRO;Name=MICRO.1689.C4_596;Note=Marker sequence: AGACATTTGTAGTGAGCTACTACCAACAGCCAATATCGAGGAGAGTGACGAGAAACTTGA[A/T]GATTCATTATCTACMAATATCAGTAACATTGGTCAGACTGTTGTAGTTTCTSTTGASGAG;
ST4.03ch05	Dundee	match	2036898	2037018	232	-	.	ID=MICRO.8504.C1_1064;Note=type: MICRO;Name=MICRO.8504.C1_1064;Note=Marker sequence: GCGGCCCCTGAATCTCTGGGCCGCGACGTCRTAAGCCYTAGCGGCTTCATTTTCCTCGTT[A/G]AATGTGCCTAACCAAACCCTTTGATGCTTTTCATAGATTTGTGCGCCCCAACGRCCATTT;
ST4.03ch05	Dundee	match	2782259	2782379	234	-	.	ID=MICRO.10480.C1_667;Note=type: MICRO;Name=MICRO.10480.C1_667;Note=Marker sequence: TCAAATCCCATAACGAAACTACACTTTTCGATAAATCTTCGTATTCATAATCTAATCCTA[A/G]AGCTAAACTATCCCATAGCTTCACAACATTCTTYCCGGCWGAAAATTCCGTCCATGGAAA;
ST4.03ch05	Dundee	match	2889978	2890098	226	+	.	ID=MICRO.7192.C1_293;Note=type: MICRO;Name=MICRO.7192.C1_293;Note=Marker sequence: TGGATATGGAKTAGGTGCTTTCTTGTTTCTTCTTTCAGGYGAGGCATTGCTTATGGGAGT[A/G]ACAAAATGCATGTGCTTCGGAAGACCTTTATCTCCTGGTTCAAATCGTGCATGGACCATT;
ST4.03ch05	Dundee	match	4412887	4413007	240	-	.	ID=Ctg495_395;Note=type: MICRO;Name=Ctg495_395;Note=Marker sequence: AAACCTAAATTATCAGGAATCAGTCCTGAAGCACATCGGATAAAAGGTAAATCAGGTTCA[A/C]CAAAATTACTGTGAAACACTTAGGAAGACTACTGAAGACCTTCAATAGCAACTAAAGGAA;
ST4.03ch05	Dundee	match	4413157	4413277	240	-	.	ID=Ctg495_125;Note=type: MICRO;Name=Ctg495_125;Note=Marker sequence: TTTGAGTGTTGAGCCAGCGGCTGCCACAACCTCTTTATTGATCCCTTTAATCTGTATGTA[A/G]GGACTAGGAACATCTTGTAGATGATCAACCTCTATAAGAATCTGAAAAGAAGAACCCTTT;
ST4.03ch05	Dundee	match	4413192	4413312	240	-	.	ID=Ctg495_90;Note=type: MICRO;Name=Ctg495_90;Note=Marker sequence: GAAGTCGAAACCTTTGTGGTATATGAACCATCTAGTTTGAGTGTTGAGCCAGCGGCTGCC[A/G]CAACCTCTTTATTGATCCCTTTAATCTGTATGTAAGGACTAGGAACATCTTGTAGATGAT;
ST4.03ch05	Dundee	match	4444887	4444988	202	+	.	ID=Ctg498_265;Note=type: MICRO;Name=Ctg498_265;Note=Marker sequence: ATGGAAGGGAAAATTTACAAAACCTGGTCGTGTGATTCGTCCTGGAGCAATCAGGATTAA[T/C]GGCAAGTGTCCCTTGACTCCTTTAGAGGTAATATATTGTCATTTTTTTTCCTTTTCAAGA;
ST4.03ch05	Dundee	match	4444934	4445054	232	+	.	ID=Ctg498_312;Note=type: MICRO;Name=Ctg498_312;Note=Marker sequence: CAATCAGGATTAACGGCAAGTGTCCCTTGACTCCTTTAGAGGTAATATATTGTCATTTTT[A/T]TTCCTTTTCAAGAGACTTGACTTAATGTTAATGGAACATGTCATGTTTCGGATAAGTTGT;
ST4.03ch05	Dundee	match	4935647	4935767	232	-	.	ID=Ctg436_306;Note=type: MICRO;Name=Ctg436_306;Note=Marker sequence: CAACATTAACTCAATAGCCGCTAAATGTTTTTGCGACATTAAAATATTGTCGCTAAAAGA[A/T]AAATCTATTGCAACTAAATGTCTCTTTTGTTGTAGTGTATAGACTAACCACAACAACTAA;
ST4.03ch05	Dundee	match	4935706	4935826	240	-	.	ID=Ctg436_247;Note=type: MICRO;Name=Ctg436_247;Note=Marker sequence: TATTTAAAATCAAAACTTTATATAAATGCCGCTAAAGGCTAAAGCGACTCTGGATGCAAC[A/G]ACATTAACTCAATAGCCGCTAAATGTTTTTGCGACATTAAAATATTGTCGCTAAAAGATA;
ST4.03ch05	Dundee	match	4935773	4935893	232	-	.	ID=Ctg436_180;Note=type: MICRO;Name=Ctg436_180;Note=Marker sequence: CACCCCTAGACTATGCGAAATAGAACAATTTCACCCTCTGTTATTTAGCTGCAATGATAA[A/T]TATGGGTATTTAAAATCAAAACTTTATATAAATGCCGCTAAAGGCTAAAGCGACTCTGGA;
ST4.03ch05	Dundee	match	4935812	4935932	240	-	.	ID=Ctg436_141;Note=type: MICRO;Name=Ctg436_141;Note=Marker sequence: TCATAAAGAACCAAGAAGCTAATTTGAGGTCAATGAATTCACCCCTAGACTATGCGAAAT[A/G]GAACAATTTCACCCTCTGTTATTTAGCTGCAATGATAATTATGGGTATTTAAAATCAAAA;
ST4.03ch05	Dundee	match	4935848	4935968	240	-	.	ID=Ctg436_105;Note=type: MICRO;Name=Ctg436_105;Note=Marker sequence: TTAAAGAGTAAAACATCAGAATCACCAGTCTAGGACTCATAAAGAACCAAGAAGCTAATT[T/C]GAGGTCAATGAATTCACCCCTAGACTATGCGAAATAGAACAATTTCACCCTCTGTTATTT;
ST4.03ch05	Dundee	match	4935892	4936012	226	-	.	ID=Ctg436_61;Note=type: MICRO;Name=Ctg436_61;Note=Marker sequence: TTGACNTAAACATTTCGGAATCCTTAAGCTGAAGAAAACCTATATTAAAGAGTAAAACAT[T/C]AGAATCACCAGTCTAGGACTCATAAAGAACCAAGAAGCTAATTTGAGGTCAATGAATTCA;
ST4.03ch05	Dundee	match	4989611	4989731	216	-	.	ID=Ctg355_266;Note=type: MICRO;Name=Ctg355_266;Note=Marker sequence: TGCTCTAATCTGACCTAGCTGACGGAAGATGCTAAATAAAGAAGAACTCTTACAAGTTAT[T/C]GGCCAAATGATTGTGAGGTTTCATGATATCAATAGGGGATCAACAAGGCTTTCTATATAG;
ST4.03ch05	Dundee	match	4989660	4989779	230	-	.	ID=Ctg355_217;Note=type: MICRO;Name=Ctg355_217;Note=Marker sequence: CGTTTCGTTCCCTATCTCCGAATATGGGGAATATATTCTCAAAAATTCTTGCTCTAATCT[A/G]ACCTAGCTGACGGAAGATGCTAAATAAAGAAGAACTCTTACAAGTTATCGGCCAAATGAT;
ST4.03ch05	Dundee	match	4989723	4989843	216	-	.	ID=Ctg355_154;Note=type: MICRO;Name=Ctg355_154;Note=Marker sequence: TTTGACAAAAAAGATGTGCAACAACATTTTTATACTTGGATGACAGTAAATAGATGGAGA[T/G]GTCGTTTCGTTCCCTATCTCCGAATATGGGGAATATATTCTCAAAAATTCTTGCTCTAAT;
ST4.03ch05	Dundee	match	4989766	4989886	208	-	.	ID=Ctg355_111;Note=type: MICRO;Name=Ctg355_111;Note=Marker sequence: TTGTGATGTATGGATTTATACATATTCAACGTCTTGTCCTACATTTGACAAAAAAGATGT[T/G]CAACAACATTTTTATACTTGGATGACAGTAAATAGATGGAGATGTCGTTTCGTTCCCTAT;
ST4.03ch05	Dundee	match	5003187	5003307	240	-	.	ID=Ctg151_136;Note=type: MICRO;Name=Ctg151_136;Note=Marker sequence: TAGTGGTTCAGCTGATTATAAACTTCAGCTTTCATATGAAAATATATGGCAGGTTGTGCT[C/G]CATCGTCCATATGGTCAAAATGCTCAGTTTCTCCTCATACAGGTTTTTCAATTATTCCAA;
ST4.03ch05	Dundee	match	8386736	8386849	223	-	.	ID=MICRO.2207.C1_426;Note=type: MICRO;Name=MICRO.2207.C1_426;Note=Marker sequence: GTTCCTGACATTAAGGAAGATCAAGTCTTGATTAAGGTTGTTGCTGCTGCTCTTAACCCW[A/G]TTGATTTTAAACGAAGGCTCGGAAAATTTAAGGCCACTGATTCTCCACTTCCAACTGTGC;
ST4.03ch05	Dundee	match	10616347	10616456	215	-	.	ID=MICRO.10434.C1_499;Note=type: MICRO;Name=MICRO.10434.C1_499;Note=Marker sequence: TCGGCGGTTTAAGGATGGTTCCCATTTGTGGGCATTGGCGCTGCAAAAGCGTAAGGAAGG[A/G]CGATGCCCTCTTGAGCCTGGTGAAGTAGCCGTGCTGCTTCGGGCYATGGGTTATCCTAAA;
ST4.03ch05	Dundee	match	16564921	16565041	218	-	.	ID=MICRO.7630.C1_338;Note=type: MICRO;Name=MICRO.7630.C1_338;Note=Marker sequence: CGATTGCGGCCGTAAAGTCGAGAGGCKCCGGCGRCATATCAAGTTCCTTCAGGAGGCTAK[A/T]ACCGCCTTAGAGTGTTGCCGTAAACCCGTGATKSCCGCTGTCCATGGCGCATGTATCGGT;
ST4.03ch05	Dundee	match	16565002	16565118	218	-	.	ID=MICRO.7630.C1_256;Note=type: MICRO;Name=MICRO.7630.C1_256;Note=Marker sequence: CCTCGCTGGCTCCGGCAAGCACTTCTGTTCCGGCATCGACCTCCAAACCCTAGGCGATAT[T/C]TTCAAAGAATCCGACTCCGTCGATTGCGGCCGTAAAGTCGAGAGGCKCCGGCGRCATATC;
ST4.03ch05	Dundee	match	19108727	19108847	240	+	.	ID=MICRO.11608.C1_1083;Note=type: MICRO;Name=MICRO.11608.C1_1083;Note=Marker sequence: TAGCTTGCGATCAACGGAGCAAGAACGTAGGGTGGTAAATACCTTCATTCAAACGCTAAT[T/C]GATGATCCAAGTAGCTTGGCTGGTCAATTGGTTGATACCTTTTCAGAAATAGTATCCAGC;
ST4.03ch05	Dundee	match	32846135	32846255	226	-	.	ID=MICRO.5981.C1_120;Note=type: MICRO;Name=MICRO.5981.C1_120;Note=Marker sequence: CCTCCAACTYTCCAYCACCAATYTTTCCCAGTCTATAAAGCTCTAATCAAAGTTCCCCAT[T/C]TTTCTTAATCARACAGTTCAATTTCTTGATTCAATAATCTAAAACCCYAAAACCAAAAAT;
ST4.03ch05	Dundee	match	44414715	44414835	215	-	.	ID=MICRO.5202.C4_613;Note=type: MICRO;Name=MICRO.5202.C4_613;Note=Marker sequence: CTGMRCMTATTCCTGTCCRTCTTCTTKGAAAACAAGYTCTCTTTTCTCATCGTCGGCTTC[A/G]TTCTTTCCTCTCTTCCTGTTCTTACCTCCCTTACCCTTGTTCTTCGGCATGGTTGTTTGA;
ST4.03ch05	Dundee	match	45546069	45546189	213	+	.	ID=MICRO.366.C1_2121;Note=type: MICRO;Name=MICRO.366.C1_2121;Note=Marker sequence: GGAGCTTTTCGATGAGCAATCAGCTGAGTACAAGGAAAGTGTCCTTCCAGCAGCTGTTAC[T/C]GCTAGAGTTAGCATTGAAGCTGGAAMCMCATTKGGGTGGGAGAAGATYGTCGGATCCAAG;
ST4.03ch05	Dundee	match	48283299	48283419	210	+	.	ID=MICRO.3231.C1_659;Note=type: MICRO;Name=MICRO.3231.C1_659;Note=Marker sequence: ATGTAAATGAAGGGATGCAAATGCAATTACCTACAGCTTCAGGGGTTGGTAATGTAAATT[T/C]TGATAATTTGCAAGTTGATCATCCATYTCCTTYTAYTTYTATGCCYATGTACAATTTAGC;
ST4.03ch05	Dundee	match	48410297	48410417	232	-	.	ID=MICRO.767.C1_311;Note=type: MICRO;Name=MICRO.767.C1_311;Note=Marker sequence: GGCTGGTGACGGACTAATACAATTGTATCACAACTTCATCACTGATTTTGAGACAAAGAT[C/G]AATCTTCTCAAGCTTGCACATTTTGCGGTCATTGTTTCTCGGCAATACCCCGAGAAAGAA;
ST4.03ch05	Dundee	match	50078431	50078537	201	-	.	ID=MICRO.8872.C1_1151;Note=type: MICRO;Name=MICRO.8872.C1_1151;Note=Marker sequence: ATGTCGAATTGAACTAGAGAAAACCAGATTACTGGTTCTGGAAGCTGCTGATCAGCTTGA[T/C]CGCCTCGGAAACMAAAAGGCTCGTGCTACAATCGCGATGGCAAAGGTTGCTGCACCAAAC;
ST4.03ch05	Dundee	match	50946029	50946139	202	-	.	ID=MICRO.12166.C2_260;Note=type: MICRO;Name=MICRO.12166.C2_260;Note=Marker sequence: TGGCATGGTGGTAATTCGGGGTAATAGCGTGGTGACGATTGAAGCTCTGGAACCGGTTGC[T/C]AGACCACAGTAATACGAYGGAAGCTGATAATTCAAGGATCTTTATCTATGTTYMARATAY;
ST4.03ch06	Dundee	match	247964	248072	214	-	.	ID=MICRO.337.C1_891;Note=type: MICRO;Name=MICRO.337.C1_891;Note=Marker sequence: GAACCMTTCTTGATGTTCAAGTTCATTCTAGAACCATCTGATTGAGTCAGTAAACCATCC[A/G]CATCATGRCTTGAGATTATGTTGACCCAGAAACCTTTTTGAACAAAATCTACCCCTTTAA;
ST4.03ch06	Dundee	match	2774642	2774762	240	-	.	ID=MICRO.355.C5_1386;Note=type: MICRO;Name=MICRO.355.C5_1386;Note=Marker sequence: GCTACACCACTGATCTGAGAACTTCTGGTGATGTAAAGAATTGAGAGACGTTTGCATCCG[T/G]TTCTCAATGCCTGCAGTCCACGGTCACAAAGATTTCTACACCGATTCACATGTAGTGTTT;
ST4.03ch06	Dundee	match	8675796	8675916	232	-	.	ID=MICRO.9424.C1_1405;Note=type: MICRO;Name=MICRO.9424.C1_1405;Note=Marker sequence: TATTYTGTATCAATTGCAAAGTTCCTTGGCATGAAAMCATGACCTGCTTTGACTATAGAA[A/G]ACTAAACCCTTACAAGTGCGTAGACGACSCAAAGCTCAAGTCTCTTGCTACACAGTGTCG;
ST4.03ch06	Dundee	match	28620645	28620765	224	+	.	ID=MICRO.2321.C2_157;Note=type: MICRO;Name=MICRO.2321.C2_157;Note=Marker sequence: ATATACATTGGAAATTACAAACAGACAAACCTTTCACAACAGCTATTCTTCAGCTTATTG[A/C]CTTACATAGCTCAACTTTCCCATACTTKYACAATTGAAGAARATGAACCTGAAAACCAAC;
ST4.03ch06	Dundee	match	36010132	36010252	213	+	.	ID=MICRO.5948.C1_283;Note=type: MICRO;Name=MICRO.5948.C1_283;Note=Marker sequence: TTCTTTGCAATATACTAAGTTGCAGCCATCATTKTTGAGGGCAAATGATCATGCTTACTT[C/G]TTCTAATGAAAGTCTTGGATTCTGTTAGCTCTGAGAAAGATAAATATATTTGCCATGGGC;
ST4.03ch06	Dundee	match	37527307	37527425	206	-	.	ID=MICRO.11684.C1_985;Note=type: MICRO;Name=MICRO.11684.C1_985;Note=Marker sequence: AARGGCTAGACCACAAGGGTCTTTTGTACGTAGTCTTATCATGCATTTGTTGTTTCCACA[A/G]GTTGAACTTTTGACCTCYTGGTCACATGACAACAACTTTACCAATTCTCTTCAATCATGC;
ST4.03ch06	Dundee	match	37561212	37561332	226	+	.	ID=MICRO.669.C3_729;Note=type: MICRO;Name=MICRO.669.C3_729;Note=Marker sequence: TTACGGGCAACCAGCATACGGGATGGGAGGCTACGGGCAGCCGGCTGTGGGTAGTTACGG[T/G]CAGCCAGGTGGWGGATATGGTTACGAAGAGGAGAAGAAGAAGAGCAAATTTGGAWTGGGT;
ST4.03ch06	Dundee	match	46915484	46915604	202	-	.	ID=MICRO.2751.C2_1809;Note=type: MICRO;Name=MICRO.2751.C2_1809;Note=Marker sequence: TGGGCMCAACATCTAGAACATATGGCTGGKGTGTTTGCTTCGCCTACATACCATTGTATT[T/C]TTCACTACAGGTTGGAGACATTAACCAGTATAGCCTATTTGAGGCATCTATCCATGGGTG;
ST4.03ch06	Dundee	match	49873807	49873927	221	+	.	ID=MICRO.2094.C3_1290;Note=type: MICRO;Name=MICRO.2094.C3_1290;Note=Marker sequence: GGGAAAAAGGAGCTTCCAATAGAAGCAAATAAATATAGCGGGCCAAAGACAGTTGATGTA[A/G]ATAAAAATAAGCATGAGGATGGAGRGGGTTWWTTGCCTGTTGTAAGGSGAAGAAGAAACA;
ST4.03ch06	Dundee	match	51914295	51914415	224	-	.	ID=MICRO.3807.C1_247;Note=type: MICRO;Name=MICRO.3807.C1_247;Note=Marker sequence: CGTCGCCGGSCAAAAACCCAACCACCGGCGCAATATCCTCCGGCAGGCCAAGTCTCCCAT[T/G]TGGACAATCATCAATCACCYTCTTTATCATCGCCTCTGTTTTCCYTTCGTAAAACAATTC;
ST4.03ch06	Dundee	match	52597633	52597753	226	-	.	ID=MICRO.1107.C2_472;Note=type: MICRO;Name=MICRO.1107.C2_472;Note=Marker sequence: TTCTCTGGGTAACTCCRMCCCCAAGAAGTATGATGAAATTGATGCTGCCCCTGAAGAAAG[A/G]GCTCGTGGTATTACGATTAATACTGCCACAGTGGAGTATGAAACTGAAAATCGGCATTAC;
ST4.03ch06	Dundee	match	56350281	56350399	224	-	.	ID=MICRO.5740.C1_1522;Note=type: MICRO;Name=MICRO.5740.C1_1522;Note=Marker sequence: AAAGTATGATTTRTGCGAACAAGAWGCGAATGAGATGGCAGATTTCCTTATACCTATGCT[T/C]GACTTTGTGCCTGAGAAAAGACCGACAGCAGCTCAATGTCTTAGTCATCCATGGATTAYT;
ST4.03ch06	Dundee	match	56816389	56816509	221	+	.	ID=MICRO.10679.C2_1008;Note=type: MICRO;Name=MICRO.10679.C2_1008;Note=Marker sequence: CGCCGGCRTYTACGYCGGGAAATGGAGCCGACGGCGAGATGAATTCCGACCAATGTTGCT[T/C]TGATGCATCGATGCTTTTGACTAAACTAGCCCTTGCTAGGSGGAGCTACGACAACGTCAG;
ST4.03ch07	Dundee	match	726069	726184	208	+	.	ID=MICRO.3165.C1_1834;Note=type: MICRO;Name=MICRO.3165.C1_1834;Note=Marker sequence: GGTAGTGTYAGTGTAGTATACAATAATTTAAGTTTCTCGCGATTTTGTCTTCTTTTTTGA[T/C]AAGTACCCATGAATAACATGTTGCTTATTTAATASMAAARMTTCATTAWATTYTTMWMMM;
ST4.03ch07	Dundee	match	962599	962719	229	-	.	ID=MICRO.12083.C1_326;Note=type: MICRO;Name=MICRO.12083.C1_326;Note=Marker sequence: AGGGTRGGGAAGAAGCATAAGGCTCGTCTCCTGGTGYTCAGCAGCGTTGCTGCTTCAGCT[T/G]CTAAGGTTGAGAGCACTCAAACTGTTAATGAASCATTAGAAGAGGTSGAAGAAACTGAAG;
ST4.03ch07	Dundee	match	1623574	1623694	224	-	.	ID=MICRO.6902.C1_312;Note=type: MICRO;Name=MICRO.6902.C1_312;Note=Marker sequence: AGCATTGTCCTCTYGGTTGTTCSTGAAGGCACAACATCCGATAGAGTAGACGATGATGAG[A/G]AAGACKAGGAAAATGATGTTGAGCACAGCCACCCTCTTCCAGTCACTCTTGACGTTGTCT;
ST4.03ch07	Dundee	match	3062086	3062206	216	-	.	ID=MICRO.2549.C5_630;Note=type: MICRO;Name=MICRO.2549.C5_630;Note=Marker sequence: CTCATCTTCTTMGCAAAATTCATCGACTCCGATAACTCATCATTATGCCCACCTCCACCG[A/C]CGGTACCTCCACCTCCACCGCCGSCAGCMGCAGTAGGTGAGAGCCACTGGTTAGAGTTTG;
ST4.03ch07	Dundee	match	3896246	3896366	226	+	.	ID=MICRO.6770.C1_1688;Note=type: MICRO;Name=MICRO.6770.C1_1688;Note=Marker sequence: GTCTTTCCTGCTTTCAGAGGGCATGAATCCTACTGATTTTGATGCTTACATATGCRATAG[T/C]GGTGGTGATCTTTATTATTCGTCCTTCCATTCTGAGCAMAAYYYTTTTGTAGTTGACTTG;
ST4.03ch07	Dundee	match	4300985	4301105	232	+	.	ID=MICRO.1317.C1_1274;Note=type: MICRO;Name=MICRO.1317.C1_1274;Note=Marker sequence: ACAACATTTATGCCCGCCCCACCYGCAGCMACCTTTTTGGCATTTCATCCTCAAGATAAM[A/C]ATGTTATTGCCATAGGAATGGATGACTCCTCCATCCAGATATATAATGTCCGAGTTGACG;
ST4.03ch07	Dundee	match	6696126	6696246	232	-	.	ID=MICRO.2405.C1_1091;Note=type: MICRO;Name=MICRO.2405.C1_1091;Note=Marker sequence: CTTGCTATAAAGATTTGCCACTCACCACTTCTGTTGGTGTTTGCAAGGTCACATCCATTT[T/C]TGAAGGATCGATTAGGTAATTTGTTTTTTGGCGGATGAACTAGAGAGGGATTCAAAGATT;
ST4.03ch07	Dundee	match	38658417	38658537	229	-	.	ID=MICRO.3706.C1_315;Note=type: MICRO;Name=MICRO.3706.C1_315;Note=Marker sequence: AGCAAAATTGGTTTTGAAGCCTTTAGCTCCCGAACGTCGATGGAAGCTCATATGTGAGCC[A/G]TTGCRTCATGAAGTGCGCCTTCTATCAAAGAAGATCCCAGTTACAAAATTTCTGAATCTT;
ST4.03ch07	Dundee	match	43718241	43718354	218	-	.	ID=MICRO.9813.C1_1118;Note=type: MICRO;Name=MICRO.9813.C1_1118;Note=Marker sequence: TCAAAGTACCCTCCTCGTCCCTCGGTACCAAAATCTTCGGAAAATATAAATTGGACATTG[T/C]GGATGTAGTTTCTGGACCAAAGAGGCTCAAAGACAAGATTCGAGAACCGAAGAACTGAGA;
ST4.03ch07	Dundee	match	45012312	45012432	234	-	.	ID=MICRO.1442.C1_559;Note=type: MICRO;Name=MICRO.1442.C1_559;Note=Marker sequence: GCTTGTTCAAGATCCATCYAAGGCAAATGATGTGAACTCAATATTYGATCAAGCTAGACA[A/G]CATGCAACTGTTGAAGGACCTCCTGCATCATCTGGCTCTAGAAGCTTTATTGGAACTGCT;
ST4.03ch07	Dundee	match	47102837	47102957	237	-	.	ID=MICRO.381.C1_1588;Note=type: MICRO;Name=MICRO.381.C1_1588;Note=Marker sequence: TGCCAAGGATTTCGCCAAGAGGGGAATGYTGGCCTATGTGGAGAAAATACAAAGAGAGGA[A/G]AGGAGCCATGGTGTTGACACATTGGCTCATCAGAAATGGTCTGGTGCTAATTACTATGAT;
ST4.03ch07	Dundee	match	50251572	50251689	207	+	.	ID=MICRO.4526.C1_1028;Note=type: MICRO;Name=MICRO.4526.C1_1028;Note=Marker sequence: TTAAGCCTTACTGAACTTGATTACTGGCCMCCMCAAGATAGGGACGTTAACCAAAGGTGT[T/C]TATCCCTACCAGCAGCTGGACTGCTACAAGAATGTGTCACTYTCAGAAAACTYTTCATCC;
ST4.03ch07	Dundee	match	50251798	50251914	221	+	.	ID=MICRO.4526.C1_1259;Note=type: MICRO;Name=MICRO.4526.C1_1259;Note=Marker sequence: CAGAGATGAGGGCAGACTCGTTGAGCCGCTTTGAAGCTGCCCTAAACAGGSGTTCAATAT[T/C]TGATTGATGCAAGGAGCAAAATGTCGACACAATTATCCCATGTCCAGTGCCTCAAAGAGT;
ST4.03ch07	Dundee	match	51605250	51605370	224	-	.	ID=MICRO.11387.C1_361;Note=type: MICRO;Name=MICRO.11387.C1_361;Note=Marker sequence: AACAACATTTTGTTGGACGAATTGCTTGAGGCACATGTAGGAGACTTTGGCTTGGCAAAG[T/C]TAATTGACTTCCCTTACTCAAAATCCATGTCCGCGGTTGCTGGTTCATACGGCTACATTG;
ST4.03ch07	Dundee	match	54329783	54329896	227	+	.	ID=MICRO.4753.C1_1118;Note=type: MICRO;Name=MICRO.4753.C1_1118;Note=Marker sequence: CCYWMSRGCGTTGGGATTGCCCAACGCCCTTGATGGAACTGCAGAAACAAGCATCCTCCC[A/G]GAGCTTATGTTGGCWGCAGCTGATGAAGCTGAAATTGCTGATGCTTGAATGTAATTWTAG;
ST4.03ch07	Dundee	match	56047327	56047447	240	-	.	ID=MICRO.4891.C1_1112;Note=type: MICRO;Name=MICRO.4891.C1_1112;Note=Marker sequence: GCTTGATTATGAAGCTGAGTTATCCAAAGATACCAGTGCATCTTTTCAGATCGCATCTGA[A/G]GGTTGCTTTACACTTTCAGAAGAGCGCTTTAAAACAGGAGAGATTTTGTTCCAGCCTCGC;
ST4.03ch07	Dundee	match	56497306	56497426	237	+	.	ID=MICRO.2791.C1_1812;Note=type: MICRO;Name=MICRO.2791.C1_1812;Note=Marker sequence: TGCAAGTGTTGRACATCAATTCATTCCAAGCTTCAATGGGCAACCTCCGGCTAATCAAGA[T/C]GATCATCGTGATAAGTCAGCATACGAGAATCTCTCAGCTCTTAGGAAAGGCTCTGATGAA;
ST4.03ch07	Dundee	match	56548595	56548715	237	+	.	ID=MICRO.1437.C1_390;Note=type: MICRO;Name=MICRO.1437.C1_390;Note=Marker sequence: GGCTTCGAAAACCGGGCTTTGCCACCGTTCATGGATCCCGTCAATCTGTTCTCTCCTCTG[T/C]TCTATGGGTATCATTTGGGCTGKTAGGTACAAGACGGATACGGAGAGTCACTTAGAGAAA;
ST4.03ch08	Dundee	match	3773214	3773334	226	+	.	ID=MICRO.2603.C1_448;Note=type: MICRO;Name=MICRO.2603.C1_448;Note=Marker sequence: GGAGGTATTTTTTGCTCTGAAAGGGAGAGATATGTAGCTGAGGCTGTTAACAAGGCTGTT[A/G]ACACTCCCACGGGAACTGCTACTGTACCTGTCCAGATCAAAGCCRTTTCGTWTCCTGAAT;
ST4.03ch08	Dundee	match	4964584	4964694	206	-	.	ID=MICRO.2048.C1_251;Note=type: MICRO;Name=MICRO.2048.C1_251;Note=Marker sequence: GACTTATTAAAGTTGTTGAAGCTAAGGGTGAACAGAAGGAAGCTCCAAARGTGGTGGAGA[A/C]ATGGGGGGAACCTGATGCTTCGAGGTGTGTGCTTGCGGCGTCACTTGTTGACCGKGAATT;
ST4.03ch08	Dundee	match	5439803	5439918	211	+	.	ID=MICRO.1102.C3_1173;Note=type: MICRO;Name=MICRO.1102.C3_1173;Note=Marker sequence: ATYRYGTGCTTGAAAATAAAGGTGGAGGASTAAGGAAACTGTGACTTTCAGTCTCACCAT[T/C]SAAAACAATTTACATTTGCATATAGACACTCTTTCTTYTCATTCACTTTGTRTGGATKAC;
ST4.03ch08	Dundee	match	6138214	6138334	226	-	.	ID=MICRO.6663.C3_1344;Note=type: MICRO;Name=MICRO.6663.C3_1344;Note=Marker sequence: TGAATATGAAGAGCTAAAGAAAAACCYCGATAAGGCRTTCTTGAAAACAATCACAGCTCA[A/G]TTACAAACATTGCTTGGTGTTTCCCTCATAGAGATATTGTCAAGGCATACTACAGATGAG;
ST4.03ch08	Dundee	match	32475218	32475338	232	+	.	ID=MICRO.1767.C2_413;Note=type: MICRO;Name=MICRO.1767.C2_413;Note=Marker sequence: TTCAAAAGCCTTGTCTGCTCCAAATCTTAGTGCTCTGGATTTCCCTGCTCTTTCTGTGGC[A/G]GAAAGTCAAAACAGCAGCCTAAAGTACTCTGGCAGTGATGCTCAACAAAATGTCAATCCC;
ST4.03ch08	Dundee	match	32975472	32975592	221	-	.	ID=MICRO.7799.C1_621;Note=type: MICRO;Name=MICRO.7799.C1_621;Note=Marker sequence: TGCAACATCTACCAATTCTTGCTTGGGGAAAACTGSKTCTCAAGATAGCAAATTGATTCC[T/C]GGCAATGCAGGACAAGTTKTCTCCCAAAAAMAAAATCCCTTCAGTTTGCTTACACGACAG;
ST4.03ch08	Dundee	match	35731437	35731557	229	-	.	ID=MICRO.6249.C1_873;Note=type: MICRO;Name=MICRO.6249.C1_873;Note=Marker sequence: CCAAAAGCTCCTGAACTCGATGGGGCACATTTTTGTTGGATAACAACAATATGAATGACT[C/G]AGCAAACAAATTGATTCTAGCAAAACACATAACAGGATAAAMTGTCCAATGTTGATGACT;
ST4.03ch08	Dundee	match	38465727	38465843	225	+	.	ID=MICRO.2488.C1_1593;Note=type: MICRO;Name=MICRO.2488.C1_1593;Note=Marker sequence: TCCATTTCCCTAYACAAGTTGCATTTCMCAATATAATTGCAGAAGTTGTCACTGATATGA[A/G]AATTGTTTTGATGCTTTTCTTTGAGCTGKTATAATCAAATGATCTGTATTACRTTTWAMW;
ST4.03ch08	Dundee	match	39670923	39671043	232	+	.	ID=MICRO.1882.C1_394;Note=type: MICRO;Name=MICRO.1882.C1_394;Note=Marker sequence: CCCAACAACAAGCCCAGTTAGAAGTGGGCCCATTYYTTCAAGAATTCCCTTCTTGGGGTC[T/C]ACAAGTGTAGTATACACAGTGAACAACAAAGAAAAGGTCAAWATCACCTCCATAATTAAC;
ST4.03ch08	Dundee	match	43116868	43116987	223	+	.	ID=MICRO.6061.C1_1072;Note=type: MICRO;Name=MICRO.6061.C1_1072;Note=Marker sequence: CTATCTTGTAGAGTGTGTAGTTAATTCATCGTCGTGTAAAGTACAGTTAAAGATCAAAGC[T/G]GATGATCAGAGTACATCTCAGGCCTTCTCAGAGTTGTTCCAGTCAGCCTTGTCCAAATTY;
ST4.03ch08	Dundee	match	43335326	43335446	234	+	.	ID=MICRO.278.C1_1544;Note=type: MICRO;Name=MICRO.278.C1_1544;Note=Marker sequence: GAAAACTAGGTCATGAGGAATTCTATCTTTTGTACCATTTACGATGAATTCTCTCAASTT[A/C]TCTTGTTCCACATTACTACGATGATATACTTCCATCATCGTAATGTGTTGCAATTTWGTG;
ST4.03ch08	Dundee	match	48051248	48051365	236	-	.	ID=MICRO.2474.C1_457;Note=type: MICRO;Name=MICRO.2474.C1_457;Note=Marker sequence: TGCTGATATTGTTCATATAAAGGTTCTTCGCAACAATGCCTTTGTAACTGTGACAGATTC[A/G]AAAGGGAATAAAAAGTTTGGAGCTAGTGCAGGTAAGCTAACAGGAAAAGGAGGGAAARKT;
ST4.03ch08	Dundee	match	49067746	49067865	222	-	.	ID=CT64LGVIII;Note=type: MICRO;Name=CT64LGVIII;Note=Marker sequence: GTTCAGGGTATGTTGTGTTGACAGTTGTGTCAAATAATTTCCTTTTTAACTTTCTTCCT[A/G]CGCCCTGAACCTCTCTCCTTTGTTTTCTTCTTAGAGCAAGAAAATTTCCCGGAACGATTT;
ST4.03ch08	Dundee	match	49172668	49172787	208	-	.	ID=MICRO.49.C3_758;Note=type: MICRO;Name=MICRO.49.C3_758;Note=Marker sequence: WAATTCCAGAAGCCACAGCTTGAGTTGGGTCTTGCTTACCATTCATATACCCTCTACGGG[T/G]CCCCAATGGTCGACCCGCTTCAAGATCTTGMMAACTCAYCTCKWKCTCYTAATAKACAAT;
ST4.03ch08	Dundee	match	52348214	52348334	218	+	.	ID=MICRO.7108.C2_1042;Note=type: MICRO;Name=MICRO.7108.C2_1042;Note=Marker sequence: CCCAATGCTCGAAAAYCCAAAACACCCATATTTCTACAGCGTCGGACTCGAAGGTGTATC[A/T]ATCGGAAAAACAAAGATTCCGGCGCCRGCGAGCTTACRTCGAGTTGACAGAAGARGRAAC;
ST4.03ch08	Dundee	match	55024857	55024977	229	-	.	ID=MICRO.3887.C1_2353;Note=type: MICRO;Name=MICRO.3887.C1_2353;Note=Marker sequence: TGGGACATCTGCAAGCACTCTCTTACCRATGGTTTTGTTYMAGAACATTTCCCCTGGCCC[T/C]GCAAATACCCTTTTACAGGTTGSGATTAAAAATAATCAACAGCCAGTATGGTATTTCAAT;
ST4.03ch08	Dundee	match	55225590	55225710	232	+	.	ID=MICRO.9324.C1_542;Note=type: MICRO;Name=MICRO.9324.C1_542;Note=Marker sequence: ATTTTCCAGATTGAGGTATCGACATACCCATTTGGCAATTTCGGCAGCTTGTAAGATTGA[A/G]AGAGAAAGAAAGAGGACAACGTATTAGATTGATAATAWATCGTASAAAAATKGATGAGAG;
ST4.03ch08	Dundee	match	56196750	56196870	201	-	.	ID=MICRO.7356.C2_480;Note=type: MICRO;Name=MICRO.7356.C2_480;Note=Marker sequence: AAYGATGGCTGGAAAATTGCTGAYCCMKSKRCTCTCACGGCGGCGAACGGCGGTGGTGCT[T/G]CCGGAMAAGGGGTACTTGGGGTTGGTTTAAATGGTGGATTCAACAAAGGGGTTTACTCAA;
ST4.03ch09	Dundee	match	324590	324710	224	+	.	ID=MICRO.158.C1_1026;Note=type: MICRO;Name=MICRO.158.C1_1026;Note=Marker sequence: TCCGCTTCSTAAATYTGCAGATGGRACCTATCAATGTTTAGATCCTGTACAACCTCCGAT[T/C]GCACCTCCGTATAAACGAGCTCTTGAAATGAAAAAAGCTTCAAGTCAAGGAATCCATAAT;
ST4.03ch09	Dundee	match	890190	890310	221	+	.	ID=MICRO.11829.C1_496;Note=type: MICRO;Name=MICRO.11829.C1_496;Note=Marker sequence: AAATACTGAAAATTACTGGGGAAACAAGAATGATGAAGAAAGAAGATAATTGGCACCATT[A/T]TGAAAGAAGCAGTGGAAAATTCTTWACATCTTTTTCACTGCCTCTGAATTGTAGGGCTGA;
ST4.03ch09	Dundee	match	1363684	1363804	240	-	.	ID=MICRO.8308.C3_951;Note=type: MICRO;Name=MICRO.8308.C3_951;Note=Marker sequence: GAAGAGCTGTGGGATGATGAGATCTAAGGTCACAGTATGAGTTAACTGTCAAAGATAGGC[A/G]AATCTTAATCCATTTGTCTCAGAGATTCAAGCTTCTTGTGCACTTCCTTTTCCTTTGAAC;
ST4.03ch09	Dundee	match	2579495	2579608	220	+	.	ID=MICRO.11454.C1_754;Note=type: MICRO;Name=MICRO.11454.C1_754;Note=Marker sequence: AGACAGCACAAAGGATGAGCTTGGATCTGGTAACATCAATTCAACAAGTGGAAGAAGTCA[A/G]CCAAAAATMCGAAGGACTAAAAGCGTGCATTCGAGTAGTTCTAGTCTGAAAGGRWYMAAG;
ST4.03ch09	Dundee	match	6045390	6045510	218	+	.	ID=MICRO.1193.C1_1598;Note=type: MICRO;Name=MICRO.1193.C1_1598;Note=Marker sequence: TTTTGGTTTTCCTTYTCTATCCATCCCCCTAGAGTAGAATAATCCAACAGCAGAAAGTYT[T/C]TTAGTAATAGTTTGCAAGTGGGCTGCCAGTCCTACAAATGGATCATCAAGACTTGCTGTT;
ST4.03ch09	Dundee	match	8793870	8793990	221	+	.	ID=MICRO.7866.C1_1180;Note=type: MICRO;Name=MICRO.7866.C1_1180;Note=Marker sequence: TGGACCACTTGACATTGAGTGGARTGAGAAMRACCATATATACATGACGGGGCCAGCAGA[A/G]GTAGTTTTYTATGGGTCAGCTCCTCTTTAAGCCCCTAAATGTAAGTTTATTTGTACTTCA;
ST4.03ch09	Dundee	match	8043080	8043197	220	-	.	ID=MICRO.1467.C2_1994;Note=type: MICRO;Name=MICRO.1467.C2_1994;Note=Marker sequence: TKSCAAACCCTAACACTAACAAYTTYTAGCTTTAGTTTCGCATGATTTGGAAGTTTGAAA[A/C]CCTAGAACTCTGCCGGAGTAAGCAGAGCTRAGCTGCCGGAGTGAGCAAAACTGAGCTGCC;
ST4.03ch09	Dundee	match	30681979	30682099	229	+	.	ID=MICRO.3688.C1_127;Note=type: MICRO;Name=MICRO.3688.C1_127;Note=Marker sequence: AATTCGTGTCTGTAAAAGTGAAGTGAAAATTAGGGTTAAGGTTAGGGTTCCGTGCTAAGA[A/G]TCGAGTGCGGGGGCCATTCGGAGCATACGATGTACGCCGATCGGGTGGAGGCRGTGACGA;
ST4.03ch09	Dundee	match	47755686	47755806	223	+	.	ID=MICRO.637.C1_809;Note=type: MICRO;Name=MICRO.637.C1_809;Note=Marker sequence: GTGGARTCAGGAGCTTGATGAGATGACTGATTCTGAAAAGCGGACGGCCAAGGGGAAATC[A/C]ATGGTCGCTACTTTTAAGCAGTGTGCTMGGTACTTGCATCCRYTATYCMAGTTCTGCAGG;
ST4.03ch09	Dundee	match	48072864	48072978	214	-	.	ID=MICRO.1131.C1_434;Note=type: MICRO;Name=MICRO.1131.C1_434;Note=Marker sequence: TGCCGTGAYTGACGGCGGCTTTGCGACGGAGCTGGAACGTCATGGAGCGGACCTTAATGA[T/C]CCTCTTTGGAGCGCTAAATGTCTCCTCACTGAYCCTCACCTTGTCCGCGCTGTACACTTG;
ST4.03ch09	Dundee	match	52448862	52448982	240	-	.	ID=MICRO.7279.C2_1718;Note=type: MICRO;Name=MICRO.7279.C2_1718;Note=Marker sequence: ATTGTCTATGTCTGTCATAAAGTGGAGAGGTGATTTGGCTCTAGGTTTCAACAGTATGGC[A/G]CAATTCGCTGTGGGACGCAATTCGAAGGTAGCTGTTCGAGCAGGAATCAATAACAAGCTC;
ST4.03ch09	Dundee	match	53199209	53199328	230	+	.	ID=MICRO.58.C1_516;Note=type: MICRO;Name=MICRO.58.C1_516;Note=Marker sequence: AGCACATATTGGAGGACCTAATCTCCCTCCTCTTTCATTGCCTTGCTGCTGTATGGCTAG[T/C]GCCCGATATTGGTAGTTTGTCTCTGTGCTAGGATACTGCACTTAAGTGGCAATGATTCGT;
ST4.03ch09	Dundee	match	55538086	55538206	226	-	.	ID=MICRO.985.C1_1106;Note=type: MICRO;Name=MICRO.985.C1_1106;Note=Marker sequence: GCTGCAATGACTCAGTTGGTTTAGACAAAGGGATGGTGGGAGCTTATGATCGAGGAACTC[A/G]CCACAGTCTTGAAGTTAACAATGAAAATRATGCCTTTGGTTCCAGAAATAGGAAAGRCCG;
ST4.03ch09	Dundee	match	55672196	55672316	229	+	.	ID=MICRO.3368.C16_267;Note=type: MICRO;Name=MICRO.3368.C16_267;Note=Marker sequence: TACCAACAAAGCTTGSKAAGGAAATAATTGAGAAGGAAAATTCACTCATAAATGATGTTC[A/G]AATAATATTGAGTGGTTCTCCAGTCCCATTGGATTATCGTTGTAATCGAGTWCGWCTTGT;
ST4.03ch09	Dundee	match	55907035	55907141	204	+	.	ID=MICRO.9627.C1_359;Note=type: MICRO;Name=MICRO.9627.C1_359;Note=Marker sequence: GAAATGGCAACATCCAGCGGCGCCGTTTTGTCATGAACCGGCGCCGTTGATTCAGTTTTT[C/G]TGTACAGGAACCGCCGTTGATAGACGGTGAAATTTATCATAGATCTAAAAAAATGTTAGA;
ST4.03ch09	Dundee	match	58274690	58274810	216	+	.	ID=MICRO.9449.C1_466;Note=type: MICRO;Name=MICRO.9449.C1_466;Note=Marker sequence: CCCCCTTCTGCATTATTCCCATCTTTTGGTTTACACCTAGTTCCATGGCCTCTTCGTTTT[T/C]GTTTTCTTCTTTTGGGGGTTTGGGGGAAGGTATCACATGTACAACAAGATGTACAGCAGC;
ST4.03ch09	Dundee	match	61157878	61157998	234	-	.	ID=MICRO.8557.C1_995;Note=type: MICRO;Name=MICRO.8557.C1_995;Note=Marker sequence: ACKTGTAGATATCTTGATTCGTTMGTGTAATTTTTCAACCCTTTAGGACAAAAGGGTTCT[A/G]CAGTTCATTCACATTGATCCCCAATATTTTGCATATGATATCAGTTCTTGATTTATGGCA;
ST4.03ch10	Dundee	match	141123	141243	221	-	.	ID=MICRO.1906.C1_431;Note=type: MICRO;Name=MICRO.1906.C1_431;Note=Marker sequence: AATGGGGTGAMGGAAAGGCGCTATGGTCTGTCRGRAGTGGGGAAATTTTTTGTACGTGAT[C/G]AAGATGGTGCATCCATGGGRCCATTGTTGGCTTTGCTTCAAGATAAAGTATTCATTAACA;
ST4.03ch10	Dundee	match	695877	695997	218	+	.	ID=MICRO.2880.C1_913;Note=type: MICRO;Name=MICRO.2880.C1_913;Note=Marker sequence: GGCACCAGAGTATGCAATTAGAGGCCAGSCAMCACGTAAATCAGATGTCTACAGTTATGG[T/C]GTTCTTCTGATAGAAATCGTCACTGGAAGATGCAACACAAACTCGCGTTTACCTATTGAC;
ST4.03ch10	Dundee	match	3392027	3392147	234	+	.	ID=MICRO.7465.C1_62;Note=type: MICRO;Name=MICRO.7465.C1_62;Note=Marker sequence: AAAAGTGAATATTATTCWACAAAGTTATAACAATTTTATTAAAATGGTTGTGCCAATTGT[A/T]GGTGAGCATGAGWCTGAAATTCTTCATGCTCAAACTCACATATGGAACCATATTTTTAGT;
ST4.03ch10	Dundee	match	5260086	5260206	209	-	.	ID=MICRO.2025.C1_140;Note=type: MICRO;Name=MICRO.2025.C1_140;Note=Marker sequence: ACATAATGCWWMAYAAAAACATGTGAAGCTGTTCYYYTTTTTCTGCAAAAGTGCTAATTT[A/T]ATCTCTGCCTTTCCAGAGATTCATTACTAAACAAACTGTTTAACTTAAWTTTTTTAATTA;
ST4.03ch10	Dundee	match	47493525	47493645	232	+	.	ID=MICRO.160.C2_1712;Note=type: MICRO;Name=MICRO.160.C2_1712;Note=Marker sequence: ATTCCTTGGTGCAATACATTGGCTCGCRAGCTTTTCCTCTTTGTGTATCTCCTTTTAGCT[C/G]AACAATCAATGAGTTCCAAAAACAAARGTTCTCTGGCRTTTAGAAGTCAATGCTATTCCT;
ST4.03ch10	Dundee	match	48165862	48165966	209	+	.	ID=MICRO.5331.C2_1034;Note=type: MICRO;Name=MICRO.5331.C2_1034;Note=Marker sequence: GTCAGCAACGGGAAAGGCACCAGTTCGCCGGAGCTCTCCATATTTTGCTCCTTCTCTCGC[T/C]GCGCGTTTCAACTGGCTCAGTGATCCCGGATGTCACTCCTCCTTTATGCTTTCGYTGCAG;
ST4.03ch10	Dundee	match	48820131	48820239	216	+	.	ID=MICRO.28.C3_478;Note=type: MICRO;Name=MICRO.28.C3_478;Note=Marker sequence: GTATAGGATCCGGAGATACATGGATTCAGAGATCCGTGCCATCATGGCACAGTACATGCC[T/C]TTGGATAATCAGGGAGAGGTGCCTAATCACATATCCCACGGAAATGTCTGATATTATTCC;
ST4.03ch10	Dundee	match	49774910	49775030	226	-	.	ID=MICRO.4875.C1_608;Note=type: MICRO;Name=MICRO.4875.C1_608;Note=Marker sequence: TCAGAGGACTATCATCTTCTTGATAAACAATGGTGGKTACACAATTGAAGTTGAGATTCA[T/C]GACGGACCTTACAATGTGATCAAGAACTGGAATTACACTGGACTAGTCGAYGCAATCCAC;
ST4.03ch10	Dundee	match	54072044	54072164	226	-	.	ID=MICRO.189.C28_570;Note=type: MICRO;Name=MICRO.189.C28_570;Note=Marker sequence: GTTTARTGGGACTGCAAATGATAAARTGGTGAAAGAGAAAGTGGAGAATTTGAAGAAATG[T/G]TTAGAGAGAGATGGGTTTAAGATAATTGGGGAATTTGAGTTGGCTAGGTATAATCCGCCA;
ST4.03ch10	Dundee	match	54747000	54747120	215	+	.	ID=MICRO.189.C2_908;Note=type: MICRO;Name=MICRO.189.C2_908;Note=Marker sequence: GAGAKTTACGGTACATTKRATAAGCCATCTCAGAAGAAGAGGGGATATCTATTGCYTAGG[C/G]CCAAGATGGCCAATGCTGATCTKGCTAGGATCATCAACTCKGATGAGGTTCAATCTGTTG;
ST4.03ch10	Dundee	match	55066231	55066344	210	-	.	ID=MICRO.4342.C1_1279;Note=type: MICRO;Name=MICRO.4342.C1_1279;Note=Marker sequence: TGAGAAAGATATCGARAGGGAGAAAAGGAGAAGTGAGAATCCTGAAGCCATGGAKGAAGA[T/C]GTTGAAGACGAGGTACCTGAGATCAAGGCTGCTCATTTTGAGGAAYCAATGAAGTATGCT;
ST4.03ch10	Dundee	match	55160645	55160765	232	+	.	ID=MICRO.43.C3_275;Note=type: MICRO;Name=MICRO.43.C3_275;Note=Marker sequence: CTTTCCGTGTTTGTTGACACTTACAAAACCGGAACCATTCCAGACAAGGATATTTTGGTT[T/C]TGATCAAGGAGAACTTTGACTTCAGGCCTGGAATGATGTCAATTAACCTTGACTTGAAGA;
ST4.03ch10	Dundee	match	57271656	57271776	226	+	.	ID=MICRO.319.C4_442;Note=type: MICRO;Name=MICRO.319.C4_442;Note=Marker sequence: TCTACCACTAGAGCCATATGAGTGGTATCTGGACCTGAGGCGCTATGGTACTGTAAAGCA[T/C]AGTGGTTTYGGTTTAGGCTTTGAACGAATGATTCTGTTTGCCACCGGRATAGAAAACATT;
ST4.03ch10	Dundee	match	58305726	58305846	221	-	.	ID=MICRO.283.C1_613;Note=type: MICRO;Name=MICRO.283.C1_613;Note=Marker sequence: CGAYCCAACCGGCCGGATCTTATGCTTCCTCACATTCGCTTCTTTCACTATCCCTKCAAG[A/C]TCTTCAATTGACTCGGGTTGCAAAAARGTCCGAGTTCGAACCTCRTGGGTCCCACTCCAA;
ST4.03ch10	Dundee	match	58832308	58832428	207	+	.	ID=MICRO.1777.C3_916;Note=type: MICRO;Name=MICRO.1777.C3_916;Note=Marker sequence: AGAGGTGGGAGGAGAGTTTAGCATATTTGATGGTTCAGTGACTGGAACTAATGTGGAGTT[T/G]SMRGARGGAAAATTGATTGTGCAGAAATGGCGATTTGGKWACTGGCCTGATGGTTTACAT;
ST4.03ch10	Dundee	match	59177714	59177834	226	-	.	ID=MICRO.6501.C1_478;Note=type: MICRO;Name=MICRO.6501.C1_478;Note=Marker sequence: AAAGYTACCTGCAGATGAACCTCCTATCCTTCCTCCATTACCTTTGGTCCTTAAGACTGA[A/G]AAGCGCAAAGCACCRTATGTAACACCTCAATCAAAGAAGTTTGAGTACAGAGACTGGGAT;
ST4.03ch11	Dundee	match	1281014	1281134	224	-	.	ID=MICRO.1095.C2_1133;Note=type: MICRO;Name=MICRO.1095.C2_1133;Note=Marker sequence: ATTTTTYTGKTTATTTGCCAGTTGAATTGTATTTTCATACAGCAAGGCCTTATACATTGT[T/C]TATGATTTGGCAATGCTGTGTTACAAAACAATGTTATTCTTWTTAATAACAAAGATAATG;
ST4.03ch11	Dundee	match	3216264	3216384	234	-	.	ID=MICRO.4363.C2_306;Note=type: MICRO;Name=MICRO.4363.C2_306;Note=Marker sequence: CATGAAACTGCATATACCAAGATCGTGGAGAAGCTACTCGAGGTTGATCCTGATGGCGCC[A/G]TATTGGCTATTGGTGACATGATGAGGAAAAATATYTCAATSCCTGCTCATCTGATGTATG;
ST4.03ch11	Dundee	match	5532921	5533041	229	-	.	ID=MICRO.75.C1_747;Note=type: MICRO;Name=MICRO.75.C1_747;Note=Marker sequence: GGATGAGAGGAGAGAGAAGCGACATTTGCATGATACAMATGATAGGAGGAAGCATTCCCG[T/C]GATTCAGATGACAGGAGGAAACGTTCCCGTGATTCTGACGATAAGAGGAAGCACACCCAC;
ST4.03ch11	Dundee	match	13771552	13771672	234	-	.	ID=MICRO.5551.C3_761;Note=type: MICRO;Name=MICRO.5551.C3_761;Note=Marker sequence: CCCRGTGGAGGACGGTTCAGTCCRGTTCAGTTAGGTTCAATGGTTTTGCAGCAGTCACAG[C/G]CGGTTCAACAATTGGGGTCAAATATGGGAATGTTGTCATCAATGAATGCATATAATAATA;
ST4.03ch11	Dundee	match	14665488	14665607	217	+	.	ID=MICRO.1169.C1_977;Note=type: MICRO;Name=MICRO.1169.C1_977;Note=Marker sequence: RGTGYYACATTTACTAAAGCAGAYATGCTACTTCCGCATCAGATATTGGAGTCSAGCTTG[A/G]GCTCACCATACGAGCAACCAAATCCYGTTTTCCTGGCGAGTGACCAATTCAATCTGTCAT;
ST4.03ch11	Dundee	match	17070797	17070903	205	+	.	ID=MICRO.8385.C4_695;Note=type: MICRO;Name=MICRO.8385.C4_695;Note=Marker sequence: GTGGACTTAGCAGGGAGGGTGAACAGGAATTCACCATTGCTGACCCTGCCACTGAGGATA[T/C]CGTTAAGCCTGCTTCCAAACACACCATTGAATTTCCAGTTACTGAGAAGARTAATTTGGT;
ST4.03ch11	Dundee	match	17614678	17614797	220	-	.	ID=MICRO.357.C4_1462;Note=type: MICRO;Name=MICRO.357.C4_1462;Note=Marker sequence: YGCGAAGTGCTTCAAGTAAACAACATKKTATTGGATTCAACAATGTTACCTTTTGACTGA[T/G]GCTGTAGTTTACTCTGGTTTTGTCCTCCCAAATTTACYTAGATTCTKGTTTTAAACACTA;
ST4.03ch11	Dundee	match	26772017	26772137	232	-	.	ID=MICRO.1124.C1_1254;Note=type: MICRO;Name=MICRO.1124.C1_1254;Note=Marker sequence: CCTCAGCAAAGTGCCCAGCSTRTTCCTGGATATGGTCAGCCTGTGCCACAACAACCTCTT[A/G]CTTATGCTCAAGCWGCCCCTGTTGGAGGTTACAGTTCCTACCCTTCACAGCCCACTTACA;
ST4.03ch11	Dundee	match	30891933	30892053	237	-	.	ID=MICRO.10953.C1_310;Note=type: MICRO;Name=MICRO.10953.C1_310;Note=Marker sequence: GGGTTTGCTTTTGCTGGTTATGCTGCCGGTATTGYTACGTATCTTGCAGTACATAATCTC[A/G]ACATCTCACTCCCTACAGCTCTGGCTCAAATTCCTTTCCTTCATGGATCTTGATGTCATT;
ST4.03ch11	Dundee	match	35913447	35913567	224	+	.	ID=MICRO.2166.C1_624;Note=type: MICRO;Name=MICRO.2166.C1_624;Note=Marker sequence: CTTATCTGCAGGYTATGAAGCTTATGTAGAGAAAGCTAARAGGTCATGCATGGATTATGG[T/G]TTTCACATGGCAATTACAAAATGGAATGAAACTGTTTCARAGGAGATGGAAATTATGGTC;
ST4.03ch11	Dundee	match	38794481	38794599	234	+	.	ID=MICRO.6432.C2_339;Note=type: MICRO;Name=MICRO.6432.C2_339;Note=Marker sequence: GRTGCAGCAGAAGGTGAAGTTATAAGTGGGGAAATGATTTCCAATATAGGGGGAGATTAT[A/T]GGTAGCATATAATTGGTAATCATTACTAATCTTGAAAACATGKATTGTTAGATAAAGTTG;
ST4.03ch11	Dundee	match	40163564	40163673	211	+	.	ID=MICRO.2270.C1_388;Note=type: MICRO;Name=MICRO.2270.C1_388;Note=Marker sequence: GARAAAAAAAMCAAGARAAWTTCTGGRTTCTGATCAGAACTCAAAAGGGTGTCCGAAAAA[T/C]CACACAATTAACCAAACAAATTTATGGGTTTTGATCAGAACTCAAAAGGGTGTTCCGAAA;
ST4.03ch11	Dundee	match	41041854	41041973	217	+	.	ID=MICRO.37.C23_471;Note=type: MICRO;Name=MICRO.37.C23_471;Note=Marker sequence: YTTGAGAAGGAGCCCAAGTTTTTGAAGAATGGKGATGCCGGTATGGTTAAGATRWTTCCC[A/C]CCAAGCCCATGGTTGTTGAGMCCTTSGMTGAGTMCCCMCCATTGGGACGTTTTGCTGTGA;
ST4.03ch11	Dundee	match	41239941	41240061	226	+	.	ID=MICRO.6802.C1_383;Note=type: MICRO;Name=MICRO.6802.C1_383;Note=Marker sequence: GCAGTCCCCACAAAGAGCATTTTTGCAGTCTACAGCCGAGCAGCGAAGGAACAGCTCATC[A/G]ACATGSCATATTGATCCAGTTTTGAATAGTTCTGCTAGAATATTTAGCTCTGCTGCYCTA;
ST4.03ch11	Dundee	match	42674116	42674236	210	-	.	ID=MICRO.10652.C2_1147;Note=type: MICRO;Name=MICRO.10652.C2_1147;Note=Marker sequence: TAGGTATACAGGGGCACATAGCTACMCCAGCCAGAGTGTATATGAGGCACCTAGCACGGT[T/C]TCATATGCTCCAGCTTATAGCGGTACTCACACTCAAAGTCCGGCTATACTTGCTCCMCAA;
ST4.03ch11	Dundee	match	42674151	42674271	213	-	.	ID=MICRO.10652.C2_1112;Note=type: MICRO;Name=MICRO.10652.C2_1112;Note=Marker sequence: AGGAATCCTCCTCAATCACATCARGCTCCMCCMATTAGGTATACAGGGGCACATAGCTAC[A/C]CCAGCCAGAGTGTATATGAGGCACCTAGCACGGTYTCATATGCTCCAGCTTATAGCGGTA;
ST4.03ch11	Dundee	match	44427880	44427999	220	-	.	ID=MICRO.8378.C2_459;Note=type: MICRO;Name=MICRO.8378.C2_459;Note=Marker sequence: ACCCAAACTGGGCAATGCAAATGCATAGTCAGGTSGGAACAACGCCAATGTCAATGTTYT[T/C]TGCTGCAGCATCATCAGGATTYTCAACTCCGGCTACCACTGYTTCGGCCTCTCAAATGTY;
ST4.03ch12	Dundee	match	647686	647803	232	-	.	ID=MICRO.6225.C1_289;Note=type: MICRO;Name=MICRO.6225.C1_289;Note=Marker sequence: AASGTATTTTTGTGGTTATGATGATATTTACTGTTTGTTCATGGGGAGTTTGAACAACTT[A/G]TGTGCACAAATCAAACAATATGGGCTATCACCWAAAGGTACAAATGAAGCCATGCTAGTT;
ST4.03ch12	Dundee	match	1317802	1317921	222	+	.	ID=MICRO.1101.C1_254;Note=type: MICRO;Name=MICRO.1101.C1_254;Note=Marker sequence: AGCWGCTTCACTCAACGTCTCCGATTTAACAACCTTCAAACTTCTAGAAACTTCCGGTGT[A/T]TCCGCCGTTTCCGGCGTYGCACCTCCGCCGAATCTAAAAGGYGCGTTGACGATCATCGAT;
ST4.03ch12	Dundee	match	1872508	1872628	229	-	.	ID=MICRO.1639.C1_470;Note=type: MICRO;Name=MICRO.1639.C1_470;Note=Marker sequence: GATTGAAACGTGAGATCCGACGAAACCGGCGGCGCCGGTGACGAGTACGGACATGCCGTT[A/G]ACACGGTGGATTTGGGCGGAATCACGRACTTGTTTCTCCCAATGAAGACTACCCCATGTG;
ST4.03ch12	Dundee	match	2231628	2231748	226	+	.	ID=MICRO.254.C1_1954;Note=type: MICRO;Name=MICRO.254.C1_1954;Note=Marker sequence: GACAATTCCGATGGCAATTCCKGCCTCCTCCRGCRAGTGAAATTTGGGGCTTAAAGCCTC[C/G]TAAAATCAAACTAGAAAAAAGGGATTTGCCTSTCATCTCTCTGCATTCCCGAAATYGGAA;
ST4.03ch12	Dundee	match	2447825	2447945	226	-	.	ID=MICRO.7683.C1_729;Note=type: MICRO;Name=MICRO.7683.C1_729;Note=Marker sequence: CTGAGAAGAAGCCATTGTTTTCTGCCGGTTCATTACGGAAATAGACCGGCTCGGGGAAGT[T/C]TCACGGTCCAGTGTGAACCGGAYCGATGAAGCCRAAGACGACGAAGTTCTAGATGTCGAC;
ST4.03ch12	Dundee	match	2447912	2448032	221	-	.	ID=MICRO.7683.C1_642;Note=type: MICRO;Name=MICRO.7683.C1_642;Note=Marker sequence: ACTACTCCGTCGATTATCCATTTTCTTATGCATACTACAACGGAAYGAACCTGGATGATT[T/C]GTCGGCGAACACATACACGTCTTCTTCTGAGAAGAAGCCATTGTTTTCTGCCGGTTCATT;
ST4.03ch12	Dundee	match	3757322	3757442	226	-	.	ID=MICRO.6280.C3_1387;Note=type: MICRO;Name=MICRO.6280.C3_1387;Note=Marker sequence: CCTTTSGGGATATACAGGAACTGATRACATTTYTACCTGCTTCCCAAAGGCAATCAATGG[T/C]AAATGTATTCTYTGTTTATTTTCCCCATCAAACTGTATTATTTTTCTTTYTATTTGCTTA;
ST4.03ch12	Dundee	match	6982628	6982748	232	+	.	ID=MICRO.88.C1_432;Note=type: MICRO;Name=MICRO.88.C1_432;Note=Marker sequence: TATMCRGAAGTTGGGTTGGTGAGAAATGGGTTTCCGATWTTCCGTCAACAACCGGCCATG[A/G]TGAGCAACAGAAGCAGCCCTGCAGAGTCCTCTATTGGGGAAACCGTTGTTCAATCGCCGT;
ST4.03ch12	Dundee	match	55310612	55310732	210	-	.	ID=MICRO.5927.C1_506;Note=type: MICRO;Name=MICRO.5927.C1_506;Note=Marker sequence: TTAGGTGGAAGAAGTGGAGCTTCAGGATCATAAGGCATGGTAAGACATTTTTCCCAAAAA[A/T]MAGAAAATGTGCTGAATGGAYGGCCTTCATCATCGACAACTTCCCATGGTTCATATAGCA;
ST4.03ch12	Dundee	match	57068360	57068479	228	+	.	ID=MICRO.2400.C3_959;Note=type: MICRO;Name=MICRO.2400.C3_959;Note=Marker sequence: TGGGCCAAATACCAGTTCCASCAACTACCAGTTTCCACCAGCAGAGTGGATATGACGCTT[T/C]TACGAGCTATGAACCTCGCGGGGCTGAAAGCTATAACCAACGGGGTGGTGGAAGGGCCTY;
ST4.03ch12	Dundee	match	57358586	57358705	220	-	.	ID=MICRO.1094.C2_672;Note=type: MICRO;Name=MICRO.1094.C2_672;Note=Marker sequence: YGTKGGSGATTTACAAAAAATGATYCAGAGAAAACMCAGTGAAAGCAGATTGAAAGAGCG[A/C]GTTACACMAAACGACRTAGCTACTCTGCTTTACTCATCTGGKACTACCGGAGCAAGCAAA;
ST4.03ch12	Dundee	match	58096383	58096503	234	+	.	ID=MICRO.12126.C1_799;Note=type: MICRO;Name=MICRO.12126.C1_799;Note=Marker sequence: TATCATATGGAGTGCATAAAGCAGTGGTTTAAGCTCAAGAACTGGTGCCCTATCTGTAAG[A/G]CTGCAGTAGAATCATCGAAAAYGACATYTTAGTTGCAAAATCTTTAGATACCTTAAAAAC;
ST4.03ch12	Dundee	match	59567069	59567189	218	+	.	ID=MICRO.7584.C1_1423;Note=type: MICRO;Name=MICRO.7584.C1_1423;Note=Marker sequence: CATATGGASGATCGAACCAGCYTTATGSCGSCATGGGGATGAACAGACCTATGAACAACA[T/C]GGGCATGGGAATGAACATGGGTCAAGGATTTCAGATGCAACAGSCTTCCGGATTCCCCCC;
ST4.03ch00	Dundee	match	23398252	23398372	221	-	.	ID=MICRO.2874.C1_528;Note=type: MICRO;Name=MICRO.2874.C1_528;Note=Marker sequence: TACTAATGGTGATGGTGTTATAAGTTTTAATGAGTTTGCTAATATTATGGGAAGATCTGC[A/T]GCTGATGTTCTTGGATTAACGGTTTYSTAATCAGAAACGGATTCARGATTTGAACTWTAC;
ST4.03ch00	Dundee	match	26730960	26731058	205	-	.	ID=MICRO.1046.C23_349;Note=type: MICRO;Name=MICRO.1046.C23_349;Note=Marker sequence: STTGSTGKSKMRMSRCAAACGCGTATTGTTCTCCTGGATATTGTCAGAWGCAATGTCCAG[A/G]TCCATACCCAGAGGGACGATGCGGATGGCAAGCTAATGGTAAATCATGTCCTACTGGTAC;
ST4.03ch00	Dundee	match	29321882	29322002	212	-	.	ID=MICRO.602.C2_342;Note=type: MICRO;Name=MICRO.602.C2_342;Note=Marker sequence: ATTAATARTAATYCAARSGGACCTCAACGTGCAATCGCTGTTGAGCTTGATGTCTCTGCT[A/G]ATAGTACTACCATKGAGTCTGCTGTTCAAATAGCTTGGGATGCAYTTGGACGTATWGATG;
ST4.03ch00	Dundee	match	36189838	36189958	226	+	.	ID=MICRO.11159.C3_484;Note=type: MICRO;Name=MICRO.11159.C3_484;Note=Marker sequence: TTTATAATATCAGAGTACGTATTTTAAATAAAACATGATGTTGGTTGGTCACTTTYTTTC[A/C]CCTGTTCAAAGTTCAAACCAATATTGGTCACTACTGCATTATTGSTGAGGTYTGRGGRGA;
ST4.03ch00	Dundee	match	47750755	47750875	232	-	.	ID=MICRO.8335.C3_132;Note=type: MICRO;Name=MICRO.8335.C3_132;Note=Marker sequence: CATGTTTTCTCTASCAGGCAYGGYGTTTTCGGACTTGTCCGATGATTTCTACCACCATAT[T/C]TGTCCCAAAGCTTTACCAACCATTAAACGGGTTGTTGAGGATGCAGTCAGAAAAGAGAGA;

## Sheet: POPA_1_SNPs_DM V3 superscaffold
##gff-version 3
#File contains information of Best BLASTN hits of oligo-nucleotide pooled assay (OPA) markers against DM Version 3 superscaffolds
#seqid	source	type	start	end	score	strand	phase	attributes
PGSC0003DMB000000001	Dundee	match	3668426	3668546	224	+	.	ID=MICRO.135.C8_1268;Note=type: MICRO;Name=MICRO.135.C8_1268;Note=Marker sequence: TCAGTRAGGACTTGCCATCATTAGTTTCCTTTTGGGGAGGGGATGGGGGTAGAATCATGT[T/C]TGGTTTAGATSATCATATCKTTAATTGTTGTCAAAATTGCTTATACCTAAATATCAACTC;
PGSC0003DMB000000001	Dundee	match	3887714	3887834	232	+	.	ID=MICRO.10001.C1_490;Note=type: MICRO;Name=MICRO.10001.C1_490;Note=Marker sequence: GGAAACAGATCCGTTAGACATGTCTGAAGAAGCCAAAGCTGAGAGGTGGTTCCAGCGTGT[A/T]GCTCAGATAAAAGACATATCTGAATTGAGTCAAATCCCAGATGAAGACTTCCCATCTATT;
PGSC0003DMB000000003	Dundee	match	519251	519371	240	+	.	ID=MICRO.11608.C1_1083;Note=type: MICRO;Name=MICRO.11608.C1_1083;Note=Marker sequence: TAGCTTGCGATCAACGGAGCAAGAACGTAGGGTGGTAAATACCTTCATTCAAACGCTAAT[T/C]GATGATCCAAGTAGCTTGGCTGGTCAATTGGTTGATACCTTTTCAGAAATAGTATCCAGC;
PGSC0003DMB000000004	Dundee	match	1578726	1578846	226	+	.	ID=MICRO.1009.C1_661;Note=type: MICRO;Name=MICRO.1009.C1_661;Note=Marker sequence: AGAYCTCTTTAAACCTGACAGGGTTCTAATTGGAGGCCGGGAAACTCCAGGAGGCCAGAA[A/G]GCTATCCAAGCATTGAAGGATGTTTATGCTCATTGGGTTCCTGAARGCAATATCATTACC;
PGSC0003DMB000000004	Dundee	match	2327559	2327678	236	-	.	ID=MICRO.2743.C1_617;Note=type: MICRO;Name=MICRO.2743.C1_617;Note=Marker sequence: CATGGAAGAATTCGTTGCCAAAGGTGGGATGATTGGGACTACCATTGGTCCCAAGGGAAT[A/C]ATTGAATCYGATAAAGATTCATACAATTATCAGAAAGCATTGCAGGATAAGAAAGTTGAM;
PGSC0003DMB000000004	Dundee	match	3009236	3009356	229	-	.	ID=MICRO.3240.C2_431;Note=type: MICRO;Name=MICRO.3240.C2_431;Note=Marker sequence: TGCCGTCGTCGCTGCCCCTGGTGGCGCAGCCGCAGATGCTCCACCTGTGGTTGAGGAGAA[A/G]ACGGAATTTGATGTAGTCATCGATGAAGTACCGAGTAATGCTAGAATTGCRACTATTAAG;
PGSC0003DMB000000004	Dundee	match	3431058	3431176	222	+	.	ID=MICRO.6908.C1_898;Note=type: MICRO;Name=MICRO.6908.C1_898;Note=Marker sequence: CTCCTGTATCTCCGATRATTATGTACTTGAAGAGATAGTCGTAAGACATTTTCCGATGAA[A/G]AGAAGCGCCGGAGCAGAGTTAKGCAGTCGGAGAAGTTAAGACAGTTGGAAAAGAGTCAAA;
PGSC0003DMB000000005	Dundee	match	683307	683427	224	-	.	ID=MICRO.2321.C2_157;Note=type: MICRO;Name=MICRO.2321.C2_157;Note=Marker sequence: ATATACATTGGAAATTACAAACAGACAAACCTTTCACAACAGCTATTCTTCAGCTTATTG[A/C]CTTACATAGCTCAACTTTCCCATACTTKYACAATTGAAGAARATGAACCTGAAAACCAAC;
PGSC0003DMB000000008	Dundee	match	1055584	1055704	226	-	.	ID=MICRO.189.C28_570;Note=type: MICRO;Name=MICRO.189.C28_570;Note=Marker sequence: GTTTARTGGGACTGCAAATGATAAARTGGTGAAAGAGAAAGTGGAGAATTTGAAGAAATG[T/G]TTAGAGAGAGATGGGTTTAAGATAATTGGGGAATTTGAGTTGGCTAGGTATAATCCGCCA;
PGSC0003DMB000000008	Dundee	match	1730540	1730660	215	+	.	ID=MICRO.189.C2_908;Note=type: MICRO;Name=MICRO.189.C2_908;Note=Marker sequence: GAGAKTTACGGTACATTKRATAAGCCATCTCAGAAGAAGAGGGGATATCTATTGCYTAGG[C/G]CCAAGATGGCCAATGCTGATCTKGCTAGGATCATCAACTCKGATGAGGTTCAATCTGTTG;
PGSC0003DMB000000008	Dundee	match	2049771	2049884	210	-	.	ID=MICRO.4342.C1_1279;Note=type: MICRO;Name=MICRO.4342.C1_1279;Note=Marker sequence: TGAGAAAGATATCGARAGGGAGAAAAGGAGAAGTGAGAATCCTGAAGCCATGGAKGAAGA[T/C]GTTGAAGACGAGGTACCTGAGATCAAGGCTGCTCATTTTGAGGAAYCAATGAAGTATGCT;
PGSC0003DMB000000008	Dundee	match	2144185	2144305	232	+	.	ID=MICRO.43.C3_275;Note=type: MICRO;Name=MICRO.43.C3_275;Note=Marker sequence: CTTTCCGTGTTTGTTGACACTTACAAAACCGGAACCATTCCAGACAAGGATATTTTGGTT[T/C]TGATCAAGGAGAACTTTGACTTCAGGCCTGGAATGATGTCAATTAACCTTGACTTGAAGA;
PGSC0003DMB000000009	Dundee	match	1606330	1606449	220	+	.	ID=MICRO.357.C4_1462;Note=type: MICRO;Name=MICRO.357.C4_1462;Note=Marker sequence: YGCGAAGTGCTTCAAGTAAACAACATKKTATTGGATTCAACAATGTTACCTTTTGACTGA[T/G]GCTGTAGTTTACTCTGGTTTTGTCCTCCCAAATTTACYTAGATTCTKGTTTTAAACACTA;
PGSC0003DMB000000009	Dundee	match	2150224	2150330	205	-	.	ID=MICRO.8385.C4_695;Note=type: MICRO;Name=MICRO.8385.C4_695;Note=Marker sequence: GTGGACTTAGCAGGGAGGGTGAACAGGAATTCACCATTGCTGACCCTGCCACTGAGGATA[T/C]CGTTAAGCCTGCTTCCAAACACACCATTGAATTTCCAGTTACTGAGAAGARTAATTTGGT;
PGSC0003DMB000000010	Dundee	match	193441	193561	213	-	.	ID=MICRO.270.C4_1443;Note=type: MICRO;Name=MICRO.270.C4_1443;Note=Marker sequence: TTGCAATGTAWATATAAACCTAGTCCAAAATGGTCCGGATGAGTTTGTTTCACTGCACTG[A/G]AAGTATGGTGCATGAACACATTCCATGTATGTTTGATYTYTGACTAAAGCTTTTRACATT;
PGSC0003DMB000000010	Dundee	match	2590749	2590869	216	-	.	ID=MICRO.2058.C1_120;Note=type: MICRO;Name=MICRO.2058.C1_120;Note=Marker sequence: CCGGTGTTCTCCGGCATCCATAATCATTTCTGGCAACAACGTCATCCAGATCTCCGGCAG[A/C]AACAATGGCGCACCACAACAAAACGACGTCGTTGATTACTCAACAAGTTCCTCTAGTCAT;
PGSC0003DMB000000013	Dundee	match	431841	431961	229	+	.	ID=MICRO.3688.C1_127;Note=type: MICRO;Name=MICRO.3688.C1_127;Note=Marker sequence: AATTCGTGTCTGTAAAAGTGAAGTGAAAATTAGGGTTAAGGTTAGGGTTCCGTGCTAAGA[A/G]TCGAGTGCGGGGGCCATTCGGAGCATACGATGTACGCCGATCGGGTGGAGGCRGTGACGA;
PGSC0003DMB000000013	Dundee	match	1631362	1631482	234	-	.	ID=MICRO.1213.C1_602;Note=type: MICRO;Name=MICRO.1213.C1_602;Note=Marker sequence: TGCATTGTTGTTCTCAATTGCTATAAGCTTTTTTACAGCAGATTCGGTCTCATACCTTCC[A/C]AMMATAGTATTTGGGACATATTTAGGCTGGATTTACCTAAGATACTGGCAGAAGAAACCA;
PGSC0003DMB000000017	Dundee	match	113760	113879	217	+	.	ID=MICRO.37.C23_471;Note=type: MICRO;Name=MICRO.37.C23_471;Note=Marker sequence: YTTGAGAAGGAGCCCAAGTTTTTGAAGAATGGKGATGCCGGTATGGTTAAGATRWTTCCC[A/C]CCAAGCCCATGGTTGTTGAGMCCTTSGMTGAGTMCCCMCCATTGGGACGTTTTGCTGTGA;
PGSC0003DMB000000017	Dundee	match	311847	311967	226	+	.	ID=MICRO.6802.C1_383;Note=type: MICRO;Name=MICRO.6802.C1_383;Note=Marker sequence: GCAGTCCCCACAAAGAGCATTTTTGCAGTCTACAGCCGAGCAGCGAAGGAACAGCTCATC[A/G]ACATGSCATATTGATCCAGTTTTGAATAGTTCTGCTAGAATATTTAGCTCTGCTGCYCTA;
PGSC0003DMB000000017	Dundee	match	1746022	1746142	210	-	.	ID=MICRO.10652.C2_1147;Note=type: MICRO;Name=MICRO.10652.C2_1147;Note=Marker sequence: TAGGTATACAGGGGCACATAGCTACMCCAGCCAGAGTGTATATGAGGCACCTAGCACGGT[T/C]TCATATGCTCCAGCTTATAGCGGTACTCACACTCAAAGTCCGGCTATACTTGCTCCMCAA;
PGSC0003DMB000000017	Dundee	match	1746057	1746177	213	-	.	ID=MICRO.10652.C2_1112;Note=type: MICRO;Name=MICRO.10652.C2_1112;Note=Marker sequence: AGGAATCCTCCTCAATCACATCARGCTCCMCCMATTAGGTATACAGGGGCACATAGCTAC[A/C]CCAGCCAGAGTGTATATGAGGCACCTAGCACGGTYTCATATGCTCCAGCTTATAGCGGTA;
PGSC0003DMB000000018	Dundee	match	2720355	2720475	240	+	.	ID=MICRO.10924.C1_458;Note=type: MICRO;Name=MICRO.10924.C1_458;Note=Marker sequence: CTTACCATCCAAGCAGCTCCCTCTTGTCTGTAATTAGCTTTGTTGTTAAGCTGCAATGAA[T/G]AGAACATCTTACTTGAGCTGTCACATTTCGTTTTACATATGATGTTCGGCACTAATAACT;
PGSC0003DMB000000021	Dundee	match	226015	226135	240	-	.	ID=MICRO.8308.C3_951;Note=type: MICRO;Name=MICRO.8308.C3_951;Note=Marker sequence: GAAGAGCTGTGGGATGATGAGATCTAAGGTCACAGTATGAGTTAACTGTCAAAGATAGGC[A/G]AATCTTAATCCATTTGTCTCAGAGATTCAAGCTTCTTGTGCACTTCCTTTTCCTTTGAAC;
PGSC0003DMB000000021	Dundee	match	1441826	1441939	220	+	.	ID=MICRO.11454.C1_754;Note=type: MICRO;Name=MICRO.11454.C1_754;Note=Marker sequence: AGACAGCACAAAGGATGAGCTTGGATCTGGTAACATCAATTCAACAAGTGGAAGAAGTCA[A/G]CCAAAAATMCGAAGGACTAAAAGCGTGCATTCGAGTAGTTCTAGTCTGAAAGGRWYMAAG;
PGSC0003DMB000000026	Dundee	match	774113	774233	232	-	.	ID=MICRO.371.C1_292;Note=type: MICRO;Name=MICRO.371.C1_292;Note=Marker sequence: AAAAGATAATTAYCCATGTGGGCAGCAGKKGCTGATTCACAATGGTAAAGTGCTGAAGGA[T/C]GAAAGTACACTATTGGAAAACAATGTCTCTGAGGATGGTTTTCTTGTTGTCATGCTTAGC;
PGSC0003DMB000000032	Dundee	match	637736	637856	224	-	.	ID=MICRO.4979.C2_443;Note=type: MICRO;Name=MICRO.4979.C2_443;Note=Marker sequence: TTCTCCCAAGTCCTCGTCTATGTCAAGATTGATAGGRACCTGCGCTGGGGGATCAGTGTT[T/C]GGATCATACAAAGGAGACATGTATGGGTGTKRAAGTGCTTCCATAACACTAATTCTTTTG;
PGSC0003DMB000000032	Dundee	match	2090830	2090950	224	-	.	ID=MICRO.1689.C4_596;Note=type: MICRO;Name=MICRO.1689.C4_596;Note=Marker sequence: AGACATTTGTAGTGAGCTACTACCAACAGCCAATATCGAGGAGAGTGACGAGAAACTTGA[A/T]GATTCATTATCTACMAATATCAGTAACATTGGTCAGACTGTTGTAGTTTCTSTTGASGAG;
PGSC0003DMB000000033	Dundee	match	1219025	1219145	226	-	.	ID=MICRO.5981.C1_120;Note=type: MICRO;Name=MICRO.5981.C1_120;Note=Marker sequence: CCTCCAACTYTCCAYCACCAATYTTTCCCAGTCTATAAAGCTCTAATCAAAGTTCCCCAT[T/C]TTTCTTAATCARACAGTTCAATTTCTTGATTCAATAATCTAAAACCCYAAAACCAAAAAT;
PGSC0003DMB000000034	Dundee	match	577191	577311	234	-	.	ID=MICRO.12126.C1_799;Note=type: MICRO;Name=MICRO.12126.C1_799;Note=Marker sequence: TATCATATGGAGTGCATAAAGCAGTGGTTTAAGCTCAAGAACTGGTGCCCTATCTGTAAG[A/G]CTGCAGTAGAATCATCGAAAAYGACATYTTAGTTGCAAAATCTTTAGATACCTTAAAAAC;
PGSC0003DMB000000034	Dundee	match	1314989	1315108	220	+	.	ID=MICRO.1094.C2_672;Note=type: MICRO;Name=MICRO.1094.C2_672;Note=Marker sequence: YGTKGGSGATTTACAAAAAATGATYCAGAGAAAACMCAGTGAAAGCAGATTGAAAGAGCG[A/C]GTTACACMAAACGACRTAGCTACTCTGCTTTACTCATCTGGKACTACCGGAGCAAGCAAA;
PGSC0003DMB000000034	Dundee	match	1605215	1605334	228	-	.	ID=MICRO.2400.C3_959;Note=type: MICRO;Name=MICRO.2400.C3_959;Note=Marker sequence: TGGGCCAAATACCAGTTCCASCAACTACCAGTTTCCACCAGCAGAGTGGATATGACGCTT[T/C]TACGAGCTATGAACCTCGCGGGGCTGAAAGCTATAACCAACGGGGTGGTGGAAGGGCCTY;
PGSC0003DMB000000035	Dundee	match	154572	154692	229	+	.	ID=MICRO.6214.C3_413;Note=type: MICRO;Name=MICRO.6214.C3_413;Note=Marker sequence: ACAAGCTCATTTCCTTTTCACTTGACAACTTCTTCTTTATCTGTTCGAAACCATTTGGTG[T/C]ATTTGCAACCATTGAGTTTTGCCCCAASATTTCCACTCCSTGCTTTCTRCAASATGATGT;
PGSC0003DMB000000036	Dundee	match	675404	675524	237	-	.	ID=MICRO.5011.C1_994;Note=type: MICRO;Name=MICRO.5011.C1_994;Note=Marker sequence: AGGCCACCAACACAATTTTGAAAAGAACTTGCTGAAATGTAGTTGGTCGCCTGATGGAAG[T/G]AAGGTAACAGGTGGGAGTTCTGATCGCATGGTYTATGTTTGGGACACAACATCTAGGCGG;
PGSC0003DMB000000037	Dundee	match	1959897	1960017	229	-	.	ID=MICRO.3706.C1_315;Note=type: MICRO;Name=MICRO.3706.C1_315;Note=Marker sequence: AGCAAAATTGGTTTTGAAGCCTTTAGCTCCCGAACGTCGATGGAAGCTCATATGTGAGCC[A/G]TTGCRTCATGAAGTGCGCCTTCTATCAAAGAAGATCCCAGTTACAAAATTTCTGAATCTT;
PGSC0003DMB000000039	Dundee	match	549878	549984	221	+	.	ID=MICRO.1881.C1_276;Note=type: MICRO;Name=MICRO.1881.C1_276;Note=Marker sequence: YSRCSSYSWYWTYYTCCTCCACGTACGCCCTACATCCGTCCTCTACGGAGCTGATTGGGG[C/G]GCTATAGACGTCTCTATTGACACAACGGATGARAARTCGAAGCAGAAACTGGAAGAAGAT;
PGSC0003DMB000000039	Dundee	match	1389063	1389183	226	-	.	ID=MICRO.550.C1_337;Note=type: MICRO;Name=MICRO.550.C1_337;Note=Marker sequence: TGCGGGTCAACCCGGAACYGGGAAGACAGSTATAGCTATGGGTATGGCTAAATCGTTAGG[A/G]CAAGAAACCCCTTTTGCTATGCTTGCTGGTAGCGAACTTTATTCACTTGATATGTCGAAA;
PGSC0003DMB000000039	Dundee	match	1706085	1706205	229	-	.	ID=MICRO.4498.C2_779;Note=type: MICRO;Name=MICRO.4498.C2_779;Note=Marker sequence: GGAAATTGCAAATGGTGCCCAGCTTGCTGGCCTTGATGCAGTGAAGCTAATTGGTTTGAT[T/C]GTAAAAGCTGCAAGCACAGCTCGRATGCACAAGAAGAATTGCAGGCAGTTTGCGCAGCAT;
PGSC0003DMB000000039	Dundee	match	1706421	1706540	231	-	.	ID=MICRO.4498.C2_443;Note=type: MICRO;Name=MICRO.4498.C2_443;Note=Marker sequence: AGCTGACTATGTGGGAGCTGTTGAGACGGATCATCTATTTCTCGTCCATTTTTTGAATGA[T/C]GGTAGTGTCTGGGTCAGTTGAACTCACATTGACTGATTCATTGGATTGCCTGATACAATY;
PGSC0003DMB000000040	Dundee	match	1056816	1056935	228	+	.	ID=MICRO.1316.C2_1666;Note=type: MICRO;Name=MICRO.1316.C2_1666;Note=Marker sequence: TGTTYTCAGTTTTAAACATAGTAAGTTTGTAATATGTACTCCTTTTGTCAGCATTTGGTT[T/C]TTTATCGTCATTAATTTGCCGTATAGAAATGACCAGATGGTGATTTTGTTGTTGGCAGAR;
PGSC0003DMB000000040	Dundee	match	1441937	1442057	218	-	.	ID=MICRO.778.C1_872;Note=type: MICRO;Name=MICRO.778.C1_872;Note=Marker sequence: GAGCACTAYGATAGCATAGTTYGTCTGGAAGAAGGAGAAATTTGTCTTRATTCGTGATAT[A/G]GCATCGCTGACTCCGGATGGAARATTGAAGGAGTGGAAATTGAACWTCTCCTTCCATGGC;
PGSC0003DMB000000040	Dundee	match	2166555	2166675	213	-	.	ID=MICRO.11341.C1_705;Note=type: MICRO;Name=MICRO.11341.C1_705;Note=Marker sequence: AGAGAGATGCTAATTTCATTATACAGATGATATAGTTCTCCTCCATCCTTTTCATCTGAA[A/T]AGACTGATGAAAAGGATTCAGGRACAATGCGTTCTTACCCCGTTATTGTAATTCCCCTCT;
PGSC0003DMB000000044	Dundee	match	1585095	1585215	232	+	.	ID=MICRO.9424.C1_1405;Note=type: MICRO;Name=MICRO.9424.C1_1405;Note=Marker sequence: TATTYTGTATCAATTGCAAAGTTCCTTGGCATGAAAMCATGACCTGCTTTGACTATAGAA[A/G]ACTAAACCCTTACAAGTGCGTAGACGACSCAAAGCTCAAGTCTCTTGCTACACAGTGTCG;
PGSC0003DMB000000047	Dundee	match	778800	778920	224	+	.	ID=MICRO.6902.C1_312;Note=type: MICRO;Name=MICRO.6902.C1_312;Note=Marker sequence: AGCATTGTCCTCTYGGTTGTTCSTGAAGGCACAACATCCGATAGAGTAGACGATGATGAG[A/G]AAGACKAGGAAAATGATGTTGAGCACAGCCACCCTCTTCCAGTCACTCTTGACGTTGTCT;
PGSC0003DMB000000047	Dundee	match	1439775	1439895	229	+	.	ID=MICRO.12083.C1_326;Note=type: MICRO;Name=MICRO.12083.C1_326;Note=Marker sequence: AGGGTRGGGAAGAAGCATAAGGCTCGTCTCCTGGTGYTCAGCAGCGTTGCTGCTTCAGCT[T/G]CTAAGGTTGAGAGCACTCAAACTGTTAATGAASCATTAGAAGAGGTSGAAGAAACTGAAG;
PGSC0003DMB000000047	Dundee	match	1676310	1676425	208	-	.	ID=MICRO.3165.C1_1834;Note=type: MICRO;Name=MICRO.3165.C1_1834;Note=Marker sequence: GGTAGTGTYAGTGTAGTATACAATAATTTAAGTTTCTCGCGATTTTGTCTTCTTTTTTGA[T/C]AAGTACCCATGAATAACATGTTGCTTATTTAATASMAAARMTTCATTAWATTYTTMWMMM;
PGSC0003DMB000000048	Dundee	match	680424	680544	201	+	.	ID=MICRO.7356.C2_480;Note=type: MICRO;Name=MICRO.7356.C2_480;Note=Marker sequence: AAYGATGGCTGGAAAATTGCTGAYCCMKSKRCTCTCACGGCGGCGAACGGCGGTGGTGCT[T/G]CCGGAMAAGGGGTACTTGGGGTTGGTTTAAATGGTGGATTCAACAAAGGGGTTTACTCAA;
PGSC0003DMB000000048	Dundee	match	1651584	1651704	232	-	.	ID=MICRO.9324.C1_542;Note=type: MICRO;Name=MICRO.9324.C1_542;Note=Marker sequence: ATTTTCCAGATTGAGGTATCGACATACCCATTTGGCAATTTCGGCAGCTTGTAAGATTGA[A/G]AGAGAAAGAAAGAGGACAACGTATTAGATTGATAATAWATCGTASAAAAATKGATGAGAG;
PGSC0003DMB000000048	Dundee	match	1852317	1852437	229	+	.	ID=MICRO.3887.C1_2353;Note=type: MICRO;Name=MICRO.3887.C1_2353;Note=Marker sequence: TGGGACATCTGCAAGCACTCTCTTACCRATGGTTTTGTTYMAGAACATTTCCCCTGGCCC[T/C]GCAAATACCCTTTTACAGGTTGSGATTAAAAATAATCAACAGCCAGTATGGTATTTCAAT;
PGSC0003DMB000000051	Dundee	match	112998	113118	234	-	.	ID=MICRO.10480.C1_667;Note=type: MICRO;Name=MICRO.10480.C1_667;Note=Marker sequence: TCAAATCCCATAACGAAACTACACTTTTCGATAAATCTTCGTATTCATAATCTAATCCTA[A/G]AGCTAAACTATCCCATAGCTTCACAACATTCTTYCCGGCWGAAAATTCCGTCCATGGAAA;
PGSC0003DMB000000051	Dundee	match	220717	220837	226	+	.	ID=MICRO.7192.C1_293;Note=type: MICRO;Name=MICRO.7192.C1_293;Note=Marker sequence: TGGATATGGAKTAGGTGCTTTCTTGTTTCTTCTTTCAGGYGAGGCATTGCTTATGGGAGT[A/G]ACAAAATGCATGTGCTTCGGAAGACCTTTATCTCCTGGTTCAAATCGTGCATGGACCATT;
PGSC0003DMB000000052	Dundee	match	2002253	2002373	240	+	.	ID=MICRO.355.C5_1386;Note=type: MICRO;Name=MICRO.355.C5_1386;Note=Marker sequence: GCTACACCACTGATCTGAGAACTTCTGGTGATGTAAAGAATTGAGAGACGTTTGCATCCG[T/G]TTCTCAATGCCTGCAGTCCACGGTCACAAAGATTTCTACACCGATTCACATGTAGTGTTT;
PGSC0003DMB000000055	Dundee	match	425104	425224	237	-	.	ID=MICRO.8982.C1_211;Note=type: MICRO;Name=MICRO.8982.C1_211;Note=Marker sequence: GTCATTTCTGGAACACGAAGCAAAACCCAGCTTCAAACACCTGTTAAGCTTATTCGGSTA[T/G]CTTTGATTGTGTTAATAAAGGAAGGAGGCAATGGGATCAATGTTCAGTTCACCTCAGTTT;
PGSC0003DMB000000055	Dundee	match	850042	850159	234	-	.	ID=MICRO.3580.C2_148;Note=type: MICRO;Name=MICRO.3580.C2_148;Note=Marker sequence: AAGAGGAGTTGAAATTGTGATAGCAACCCCCGGTCGGTTAATAGATATGCTGGAAGCTCA[A/G]CATACGAACCTGAAACGAGTGACATATCTTGTATTGGACGAGGCTGATCGAATGCTGGAT;
PGSC0003DMB000000060	Dundee	match	821121	821241	226	-	.	ID=MICRO.7234.C1_879;Note=type: MICRO;Name=MICRO.7234.C1_879;Note=Marker sequence: GAAGCAARGSTTGGTGACAGAGATTGGGGCTCAGTGGTTGTCCATGCTTCTTCATATTCT[T/C]CATCGATCTCTTCACCTTACCTTCAGCCTTGGTATTGGAATGTGCAAGCAGTGATGGGAT;
PGSC0003DMB000000060	Dundee	match	1085207	1085327	226	-	.	ID=MICRO.6196.C1_398;Note=type: MICRO;Name=MICRO.6196.C1_398;Note=Marker sequence: GATTGGGGTTCCAATGSTTCATTTGATTCACTAGGGATGACCGATTATCTACCTCCCAAC[A/G]ACAATWATCAGTTTGAGACACCAGTGTGGCAAGGGAATGGATTGTTAGCGAGTTCAAGTG;
PGSC0003DMB000000062	Dundee	match	563047	563167	237	+	.	ID=MICRO.8012.C1_335;Note=type: MICRO;Name=MICRO.8012.C1_335;Note=Marker sequence: AAGTTTCAGCCGGGAGGTTTCACGGAAGATAAGGCGAAAGAGCTAAGGAGAAAGACGATG[C/G]AGAGCTCTAATTTCCATGACATCATGTACCATTCTGCAATYGCGTCTCGTCTTGCGTCGG;
PGSC0003DMB000000062	Dundee	match	852595	852715	240	-	.	ID=MICRO.8582.C1_613;Note=type: MICRO;Name=MICRO.8582.C1_613;Note=Marker sequence: CTCACAAATTAGTCCCATCAGCCTCCTGTCTGCCGCTTCCTCTAGTGAAGGTGGTGAACC[A/G]TTCTCTTTATGTATGTCAAGAGCCATCCGACAAAGCTTCTCCGCTTCATCAAACTGCAGA;
PGSC0003DMB000000062	Dundee	match	1132491	1132611	232	-	.	ID=MICRO.12072.C2_422;Note=type: MICRO;Name=MICRO.12072.C2_422;Note=Marker sequence: ATTTCCACATTGAGTGAGCGAATGGATGAGTTCACATCTCGGATTGAAGAGCTAAACTCA[A/G]ARATATCTGCCAATAAAGTTTCTGCTAGCCAACMAAATTTGSCAGTGCATGCTGAGTCTT;
PGSC0003DMB000000068	Dundee	match	923267	923376	204	+	.	ID=MICRO.5684.C1_1379;Note=type: MICRO;Name=MICRO.5684.C1_1379;Note=Marker sequence: TGTYACTACTCATAATGATAAGTATATCAGAGTTTGGAAATTTAGGAAGTGAAAAGGATT[T/C]TCATACACTACCTGAGTATTTGTTGTTAGTTYTGTAGCACTTTAAATAGTGTTGTTTGAA;
PGSC0003DMB000000068	Dundee	match	1408172	1408291	234	+	.	ID=MICRO.8112.C1_325;Note=type: MICRO;Name=MICRO.8112.C1_325;Note=Marker sequence: ATATTAGTGAAATTAGAATWAAAGATGAGCCCTCAAATAATGATGGTACTAGTCAAAGTA[A/C]TGGTGCACCATGGGAAGGTAAATTGGGCAACATTACTACCTCAAAGAAGCAGGRAACAGK;
PGSC0003DMB000000069	Dundee	match	191598	191718	213	-	.	ID=MICRO.366.C1_2121;Note=type: MICRO;Name=MICRO.366.C1_2121;Note=Marker sequence: GGAGCTTTTCGATGAGCAATCAGCTGAGTACAAGGAAAGTGTCCTTCCAGCAGCTGTTAC[T/C]GCTAGAGTTAGCATTGAAGCTGGAAMCMCATTKGGGTGGGAGAAGATYGTCGGATCCAAG;
PGSC0003DMB000000069	Dundee	match	1322952	1323072	215	+	.	ID=MICRO.5202.C4_613;Note=type: MICRO;Name=MICRO.5202.C4_613;Note=Marker sequence: CTGMRCMTATTCCTGTCCRTCTTCTTKGAAAACAAGYTCTCTTTTCTCATCGTCGGCTTC[A/G]TTCTTTCCTCTCTTCCTGTTCTTACCTCCCTTACCCTTGTTCTTCGGCATGGTTGTTTGA;
PGSC0003DMB000000071	Dundee	match	136556	136676	221	-	.	ID=MICRO.7866.C1_1180;Note=type: MICRO;Name=MICRO.7866.C1_1180;Note=Marker sequence: TGGACCACTTGACATTGAGTGGARTGAGAAMRACCATATATACATGACGGGGCCAGCAGA[A/G]GTAGTTTTYTATGGGTCAGCTCCTCTTTAAGCCCCTAAATGTAAGTTTATTTGTACTTCA;
PGSC0003DMB000000072	Dundee	match	1124020	1124130	202	+	.	ID=MICRO.12166.C2_260;Note=type: MICRO;Name=MICRO.12166.C2_260;Note=Marker sequence: TGGCATGGTGGTAATTCGGGGTAATAGCGTGGTGACGATTGAAGCTCTGGAACCGGTTGC[T/C]AGACCACAGTAATACGAYGGAAGCTGATAATTCAAGGATCTTTATCTATGTTYMARATAY;
PGSC0003DMB000000072	Dundee	match	1991622	1991728	201	+	.	ID=MICRO.8872.C1_1151;Note=type: MICRO;Name=MICRO.8872.C1_1151;Note=Marker sequence: ATGTCGAATTGAACTAGAGAAAACCAGATTACTGGTTCTGGAAGCTGCTGATCAGCTTGA[T/C]CGCCTCGGAAACMAAAAGGCTCGTGCTACAATCGCGATGGCAAAGGTTGCTGCACCAAAC;
PGSC0003DMB000000073	Dundee	match	339072	339192	240	-	.	ID=MICRO.9426.C1_965;Note=type: MICRO;Name=MICRO.9426.C1_965;Note=Marker sequence: GCCGAAGAATTTGGCGACGAAGACAGTGGCATTGGCTTGAGCATGAGGGCTTTCAATGCC[T/G]TGTAAACTTTGTCGGAGTATGCAATTCTCATTGCAACCTTTCCGGAGAATTCGACAGCCG;
PGSC0003DMB000000076	Dundee	match	212129	212249	237	-	.	ID=MICRO.1437.C1_390;Note=type: MICRO;Name=MICRO.1437.C1_390;Note=Marker sequence: GGCTTCGAAAACCGGGCTTTGCCACCGTTCATGGATCCCGTCAATCTGTTCTCTCCTCTG[T/C]TCTATGGGTATCATTTGGGCTGKTAGGTACAAGACGGATACGGAGAGTCACTTAGAGAAA;
PGSC0003DMB000000076	Dundee	match	263418	263538	237	-	.	ID=MICRO.2791.C1_1812;Note=type: MICRO;Name=MICRO.2791.C1_1812;Note=Marker sequence: TGCAAGTGTTGRACATCAATTCATTCCAAGCTTCAATGGGCAACCTCCGGCTAATCAAGA[T/C]GATCATCGTGATAAGTCAGCATACGAGAATCTCTCAGCTCTTAGGAAAGGCTCTGATGAA;
PGSC0003DMB000000076	Dundee	match	713397	713517	240	+	.	ID=MICRO.4891.C1_1112;Note=type: MICRO;Name=MICRO.4891.C1_1112;Note=Marker sequence: GCTTGATTATGAAGCTGAGTTATCCAAAGATACCAGTGCATCTTTTCAGATCGCATCTGA[A/G]GGTTGCTTTACACTTTCAGAAGAGCGCTTTAAAACAGGAGAGATTTTGTTCCAGCCTCGC;
PGSC0003DMB000000083	Dundee	match	551597	551717	229	-	.	ID=MICRO.141.C1_802;Note=type: MICRO;Name=MICRO.141.C1_802;Note=Marker sequence: TCAGCAGCTRGTTTCTTCTCATCCAGTTCTGCTTTTCATGAAAGGGACCCCAGAAGAACC[T/C]AAGTGTGGTTTTAGTCAGAAAGTYGTTGACATCTTGAAGAAASAGAAGGTCAAATTTKGA;
PGSC0003DMB000000083	Dundee	match	828144	828264	210	-	.	ID=MICRO.10998.C2_757;Note=type: MICRO;Name=MICRO.10998.C2_757;Note=Marker sequence: ATCAGCTGCTTTAGCTTCAMCGAGCYTCYTTACGCTACTCAACGCCCGCGATACTCTAGG[A/C]GTTGGTCKCGAATTTATCCATGGATTCGTTACGTTTTGATAAACGTATCCCARTTTGCTT;
PGSC0003DMB000000086	Dundee	match	959337	959457	224	+	.	ID=MICRO.4670.C1_254;Note=type: MICRO;Name=MICRO.4670.C1_254;Note=Marker sequence: AAACCGCTTCTCTTTTATGGAGCAGTCAAACRGYGTAGAAGAGAATGCGGCGAAGAAAGT[A/T]ATAGAGATAGAGACAGAGCAGAAGAATTCGGGTCAGGAGTYGGATCGAGTTATGAAACCG;
PGSC0003DMB000000087	Dundee	match	1504097	1504217	226	+	.	ID=MICRO.1107.C2_472;Note=type: MICRO;Name=MICRO.1107.C2_472;Note=Marker sequence: TTCTCTGGGTAACTCCRMCCCCAAGAAGTATGATGAAATTGATGCTGCCCCTGAAGAAAG[A/G]GCTCGTGGTATTACGATTAATACTGCCACAGTGGAGTATGAAACTGAAAATCGGCATTAC;
PGSC0003DMB000000091	Dundee	match	364092	364210	224	+	.	ID=MICRO.5740.C1_1522;Note=type: MICRO;Name=MICRO.5740.C1_1522;Note=Marker sequence: AAAGTATGATTTRTGCGAACAAGAWGCGAATGAGATGGCAGATTTCCTTATACCTATGCT[T/C]GACTTTGTGCCTGAGAAAAGACCGACAGCAGCTCAATGTCTTAGTCATCCATGGATTAYT;
PGSC0003DMB000000092	Dundee	match	294876	294996	237	-	.	ID=MICRO.749.C1_551;Note=type: MICRO;Name=MICRO.749.C1_551;Note=Marker sequence: ATCAGAGTCATACAGYTCTAAGGGGAAAAAGAAGTCTTCTACCGGCGAAAAGGTACAAGA[T/C]CATTATGCATTGTTAGGGTTGAGCAATCTAAGGTATCTTGCTTCTGAGGATCAGATAAGG;
PGSC0003DMB000000092	Dundee	match	1607126	1607246	234	+	.	ID=MICRO.11276.C1_376;Note=type: MICRO;Name=MICRO.11276.C1_376;Note=Marker sequence: CAGAGTAGCTTGAGGTGATTGAGCTGCTCCTCAAAAATAATTGGAAGGCTTAGCATTCAA[A/C]TGGCTGCTTGCTGCTGTGTCMKGAGTAATTGCTTCCTTGTAGATCTGGGATCCAAGTGGT;
PGSC0003DMB000000095	Dundee	match	58995	59115	240	-	.	ID=MICRO.10150.C1_397;Note=type: MICRO;Name=MICRO.10150.C1_397;Note=Marker sequence: CTACTGCATAATCACCCCACCAGAAAAGTTAAACGTAACGGAGATTGATACATATGATGA[T/G]CACAGAATGGCTATGGCTTTCTCTCTTGCTGCTTGTGCTGATGTTCCAGTCACCATTAAG;
PGSC0003DMB000000098	Dundee	match	60061	60181	218	+	.	ID=MICRO.295.C2_826;Note=type: MICRO;Name=MICRO.295.C2_826;Note=Marker sequence: AAAGTTAGGGTTTCCATCAGACCAAAAGGTATTGGCAAATGTTTCMACACTATTYGGGAG[A/G]ACCAAATCAGCAGAGCTCACACTWCCATAGAGTGGTATACYTGGAATTTGCCCATYATAT;
PGSC0003DMB000000098	Dundee	match	328995	329115	240	-	.	ID=MICRO.10797.C2_417;Note=type: MICRO;Name=MICRO.10797.C2_417;Note=Marker sequence: TACCGACAACACGTGCTGTATCTCCTAAGCTCGGAAGAAACAAGAACTCCACATCTACAA[C/G]CAACAGCTCCGAAAGTGGAGGATCGTGTTTCAGTCCAAGAGTTGTCAACAAAGAACAGGT;
PGSC0003DMB000000099	Dundee	match	1446457	1446577	232	+	.	ID=MICRO.4265.C3_799;Note=type: MICRO;Name=MICRO.4265.C3_799;Note=Marker sequence: TTTCCGTGACTTGGATTCACCGGCRGAGTTGCTCCGGGAACACGGAGCACTACTTACCYT[T/G]CGGGTCGCTAATCCGGATCCACCCGTAACCCGAGGYCTACTTCCTCCATTTCCGGCGGAT;
PGSC0003DMB000000101	Dundee	match	289597	289715	234	+	.	ID=MICRO.6432.C2_339;Note=type: MICRO;Name=MICRO.6432.C2_339;Note=Marker sequence: GRTGCAGCAGAAGGTGAAGTTATAAGTGGGGAAATGATTTCCAATATAGGGGGAGATTAT[A/T]GGTAGCATATAATTGGTAATCATTACTAATCTTGAAAACATGKATTGTTAGATAAAGTTG;
PGSC0003DMB000000101	Dundee	match	1658680	1658789	211	+	.	ID=MICRO.2270.C1_388;Note=type: MICRO;Name=MICRO.2270.C1_388;Note=Marker sequence: GARAAAAAAAMCAAGARAAWTTCTGGRTTCTGATCAGAACTCAAAAGGGTGTCCGAAAAA[T/C]CACACAATTAACCAAACAAATTTATGGGTTTTGATCAGAACTCAAAAGGGTGTTCCGAAA;
PGSC0003DMB000000102	Dundee	match	628217	628334	207	+	.	ID=MICRO.4526.C1_1028;Note=type: MICRO;Name=MICRO.4526.C1_1028;Note=Marker sequence: TTAAGCCTTACTGAACTTGATTACTGGCCMCCMCAAGATAGGGACGTTAACCAAAGGTGT[T/C]TATCCCTACCAGCAGCTGGACTGCTACAAGAATGTGTCACTYTCAGAAAACTYTTCATCC;
PGSC0003DMB000000102	Dundee	match	628443	628559	221	+	.	ID=MICRO.4526.C1_1259;Note=type: MICRO;Name=MICRO.4526.C1_1259;Note=Marker sequence: CAGAGATGAGGGCAGACTCGTTGAGCCGCTTTGAAGCTGCCCTAAACAGGSGTTCAATAT[T/C]TGATTGATGCAAGGAGCAAAATGTCGACACAATTATCCCATGTCCAGTGCCTCAAAGAGT;
PGSC0003DMB000000105	Dundee	match	848963	849064	202	-	.	ID=MICRO.10387.C1_255;Note=type: MICRO;Name=MICRO.10387.C1_255;Note=Marker sequence: AACGTCACTATCTGGATTGCAGGGACCCACCATAAGTCCAGTCTTTTGCAAGCGGGATGG[A/G]CGGGTTACAGCTGATTACTTTGCCATTGTCATATGTGTACCAAAGAAAGCACTTTACAAG;
PGSC0003DMB000000110	Dundee	match	431251	431371	223	+	.	ID=MICRO.637.C1_809;Note=type: MICRO;Name=MICRO.637.C1_809;Note=Marker sequence: GTGGARTCAGGAGCTTGATGAGATGACTGATTCTGAAAAGCGGACGGCCAAGGGGAAATC[A/C]ATGGTCGCTACTTTTAAGCAGTGTGCTMGGTACTTGCATCCRYTATYCMAGTTCTGCAGG;
PGSC0003DMB000000110	Dundee	match	748429	748543	214	-	.	ID=MICRO.1131.C1_434;Note=type: MICRO;Name=MICRO.1131.C1_434;Note=Marker sequence: TGCCGTGAYTGACGGCGGCTTTGCGACGGAGCTGGAACGTCATGGAGCGGACCTTAATGA[T/C]CCTCTTTGGAGCGCTAAATGTCTCCTCACTGAYCCTCACCTTGTCCGCGCTGTACACTTG;
PGSC0003DMB000000114	Dundee	match	1016334	1016454	218	-	.	ID=MICRO.7584.C1_1423;Note=type: MICRO;Name=MICRO.7584.C1_1423;Note=Marker sequence: CATATGGASGATCGAACCAGCYTTATGSCGSCATGGGGATGAACAGACCTATGAACAACA[T/C]GGGCATGGGAATGAACATGGGTCAAGGATTTCAGATGCAACAGSCTTCCGGATTCCCCCC;
PGSC0003DMB000000116	Dundee	match	407222	407341	222	+	.	ID=MICRO.1101.C1_254;Note=type: MICRO;Name=MICRO.1101.C1_254;Note=Marker sequence: AGCWGCTTCACTCAACGTCTCCGATTTAACAACCTTCAAACTTCTAGAAACTTCCGGTGT[A/T]TCCGCCGTTTCCGGCGTYGCACCTCCGCCGAATCTAAAAGGYGCGTTGACGATCATCGAT;
PGSC0003DMB000000116	Dundee	match	961928	962048	229	-	.	ID=MICRO.1639.C1_470;Note=type: MICRO;Name=MICRO.1639.C1_470;Note=Marker sequence: GATTGAAACGTGAGATCCGACGAAACCGGCGGCGCCGGTGACGAGTACGGACATGCCGTT[A/G]ACACGGTGGATTTGGGCGGAATCACGRACTTGTTTCTCCCAATGAAGACTACCCCATGTG;
PGSC0003DMB000000116	Dundee	match	1321048	1321168	226	+	.	ID=MICRO.254.C1_1954;Note=type: MICRO;Name=MICRO.254.C1_1954;Note=Marker sequence: GACAATTCCGATGGCAATTCCKGCCTCCTCCRGCRAGTGAAATTTGGGGCTTAAAGCCTC[C/G]TAAAATCAAACTAGAAAAAAGGGATTTGCCTSTCATCTCTCTGCATTCCCGAAATYGGAA;
PGSC0003DMB000000116	Dundee	match	1537245	1537365	226	-	.	ID=MICRO.7683.C1_729;Note=type: MICRO;Name=MICRO.7683.C1_729;Note=Marker sequence: CTGAGAAGAAGCCATTGTTTTCTGCCGGTTCATTACGGAAATAGACCGGCTCGGGGAAGT[T/C]TCACGGTCCAGTGTGAACCGGAYCGATGAAGCCRAAGACGACGAAGTTCTAGATGTCGAC;
PGSC0003DMB000000116	Dundee	match	1537332	1537452	221	-	.	ID=MICRO.7683.C1_642;Note=type: MICRO;Name=MICRO.7683.C1_642;Note=Marker sequence: ACTACTCCGTCGATTATCCATTTTCTTATGCATACTACAACGGAAYGAACCTGGATGATT[T/C]GTCGGCGAACACATACACGTCTTCTTCTGAGAAGAAGCCATTGTTTTCTGCCGGTTCATT;
PGSC0003DMB000000118	Dundee	match	622089	622208	230	-	.	ID=TG506LGIV;Note=type: MICRO;Name=TG506LGIV;Note=Marker sequence: GTTGGTTCTTCATGTGGTTGCAGTAAGCTTATTATTCCAAGCAAAAGGTCGGCAACATT[A/G]CTTAGCACCAGAAGAAAAACATACTCTAGTTTCTTCTTCAGAAAAAGGTCAGTGAAAGAG;
PGSC0003DMB000000119	Dundee	match	39448	39567	217	-	.	ID=MICRO.1169.C1_977;Note=type: MICRO;Name=MICRO.1169.C1_977;Note=Marker sequence: RGTGYYACATTTACTAAAGCAGAYATGCTACTTCCGCATCAGATATTGGAGTCSAGCTTG[A/G]GCTCACCATACGAGCAACCAAATCCYGTTTTCCTGGCGAGTGACCAATTCAATCTGTCAT;
PGSC0003DMB000000119	Dundee	match	933383	933503	234	+	.	ID=MICRO.5551.C3_761;Note=type: MICRO;Name=MICRO.5551.C3_761;Note=Marker sequence: CCCRGTGGAGGACGGTTCAGTCCRGTTCAGTTAGGTTCAATGGTTTTGCAGCAGTCACAG[C/G]CGGTTCAACAATTGGGGTCAAATATGGGAATGTTGTCATCAATGAATGCATATAATAATA;
PGSC0003DMB000000126	Dundee	match	1020590	1020710	226	+	.	ID=MICRO.2512.C2_1421;Note=type: MICRO;Name=MICRO.2512.C2_1421;Note=Marker sequence: TGCCTTCTCAAATGGGTCCTGGGWTGATGYCAATGCATGGACAGAACGTCATGCCACATT[T/C]TACTTCAATGCCTCCTTATCATCCACAGTATCACTAGTGCGAAACAAGTTTTGCCTATTA;
PGSC0003DMB000000128	Dundee	match	583119	583239	221	+	.	ID=MICRO.10679.C2_1008;Note=type: MICRO;Name=MICRO.10679.C2_1008;Note=Marker sequence: CGCCGGCRTYTACGYCGGGAAATGGAGCCGACGGCGAGATGAATTCCGACCAATGTTGCT[T/C]TGATGCATCGATGCTTTTGACTAAACTAGCCCTTGCTAGGSGGAGCTACGACAACGTCAG;
PGSC0003DMB000000129	Dundee	match	381839	381959	221	+	.	ID=MICRO.283.C1_613;Note=type: MICRO;Name=MICRO.283.C1_613;Note=Marker sequence: CGAYCCAACCGGCCGGATCTTATGCTTCCTCACATTCGCTTCTTTCACTATCCCTKCAAG[A/C]TCTTCAATTGACTCGGGTTGCAAAAARGTCCGAGTTCGAACCTCRTGGGTCCCACTCCAA;
PGSC0003DMB000000129	Dundee	match	1415909	1416029	226	-	.	ID=MICRO.319.C4_442;Note=type: MICRO;Name=MICRO.319.C4_442;Note=Marker sequence: TCTACCACTAGAGCCATATGAGTGGTATCTGGACCTGAGGCGCTATGGTACTGTAAAGCA[T/C]AGTGGTTTYGGTTTAGGCTTTGAACGAATGATTCTGTTTGCCACCGGRATAGAAAACATT;
PGSC0003DMB000000136	Dundee	match	815856	815976	232	-	.	ID=MICRO.2688.C4_598;Note=type: MICRO;Name=MICRO.2688.C4_598;Note=Marker sequence: AGTCCGTTTCACTTACGSTTGGGTTGGTAACTCGGAGACTCAGTGCGCCGGTCAGTGTGC[T/G]TGGCCGTTTCATCAGCCTATYTACGGCCCACAAACGCCGCCTTTATTGGCGCCKAACGGT;
PGSC0003DMB000000137	Dundee	match	691942	692062	237	+	.	ID=MICRO.10953.C1_310;Note=type: MICRO;Name=MICRO.10953.C1_310;Note=Marker sequence: GGGTTTGCTTTTGCTGGTTATGCTGCCGGTATTGYTACGTATCTTGCAGTACATAATCTC[A/G]ACATCTCACTCCCTACAGCTCTGGCTCAAATTCCTTTCCTTCATGGATCTTGATGTCATT;
PGSC0003DMB000000137	Dundee	match	1462077	1462197	226	-	.	ID=MICRO.985.C1_1106;Note=type: MICRO;Name=MICRO.985.C1_1106;Note=Marker sequence: GCTGCAATGACTCAGTTGGTTTAGACAAAGGGATGGTGGGAGCTTATGATCGAGGAACTC[A/G]CCACAGTCTTGAAGTTAACAATGAAAATRATGCCTTTGGTTCCAGAAATAGGAAAGRCCG;
PGSC0003DMB000000140	Dundee	match	88625	88745	232	-	.	ID=MICRO.88.C1_432;Note=type: MICRO;Name=MICRO.88.C1_432;Note=Marker sequence: TATMCRGAAGTTGGGTTGGTGAGAAATGGGTTTCCGATWTTCCGTCAACAACCGGCCATG[A/G]TGAGCAACAGAAGCAGCCCTGCAGAGTCCTCTATTGGGGAAACCGTTGTTCAATCGCCGT;
PGSC0003DMB000000141	Dundee	match	885740	885860	221	-	.	ID=MICRO.6808.C1_147;Note=type: MICRO;Name=MICRO.6808.C1_147;Note=Marker sequence: GTCGTCCTCTGGCGACGATGACAAGCCAACCAAYGCCACCACAGCTAATGTGTGGTCCAG[T/C]AGTGCTAAGATGGCTCCTTCAGCCCTTCGCAAACCCTTCGCCCCACCCCAAACACTTCTT;
PGSC0003DMB000000144	Dundee	match	729371	729490	208	+	.	ID=MICRO.49.C3_758;Note=type: MICRO;Name=MICRO.49.C3_758;Note=Marker sequence: WAATTCCAGAAGCCACAGCTTGAGTTGGGTCTTGCTTACCATTCATATACCCTCTACGGG[T/G]CCCCAATGGTCGACCCGCTTCAAGATCTTGMMAACTCAYCTCKWKCTCYTAATAKACAAT;
PGSC0003DMB000000144	Dundee	match	834293	834412	222	+	.	ID=CT64LGVIII;Note=type: MICRO;Name=CT64LGVIII;Note=Marker sequence: GTTCAGGGTATGTTGTGTTGACAGTTGTGTCAAATAATTTCCTTTTTAACTTTCTTCCT[A/G]CGCCCTGAACCTCTCTCCTTTGTTTTCTTCTTAGAGCAAGAAAATTTCCCGGAACGATTT;
PGSC0003DMB000000147	Dundee	match	612535	612650	211	-	.	ID=MICRO.1102.C3_1173;Note=type: MICRO;Name=MICRO.1102.C3_1173;Note=Marker sequence: ATYRYGTGCTTGAAAATAAAGGTGGAGGASTAAGGAAACTGTGACTTTCAGTCTCACCAT[T/C]SAAAACAATTTACATTTGCATATAGACACTCTTTCTTYTCATTCACTTTGTRTGGATKAC;
PGSC0003DMB000000147	Dundee	match	1087759	1087869	206	+	.	ID=MICRO.2048.C1_251;Note=type: MICRO;Name=MICRO.2048.C1_251;Note=Marker sequence: GACTTATTAAAGTTGTTGAAGCTAAGGGTGAACAGAAGGAAGCTCCAAARGTGGTGGAGA[A/C]ATGGGGGGAACCTGATGCTTCGAGGTGTGTGCTTGCGGCGTCACTTGTTGACCGKGAATT;
PGSC0003DMB000000148	Dundee	match	1281014	1281134	224	-	.	ID=MICRO.1095.C2_1133;Note=type: MICRO;Name=MICRO.1095.C2_1133;Note=Marker sequence: ATTTTTYTGKTTATTTGCCAGTTGAATTGTATTTTCATACAGCAAGGCCTTATACATTGT[T/C]TATGATTTGGCAATGCTGTGTTACAAAACAATGTTATTCTTWTTAATAACAAAGATAATG;
PGSC0003DMB000000149	Dundee	match	741685	741805	218	-	.	ID=MICRO.2880.C1_913;Note=type: MICRO;Name=MICRO.2880.C1_913;Note=Marker sequence: GGCACCAGAGTATGCAATTAGAGGCCAGSCAMCACGTAAATCAGATGTCTACAGTTATGG[T/C]GTTCTTCTGATAGAAATCGTCACTGGAAGATGCAACACAAACTCGCGTTTACCTATTGAC;
PGSC0003DMB000000149	Dundee	match	1296439	1296559	221	+	.	ID=MICRO.1906.C1_431;Note=type: MICRO;Name=MICRO.1906.C1_431;Note=Marker sequence: AATGGGGTGAMGGAAAGGCGCTATGGTCTGTCRGRAGTGGGGAAATTTTTTGTACGTGAT[C/G]AAGATGGTGCATCCATGGGRCCATTGTTGGCTTTGCTTCAAGATAAAGTATTCATTAACA;
PGSC0003DMB000000152	Dundee	match	1207614	1207734	234	-	.	ID=MICRO.4363.C2_306;Note=type: MICRO;Name=MICRO.4363.C2_306;Note=Marker sequence: CATGAAACTGCATATACCAAGATCGTGGAGAAGCTACTCGAGGTTGATCCTGATGGCGCC[A/G]TATTGGCTATTGGTGACATGATGAGGAAAAATATYTCAATSCCTGCTCATCTGATGTATG;
PGSC0003DMB000000153	Dundee	match	663215	663335	232	-	.	ID=MICRO.1124.C1_1254;Note=type: MICRO;Name=MICRO.1124.C1_1254;Note=Marker sequence: CCTCAGCAAAGTGCCCAGCSTRTTCCTGGATATGGTCAGCCTGTGCCACAACAACCTCTT[A/G]CTTATGCTCAAGCWGCCCCTGTTGGAGGTTACAGTTCCTACCCTTCACAGCCCACTTACA;
PGSC0003DMB000000154	Dundee	match	740569	740682	213	+	.	ID=MICRO.3062.C3_628;Note=type: MICRO;Name=MICRO.3062.C3_628;Note=Marker sequence: TGAACAGTATGAAGAAGCTYTGCGGCAATATATACGGTATGATGTCTAATTACGCMCA[C/G]CCTTCCAGCAGCGGTAATCAATCGGCGGAGAGTAGTTCGCCGGGGTTGAAGCCAC;
PGSC0003DMB000000154	Dundee	match	1005001	1005121	226	+	.	ID=MICRO.8000.C1_488;Note=type: MICRO;Name=MICRO.8000.C1_488;Note=Marker sequence: ATTTCCTGAAATATCAAGTGTTGGAAATATGATTGAAGTKGAAAACACGGTTGTACCAGT[T/G]GTATCTCAGCCTGAAAAGTCTACGGAGTGGTTATGTYTGGAGAGGAATCATAGAGTTTAT;
PGSC0003DMB000000155	Dundee	match	1009571	1009691	226	+	.	ID=MICRO.6280.C3_1387;Note=type: MICRO;Name=MICRO.6280.C3_1387;Note=Marker sequence: CCTTTSGGGATATACAGGAACTGATRACATTTYTACCTGCTTCCCAAAGGCAATCAATGG[T/C]AAATGTATTCTYTGTTTATTTTCCCCATCAAACTGTATTATTTTTCTTTYTATTTGCTTA;
PGSC0003DMB000000159	Dundee	match	275501	275615	206	+	.	ID=MICRO.4921.C1_603;Note=type: MICRO;Name=MICRO.4921.C1_603;Note=Marker sequence: GGGAWTAGCATTTAATCATGCTGTGCTGGAYGGTACCTCCACGTGGCACTTCATGACTTC[A/C]TGGGCCCAGCTTTGTAGTGGGGCCACCTCMWTTTCSGTCCCACCTTTCCTCGAAAGGACC;
PGSC0003DMB000000162	Dundee	match	68955	69075	232	+	.	ID=MICRO.1767.C2_413;Note=type: MICRO;Name=MICRO.1767.C2_413;Note=Marker sequence: TTCAAAAGCCTTGTCTGCTCCAAATCTTAGTGCTCTGGATTTCCCTGCTCTTTCTGTGGC[A/G]GAAAGTCAAAACAGCAGCCTAAAGTACTCTGGCAGTGATGCTCAACAAAATGTCAATCCC;
PGSC0003DMB000000162	Dundee	match	569209	569329	221	-	.	ID=MICRO.7799.C1_621;Note=type: MICRO;Name=MICRO.7799.C1_621;Note=Marker sequence: TGCAACATCTACCAATTCTTGCTTGGGGAAAACTGSKTCTCAAGATAGCAAATTGATTCC[T/C]GGCAATGCAGGACAAGTTKTCTCCCAAAAAMAAAATCCCTTCAGTTTGCTTACACGACAG;
PGSC0003DMB000000164	Dundee	match	402946	403065	226	-	.	ID=MICRO.327.C2_896;Note=type: MICRO;Name=MICRO.327.C2_896;Note=Marker sequence: GAATCGAACCCGGCTTTGGCTTGGTACATTTGACACCGCTGAAGAAGCTGCTTTGGCTTA[T/C]GAMMAGGCGGCGTATATGCTTCGTGGTGACTTTGCTCGACTGAACTTCCCCCAACTCCGS;
PGSC0003DMB000000164	Dundee	match	755341	755443	206	+	.	ID=MICRO.701.C3_1801;Note=type: MICRO;Name=MICRO.701.C3_1801;Note=Marker sequence: CTTTTCTATTTTCGGKTTGTTACTGYTTGCAGACTTTGGTTGCTGCTAGGTGCAAGTCTT[A/C]MCTGTATTTTGCTTTGGGTTGAAGAAACTTCTGAATGTYCAGMTYWKKWAGWMTSWCTKY;
PGSC0003DMB000000164	Dundee	match	1270243	1270363	229	-	.	ID=MICRO.8984.C1_622;Note=type: MICRO;Name=MICRO.8984.C1_622;Note=Marker sequence: TTATCAGCGGCAAAACATTCAATATGGCGAAAGCTCACCTAGACAGCTGCTGCAACAAAT[T/C]GTTTGTTTCAGTCRCTGAGTATTTCCTGTACATGCCTTCCGTCATAAATGTACAGATTGG;
PGSC0003DMB000000174	Dundee	match	1110932	1111038	204	-	.	ID=MICRO.9627.C1_359;Note=type: MICRO;Name=MICRO.9627.C1_359;Note=Marker sequence: GAAATGGCAACATCCAGCGGCGCCGTTTTGTCATGAACCGGCGCCGTTGATTCAGTTTTT[C/G]TGTACAGGAACCGCCGTTGATAGACGGTGAAATTTATCATAGATCTAAAAAAATGTTAGA;
PGSC0003DMB000000180	Dundee	match	1002181	1002301	224	-	.	ID=MICRO.3807.C1_247;Note=type: MICRO;Name=MICRO.3807.C1_247;Note=Marker sequence: CGTCGCCGGSCAAAAACCCAACCACCGGCGCAATATCCTCCGGCAGGCCAAGTCTCCCAT[T/G]TGGACAATCATCAATCACCYTCTTTATCATCGCCTCTGTTTTCCYTTCGTAAAACAATTC;
PGSC0003DMB000000185	Dundee	match	193989	194109	224	+	.	ID=MICRO.11414.C1_323;Note=type: MICRO;Name=MICRO.11414.C1_323;Note=Marker sequence: TCAGATGAGCGTGCTCTCTCACTTCTCGCCATGAAGACGAATAGGTCTGGACAGCATGAT[T/G]AACCTCATGCTGCTGCTGTCCGTATACAAAATAAATTTCGCAGTTGGAAGGRRRGAAGAG;
PGSC0003DMB000000189	Dundee	match	63731	63851	218	-	.	ID=MICRO.546.C1_139;Note=type: MICRO;Name=MICRO.546.C1_139;Note=Marker sequence: CAACTTTTCACCTATTCTGTGTGCATATATATTTGATTCTTCATCTCCCTCATTMYKRKA[T/C]TGCATTTTCTCTTCATTTGTTTGAATCAAGAATCCATTTTTCTTCGTGGGGTTTTCTAGA;
PGSC0003DMB000000192	Dundee	match	16041	16161	240	-	.	ID=Ctg495_395;Note=type: MICRO;Name=Ctg495_395;Note=Marker sequence: AAACCTAAATTATCAGGAATCAGTCCTGAAGCACATCGGATAAAAGGTAAATCAGGTTCA[A/C]CAAAATTACTGTGAAACACTTAGGAAGACTACTGAAGACCTTCAATAGCAACTAAAGGAA;
PGSC0003DMB000000192	Dundee	match	16311	16431	240	-	.	ID=Ctg495_125;Note=type: MICRO;Name=Ctg495_125;Note=Marker sequence: TTTGAGTGTTGAGCCAGCGGCTGCCACAACCTCTTTATTGATCCCTTTAATCTGTATGTA[A/G]GGACTAGGAACATCTTGTAGATGATCAACCTCTATAAGAATCTGAAAAGAAGAACCCTTT;
PGSC0003DMB000000192	Dundee	match	16346	16466	240	-	.	ID=Ctg495_90;Note=type: MICRO;Name=Ctg495_90;Note=Marker sequence: GAAGTCGAAACCTTTGTGGTATATGAACCATCTAGTTTGAGTGTTGAGCCAGCGGCTGCC[A/G]CAACCTCTTTATTGATCCCTTTAATCTGTATGTAAGGACTAGGAACATCTTGTAGATGAT;
PGSC0003DMB000000192	Dundee	match	48041	48142	202	+	.	ID=Ctg498_265;Note=type: MICRO;Name=Ctg498_265;Note=Marker sequence: ATGGAAGGGAAAATTTACAAAACCTGGTCGTGTGATTCGTCCTGGAGCAATCAGGATTAA[T/C]GGCAAGTGTCCCTTGACTCCTTTAGAGGTAATATATTGTCATTTTTTTTCCTTTTCAAGA;
PGSC0003DMB000000192	Dundee	match	48088	48208	232	+	.	ID=Ctg498_312;Note=type: MICRO;Name=Ctg498_312;Note=Marker sequence: CAATCAGGATTAACGGCAAGTGTCCCTTGACTCCTTTAGAGGTAATATATTGTCATTTTT[A/T]TTCCTTTTCAAGAGACTTGACTTAATGTTAATGGAACATGTCATGTTTCGGATAAGTTGT;
PGSC0003DMB000000201	Dundee	match	558347	558467	218	+	.	ID=MICRO.7108.C2_1042;Note=type: MICRO;Name=MICRO.7108.C2_1042;Note=Marker sequence: CCCAATGCTCGAAAAYCCAAAACACCCATATTTCTACAGCGTCGGACTCGAAGGTGTATC[A/T]ATCGGAAAAACAAAGATTCCGGCGCCRGCGAGCTTACRTCGAGTTGACAGAAGARGRAAC;
PGSC0003DMB000000202	Dundee	match	637152	637272	210	+	.	ID=MICRO.3231.C1_659;Note=type: MICRO;Name=MICRO.3231.C1_659;Note=Marker sequence: ATGTAAATGAAGGGATGCAAATGCAATTACCTACAGCTTCAGGGGTTGGTAATGTAAATT[T/C]TGATAATTTGCAAGTTGATCATCCATYTCCTTYTAYTTYTATGCCYATGTACAATTTAGC;
PGSC0003DMB000000202	Dundee	match	764150	764270	232	-	.	ID=MICRO.767.C1_311;Note=type: MICRO;Name=MICRO.767.C1_311;Note=Marker sequence: GGCTGGTGACGGACTAATACAATTGTATCACAACTTCATCACTGATTTTGAGACAAAGAT[C/G]AATCTTCTCAAGCTTGCACATTTTGCGGTCATTGTTTCTCGGCAATACCCCGAGAAAGAA;
PGSC0003DMB000000204	Dundee	match	955649	955769	218	-	.	ID=MICRO.5253.C2_539;Note=type: MICRO;Name=MICRO.5253.C2_539;Note=Marker sequence: TTTCAGTGTCATTYTGAYTYTTCATCATGASGGATGAATAACTTGGGGTAGTCCTTCGGT[T/C]GTGCAACACTCAGTTTGATATGATATTAACAGATGTTAACCTTCACAGTCGTWTAGCTTC;
PGSC0003DMB000000204	Dundee	match	969479	969599	226	+	.	ID=MICRO.1994.C1_887;Note=type: MICRO;Name=MICRO.1994.C1_887;Note=Marker sequence: CAAAGTTTCTGAGGTACRCCGAGAGCCACAACATCTTTCAACTGATGAGGAATGGCCYYY[A/T]ATTGAGCCGCCATCAGTTGCTAGTCAGACATCTATCTCAGAGCCASCTGCTGATTCAGAG;
PGSC0003DMB000000208	Dundee	match	35762	35882	226	-	.	ID=MICRO.6663.C3_1344;Note=type: MICRO;Name=MICRO.6663.C3_1344;Note=Marker sequence: TGAATATGAAGAGCTAAAGAAAAACCYCGATAAGGCRTTCTTGAAAACAATCACAGCTCA[A/G]TTACAAACATTGCTTGGTGTTTCCCTCATAGAGATATTGTCAAGGCATACTACAGATGAG;
PGSC0003DMB000000208	Dundee	match	886233	886341	214	+	.	ID=MICRO.337.C1_891;Note=type: MICRO;Name=MICRO.337.C1_891;Note=Marker sequence: GAACCMTTCTTGATGTTCAAGTTCATTCTAGAACCATCTGATTGAGTCAGTAAACCATCC[A/G]CATCATGRCTTGAGATTATGTTGACCCAGAAACCTTTTTGAACAAAATCTACCCCTTTAA;
PGSC0003DMB000000213	Dundee	match	256080	256197	223	+	.	ID=MICRO.4523.C1_949;Note=type: MICRO;Name=MICRO.4523.C1_949;Note=Marker sequence: ATGAATATTAGGGACTTCCTATATAAACAGGAAGAAGCTAAATCATTGCATTGATAATTG[T/G]CTTTGAAGTAGCTGAAGATTTCCTAGATTGACAGTGTGACAGAGATRGGAGGAACATATG;
PGSC0003DMB000000213	Dundee	match	678123	678243	237	-	.	ID=MICRO.8127.C1_1918;Note=type: MICRO;Name=MICRO.8127.C1_1918;Note=Marker sequence: GGTGAAGAGCTTAAATCCAAAGCTGGTAACAGTTGTTGAGCAAGACATGAACACTAACAC[T/C]GCCCCATTTCTACAAAGGTTTGCAGAAGTCTACAACTACTATTGTGYCGTATTCGAGTCT;
PGSC0003DMB000000215	Dundee	match	825622	825742	221	+	.	ID=MICRO.2094.C3_1290;Note=type: MICRO;Name=MICRO.2094.C3_1290;Note=Marker sequence: GGGAAAAAGGAGCTTCCAATAGAAGCAAATAAATATAGCGGGCCAAAGACAGTTGATGTA[A/G]ATAAAAATAAGCATGAGGATGGAGRGGGTTWWTTGCCTGTTGTAAGGSGAAGAAGAAACA;
PGSC0003DMB000000217	Dundee	match	216983	217103	224	-	.	ID=MICRO.2166.C1_624;Note=type: MICRO;Name=MICRO.2166.C1_624;Note=Marker sequence: CTTATCTGCAGGYTATGAAGCTTATGTAGAGAAAGCTAARAGGTCATGCATGGATTATGG[T/G]TTTCACATGGCAATTACAAAATGGAATGAAACTGTTTCARAGGAGATGGAAATTATGGTC;
PGSC0003DMB000000222	Dundee	match	63765	63885	202	-	.	ID=MICRO.2751.C2_1809;Note=type: MICRO;Name=MICRO.2751.C2_1809;Note=Marker sequence: TGGGCMCAACATCTAGAACATATGGCTGGKGTGTTTGCTTCGCCTACATACCATTGTATT[T/C]TTCACTACAGGTTGGAGACATTAACCAGTATAGCCTATTTGAGGCATCTATCCATGGGTG;
PGSC0003DMB000000225	Dundee	match	1008647	1008766	223	+	.	ID=MICRO.6061.C1_1072;Note=type: MICRO;Name=MICRO.6061.C1_1072;Note=Marker sequence: CTATCTTGTAGAGTGTGTAGTTAATTCATCGTCGTGTAAAGTACAGTTAAAGATCAAAGC[T/G]GATGATCAGAGTACATCTCAGGCCTTCTCAGAGTTGTTCCAGTCAGCCTTGTCCAAATTY;
PGSC0003DMB000000248	Dundee	match	8046	8166	221	+	.	ID=MICRO.11829.C1_496;Note=type: MICRO;Name=MICRO.11829.C1_496;Note=Marker sequence: AAATACTGAAAATTACTGGGGAAACAAGAATGATGAAGAAAGAAGATAATTGGCACCATT[A/T]TGAAAGAAGCAGTGGAAAATTCTTWACATCTTTTTCACTGCCTCTGAATTGTAGGGCTGA;
PGSC0003DMB000000248	Dundee	match	177110	177219	215	+	.	ID=MICRO.10434.C1_499;Note=type: MICRO;Name=MICRO.10434.C1_499;Note=Marker sequence: TCGGCGGTTTAAGGATGGTTCCCATTTGTGGGCATTGGCGCTGCAAAAGCGTAAGGAAGG[A/G]CGATGCCCTCTTGAGCCTGGTGAAGTAGCCGTGCTGCTTCGGGCYATGGGTTATCCTAAA;
PGSC0003DMB000000249	Dundee	match	129789	129905	221	+	.	ID=MICRO.592.C12_920;Note=type: MICRO;Name=MICRO.592.C12_920;Note=Marker sequence: GCTGCGGCTGCAACCCGGTTATGACCACTCTTACTTCTTCATTGCCACCTTCATTGATGA[T/C]CACATTCGTCATCATGCCCAAGCCMTTAACCTTTGRKTAGGKTAAGCTTCCATTTCTGTT;
PGSC0003DMB000000251	Dundee	match	229380	229493	218	+	.	ID=MICRO.9813.C1_1118;Note=type: MICRO;Name=MICRO.9813.C1_1118;Note=Marker sequence: TCAAAGTACCCTCCTCGTCCCTCGGTACCAAAATCTTCGGAAAATATAAATTGGACATTG[T/C]GGATGTAGTTTCTGGACCAAAGAGGCTCAAAGACAAGATTCGAGAACCGAAGAACTGAGA;
PGSC0003DMB000000255	Dundee	match	542010	542130	213	-	.	ID=MICRO.5948.C1_283;Note=type: MICRO;Name=MICRO.5948.C1_283;Note=Marker sequence: TTCTTTGCAATATACTAAGTTGCAGCCATCATTKTTGAGGGCAAATGATCATGCTTACTT[C/G]TTCTAATGAAAGTCTTGGATTCTGTTAGCTCTGAGAAAGATAAATATATTTGCCATGGGC;
PGSC0003DMB000000262	Dundee	match	243345	243465	234	-	.	ID=MICRO.1442.C1_559;Note=type: MICRO;Name=MICRO.1442.C1_559;Note=Marker sequence: GCTTGTTCAAGATCCATCYAAGGCAAATGATGTGAACTCAATATTYGATCAAGCTAGACA[A/G]CATGCAACTGTTGAAGGACCTCCTGCATCATCTGGCTCTAGAAGCTTTATTGGAACTGCT;
PGSC0003DMB000000265	Dundee	match	870036	870156	226	-	.	ID=MICRO.12127.C1_428;Note=type: MICRO;Name=MICRO.12127.C1_428;Note=Marker sequence: TGAAAYCTTGATCGCRAACRTCAACTCATGACATAGTGCTAGGTYAAGGGTTCACTAGCG[T/C]GGCGCTCCATCAGTCTAGCTTGGCATGTGTTTCTGCTTTTTGGTATTCMGGAAGTCCCCG;
PGSC0003DMB000000272	Dundee	match	352486	352606	232	-	.	ID=MICRO.1317.C1_1274;Note=type: MICRO;Name=MICRO.1317.C1_1274;Note=Marker sequence: ACAACATTTATGCCCGCCCCACCYGCAGCMACCTTTTTGGCATTTCATCCTCAAGATAAM[A/C]ATGTTATTGCCATAGGAATGGATGACTCCTCCATCCAGATATATAATGTCCGAGTTGACG;
PGSC0003DMB000000272	Dundee	match	757225	757345	226	-	.	ID=MICRO.6770.C1_1688;Note=type: MICRO;Name=MICRO.6770.C1_1688;Note=Marker sequence: GTCTTTCCTGCTTTCAGAGGGCATGAATCCTACTGATTTTGATGCTTACATATGCRATAG[T/C]GGTGGTGATCTTTATTATTCGTCCTTCCATTCTGAGCAMAAYYYTTTTGTAGTTGACTTG;
PGSC0003DMB000000283	Dundee	match	647686	647803	232	-	.	ID=MICRO.6225.C1_289;Note=type: MICRO;Name=MICRO.6225.C1_289;Note=Marker sequence: AASGTATTTTTGTGGTTATGATGATATTTACTGTTTGTTCATGGGGAGTTTGAACAACTT[A/G]TGTGCACAAATCAAACAATATGGGCTATCACCWAAAGGTACAAATGAAGCCATGCTAGTT;
PGSC0003DMB000000285	Dundee	match	428807	428923	224	-	.	ID=MICRO.5315.C1_280;Note=type: MICRO;Name=MICRO.5315.C1_280;Note=Marker sequence: ATTGAGTAACATCAGGTTGTTGATTGGTTCAATCATCATCGCAATTGCTCTTGTTGCTCA[A/G]TTCTACAAGAAGGAGTTTCCTGCTAATCGCGATTTTCTCATTGGATGCATTGTGTTGTAT;
PGSC0003DMB000000290	Dundee	match	12615	12735	229	+	.	ID=MICRO.1188.C1_2285;Note=type: MICRO;Name=MICRO.1188.C1_2285;Note=Marker sequence: TGGGCGGTATTATCTGGGGATGTTTTTGGGTGGGGCTTATGAGGAGGCGCTCGGAGGACT[A/C]CACAATCTATTTGGTGGACCAAGCGTTGTTCGCGTGTTGCARAGCGATAGCCCTCACAGC;
PGSC0003DMB000000290	Dundee	match	67054	67174	240	-	.	ID=MICRO.1322.C2_1785;Note=type: MICRO;Name=MICRO.1322.C2_1785;Note=Marker sequence: TGGGGATATGGACTCCATTGATGGTGGTTGGCTACCAGGAAGTAGTAAAGTTCAGAAGAA[A/G]ACCATCTTGAATGAAGTTAGAACCAGTTAAATTTTACATGTTGCTTAGTTTTTGCTTTGG;
PGSC0003DMB000000296	Dundee	match	704244	704364	234	+	.	ID=MICRO.474.C2_807;Note=type: MICRO;Name=MICRO.474.C2_807;Note=Marker sequence: TGATATATATGGCTTCTCKTCAAGGATGGTGGATCAACACCAAAGTTTCAATCCATCTTC[C/G]TATTCACAATTTCCACAGCAGAAGCTTGYGACAAATGGCCACATCTTTAATGGCTTCCAG;
PGSC0003DMB000000296	Dundee	match	809724	809844	232	-	.	ID=CTG237LGIV;Note=type: MICRO;Name=CTG237LGIV;Note=Marker sequence: CCACTTCCCTCCAAATTCAGAAACTGATCTAAACAGGTACATTCACTATCAAAAGTTTCC[A/T]ATTTTTTCCATAGGATGAATTGTTCTAGACCATATGGTATTGATAGGTGATCATACTAAC;
PGSC0003DMB000000298	Dundee	match	223875	223995	240	+	.	ID=MICRO.7279.C2_1718;Note=type: MICRO;Name=MICRO.7279.C2_1718;Note=Marker sequence: ATTGTCTATGTCTGTCATAAAGTGGAGAGGTGATTTGGCTCTAGGTTTCAACAGTATGGC[A/G]CAATTCGCTGTGGGACGCAATTCGAAGGTAGCTGTTCGAGCAGGAATCAATAACAAGCTC;
PGSC0003DMB000000299	Dundee	match	680300	680420	229	-	.	ID=MICRO.11123.C1_885;Note=type: MICRO;Name=MICRO.11123.C1_885;Note=Marker sequence: TCAACCTGTGCTAGAARCCTTGACTATTTCTTCAGCATTTGCAGAAGTCCAATCACATGT[T/C]TGAAATTTGAATTTAAGGCTCTTGAAGCTACTGGAAGTTGTTTTGACAAGGATTCAATTT;
PGSC0003DMB000000300	Dundee	match	640243	640363	216	+	.	ID=MICRO.2549.C5_630;Note=type: MICRO;Name=MICRO.2549.C5_630;Note=Marker sequence: CTCATCTTCTTMGCAAAATTCATCGACTCCGATAACTCATCATTATGCCCACCTCCACCG[A/C]CGGTACCTCCACCTCCACCGCCGSCAGCMGCAGTAGGTGAGAGCCACTGGTTAGAGTTTG;
PGSC0003DMB000000302	Dundee	match	21669	21782	227	-	.	ID=MICRO.4753.C1_1118;Note=type: MICRO;Name=MICRO.4753.C1_1118;Note=Marker sequence: CCYWMSRGCGTTGGGATTGCCCAACGCCCTTGATGGAACTGCAGAAACAAGCATCCTCCC[A/G]GAGCTTATGTTGGCWGCAGCTGATGAAGCTGAAATTGCTGATGCTTGAATGTAATTWTAG;
PGSC0003DMB000000308	Dundee	match	106477	106597	237	+	.	ID=MICRO.4329.C1_1030;Note=type: MICRO;Name=MICRO.4329.C1_1030;Note=Marker sequence: GGTGAGTAAGTTGGAAGTTTRTGCAAGTACTTCTGTGGTTTCTCTTCATTATCGATTTAT[A/C]CTTCCGTAGAATCTGAACCCAGGCCCCGTCAATTTCCTGGTTGCCTTCTTCCAGAGAATG;
PGSC0003DMB000000309	Dundee	match	476353	476472	230	+	.	ID=MICRO.58.C1_516;Note=type: MICRO;Name=MICRO.58.C1_516;Note=Marker sequence: AGCACATATTGGAGGACCTAATCTCCCTCCTCTTTCATTGCCTTGCTGCTGTATGGCTAG[T/C]GCCCGATATTGGTAGTTTGTCTCTGTGCTAGGATACTGCACTTAAGTGGCAATGATTCGT;
PGSC0003DMB000000314	Dundee	match	364781	364901	210	+	.	ID=MICRO.5927.C1_506;Note=type: MICRO;Name=MICRO.5927.C1_506;Note=Marker sequence: TTAGGTGGAAGAAGTGGAGCTTCAGGATCATAAGGCATGGTAAGACATTTTTCCCAAAAA[A/T]MAGAAAATGTGCTGAATGGAYGGCCTTCATCATCGACAACTTCCCATGGTTCATATAGCA;
PGSC0003DMB000000319	Dundee	match	225148	225268	216	+	.	ID=MICRO.9449.C1_466;Note=type: MICRO;Name=MICRO.9449.C1_466;Note=Marker sequence: CCCCCTTCTGCATTATTCCCATCTTTTGGTTTACACCTAGTTCCATGGCCTCTTCGTTTT[T/C]GTTTTCTTCTTTTGGGGGTTTGGGGGAAGGTATCACATGTACAACAAGATGTACAGCAGC;
PGSC0003DMB000000322	Dundee	match	462684	462804	213	-	.	ID=MICRO.378.C2_1186;Note=type: MICRO;Name=MICRO.378.C2_1186;Note=Marker sequence: AAGRCAAGAGTTGACACTACTRAATCAGCAACCCAAAAGTCTGAACAGTTCGATGCTTTA[A/G]GGGGCAGTACCACAGATGTAATAGTTKCATCTGAACTAGTTGGAGAWGATCCTATGGCTG;
PGSC0003DMB000000336	Dundee	match	433861	433981	232	-	.	ID=MICRO.160.C2_1712;Note=type: MICRO;Name=MICRO.160.C2_1712;Note=Marker sequence: ATTCCTTGGTGCAATACATTGGCTCGCRAGCTTTTCCTCTTTGTGTATCTCCTTTTAGCT[C/G]AACAATCAATGAGTTCCAAAAACAAARGTTCTCTGGCRTTTAGAAGTCAATGCTATTCCT;
PGSC0003DMB000000341	Dundee	match	380083	380203	226	+	.	ID=MICRO.2603.C1_448;Note=type: MICRO;Name=MICRO.2603.C1_448;Note=Marker sequence: GGAGGTATTTTTTGCTCTGAAAGGGAGAGATATGTAGCTGAGGCTGTTAACAAGGCTGTT[A/G]ACACTCCCACGGGAACTGCTACTGTACCTGTCCAGATCAAAGCCRTTTCGTWTCCTGAAT;
PGSC0003DMB000000342	Dundee	match	664734	664854	229	+	.	ID=MICRO.6249.C1_873;Note=type: MICRO;Name=MICRO.6249.C1_873;Note=Marker sequence: CCAAAAGCTCCTGAACTCGATGGGGCACATTTTTGTTGGATAACAACAATATGAATGACT[C/G]AGCAAACAAATTGATTCTAGCAAAACACATAACAGGATAAAMTGTCCAATGTTGATGACT;
PGSC0003DMB000000354	Dundee	match	605595	605715	229	-	.	ID=MICRO.75.C1_747;Note=type: MICRO;Name=MICRO.75.C1_747;Note=Marker sequence: GGATGAGAGGAGAGAGAAGCGACATTTGCATGATACAMATGATAGGAGGAAGCATTCCCG[T/C]GATTCAGATGACAGGAGGAAACGTTCCCGTGATTCTGACGATAAGAGGAAGCACACCCAC;
PGSC0003DMB000000358	Dundee	match	181204	181324	232	+	.	ID=MICRO.2405.C1_1091;Note=type: MICRO;Name=MICRO.2405.C1_1091;Note=Marker sequence: CTTGCTATAAAGATTTGCCACTCACCACTTCTGTTGGTGTTTGCAAGGTCACATCCATTT[T/C]TGAAGGATCGATTAGGTAATTTGTTTTTTGGCGGATGAACTAGAGAGGGATTCAAAGATT;
PGSC0003DMB000000363	Dundee	match	393283	393403	229	-	.	ID=MICRO.10124.C1_261;Note=type: MICRO;Name=MICRO.10124.C1_261;Note=Marker sequence: CCAGATTACAAAATCCCTTTGACGGCTCAAGGGATTGAACAAGCAAAACAAGCTGGCTCC[T/C]GGATTCTTGATGTTGTTTCCGGCCATGGGTCGTCGGAGAACTGGAAGGKTTACTTCTATG;
PGSC0003DMB000000371	Dundee	match	565764	565884	218	-	.	ID=MICRO.1193.C1_1598;Note=type: MICRO;Name=MICRO.1193.C1_1598;Note=Marker sequence: TTTTGGTTTTCCTTYTCTATCCATCCCCCTAGAGTAGAATAATCCAACAGCAGAAAGTYT[T/C]TTAGTAATAGTTTGCAAGTGGGCTGCCAGTCCTACAAATGGATCATCAAGACTTGCTGTT;
PGSC0003DMB000000377	Dundee	match	553116	553234	218	+	.	ID=MICRO.5579.C2_806;Note=type: MICRO;Name=MICRO.5579.C2_806;Note=Marker sequence: TTTTCTCATTCTCGATCTTCTKGYKRATTCGCGGTTCGATATCATTCTTTTTCTCTTCCT[T/C]TGATCCATTAATTGCTGAAGATCTTCTTCTGAACCCGAGTTTTGTAAAAACGATGAACYT;
PGSC0003DMB000000378	Dundee	match	54905	55025	232	+	.	ID=MICRO.7351.C1_583;Note=type: MICRO;Name=MICRO.7351.C1_583;Note=Marker sequence: CACWGRGGATGCGGTGACAGGTGGCAGCAATTCATTGGCAGAGAGATCCATAAGAGGAGT[A/G]TTTGCAGGAGTTGGGGCRACAAGACCTTCAACATGAAAGATATTAGTCCTTTTCCCCAAT;
PGSC0003DMB000000379	Dundee	match	94624	94744	207	+	.	ID=MICRO.1777.C3_916;Note=type: MICRO;Name=MICRO.1777.C3_916;Note=Marker sequence: AGAGGTGGGAGGAGAGTTTAGCATATTTGATGGTTCAGTGACTGGAACTAATGTGGAGTT[T/G]SMRGARGGAAAATTGATTGTGCAGAAATGGCGATTTGGKWACTGGCCTGATGGTTTACAT;
PGSC0003DMB000000379	Dundee	match	440030	440150	226	-	.	ID=MICRO.6501.C1_478;Note=type: MICRO;Name=MICRO.6501.C1_478;Note=Marker sequence: AAAGYTACCTGCAGATGAACCTCCTATCCTTCCTCCATTACCTTTGGTCCTTAAGACTGA[A/G]AAGCGCAAAGCACCRTATGTAACACCTCAATCAAAGAAGTTTGAGTACAGAGACTGGGAT;
PGSC0003DMB000000381	Dundee	match	65890	66008	225	+	.	ID=MICRO.9667.C2_742;Note=type: MICRO;Name=MICRO.9667.C2_742;Note=Marker sequence: CTACTTGGKAGTATYCCCTTATTTTTCTTTTTCRTTATGTAATAAAATACATTTGACTTG[T/G]TGCCTCTGATGGAGTTCATCAGKAGTGCATAAGAAATGCCAGCCACTTTCTGTTGAAAAA;
PGSC0003DMB000000381	Dundee	match	293792	293912	240	-	.	ID=MICRO.587.C1_1570;Note=type: MICRO;Name=MICRO.587.C1_1570;Note=Marker sequence: GCCGCTGCTGCTGCAGCTTACCGAGCTAAGGTTGCTGCTTTGGATAAATCACGAGATGGC[A/G]GCAATGTCAATAACATTGTATTGAAGATGAATTATTAGGATCTGTCTCTAATTTCTTAAG;
PGSC0003DMB000000382	Dundee	match	291894	292014	209	-	.	ID=MICRO.2025.C1_140;Note=type: MICRO;Name=MICRO.2025.C1_140;Note=Marker sequence: ACATAATGCWWMAYAAAAACATGTGAAGCTGTTCYYYTTTTTCTGCAAAAGTGCTAATTT[A/T]ATCTCTGCCTTTCCAGAGATTCATTACTAAACAAACTGTTTAACTTAAWTTTTTTAATTA;
PGSC0003DMB000000385	Dundee	match	465410	465518	216	+	.	ID=MICRO.28.C3_478;Note=type: MICRO;Name=MICRO.28.C3_478;Note=Marker sequence: GTATAGGATCCGGAGATACATGGATTCAGAGATCCGTGCCATCATGGCACAGTACATGCC[T/C]TTGGATAATCAGGGAGAGGTGCCTAATCACATATCCCACGGAAATGTCTGATATTATTCC;
PGSC0003DMB000000400	Dundee	match	71807	71916	207	-	.	ID=MICRO.10145.C1_486;Note=type: MICRO;Name=MICRO.10145.C1_486;Note=Marker sequence: ATCTGGAATAAAGATCATCCTTGTCACACATCCTAGGACTGGTGATCTAAGGGAATCTTT[A/G]AAGTATATTTACAATTTGTATGTTGAATATGTGGTGAAGAATCCGCTSTACTCCCCAGGG;
PGSC0003DMB000000404	Dundee	match	307341	307461	226	-	.	ID=MICRO.2947.C1_527;Note=type: MICRO;Name=MICRO.2947.C1_527;Note=Marker sequence: GGWGAAGCTAAGGAATCGAAGAGGTCTAAGAAGAAACCAGAGAAACAGATTGAAACTCCA[T/G]TGTCGAAAACGCCCACTGATGACGTGAAAAGGCMGCTGTTTCAGAGATTGTGGAGTGAAG;
PGSC0003DMB000000409	Dundee	match	25388	25508	224	+	.	ID=MICRO.158.C1_1026;Note=type: MICRO;Name=MICRO.158.C1_1026;Note=Marker sequence: TCCGCTTCSTAAATYTGCAGATGGRACCTATCAATGTTTAGATCCTGTACAACCTCCGAT[T/C]GCACCTCCGTATAAACGAGCTCTTGAAATGAAAAAAGCTTCAAGTCAAGGAATCCATAAT;
PGSC0003DMB000000410	Dundee	match	242745	242865	232	-	.	ID=MICRO.8504.C1_1064;Note=type: MICRO;Name=MICRO.8504.C1_1064;Note=Marker sequence: GCGGCCCCTGAATCTCTGGGCCGCGACGTCRTAAGCCYTAGCGGCTTCATTTTCCTCGTT[A/G]AATGTGCCTAACCAAACCCTTTGATGCTTTTCATAGATTTGTGCGCCCCAACGRCCATTT;
PGSC0003DMB000000420	Dundee	match	103824	103944	224	+	.	ID=MICRO.5920.C1_978;Note=type: MICRO;Name=MICRO.5920.C1_978;Note=Marker sequence: CTCTTGGGCAGTTTGCTTCACCTATGGCACTTGGTTTGSGRTGCTTGGCTTGCTAGCTGC[A/G]GGAAGGAACTACAATAATTCTTCCAGCATCCGCAAGGCATGTACATTYTTGTTGTCCAAA;
PGSC0003DMB000000423	Dundee	match	486842	486962	210	+	.	ID=MICRO.7848.C1_567;Note=type: MICRO;Name=MICRO.7848.C1_567;Note=Marker sequence: GATGATTTAGGCAMCCCCAGATCAGCTATWYCYTTCAATGTGCTTTTATCAGCTTGTGTG[A/C]GCTCAAAACTATATGATCGTGTCCCYCAGCTGTTTGATGAAATTCCAGTGAAGTATGGAT;
PGSC0003DMB000000423	Dundee	match	487060	487180	224	+	.	ID=MICRO.7848.C1_786;Note=type: MICRO;Name=MICRO.7848.C1_786;Note=Marker sequence: GAAAGGTGTGGAGATCACAACTGTTACTTTCACTACTATACTACATTCATTCTACAAGAA[A/T]GGGAAGAGTGATGAGGCGGAGAAGGTATGGAACGAGATGGTGAACAGAGGGTGTGGTCCA;
PGSC0003DMB000000426	Dundee	match	48211	48331	218	-	.	ID=MICRO.7630.C1_338;Note=type: MICRO;Name=MICRO.7630.C1_338;Note=Marker sequence: CGATTGCGGCCGTAAAGTCGAGAGGCKCCGGCGRCATATCAAGTTCCTTCAGGAGGCTAK[A/T]ACCGCCTTAGAGTGTTGCCGTAAACCCGTGATKSCCGCTGTCCATGGCGCATGTATCGGT;
PGSC0003DMB000000426	Dundee	match	48292	48408	218	-	.	ID=MICRO.7630.C1_256;Note=type: MICRO;Name=MICRO.7630.C1_256;Note=Marker sequence: CCTCGCTGGCTCCGGCAAGCACTTCTGTTCCGGCATCGACCTCCAAACCCTAGGCGATAT[T/C]TTCAAAGAATCCGACTCCGTCGATTGCGGCCGTAAAGTCGAGAGGCKCCGGCGRCATATC;
PGSC0003DMB000000432	Dundee	match	362546	362664	206	-	.	ID=MICRO.11684.C1_985;Note=type: MICRO;Name=MICRO.11684.C1_985;Note=Marker sequence: AARGGCTAGACCACAAGGGTCTTTTGTACGTAGTCTTATCATGCATTTGTTGTTTCCACA[A/G]GTTGAACTTTTGACCTCYTGGTCACATGACAACAACTTTACCAATTCTCTTCAATCATGC;
PGSC0003DMB000000432	Dundee	match	396451	396571	226	+	.	ID=MICRO.669.C3_729;Note=type: MICRO;Name=MICRO.669.C3_729;Note=Marker sequence: TTACGGGCAACCAGCATACGGGATGGGAGGCTACGGGCAGCCGGCTGTGGGTAGTTACGG[T/G]CAGCCAGGTGGWGGATATGGTTACGAAGAGGAGAAGAAGAAGAGCAAATTTGGAWTGGGT;
PGSC0003DMB000000443	Dundee	match	182647	182767	237	+	.	ID=MICRO.9096.C1_1049;Note=type: MICRO;Name=MICRO.9096.C1_1049;Note=Marker sequence: ACCCTTCGAGACACTAAATATCCTTGAAAATGAAGCACTTCGTCAAGGATTGAAGGAGTA[T/C]TCCAGTTGGCCAACCTTTCCACAACTCTACATTGATGGAGAGTTYTTTGGTGGCTGTGAC;
PGSC0003DMB000000444	Dundee	match	358713	358816	210	-	.	ID=MICRO.5879.C2_508;Note=type: MICRO;Name=MICRO.5879.C2_508;Note=Marker sequence: GCCAATTGAMGTCACGATGGGAGAACTGAAGAAACTCGTTGAAGAGGGTAAAATAAAATA[T/C]ATAGGTCTATCAGAGGCTTGTGCATCAACAATCAGAAGGGCCCATGCTGTTCATCCAAWR;
PGSC0003DMB000000446	Dundee	match	429463	429583	226	-	.	ID=MICRO.4875.C1_608;Note=type: MICRO;Name=MICRO.4875.C1_608;Note=Marker sequence: TCAGAGGACTATCATCTTCTTGATAAACAATGGTGGKTACACAATTGAAGTTGAGATTCA[T/C]GACGGACCTTACAATGTGATCAAGAACTGGAATTACACTGGACTAGTCGAYGCAATCCAC;
PGSC0003DMB000000471	Dundee	match	273492	273612	224	-	.	ID=MICRO.7265.C2_578;Note=type: MICRO;Name=MICRO.7265.C2_578;Note=Marker sequence: CTCAAGCTTATGACAAAAAGGCGCCTCCTGGCTTCGTCAGGAGGGTCGATCAGTACCCAA[C/G]CACGGGTAYTGTTKSGAGATATGATGACCCTTCCTATGTCAACATGTTTAGTGATGACAA;
PGSC0003DMB000000472	Dundee	match	407141	407261	234	+	.	ID=MICRO.7465.C1_62;Note=type: MICRO;Name=MICRO.7465.C1_62;Note=Marker sequence: AAAAGTGAATATTATTCWACAAAGTTATAACAATTTTATTAAAATGGTTGTGCCAATTGT[A/T]GGTGAGCATGAGWCTGAAATTCTTCATGCTCAAACTCACATATGGAACCATATTTTTAGT;
PGSC0003DMB000000473	Dundee	match	388064	388184	213	+	.	ID=MICRO.7287.C3_1295;Note=type: MICRO;Name=MICRO.7287.C3_1295;Note=Marker sequence: TTTYTCATTTTTACTCCCAAGATACCAGTTCAGTGCAGCAAACAAAAGGGGKGCCGCAGT[A/G]TGTAGGGATCCAGCAGCATTACTGGCCAAGTATTCAGATCCMCTAGTATTCACKGGATCC;
PGSC0003DMB000000476	Dundee	match	320119	320239	224	+	.	ID=MICRO.1154.C1_1418;Note=type: MICRO;Name=MICRO.1154.C1_1418;Note=Marker sequence: AAAGCAAATGGGAAGGCTYTYTGCTGAATTTCCTTTGGAGAACAAGCGCTMTGCTAAAGG[T/C]AGAGGAAAGGCCAACTCAAAGGATGTTGGTACTAACGGGCCTCCTGCTCCAAATCAAACT;
PGSC0003DMB000000491	Dundee	match	87873	87993	240	+	.	ID=MICRO.10245.C1_333;Note=type: MICRO;Name=MICRO.10245.C1_333;Note=Marker sequence: ACTAAGTGATTTGGAGTTTTACGATGTGGCGGCAAGAGAGGAAGTAGATTCCTTCTTCAG[T/C]TCTGTTGATGAGAATTCTAAATCGTGTGGTGGTAACAGGAAGAGAAGGTGTATTCTGTAA;
PGSC0003DMB000000494	Dundee	match	59717	59834	236	-	.	ID=MICRO.2474.C1_457;Note=type: MICRO;Name=MICRO.2474.C1_457;Note=Marker sequence: TGCTGATATTGTTCATATAAAGGTTCTTCGCAACAATGCCTTTGTAACTGTGACAGATTC[A/G]AAAGGGAATAAAAAGTTTGGAGCTAGTGCAGGTAAGCTAACAGGAAAAGGAGGGAAARKT;
PGSC0003DMB000000496	Dundee	match	256882	257002	234	+	.	ID=MICRO.8557.C1_995;Note=type: MICRO;Name=MICRO.8557.C1_995;Note=Marker sequence: ACKTGTAGATATCTTGATTCGTTMGTGTAATTTTTCAACCCTTTAGGACAAAAGGGTTCT[A/G]CAGTTCATTCACATTGATCCCCAATATTTTGCATATGATATCAGTTCTTGATTTATGGCA;
PGSC0003DMB000000527	Dundee	match	203887	204007	232	-	.	ID=MICRO.5998.C3_990;Note=type: MICRO;Name=MICRO.5998.C3_990;Note=Marker sequence: TGCTATGTCTGCGGCATGCCCAACAAGACCACAAGCTCATCCACCTCAAAAMCAAMAGCC[T/G]AAGTAATCTGCATTCCTGCCTCGATATTCTACAAGAAGGATAMTGAATATATCTGTATCA;
PGSC0003DMB000000528	Dundee	match	245063	245183	232	-	.	ID=MICRO.11421.C2_443;Note=type: MICRO;Name=MICRO.11421.C2_443;Note=Marker sequence: AGTGATTTACTTGACAAACTGTCCAGGTACCCGCCGTGACCAGCAATACGTTTCTAGTCA[C/G]TGTAATAAGCTGTTTGTACCGTTGTGATCTTCTCGTCCAAAAGGTTATGTTTGCACTAGG;
PGSC0003DMB000000540	Dundee	match	295718	295831	223	-	.	ID=MICRO.2207.C1_426;Note=type: MICRO;Name=MICRO.2207.C1_426;Note=Marker sequence: GTTCCTGACATTAAGGAAGATCAAGTCTTGATTAAGGTTGTTGCTGCTGCTCTTAACCCW[A/G]TTGATTTTAAACGAAGGCTCGGAAAATTTAAGGCCACTGATTCTCCACTTCCAACTGTGC;
PGSC0003DMB000000542	Dundee	match	188357	188461	209	+	.	ID=MICRO.5331.C2_1034;Note=type: MICRO;Name=MICRO.5331.C2_1034;Note=Marker sequence: GTCAGCAACGGGAAAGGCACCAGTTCGCCGGAGCTCTCCATATTTTGCTCCTTCTCTCGC[T/C]GCGCGTTTCAACTGGCTCAGTGATCCCGGATGTCACTCCTCCTTTATGCTTTCGYTGCAG;
PGSC0003DMB000000577	Dundee	match	66224	66344	240	+	.	ID=MICRO.308.C1_158;Note=type: MICRO;Name=MICRO.308.C1_158;Note=Marker sequence: AGAACAAAAATACAGAAAATAAAGCTAGAATATAACACTGCAATTGCATTTCTGATCCAG[T/C]AGGAAATAAGAAGTATTTTCCTTTCACCAACATTGTCAATCTTGGAAAAATTAGAAGCAC;
PGSC0003DMB000000602	Dundee	match	98481	98599	234	-	.	ID=MICRO.6223.C1_526;Note=type: MICRO;Name=MICRO.6223.C1_526;Note=Marker sequence: GGTGGTGCTGTTCCAGCATTTGCACAGCTAGCATCTTCTTCTTACCATGCTGTGATCTCA[T/C]CTTCCACATTACCACCTACAGCCTCACAAGATGAAAACATGAGAAAATTTWGAACTTCYT;
PGSC0003DMB000000609	Dundee	match	33801	33921	232	-	.	ID=Ctg436_306;Note=type: MICRO;Name=Ctg436_306;Note=Marker sequence: CAACATTAACTCAATAGCCGCTAAATGTTTTTGCGACATTAAAATATTGTCGCTAAAAGA[A/T]AAATCTATTGCAACTAAATGTCTCTTTTGTTGTAGTGTATAGACTAACCACAACAACTAA;
PGSC0003DMB000000609	Dundee	match	33860	33980	240	-	.	ID=Ctg436_247;Note=type: MICRO;Name=Ctg436_247;Note=Marker sequence: TATTTAAAATCAAAACTTTATATAAATGCCGCTAAAGGCTAAAGCGACTCTGGATGCAAC[A/G]ACATTAACTCAATAGCCGCTAAATGTTTTTGCGACATTAAAATATTGTCGCTAAAAGATA;
PGSC0003DMB000000609	Dundee	match	33927	34047	232	-	.	ID=Ctg436_180;Note=type: MICRO;Name=Ctg436_180;Note=Marker sequence: CACCCCTAGACTATGCGAAATAGAACAATTTCACCCTCTGTTATTTAGCTGCAATGATAA[A/T]TATGGGTATTTAAAATCAAAACTTTATATAAATGCCGCTAAAGGCTAAAGCGACTCTGGA;
PGSC0003DMB000000609	Dundee	match	33966	34086	240	-	.	ID=Ctg436_141;Note=type: MICRO;Name=Ctg436_141;Note=Marker sequence: TCATAAAGAACCAAGAAGCTAATTTGAGGTCAATGAATTCACCCCTAGACTATGCGAAAT[A/G]GAACAATTTCACCCTCTGTTATTTAGCTGCAATGATAATTATGGGTATTTAAAATCAAAA;
PGSC0003DMB000000609	Dundee	match	34002	34122	240	-	.	ID=Ctg436_105;Note=type: MICRO;Name=Ctg436_105;Note=Marker sequence: TTAAAGAGTAAAACATCAGAATCACCAGTCTAGGACTCATAAAGAACCAAGAAGCTAATT[T/C]GAGGTCAATGAATTCACCCCTAGACTATGCGAAATAGAACAATTTCACCCTCTGTTATTT;
PGSC0003DMB000000609	Dundee	match	34046	34166	226	-	.	ID=Ctg436_61;Note=type: MICRO;Name=Ctg436_61;Note=Marker sequence: TTGACNTAAACATTTCGGAATCCTTAAGCTGAAGAAAACCTATATTAAAGAGTAAAACAT[T/C]AGAATCACCAGTCTAGGACTCATAAAGAACCAAGAAGCTAATTTGAGGTCAATGAATTCA;
PGSC0003DMB000000609	Dundee	match	87765	87885	216	-	.	ID=Ctg355_266;Note=type: MICRO;Name=Ctg355_266;Note=Marker sequence: TGCTCTAATCTGACCTAGCTGACGGAAGATGCTAAATAAAGAAGAACTCTTACAAGTTAT[T/C]GGCCAAATGATTGTGAGGTTTCATGATATCAATAGGGGATCAACAAGGCTTTCTATATAG;
PGSC0003DMB000000609	Dundee	match	87814	87933	230	-	.	ID=Ctg355_217;Note=type: MICRO;Name=Ctg355_217;Note=Marker sequence: CGTTTCGTTCCCTATCTCCGAATATGGGGAATATATTCTCAAAAATTCTTGCTCTAATCT[A/G]ACCTAGCTGACGGAAGATGCTAAATAAAGAAGAACTCTTACAAGTTATCGGCCAAATGAT;
PGSC0003DMB000000609	Dundee	match	87877	87997	216	-	.	ID=Ctg355_154;Note=type: MICRO;Name=Ctg355_154;Note=Marker sequence: TTTGACAAAAAAGATGTGCAACAACATTTTTATACTTGGATGACAGTAAATAGATGGAGA[T/G]GTCGTTTCGTTCCCTATCTCCGAATATGGGGAATATATTCTCAAAAATTCTTGCTCTAAT;
PGSC0003DMB000000609	Dundee	match	87920	88040	208	-	.	ID=Ctg355_111;Note=type: MICRO;Name=Ctg355_111;Note=Marker sequence: TTGTGATGTATGGATTTATACATATTCAACGTCTTGTCCTACATTTGACAAAAAAGATGT[T/G]CAACAACATTTTTATACTTGGATGACAGTAAATAGATGGAGATGTCGTTTCGTTCCCTAT;
PGSC0003DMB000000609	Dundee	match	101341	101461	240	-	.	ID=Ctg151_136;Note=type: MICRO;Name=Ctg151_136;Note=Marker sequence: TAGTGGTTCAGCTGATTATAAACTTCAGCTTTCATATGAAAATATATGGCAGGTTGTGCT[C/G]CATCGTCCATATGGTCAAAATGCTCAGTTTCTCCTCATACAGGTTTTTCAATTATTCCAA;
PGSC0003DMB000000618	Dundee	match	101043	101163	234	+	.	ID=MICRO.278.C1_1544;Note=type: MICRO;Name=MICRO.278.C1_1544;Note=Marker sequence: GAAAACTAGGTCATGAGGAATTCTATCTTTTGTACCATTTACGATGAATTCTCTCAASTT[A/C]TCTTGTTCCACATTACTACGATGATATACTTCCATCATCGTAATGTGTTGCAATTTWGTG;
PGSC0003DMB000000623	Dundee	match	152355	152474	220	-	.	ID=MICRO.8378.C2_459;Note=type: MICRO;Name=MICRO.8378.C2_459;Note=Marker sequence: ACCCAAACTGGGCAATGCAAATGCATAGTCAGGTSGGAACAACGCCAATGTCAATGTTYT[T/C]TGCTGCAGCATCATCAGGATTYTCAACTCCGGCTACCACTGYTTCGGCCTCTCAAATGTY;
PGSC0003DMB000000646	Dundee	match	12451	12571	232	-	.	ID=MICRO.8050.C1_158;Note=type: MICRO;Name=MICRO.8050.C1_158;Note=Marker sequence: ATCTCTTGGTGTGACTTACAATCATCATTGGTATATGTTCCTTTGTCTTTGATTAGAGAC[A/G]ACGTTGATCCTCTGATCTCGATACATGTTCATGTTTGGAGCTAACAATCTGGTGTAGCGG;
PGSC0003DMB000000657	Dundee	match	41269	41389	229	+	.	ID=MICRO.129.C3_2138;Note=type: MICRO;Name=MICRO.129.C3_2138;Note=Marker sequence: TCGGCAGTGTTACCGAGAGTTTTTCTTGCAGGATTGCTAGGGTGTTATATTTATTGTTAT[T/C]TGCTTCGTGCTTCTGTATGTTTTGGCCTAGGACACCATATTATGTTCTTCTCTTRGACAT;
PGSC0003DMB000000666	Dundee	match	168950	169070	224	-	.	ID=MICRO.11387.C1_361;Note=type: MICRO;Name=MICRO.11387.C1_361;Note=Marker sequence: AACAACATTTTGTTGGACGAATTGCTTGAGGCACATGTAGGAGACTTTGGCTTGGCAAAG[T/C]TAATTGACTTCCCTTACTCAAAATCCATGTCCGCGGTTGCTGGTTCATACGGCTACATTG;
PGSC0003DMB000000704	Dundee	match	119469	119589	237	+	.	ID=MICRO.11686.C1_304;Note=type: MICRO;Name=MICRO.11686.C1_304;Note=Marker sequence: GTAAAGAARGTGGATGCAAAGTCTAGGGTTGCATTTAGATTTAGATCAGAGTTGGAGGTG[T/G]TGGATGATGGATTTAAATGGAGGAAATATGGCAAAAAGATGGTCAAGAATAGTTCAAATC;
PGSC0003DMB000000723	Dundee	match	131249	131369	232	+	.	ID=MICRO.1882.C1_394;Note=type: MICRO;Name=MICRO.1882.C1_394;Note=Marker sequence: CCCAACAACAAGCCCAGTTAGAAGTGGGCCCATTYYTTCAAGAATTCCCTTCTTGGGGTC[T/C]ACAAGTGTAGTATACACAGTGAACAACAAAGAAAAGGTCAAWATCACCTCCATAATTAAC;
PGSC0003DMB000000733	Dundee	match	78921	79041	237	+	.	ID=MICRO.381.C1_1588;Note=type: MICRO;Name=MICRO.381.C1_1588;Note=Marker sequence: TGCCAAGGATTTCGCCAAGAGGGGAATGYTGGCCTATGTGGAGAAAATACAAAGAGAGGA[A/G]AGGAGCCATGGTGTTGACACATTGGCTCATCAGAAATGGTCTGGTGCTAATTACTATGAT;
PGSC0003DMB000000803	Dundee	match	28650	28767	220	+	.	ID=MICRO.1467.C2_1994;Note=type: MICRO;Name=MICRO.1467.C2_1994;Note=Marker sequence: TKSCAAACCCTAACACTAACAAYTTYTAGCTTTAGTTTCGCATGATTTGGAAGTTTGAAA[A/C]CCTAGAACTCTGCCGGAGTAAGCAGAGCTRAGCTGCCGGAGTGAGCAAAACTGAGCTGCC;
PGSC0003DMB000000805	Dundee	match	64475	64595	221	-	.	ID=MICRO.2874.C1_528;Note=type: MICRO;Name=MICRO.2874.C1_528;Note=Marker sequence: TACTAATGGTGATGGTGTTATAAGTTTTAATGAGTTTGCTAATATTATGGGAAGATCTGC[A/T]GCTGATGTTCTTGGATTAACGGTTTYSTAATCAGAAACGGATTCARGATTTGAACTWTAC;
PGSC0003DMB000000825	Dundee	match	81052	81168	225	-	.	ID=MICRO.2488.C1_1593;Note=type: MICRO;Name=MICRO.2488.C1_1593;Note=Marker sequence: TCCATTTCCCTAYACAAGTTGCATTTCMCAATATAATTGCAGAAGTTGTCACTGATATGA[A/G]AATTGTTTTGATGCTTTTCTTTGAGCTGKTATAATCAAATGATCTGTATTACRTTTWAMW;
PGSC0003DMB000000915	Dundee	match	61441	61539	205	-	.	ID=MICRO.1046.C23_349;Note=type: MICRO;Name=MICRO.1046.C23_349;Note=Marker sequence: STTGSTGKSKMRMSRCAAACGCGTATTGTTCTCCTGGATATTGTCAGAWGCAATGTCCAG[A/G]TCCATACCCAGAGGGACGATGCGGATGGCAAGCTAATGGTAAATCATGTCCTACTGGTAC;
PGSC0003DMB000000942	Dundee	match	10649	10769	229	-	.	ID=MICRO.3368.C16_267;Note=type: MICRO;Name=MICRO.3368.C16_267;Note=Marker sequence: TACCAACAAAGCTTGSKAAGGAAATAATTGAGAAGGAAAATTCACTCATAAATGATGTTC[A/G]AATAATATTGAGTGGTTCTCCAGTCCCATTGGATTATCGTTGTAATCGAGTWCGWCTTGT;
PGSC0003DMB000001007	Dundee	match	28903	29023	212	-	.	ID=MICRO.602.C2_342;Note=type: MICRO;Name=MICRO.602.C2_342;Note=Marker sequence: ATTAATARTAATYCAARSGGACCTCAACGTGCAATCGCTGTTGAGCTTGATGTCTCTGCT[A/G]ATAGTACTACCATKGAGTCTGCTGTTCAAATAGCTTGGGATGCAYTTGGACGTATWGATG;
PGSC0003DMB000001012	Dundee	match	17732	17852	224	-	.	ID=MICRO.10533.C1_1374;Note=type: MICRO;Name=MICRO.10533.C1_1374;Note=Marker sequence: AACTGCACTACAAGAAGCAGCMAAGAAAAGGGAAATGAGATATTCAGACTTGAAGAAAAT[T/C]GATCGTGGAGTTCGTCGACATTTCCACGATGACATCTCAGTASCRGTTGTGTTCCTGGAC;
PGSC0003DMB000001398	Dundee	match	7162	7282	226	+	.	ID=MICRO.11159.C3_484;Note=type: MICRO;Name=MICRO.11159.C3_484;Note=Marker sequence: TTTATAATATCAGAGTACGTATTTTAAATAAAACATGATGTTGGTTGGTCACTTTYTTTC[A/C]CCTGTTCAAAGTTCAAACCAATATTGGTCACTACTGCATTATTGSTGAGGTYTGRGGRGA;
PGSC0003DMB000014000	Dundee	match	50	170	232	-	.	ID=MICRO.8335.C3_132;Note=type: MICRO;Name=MICRO.8335.C3_132;Note=Marker sequence: CATGTTTTCTCTASCAGGCAYGGYGTTTTCGGACTTGTCCGATGATTTCTACCACCATAT[T/C]TGTCCCAAAGCTTTACCAACCATTAAACGGGTTGTTGAGGATGCAGTCAGAAAAGAGAGA;
PGSC0003DMB000019362	Dundee	match	23	140	224	-	.	ID=MICRO.10124.C1_611;Note=type: MICRO;Name=MICRO.10124.C1_611;Note=Marker sequence: CCATTTCCTTGAAACTCTATGGRRGGATGKTGATATGAACAGGCACCATCACAATCCTAA[T/C]GAGGAGTTGAATCTTGTAATTGTATCCCATGGTCTAGCTAGTCGAGTTTTTYTAATGAAR;

## Sheet: POPA_2-6_SNPs_PM V 4.03
##gff-version 3
#Dundee-derived SNP marker positions used for the Dundee oligo nucleotide pool assay (OPA) assay on DM version 4.03 pseudomolecules corresponding to the 12 potato chromosomes. The 13th pseudomolecule "ST4.03ch00" represent the collection of unanchored DM V3 superscaffolds
#seqid	source	type	start	end	score	strand	phase	attributes
ST4.03ch01	dundee	SNP	436258	436258	.	.	.	ID=solcap_stsnp_c1_10912;Note=type: New OPA;Name=solcap_stsnp_c1_10912
ST4.03ch01	dundee	SNP	551151	551151	.	.	.	ID=solcap_stsnp_c1_10922;Note=type: New OPA;Name=solcap_stsnp_c1_10922
ST4.03ch01	dundee	SNP	1072772	1072772	.	.	.	ID=solcap_stsnp_c1_2426;Note=type: New OPA;Name=solcap_stsnp_c1_2426
ST4.03ch01	dundee	SNP	1260817	1260817	.	.	.	ID=solcap_stsnp_c1_2429;Note=type: New OPA;Name=solcap_stsnp_c1_2429
ST4.03ch01	dundee	SNP	1318895	1318895	.	.	.	ID=solcap_stsnp_c1_2431;Note=type: New OPA;Name=solcap_stsnp_c1_2431
ST4.03ch01	dundee	SNP	1479041	1479041	.	.	.	ID=solcap_stsnp_c1_2435;Note=type: New OPA;Name=solcap_stsnp_c1_2435
ST4.03ch01	dundee	SNP	1611412	1611412	.	.	.	ID=solcap_stsnp_c1_2448;Note=type: New OPA;Name=solcap_stsnp_c1_2448
ST4.03ch01	dundee	SNP	1829287	1829287	.	.	.	ID=solcap_stsnp_c1_2415;Note=type: New OPA;Name=solcap_stsnp_c1_2415
ST4.03ch01	dundee	SNP	1903494	1903494	.	.	.	ID=solcap_stsnp_c1_2422;Note=type: New OPA;Name=solcap_stsnp_c1_2422
ST4.03ch01	dundee	SNP	2077509	2077509	.	.	.	ID=solcap_stsnp_c1_2423;Note=type: New OPA;Name=solcap_stsnp_c1_2423
ST4.03ch01	dundee	SNP	2561011	2561011	.	.	.	ID=solcap_stsnp_c1_6649;Note=type: New OPA;Name=solcap_stsnp_c1_6649
ST4.03ch01	dundee	SNP	2630653	2630653	.	.	.	ID=solcap_stsnp_c1_6654;Note=type: New OPA;Name=solcap_stsnp_c1_6654
ST4.03ch01	dundee	SNP	2732190	2732190	.	.	.	ID=solcap_stsnp_c1_6659;Note=type: New OPA;Name=solcap_stsnp_c1_6659
ST4.03ch01	dundee	SNP	2829964	2829964	.	.	.	ID=solcap_stsnp_c1_6679;Note=type: New OPA;Name=solcap_stsnp_c1_6679
ST4.03ch01	dundee	SNP	2957398	2957398	.	.	.	ID=solcap_stsnp_c1_6704;Note=type: New OPA;Name=solcap_stsnp_c1_6704
ST4.03ch01	dundee	SNP	3224553	3224553	.	.	.	ID=solcap_stsnp_c1_6708;Note=type: New OPA;Name=solcap_stsnp_c1_6708
ST4.03ch01	dundee	SNP	3262725	3262725	.	.	.	ID=solcap_stsnp_c1_6124;Note=type: New OPA;Name=solcap_stsnp_c1_6124
ST4.03ch01	dundee	SNP	3412539	3412539	.	.	.	ID=solcap_stsnp_c1_6122;Note=type: New OPA;Name=solcap_stsnp_c1_6122
ST4.03ch01	dundee	SNP	3713077	3713077	.	.	.	ID=solcap_stsnp_c1_6110;Note=type: New OPA;Name=solcap_stsnp_c1_6110
ST4.03ch01	dundee	SNP	3854523	3854523	.	.	.	ID=solcap_stsnp_c1_6097;Note=type: New OPA;Name=solcap_stsnp_c1_6097
ST4.03ch01	dundee	SNP	3909803	3909803	.	.	.	ID=solcap_stsnp_c1_6088;Note=type: New OPA;Name=solcap_stsnp_c1_6088
ST4.03ch01	dundee	SNP	4014402	4014402	.	.	.	ID=solcap_stsnp_c1_6125;Note=type: New OPA;Name=solcap_stsnp_c1_6125
ST4.03ch01	dundee	SNP	4066855	4066855	.	.	.	ID=solcap_stsnp_c1_6107;Note=type: New OPA;Name=solcap_stsnp_c1_6107
ST4.03ch01	dundee	SNP	4310143	4310143	.	.	.	ID=solcap_stsnp_c1_15142;Note=type: New OPA;Name=solcap_stsnp_c1_15142
ST4.03ch01	dundee	SNP	5140602	5140602	.	.	.	ID=solcap_stsnp_c1_14212;Note=type: New OPA;Name=solcap_stsnp_c1_14212
ST4.03ch01	dundee	SNP	5378904	5378904	.	.	.	ID=solcap_stsnp_c1_13303;Note=type: New OPA;Name=solcap_stsnp_c1_13303
ST4.03ch01	dundee	SNP	5468181	5468181	.	.	.	ID=solcap_stsnp_c1_13280;Note=type: New OPA;Name=solcap_stsnp_c1_13280
ST4.03ch01	dundee	SNP	6529837	6529837	.	.	.	ID=solcap_stsnp_c1_8619;Note=type: New OPA;Name=solcap_stsnp_c1_8619
ST4.03ch01	dundee	SNP	6764236	6764236	.	.	.	ID=solcap_stsnp_c1_15680;Note=type: New OPA;Name=solcap_stsnp_c1_15680
ST4.03ch01	dundee	SNP	8904690	8904690	.	.	.	ID=solcap_stsnp_c1_15596;Note=type: New OPA;Name=solcap_stsnp_c1_15596
ST4.03ch01	dundee	SNP	11395918	11395918	.	.	.	ID=solcap_stsnp_c1_12858;Note=type: New OPA;Name=solcap_stsnp_c1_12858
ST4.03ch01	dundee	SNP	11739007	11739007	.	.	.	ID=solcap_stsnp_c1_16334;Note=type: New OPA;Name=solcap_stsnp_c1_16334
ST4.03ch01	dundee	SNP	11851594	11851594	.	.	.	ID=solcap_stsnp_c1_13560;Note=type: New OPA;Name=solcap_stsnp_c1_13560
ST4.03ch01	dundee	SNP	11857081	11857081	.	.	.	ID=solcap_stsnp_c1_13549;Note=type: New OPA;Name=solcap_stsnp_c1_13549
ST4.03ch01	dundee	SNP	12003685	12003685	.	.	.	ID=solcap_stsnp_c1_13546;Note=type: New OPA;Name=solcap_stsnp_c1_13546
ST4.03ch01	dundee	SNP	12843844	12843844	.	.	.	ID=solcap_stsnp_c1_15672;Note=type: New OPA;Name=solcap_stsnp_c1_15672
ST4.03ch01	dundee	SNP	13389942	13389942	.	.	.	ID=solcap_stsnp_c1_12934;Note=type: New OPA;Name=solcap_stsnp_c1_12934
ST4.03ch01	dundee	SNP	13545957	13545957	.	.	.	ID=solcap_stsnp_c1_12927;Note=type: New OPA;Name=solcap_stsnp_c1_12927
ST4.03ch01	dundee	SNP	13655355	13655355	.	.	.	ID=solcap_stsnp_c1_8906;Note=type: New OPA;Name=solcap_stsnp_c1_8906
ST4.03ch01	dundee	SNP	17664121	17664121	.	.	.	ID=solcap_stsnp_c1_8593;Note=type: New OPA;Name=solcap_stsnp_c1_8593
ST4.03ch01	dundee	SNP	18927247	18927247	.	.	.	ID=solcap_stsnp_c1_16425;Note=type: New OPA;Name=solcap_stsnp_c1_16425
ST4.03ch01	dundee	SNP	18998405	18998405	.	.	.	ID=solcap_stsnp_c1_15612;Note=type: New OPA;Name=solcap_stsnp_c1_15612
ST4.03ch01	dundee	SNP	19066460	19066460	.	.	.	ID=solcap_stsnp_c1_15862;Note=type: New OPA;Name=solcap_stsnp_c1_15862
ST4.03ch01	dundee	SNP	32039614	32039614	.	.	.	ID=solcap_stsnp_c1_13699;Note=type: New OPA;Name=solcap_stsnp_c1_13699
ST4.03ch01	dundee	SNP	32505808	32505808	.	.	.	ID=solcap_stsnp_c1_14902;Note=type: New OPA;Name=solcap_stsnp_c1_14902
ST4.03ch01	dundee	SNP	34098278	34098278	.	.	.	ID=solcap_stsnp_c1_9378;Note=type: New OPA;Name=solcap_stsnp_c1_9378
ST4.03ch01	dundee	SNP	35457764	35457764	.	.	.	ID=solcap_stsnp_c1_14955;Note=type: New OPA;Name=solcap_stsnp_c1_14955
ST4.03ch01	dundee	SNP	35477582	35477582	.	.	.	ID=solcap_stsnp_c1_14956;Note=type: New OPA;Name=solcap_stsnp_c1_14956
ST4.03ch01	dundee	SNP	35834252	35834252	.	.	.	ID=solcap_stsnp_c1_13814;Note=type: New OPA;Name=solcap_stsnp_c1_13814
ST4.03ch01	dundee	SNP	35883365	35883365	.	.	.	ID=solcap_stsnp_c1_13822;Note=type: New OPA;Name=solcap_stsnp_c1_13822
ST4.03ch01	dundee	SNP	36004156	36004156	.	.	.	ID=solcap_stsnp_c1_16462;Note=type: New OPA;Name=solcap_stsnp_c1_16462
ST4.03ch01	dundee	SNP	36022417	36022417	.	.	.	ID=solcap_stsnp_c1_15961;Note=type: New OPA;Name=solcap_stsnp_c1_15961
ST4.03ch01	dundee	SNP	36413189	36413189	.	.	.	ID=solcap_stsnp_c1_3693;Note=type: New OPA;Name=solcap_stsnp_c1_3693
ST4.03ch01	dundee	SNP	37070102	37070102	.	.	.	ID=solcap_stsnp_c1_8535;Note=type: New OPA;Name=solcap_stsnp_c1_8535
ST4.03ch01	dundee	SNP	37610602	37610602	.	.	.	ID=solcap_stsnp_c1_6801;Note=type: New OPA;Name=solcap_stsnp_c1_6801
ST4.03ch01	dundee	SNP	39325733	39325733	.	.	.	ID=solcap_stsnp_c1_15714;Note=type: New OPA;Name=solcap_stsnp_c1_15714
ST4.03ch01	dundee	SNP	41857892	41857892	.	.	.	ID=solcap_stsnp_c1_14655;Note=type: New OPA;Name=solcap_stsnp_c1_14655
ST4.03ch01	dundee	SNP	41947310	41947310	.	.	.	ID=solcap_stsnp_c1_14647;Note=type: New OPA;Name=solcap_stsnp_c1_14647
ST4.03ch01	dundee	SNP	43199241	43199241	.	.	.	ID=solcap_stsnp_c1_14729;Note=type: New OPA;Name=solcap_stsnp_c1_14729
ST4.03ch01	dundee	SNP	43336508	43336508	.	.	.	ID=solcap_stsnp_c1_14506;Note=type: New OPA;Name=solcap_stsnp_c1_14506
ST4.03ch01	dundee	SNP	44194124	44194124	.	.	.	ID=solcap_stsnp_c1_16169;Note=type: New OPA;Name=solcap_stsnp_c1_16169
ST4.03ch01	dundee	SNP	44386419	44386419	.	.	.	ID=solcap_stsnp_c1_14561;Note=type: New OPA;Name=solcap_stsnp_c1_14561
ST4.03ch01	dundee	SNP	44395738	44395738	.	.	.	ID=solcap_stsnp_c1_14565;Note=type: New OPA;Name=solcap_stsnp_c1_14565
ST4.03ch01	dundee	SNP	44645790	44645790	.	.	.	ID=solcap_stsnp_c1_14242;Note=type: New OPA;Name=solcap_stsnp_c1_14242
ST4.03ch01	dundee	SNP	44700958	44700958	.	.	.	ID=solcap_stsnp_c1_14259;Note=type: New OPA;Name=solcap_stsnp_c1_14259
ST4.03ch01	dundee	SNP	45746414	45746414	.	.	.	ID=solcap_stsnp_c1_11885;Note=type: New OPA;Name=solcap_stsnp_c1_11885
ST4.03ch01	dundee	SNP	45777505	45777505	.	.	.	ID=solcap_stsnp_c1_11871;Note=type: New OPA;Name=solcap_stsnp_c1_11871
ST4.03ch01	dundee	SNP	47761775	47761775	.	.	.	ID=solcap_stsnp_c1_4817;Note=type: New OPA;Name=solcap_stsnp_c1_4817
ST4.03ch01	dundee	SNP	52318789	52318789	.	.	.	ID=solcap_stsnp_c1_12152;Note=type: New OPA;Name=solcap_stsnp_c1_12152
ST4.03ch01	dundee	SNP	54458039	54458039	.	.	.	ID=solcap_stsnp_c1_888;Note=type: New OPA;Name=solcap_stsnp_c1_888
ST4.03ch01	dundee	SNP	57038855	57038855	.	.	.	ID=solcap_stsnp_c1_14218;Note=type: New OPA;Name=solcap_stsnp_c1_14218
ST4.03ch01	dundee	SNP	57366531	57366531	.	.	.	ID=solcap_stsnp_c1_13576;Note=type: New OPA;Name=solcap_stsnp_c1_13576
ST4.03ch01	dundee	SNP	57439061	57439061	.	.	.	ID=solcap_stsnp_c1_15156;Note=type: New OPA;Name=solcap_stsnp_c1_15156
ST4.03ch01	dundee	SNP	57547749	57547749	.	.	.	ID=solcap_stsnp_c1_15158;Note=type: New OPA;Name=solcap_stsnp_c1_15158
ST4.03ch01	dundee	SNP	57725899	57725899	.	.	.	ID=solcap_stsnp_c1_12752;Note=type: New OPA;Name=solcap_stsnp_c1_12752
ST4.03ch01	dundee	SNP	57931760	57931760	.	.	.	ID=solcap_stsnp_c1_14631;Note=type: New OPA;Name=solcap_stsnp_c1_14631
ST4.03ch01	dundee	SNP	58019678	58019678	.	.	.	ID=solcap_stsnp_c1_14628;Note=type: New OPA;Name=solcap_stsnp_c1_14628
ST4.03ch01	dundee	SNP	58566960	58566960	.	.	.	ID=solcap_stsnp_c1_806;Note=type: New OPA;Name=solcap_stsnp_c1_806
ST4.03ch01	dundee	SNP	58723718	58723718	.	.	.	ID=solcap_stsnp_c1_798;Note=type: New OPA;Name=solcap_stsnp_c1_798
ST4.03ch01	dundee	SNP	58859779	58859779	.	.	.	ID=solcap_stsnp_c1_782;Note=type: New OPA;Name=solcap_stsnp_c1_782
ST4.03ch01	dundee	SNP	58903714	58903714	.	.	.	ID=solcap_stsnp_c1_779;Note=type: New OPA;Name=solcap_stsnp_c1_779
ST4.03ch01	dundee	SNP	59065647	59065647	.	.	.	ID=solcap_stsnp_c1_774;Note=type: New OPA;Name=solcap_stsnp_c1_774
ST4.03ch01	dundee	SNP	59261856	59261856	.	.	.	ID=solcap_stsnp_c1_13428;Note=type: New OPA;Name=solcap_stsnp_c1_13428
ST4.03ch01	dundee	SNP	59505174	59505174	.	.	.	ID=solcap_stsnp_c1_16391;Note=type: New OPA;Name=solcap_stsnp_c1_16391
ST4.03ch01	dundee	SNP	59974768	59974768	.	.	.	ID=solcap_stsnp_c1_13810;Note=type: New OPA;Name=solcap_stsnp_c1_13810
ST4.03ch01	dundee	SNP	60473427	60473427	.	.	.	ID=solcap_stsnp_c1_10546;Note=type: New OPA;Name=solcap_stsnp_c1_10546
ST4.03ch01	dundee	SNP	60517688	60517688	.	.	.	ID=solcap_stsnp_c1_10550;Note=type: New OPA;Name=solcap_stsnp_c1_10550
ST4.03ch01	dundee	SNP	60888267	60888267	.	.	.	ID=solcap_stsnp_c1_12909;Note=type: New OPA;Name=solcap_stsnp_c1_12909
ST4.03ch01	dundee	SNP	64430817	64430817	.	.	.	ID=solcap_stsnp_c1_6607;Note=type: New OPA;Name=solcap_stsnp_c1_6607
ST4.03ch01	dundee	SNP	64508809	64508809	.	.	.	ID=solcap_stsnp_c1_6616;Note=type: New OPA;Name=solcap_stsnp_c1_6616
ST4.03ch01	dundee	SNP	62459938	62459938	.	.	.	ID=solcap_stsnp_c1_12297;Note=type: New OPA;Name=solcap_stsnp_c1_12297
ST4.03ch01	dundee	SNP	62567423	62567423	.	.	.	ID=solcap_stsnp_c1_12298;Note=type: New OPA;Name=solcap_stsnp_c1_12298
ST4.03ch01	dundee	SNP	62645927	62645927	.	.	.	ID=solcap_stsnp_c1_12137;Note=type: New OPA;Name=solcap_stsnp_c1_12137
ST4.03ch01	dundee	SNP	62803084	62803084	.	.	.	ID=solcap_stsnp_c1_12109;Note=type: New OPA;Name=solcap_stsnp_c1_12109
ST4.03ch01	dundee	SNP	62927933	62927933	.	.	.	ID=solcap_stsnp_c1_12126;Note=type: New OPA;Name=solcap_stsnp_c1_12126
ST4.03ch01	dundee	SNP	63218740	63218740	.	.	.	ID=solcap_stsnp_c1_9670;Note=type: New OPA;Name=solcap_stsnp_c1_9670
ST4.03ch01	dundee	SNP	63257751	63257751	.	.	.	ID=solcap_stsnp_c1_9668;Note=type: New OPA;Name=solcap_stsnp_c1_9668
ST4.03ch01	dundee	SNP	63436442	63436442	.	.	.	ID=solcap_stsnp_c1_9678;Note=type: New OPA;Name=solcap_stsnp_c1_9678
ST4.03ch01	dundee	SNP	64120558	64120558	.	.	.	ID=solcap_stsnp_c1_13685;Note=type: New OPA;Name=solcap_stsnp_c1_13685
ST4.03ch01	dundee	SNP	64256219	64256219	.	.	.	ID=solcap_stsnp_c1_13694;Note=type: New OPA;Name=solcap_stsnp_c1_13694
ST4.03ch01	dundee	SNP	64312064	64312064	.	.	.	ID=solcap_stsnp_c1_14303;Note=type: New OPA;Name=solcap_stsnp_c1_14303
ST4.03ch01	dundee	SNP	64361950	64361950	.	.	.	ID=solcap_stsnp_c1_14297;Note=type: New OPA;Name=solcap_stsnp_c1_14297
ST4.03ch01	dundee	SNP	64523498	64523498	.	.	.	ID=solcap_stsnp_c1_14911;Note=type: New OPA;Name=solcap_stsnp_c1_14911
ST4.03ch01	dundee	SNP	64666721	64666721	.	.	.	ID=solcap_stsnp_c1_4437;Note=type: New OPA;Name=solcap_stsnp_c1_4437
ST4.03ch01	dundee	SNP	64722735	64722735	.	.	.	ID=solcap_stsnp_c1_4427;Note=type: New OPA;Name=solcap_stsnp_c1_4427
ST4.03ch01	dundee	SNP	65274601	65274601	.	.	.	ID=solcap_stsnp_c1_4402;Note=type: New OPA;Name=solcap_stsnp_c1_4402
ST4.03ch01	dundee	SNP	65330209	65330209	.	.	.	ID=solcap_stsnp_c1_4438;Note=type: New OPA;Name=solcap_stsnp_c1_4438
ST4.03ch01	dundee	SNP	65334454	65334454	.	.	.	ID=solcap_stsnp_c1_4429;Note=type: New OPA;Name=solcap_stsnp_c1_4429
ST4.03ch01	dundee	SNP	65777338	65777338	.	.	.	ID=solcap_stsnp_c1_4702;Note=type: New OPA;Name=solcap_stsnp_c1_4702
ST4.03ch01	dundee	SNP	65806975	65806975	.	.	.	ID=solcap_stsnp_c1_4710;Note=type: New OPA;Name=solcap_stsnp_c1_4710
ST4.03ch01	dundee	SNP	65931241	65931241	.	.	.	ID=solcap_stsnp_c1_4713;Note=type: New OPA;Name=solcap_stsnp_c1_4713
ST4.03ch01	dundee	SNP	66065903	66065903	.	.	.	ID=solcap_stsnp_c1_4743;Note=type: New OPA;Name=solcap_stsnp_c1_4743
ST4.03ch01	dundee	SNP	66339796	66339796	.	.	.	ID=solcap_stsnp_c1_4754;Note=type: New OPA;Name=solcap_stsnp_c1_4754
ST4.03ch01	dundee	SNP	66413929	66413929	.	.	.	ID=solcap_stsnp_c1_4765;Note=type: New OPA;Name=solcap_stsnp_c1_4765
ST4.03ch01	dundee	SNP	66430090	66430090	.	.	.	ID=solcap_stsnp_c1_4766;Note=type: New OPA;Name=solcap_stsnp_c1_4766
ST4.03ch01	dundee	SNP	66577014	66577014	.	.	.	ID=solcap_stsnp_c1_11230;Note=type: New OPA;Name=solcap_stsnp_c1_11230
ST4.03ch01	dundee	SNP	66748600	66748600	.	.	.	ID=solcap_stsnp_c1_5146;Note=type: New OPA;Name=solcap_stsnp_c1_5146
ST4.03ch01	dundee	SNP	66903971	66903971	.	.	.	ID=solcap_stsnp_c1_5145;Note=type: New OPA;Name=solcap_stsnp_c1_5145
ST4.03ch01	dundee	SNP	67293370	67293370	.	.	.	ID=solcap_stsnp_c1_6495;Note=type: New OPA;Name=solcap_stsnp_c1_6495
ST4.03ch01	dundee	SNP	67460735	67460735	.	.	.	ID=solcap_stsnp_c1_6514;Note=type: New OPA;Name=solcap_stsnp_c1_6514
ST4.03ch01	dundee	SNP	67605501	67605501	.	.	.	ID=solcap_stsnp_c1_6518;Note=type: New OPA;Name=solcap_stsnp_c1_6518
ST4.03ch01	dundee	SNP	67738318	67738318	.	.	.	ID=solcap_stsnp_c1_6522;Note=type: New OPA;Name=solcap_stsnp_c1_6522
ST4.03ch01	dundee	SNP	68116056	68116056	.	.	.	ID=solcap_stsnp_c1_15338;Note=type: New OPA;Name=solcap_stsnp_c1_15338
ST4.03ch01	dundee	SNP	68350967	68350967	.	.	.	ID=solcap_stsnp_c1_14588;Note=type: New OPA;Name=solcap_stsnp_c1_14588
ST4.03ch01	dundee	SNP	69059808	69059808	.	.	.	ID=solcap_stsnp_c1_15730;Note=type: New OPA;Name=solcap_stsnp_c1_15730
ST4.03ch01	dundee	SNP	69200171	69200171	.	.	.	ID=solcap_stsnp_c1_11769;Note=type: New OPA;Name=solcap_stsnp_c1_11769
ST4.03ch01	dundee	SNP	69731459	69731459	.	.	.	ID=solcap_stsnp_c1_13276;Note=type: New OPA;Name=solcap_stsnp_c1_13276
ST4.03ch01	dundee	SNP	69852152	69852152	.	.	.	ID=solcap_stsnp_c1_5757;Note=type: New OPA;Name=solcap_stsnp_c1_5757
ST4.03ch01	dundee	SNP	69918875	69918875	.	.	.	ID=solcap_stsnp_c1_5760;Note=type: New OPA;Name=solcap_stsnp_c1_5760
ST4.03ch01	dundee	SNP	70244169	70244169	.	.	.	ID=solcap_stsnp_c1_5762;Note=type: New OPA;Name=solcap_stsnp_c1_5762
ST4.03ch01	dundee	SNP	70336112	70336112	.	.	.	ID=solcap_stsnp_c1_15578;Note=type: New OPA;Name=solcap_stsnp_c1_15578
ST4.03ch01	dundee	SNP	70525331	70525331	.	.	.	ID=solcap_stsnp_c1_5669;Note=type: New OPA;Name=solcap_stsnp_c1_5669
ST4.03ch01	dundee	SNP	70697501	70697501	.	.	.	ID=solcap_stsnp_c1_5653;Note=type: New OPA;Name=solcap_stsnp_c1_5653
ST4.03ch01	dundee	SNP	70819048	70819048	.	.	.	ID=solcap_stsnp_c1_5643;Note=type: New OPA;Name=solcap_stsnp_c1_5643
ST4.03ch01	dundee	SNP	71036985	71036985	.	.	.	ID=solcap_stsnp_c1_3905;Note=type: New OPA;Name=solcap_stsnp_c1_3905
ST4.03ch01	dundee	SNP	71142826	71142826	.	.	.	ID=solcap_stsnp_c1_3856;Note=type: New OPA;Name=solcap_stsnp_c1_3856
ST4.03ch01	dundee	SNP	71219110	71219110	.	.	.	ID=solcap_stsnp_c1_3865;Note=type: New OPA;Name=solcap_stsnp_c1_3865
ST4.03ch01	dundee	SNP	71272007	71272007	.	.	.	ID=solcap_stsnp_c1_3875;Note=type: New OPA;Name=solcap_stsnp_c1_3875
ST4.03ch01	dundee	SNP	71360707	71360707	.	.	.	ID=solcap_stsnp_c1_3890;Note=type: New OPA;Name=solcap_stsnp_c1_3890
ST4.03ch01	dundee	SNP	71421420	71421420	.	.	.	ID=solcap_stsnp_c1_3894;Note=type: New OPA;Name=solcap_stsnp_c1_3894
ST4.03ch01	dundee	SNP	71550749	71550749	.	.	.	ID=solcap_stsnp_c1_3914;Note=type: New OPA;Name=solcap_stsnp_c1_3914
ST4.03ch01	dundee	SNP	71716015	71716015	.	.	.	ID=solcap_stsnp_c1_3925;Note=type: New OPA;Name=solcap_stsnp_c1_3925
ST4.03ch01	dundee	SNP	71847720	71847720	.	.	.	ID=solcap_stsnp_c1_3931;Note=type: New OPA;Name=solcap_stsnp_c1_3931
ST4.03ch01	dundee	SNP	71867046	71867046	.	.	.	ID=solcap_stsnp_c1_3936;Note=type: New OPA;Name=solcap_stsnp_c1_3936
ST4.03ch01	dundee	SNP	71906487	71906487	.	.	.	ID=solcap_stsnp_c1_3938;Note=type: New OPA;Name=solcap_stsnp_c1_3938
ST4.03ch01	dundee	SNP	71976411	71976411	.	.	.	ID=solcap_stsnp_c1_3950;Note=type: New OPA;Name=solcap_stsnp_c1_3950
ST4.03ch01	dundee	SNP	72070782	72070782	.	.	.	ID=solcap_stsnp_c1_3845;Note=type: New OPA;Name=solcap_stsnp_c1_3845
ST4.03ch01	dundee	SNP	72112573	72112573	.	.	.	ID=solcap_stsnp_c1_3854;Note=type: New OPA;Name=solcap_stsnp_c1_3854
ST4.03ch01	dundee	SNP	72274086	72274086	.	.	.	ID=solcap_stsnp_c1_9550;Note=type: New OPA;Name=solcap_stsnp_c1_9550
ST4.03ch01	dundee	SNP	72492610	72492610	.	.	.	ID=solcap_stsnp_c1_9571;Note=type: New OPA;Name=solcap_stsnp_c1_9571
ST4.03ch01	dundee	SNP	72528307	72528307	.	.	.	ID=solcap_stsnp_c1_9578;Note=type: New OPA;Name=solcap_stsnp_c1_9578
ST4.03ch01	dundee	SNP	72765725	72765725	.	.	.	ID=solcap_stsnp_c1_6263;Note=type: New OPA;Name=solcap_stsnp_c1_6263
ST4.03ch01	dundee	SNP	72837041	72837041	.	.	.	ID=solcap_stsnp_c1_6269;Note=type: New OPA;Name=solcap_stsnp_c1_6269
ST4.03ch01	dundee	SNP	73007153	73007153	.	.	.	ID=solcap_stsnp_c1_6277;Note=type: New OPA;Name=solcap_stsnp_c1_6277
ST4.03ch01	dundee	SNP	73015029	73015029	.	.	.	ID=solcap_stsnp_c1_6278;Note=type: New OPA;Name=solcap_stsnp_c1_6278
ST4.03ch01	dundee	SNP	73237598	73237598	.	.	.	ID=solcap_stsnp_c1_6287;Note=type: New OPA;Name=solcap_stsnp_c1_6287
ST4.03ch01	dundee	SNP	73384602	73384602	.	.	.	ID=solcap_stsnp_c1_6295;Note=type: New OPA;Name=solcap_stsnp_c1_6295
ST4.03ch01	dundee	SNP	73598784	73598784	.	.	.	ID=solcap_stsnp_c1_14097;Note=type: New OPA;Name=solcap_stsnp_c1_14097
ST4.03ch01	dundee	SNP	73706143	73706143	.	.	.	ID=solcap_stsnp_c1_14088;Note=type: New OPA;Name=solcap_stsnp_c1_14088
ST4.03ch01	dundee	SNP	73743526	73743526	.	.	.	ID=solcap_stsnp_c1_14093;Note=type: New OPA;Name=solcap_stsnp_c1_14093
ST4.03ch01	dundee	SNP	73880230	73880230	.	.	.	ID=solcap_stsnp_c1_15573;Note=type: New OPA;Name=solcap_stsnp_c1_15573
ST4.03ch01	dundee	SNP	74179524	74179524	.	.	.	ID=solcap_stsnp_c1_4586;Note=type: New OPA;Name=solcap_stsnp_c1_4586
ST4.03ch01	dundee	SNP	74257861	74257861	.	.	.	ID=solcap_stsnp_c1_4604;Note=type: New OPA;Name=solcap_stsnp_c1_4604
ST4.03ch01	dundee	SNP	74335053	74335053	.	.	.	ID=solcap_stsnp_c1_4607;Note=type: New OPA;Name=solcap_stsnp_c1_4607
ST4.03ch01	dundee	SNP	74440005	74440005	.	.	.	ID=solcap_stsnp_c1_4638;Note=type: New OPA;Name=solcap_stsnp_c1_4638
ST4.03ch01	dundee	SNP	74641331	74641331	.	.	.	ID=solcap_stsnp_c1_4656;Note=type: New OPA;Name=solcap_stsnp_c1_4656
ST4.03ch01	dundee	SNP	74741574	74741574	.	.	.	ID=solcap_stsnp_c1_4666;Note=type: New OPA;Name=solcap_stsnp_c1_4666
ST4.03ch01	dundee	SNP	75004545	75004545	.	.	.	ID=solcap_stsnp_c1_14938;Note=type: New OPA;Name=solcap_stsnp_c1_14938
ST4.03ch01	dundee	SNP	75088840	75088840	.	.	.	ID=solcap_stsnp_c1_5309;Note=type: New OPA;Name=solcap_stsnp_c1_5309
ST4.03ch01	dundee	SNP	75168036	75168036	.	.	.	ID=solcap_stsnp_c1_5241;Note=type: New OPA;Name=solcap_stsnp_c1_5241
ST4.03ch01	dundee	SNP	75273797	75273797	.	.	.	ID=solcap_stsnp_c1_5258;Note=type: New OPA;Name=solcap_stsnp_c1_5258
ST4.03ch01	dundee	SNP	75398189	75398189	.	.	.	ID=solcap_stsnp_c1_5272;Note=type: New OPA;Name=solcap_stsnp_c1_5272
ST4.03ch01	dundee	SNP	75510684	75510684	.	.	.	ID=solcap_stsnp_c1_5290;Note=type: New OPA;Name=solcap_stsnp_c1_5290
ST4.03ch01	dundee	SNP	75541339	75541339	.	.	.	ID=solcap_stsnp_c1_5296;Note=type: New OPA;Name=solcap_stsnp_c1_5296
ST4.03ch01	dundee	SNP	75760425	75760425	.	.	.	ID=solcap_stsnp_c1_5334;Note=type: New OPA;Name=solcap_stsnp_c1_5334
ST4.03ch01	dundee	SNP	75788725	75788725	.	.	.	ID=solcap_stsnp_c1_5345;Note=type: New OPA;Name=solcap_stsnp_c1_5345
ST4.03ch01	dundee	SNP	75883294	75883294	.	.	.	ID=solcap_stsnp_c1_5358;Note=type: New OPA;Name=solcap_stsnp_c1_5358
ST4.03ch01	dundee	SNP	76207281	76207281	.	.	.	ID=solcap_stsnp_c1_15429;Note=type: New OPA;Name=solcap_stsnp_c1_15429
ST4.03ch01	dundee	SNP	76212153	76212153	.	.	.	ID=solcap_stsnp_c1_15430;Note=type: New OPA;Name=solcap_stsnp_c1_15430
ST4.03ch01	dundee	SNP	76407186	76407186	.	.	.	ID=solcap_stsnp_c1_733;Note=type: New OPA;Name=solcap_stsnp_c1_733
ST4.03ch01	dundee	SNP	76465877	76465877	.	.	.	ID=solcap_stsnp_c1_578;Note=type: New OPA;Name=solcap_stsnp_c1_578
ST4.03ch01	dundee	SNP	76525260	76525260	.	.	.	ID=solcap_stsnp_c1_667;Note=type: New OPA;Name=solcap_stsnp_c1_667
ST4.03ch01	dundee	SNP	76615928	76615928	.	.	.	ID=solcap_stsnp_c1_684;Note=type: New OPA;Name=solcap_stsnp_c1_684
ST4.03ch01	dundee	SNP	76888839	76888839	.	.	.	ID=solcap_stsnp_c1_16560;Note=type: New OPA;Name=solcap_stsnp_c1_16560
ST4.03ch01	dundee	SNP	76927864	76927864	.	.	.	ID=solcap_stsnp_c1_686;Note=type: New OPA;Name=solcap_stsnp_c1_686
ST4.03ch01	dundee	SNP	77062023	77062023	.	.	.	ID=solcap_stsnp_c1_699;Note=type: New OPA;Name=solcap_stsnp_c1_699
ST4.03ch01	dundee	SNP	77166330	77166330	.	.	.	ID=solcap_stsnp_c1_708;Note=type: New OPA;Name=solcap_stsnp_c1_708
ST4.03ch01	dundee	SNP	77344355	77344355	.	.	.	ID=solcap_stsnp_c1_719;Note=type: New OPA;Name=solcap_stsnp_c1_719
ST4.03ch01	dundee	SNP	77402947	77402947	.	.	.	ID=solcap_stsnp_c1_740;Note=type: New OPA;Name=solcap_stsnp_c1_740
ST4.03ch01	dundee	SNP	77473786	77473786	.	.	.	ID=solcap_stsnp_c1_748;Note=type: New OPA;Name=solcap_stsnp_c1_748
ST4.03ch01	dundee	SNP	77648434	77648434	.	.	.	ID=solcap_stsnp_c1_531;Note=type: New OPA;Name=solcap_stsnp_c1_531
ST4.03ch01	dundee	SNP	77732398	77732398	.	.	.	ID=solcap_stsnp_c1_550;Note=type: New OPA;Name=solcap_stsnp_c1_550
ST4.03ch01	dundee	SNP	77802849	77802849	.	.	.	ID=solcap_stsnp_c1_565;Note=type: New OPA;Name=solcap_stsnp_c1_565
ST4.03ch01	dundee	SNP	77863244	77863244	.	.	.	ID=solcap_stsnp_c1_566;Note=type: New OPA;Name=solcap_stsnp_c1_566
ST4.03ch01	dundee	SNP	78012344	78012344	.	.	.	ID=solcap_stsnp_c1_579;Note=type: New OPA;Name=solcap_stsnp_c1_579
ST4.03ch01	dundee	SNP	78071156	78071156	.	.	.	ID=solcap_stsnp_c1_581;Note=type: New OPA;Name=solcap_stsnp_c1_581
ST4.03ch01	dundee	SNP	78168479	78168479	.	.	.	ID=solcap_stsnp_c1_604;Note=type: New OPA;Name=solcap_stsnp_c1_604
ST4.03ch01	dundee	SNP	78248782	78248782	.	.	.	ID=solcap_stsnp_c1_626;Note=type: New OPA;Name=solcap_stsnp_c1_626
ST4.03ch01	dundee	SNP	78536602	78536602	.	.	.	ID=solcap_stsnp_c1_648;Note=type: New OPA;Name=solcap_stsnp_c1_648
ST4.03ch01	dundee	SNP	78545120	78545120	.	.	.	ID=solcap_stsnp_c1_658;Note=type: New OPA;Name=solcap_stsnp_c1_658
ST4.03ch01	dundee	SNP	78746831	78746831	.	.	.	ID=solcap_stsnp_c1_14853;Note=type: New OPA;Name=solcap_stsnp_c1_14853
ST4.03ch01	dundee	SNP	78783171	78783171	.	.	.	ID=solcap_stsnp_c1_14863;Note=type: New OPA;Name=solcap_stsnp_c1_14863
ST4.03ch01	dundee	SNP	79015141	79015141	.	.	.	ID=solcap_stsnp_c1_2511;Note=type: New OPA;Name=solcap_stsnp_c1_2511
ST4.03ch01	dundee	SNP	79083994	79083994	.	.	.	ID=solcap_stsnp_c1_2459;Note=type: New OPA;Name=solcap_stsnp_c1_2459
ST4.03ch01	dundee	SNP	79187306	79187306	.	.	.	ID=solcap_stsnp_c1_2491;Note=type: New OPA;Name=solcap_stsnp_c1_2491
ST4.03ch01	dundee	SNP	79276534	79276534	.	.	.	ID=solcap_stsnp_c1_2501;Note=type: New OPA;Name=solcap_stsnp_c1_2501
ST4.03ch01	dundee	SNP	79481643	79481643	.	.	.	ID=solcap_stsnp_c1_2517;Note=type: New OPA;Name=solcap_stsnp_c1_2517
ST4.03ch01	dundee	SNP	79784965	79784965	.	.	.	ID=solcap_stsnp_c1_2537;Note=type: New OPA;Name=solcap_stsnp_c1_2537
ST4.03ch01	dundee	SNP	79857175	79857175	.	.	.	ID=solcap_stsnp_c1_2551;Note=type: New OPA;Name=solcap_stsnp_c1_2551
ST4.03ch01	dundee	SNP	79980559	79980559	.	.	.	ID=solcap_stsnp_c1_2562;Note=type: New OPA;Name=solcap_stsnp_c1_2562
ST4.03ch01	dundee	SNP	80140435	80140435	.	.	.	ID=solcap_stsnp_c1_2460;Note=type: New OPA;Name=solcap_stsnp_c1_2460
ST4.03ch01	dundee	SNP	80202205	80202205	.	.	.	ID=solcap_stsnp_c1_2471;Note=type: New OPA;Name=solcap_stsnp_c1_2471
ST4.03ch01	dundee	SNP	80318854	80318854	.	.	.	ID=solcap_stsnp_c1_2479;Note=type: New OPA;Name=solcap_stsnp_c1_2479
ST4.03ch01	dundee	SNP	80424736	80424736	.	.	.	ID=solcap_stsnp_c1_1857;Note=type: New OPA;Name=solcap_stsnp_c1_1857
ST4.03ch01	dundee	SNP	80562296	80562296	.	.	.	ID=solcap_stsnp_c1_1836;Note=type: New OPA;Name=solcap_stsnp_c1_1836
ST4.03ch01	dundee	SNP	80693817	80693817	.	.	.	ID=solcap_stsnp_c1_1820;Note=type: New OPA;Name=solcap_stsnp_c1_1820
ST4.03ch01	dundee	SNP	80745653	80745653	.	.	.	ID=solcap_stsnp_c1_1806;Note=type: New OPA;Name=solcap_stsnp_c1_1806
ST4.03ch01	dundee	SNP	80850965	80850965	.	.	.	ID=solcap_stsnp_c1_3221;Note=type: New OPA;Name=solcap_stsnp_c1_3221
ST4.03ch01	dundee	SNP	80945395	80945395	.	.	.	ID=solcap_stsnp_c1_3297;Note=type: New OPA;Name=solcap_stsnp_c1_3297
ST4.03ch01	dundee	SNP	81218833	81218833	.	.	.	ID=solcap_stsnp_c1_3295;Note=type: New OPA;Name=solcap_stsnp_c1_3295
ST4.03ch01	dundee	SNP	81485033	81485033	.	.	.	ID=solcap_stsnp_c1_3285;Note=type: New OPA;Name=solcap_stsnp_c1_3285
ST4.03ch01	dundee	SNP	81598650	81598650	.	.	.	ID=solcap_stsnp_c1_3281;Note=type: New OPA;Name=solcap_stsnp_c1_3281
ST4.03ch01	dundee	SNP	81814873	81814873	.	.	.	ID=solcap_stsnp_c1_3253;Note=type: New OPA;Name=solcap_stsnp_c1_3253
ST4.03ch01	dundee	SNP	81936802	81936802	.	.	.	ID=solcap_stsnp_c1_3199;Note=type: New OPA;Name=solcap_stsnp_c1_3199
ST4.03ch01	dundee	SNP	82081459	82081459	.	.	.	ID=solcap_stsnp_c1_14058;Note=type: New OPA;Name=solcap_stsnp_c1_14058
ST4.03ch01	dundee	SNP	82205281	82205281	.	.	.	ID=solcap_stsnp_c1_14066;Note=type: New OPA;Name=solcap_stsnp_c1_14066
ST4.03ch01	dundee	SNP	82364252	82364252	.	.	.	ID=solcap_stsnp_c1_15585;Note=type: New OPA;Name=solcap_stsnp_c1_15585
ST4.03ch01	dundee	SNP	82390258	82390258	.	.	.	ID=solcap_stsnp_c1_15107;Note=type: New OPA;Name=solcap_stsnp_c1_15107
ST4.03ch01	dundee	SNP	82424459	82424459	.	.	.	ID=solcap_stsnp_c1_15123;Note=type: New OPA;Name=solcap_stsnp_c1_15123
ST4.03ch01	dundee	SNP	82643440	82643440	.	.	.	ID=solcap_stsnp_c1_1603;Note=type: New OPA;Name=solcap_stsnp_c1_1603
ST4.03ch01	dundee	SNP	82746179	82746179	.	.	.	ID=solcap_stsnp_c1_1586;Note=type: New OPA;Name=solcap_stsnp_c1_1586
ST4.03ch01	dundee	SNP	82861291	82861291	.	.	.	ID=solcap_stsnp_c1_1624;Note=type: New OPA;Name=solcap_stsnp_c1_1624
ST4.03ch01	dundee	SNP	83457092	83457092	.	.	.	ID=solcap_stsnp_c1_1652;Note=type: New OPA;Name=solcap_stsnp_c1_1652
ST4.03ch01	dundee	SNP	83139840	83139840	.	.	.	ID=solcap_stsnp_c1_1703;Note=type: New OPA;Name=solcap_stsnp_c1_1703
ST4.03ch01	dundee	SNP	83422350	83422350	.	.	.	ID=solcap_stsnp_c1_1719;Note=type: New OPA;Name=solcap_stsnp_c1_1719
ST4.03ch01	dundee	SNP	83502074	83502074	.	.	.	ID=solcap_stsnp_c1_1724;Note=type: New OPA;Name=solcap_stsnp_c1_1724
ST4.03ch01	dundee	SNP	83593936	83593936	.	.	.	ID=solcap_stsnp_c1_1731;Note=type: New OPA;Name=solcap_stsnp_c1_1731
ST4.03ch01	dundee	SNP	83705685	83705685	.	.	.	ID=solcap_stsnp_c1_1748;Note=type: New OPA;Name=solcap_stsnp_c1_1748
ST4.03ch01	dundee	SNP	83756771	83756771	.	.	.	ID=solcap_stsnp_c1_1577;Note=type: New OPA;Name=solcap_stsnp_c1_1577
ST4.03ch01	dundee	SNP	83910101	83910101	.	.	.	ID=solcap_stsnp_c1_1583;Note=type: New OPA;Name=solcap_stsnp_c1_1583
ST4.03ch01	dundee	SNP	84487050	84487050	.	.	.	ID=solcap_stsnp_c1_10893;Note=type: New OPA;Name=solcap_stsnp_c1_10893
ST4.03ch01	dundee	SNP	84539301	84539301	.	.	.	ID=solcap_stsnp_c1_10896;Note=type: New OPA;Name=solcap_stsnp_c1_10896
ST4.03ch01	dundee	SNP	84711169	84711169	.	.	.	ID=solcap_stsnp_c1_10368;Note=type: New OPA;Name=solcap_stsnp_c1_10368
ST4.03ch01	dundee	SNP	84832532	84832532	.	.	.	ID=solcap_stsnp_c1_10361;Note=type: New OPA;Name=solcap_stsnp_c1_10361
ST4.03ch01	dundee	SNP	84893347	84893347	.	.	.	ID=solcap_stsnp_c1_10359;Note=type: New OPA;Name=solcap_stsnp_c1_10359
ST4.03ch01	dundee	SNP	84979169	84979169	.	.	.	ID=solcap_stsnp_c1_10354;Note=type: New OPA;Name=solcap_stsnp_c1_10354
ST4.03ch01	dundee	SNP	85231880	85231880	.	.	.	ID=solcap_stsnp_c1_18;Note=type: New OPA;Name=solcap_stsnp_c1_18
ST4.03ch01	dundee	SNP	85244059	85244059	.	.	.	ID=solcap_stsnp_c1_23;Note=type: New OPA;Name=solcap_stsnp_c1_23
ST4.03ch01	dundee	SNP	86161359	86161359	.	.	.	ID=solcap_stsnp_c1_14689;Note=type: New OPA;Name=solcap_stsnp_c1_14689
ST4.03ch01	dundee	SNP	86313166	86313166	.	.	.	ID=solcap_stsnp_c1_4807;Note=type: New OPA;Name=solcap_stsnp_c1_4807
ST4.03ch01	dundee	SNP	86354021	86354021	.	.	.	ID=solcap_stsnp_c1_4795;Note=type: New OPA;Name=solcap_stsnp_c1_4795
ST4.03ch01	dundee	SNP	86449562	86449562	.	.	.	ID=solcap_stsnp_c1_4797;Note=type: New OPA;Name=solcap_stsnp_c1_4797
ST4.03ch01	dundee	SNP	86615429	86615429	.	.	.	ID=solcap_stsnp_c1_4798;Note=type: New OPA;Name=solcap_stsnp_c1_4798
ST4.03ch01	dundee	SNP	86908453	86908453	.	.	.	ID=solcap_stsnp_c1_4802;Note=type: New OPA;Name=solcap_stsnp_c1_4802
ST4.03ch01	dundee	SNP	87211027	87211027	.	.	.	ID=solcap_stsnp_c1_4810;Note=type: New OPA;Name=solcap_stsnp_c1_4810
ST4.03ch01	dundee	SNP	87320505	87320505	.	.	.	ID=solcap_stsnp_c1_4813;Note=type: New OPA;Name=solcap_stsnp_c1_4813
ST4.03ch01	dundee	SNP	87558203	87558203	.	.	.	ID=solcap_stsnp_c1_11289;Note=type: New OPA;Name=solcap_stsnp_c1_11289
ST4.03ch01	dundee	SNP	87664074	87664074	.	.	.	ID=solcap_stsnp_c1_11307;Note=type: New OPA;Name=solcap_stsnp_c1_11307
ST4.03ch01	dundee	SNP	87925046	87925046	.	.	.	ID=solcap_stsnp_c1_9427;Note=type: New OPA;Name=solcap_stsnp_c1_9427
ST4.03ch01	dundee	SNP	87965133	87965133	.	.	.	ID=solcap_stsnp_c1_9430;Note=type: New OPA;Name=solcap_stsnp_c1_9430
ST4.03ch01	dundee	SNP	88298774	88298774	.	.	.	ID=solcap_stsnp_c1_9410;Note=type: New OPA;Name=solcap_stsnp_c1_9410
ST4.03ch01	dundee	SNP	88409230	88409230	.	.	.	ID=solcap_stsnp_c1_9399;Note=type: New OPA;Name=solcap_stsnp_c1_9399
ST4.03ch01	dundee	SNP	88487228	88487228	.	.	.	ID=solcap_stsnp_c1_9442;Note=type: New OPA;Name=solcap_stsnp_c1_9442
ST4.03ch01	dundee	SNP	88589176	88589176	.	.	.	ID=solcap_stsnp_c1_9436;Note=type: New OPA;Name=solcap_stsnp_c1_9436
ST4.03ch02	dundee	SNP	4479389	4479389	.	.	.	ID=solcap_stsnp_c1_1504;Note=type: New OPA;Name=solcap_stsnp_c1_1504
ST4.03ch02	dundee	SNP	4481257	4481257	.	.	.	ID=solcap_stsnp_c1_1505;Note=type: New OPA;Name=solcap_stsnp_c1_1505
ST4.03ch02	dundee	SNP	4839524	4839524	.	.	.	ID=solcap_stsnp_c1_16379;Note=type: New OPA;Name=solcap_stsnp_c1_16379
ST4.03ch02	dundee	SNP	5130153	5130153	.	.	.	ID=solcap_stsnp_c1_1500;Note=type: New OPA;Name=solcap_stsnp_c1_1500
ST4.03ch02	dundee	SNP	5361025	5361025	.	.	.	ID=solcap_stsnp_c1_1502;Note=type: New OPA;Name=solcap_stsnp_c1_1502
ST4.03ch02	dundee	SNP	5362501	5362501	.	.	.	ID=solcap_stsnp_c1_1503;Note=type: New OPA;Name=solcap_stsnp_c1_1503
ST4.03ch02	dundee	SNP	6707427	6707427	.	.	.	ID=solcap_stsnp_c1_16405;Note=type: New OPA;Name=solcap_stsnp_c1_16405
ST4.03ch02	dundee	SNP	7830631	7830631	.	.	.	ID=solcap_stsnp_c1_1539;Note=type: New OPA;Name=solcap_stsnp_c1_1539
ST4.03ch02	dundee	SNP	8891487	8891487	.	.	.	ID=solcap_stsnp_c1_4790;Note=type: New OPA;Name=solcap_stsnp_c1_4790
ST4.03ch02	dundee	SNP	9296652	9296652	.	.	.	ID=solcap_stsnp_c1_15873;Note=type: New OPA;Name=solcap_stsnp_c1_15873
ST4.03ch02	dundee	SNP	9329409	9329409	.	.	.	ID=solcap_stsnp_c1_4789;Note=type: New OPA;Name=solcap_stsnp_c1_4789
ST4.03ch02	dundee	SNP	11643013	11643013	.	.	.	ID=solcap_stsnp_c1_236;Note=type: New OPA;Name=solcap_stsnp_c1_236
ST4.03ch02	dundee	SNP	13109375	13109375	.	.	.	ID=solcap_stsnp_c1_242;Note=type: New OPA;Name=solcap_stsnp_c1_242
ST4.03ch02	dundee	SNP	13987551	13987551	.	.	.	ID=solcap_stsnp_c1_9658;Note=type: New OPA;Name=solcap_stsnp_c1_9658
ST4.03ch02	dundee	SNP	14350758	14350758	.	.	.	ID=solcap_stsnp_c1_5228;Note=type: New OPA;Name=solcap_stsnp_c1_5228
ST4.03ch02	dundee	SNP	14834064	14834064	.	.	.	ID=solcap_stsnp_c1_5225;Note=type: New OPA;Name=solcap_stsnp_c1_5225
ST4.03ch02	dundee	SNP	15290468	15290468	.	.	.	ID=solcap_stsnp_c1_12294;Note=type: New OPA;Name=solcap_stsnp_c1_12294
ST4.03ch02	dundee	SNP	15928721	15928721	.	.	.	ID=solcap_stsnp_c1_9382;Note=type: New OPA;Name=solcap_stsnp_c1_9382
ST4.03ch02	dundee	SNP	17183393	17183393	.	.	.	ID=solcap_stsnp_c1_891;Note=type: New OPA;Name=solcap_stsnp_c1_891
ST4.03ch02	dundee	SNP	17700612	17700612	.	.	.	ID=solcap_stsnp_c1_14960;Note=type: New OPA;Name=solcap_stsnp_c1_14960
ST4.03ch02	dundee	SNP	18886318	18886318	.	.	.	ID=solcap_stsnp_c1_9125;Note=type: New OPA;Name=solcap_stsnp_c1_9125
ST4.03ch02	dundee	SNP	19199038	19199038	.	.	.	ID=solcap_stsnp_c1_9122;Note=type: New OPA;Name=solcap_stsnp_c1_9122
ST4.03ch02	dundee	SNP	20501566	20501566	.	.	.	ID=solcap_stsnp_c1_5735;Note=type: New OPA;Name=solcap_stsnp_c1_5735
ST4.03ch02	dundee	SNP	20754871	20754871	.	.	.	ID=solcap_stsnp_c1_5749;Note=type: New OPA;Name=solcap_stsnp_c1_5749
ST4.03ch02	dundee	SNP	21670222	21670222	.	.	.	ID=solcap_stsnp_c1_11347;Note=type: New OPA;Name=solcap_stsnp_c1_11347
ST4.03ch02	dundee	SNP	21734221	21734221	.	.	.	ID=solcap_stsnp_c1_11343;Note=type: New OPA;Name=solcap_stsnp_c1_11343
ST4.03ch02	dundee	SNP	22417546	22417546	.	.	.	ID=solcap_stsnp_c1_9691;Note=type: New OPA;Name=solcap_stsnp_c1_9691
ST4.03ch02	dundee	SNP	22600985	22600985	.	.	.	ID=solcap_stsnp_c1_9696;Note=type: New OPA;Name=solcap_stsnp_c1_9696
ST4.03ch02	dundee	SNP	22750065	22750065	.	.	.	ID=solcap_stsnp_c1_9725;Note=type: New OPA;Name=solcap_stsnp_c1_9725
ST4.03ch02	dundee	SNP	22770204	22770204	.	.	.	ID=solcap_stsnp_c1_9732;Note=type: New OPA;Name=solcap_stsnp_c1_9732
ST4.03ch02	dundee	SNP	22932497	22932497	.	.	.	ID=solcap_stsnp_c1_16347;Note=type: New OPA;Name=solcap_stsnp_c1_16347
ST4.03ch02	dundee	SNP	24187582	24187582	.	.	.	ID=solcap_stsnp_c1_10152;Note=type: New OPA;Name=solcap_stsnp_c1_10152
ST4.03ch02	dundee	SNP	24858189	24858189	.	.	.	ID=solcap_stsnp_c1_15404;Note=type: New OPA;Name=solcap_stsnp_c1_15404
ST4.03ch02	dundee	SNP	25051954	25051954	.	.	.	ID=solcap_stsnp_c1_6841;Note=type: New OPA;Name=solcap_stsnp_c1_6841
ST4.03ch02	dundee	SNP	25469662	25469662	.	.	.	ID=solcap_stsnp_c1_6831;Note=type: New OPA;Name=solcap_stsnp_c1_6831
ST4.03ch02	dundee	SNP	25514625	25514625	.	.	.	ID=solcap_stsnp_c1_6825;Note=type: New OPA;Name=solcap_stsnp_c1_6825
ST4.03ch02	dundee	SNP	25612912	25612912	.	.	.	ID=solcap_stsnp_c1_6816;Note=type: New OPA;Name=solcap_stsnp_c1_6816
ST4.03ch02	dundee	SNP	25838557	25838557	.	.	.	ID=solcap_stsnp_c1_16021;Note=type: New OPA;Name=solcap_stsnp_c1_16021
ST4.03ch02	dundee	SNP	26155541	26155541	.	.	.	ID=solcap_stsnp_c1_11492;Note=type: New OPA;Name=solcap_stsnp_c1_11492
ST4.03ch02	dundee	SNP	26169748	26169748	.	.	.	ID=solcap_stsnp_c1_11486;Note=type: New OPA;Name=solcap_stsnp_c1_11486
ST4.03ch02	dundee	SNP	26315397	26315397	.	.	.	ID=solcap_stsnp_c1_16332;Note=type: New OPA;Name=solcap_stsnp_c1_16332
ST4.03ch02	dundee	SNP	26527354	26527354	.	.	.	ID=solcap_stsnp_c1_9302;Note=type: New OPA;Name=solcap_stsnp_c1_9302
ST4.03ch02	dundee	SNP	26639560	26639560	.	.	.	ID=solcap_stsnp_c1_9328;Note=type: New OPA;Name=solcap_stsnp_c1_9328
ST4.03ch02	dundee	SNP	26799085	26799085	.	.	.	ID=solcap_stsnp_c1_9369;Note=type: New OPA;Name=solcap_stsnp_c1_9369
ST4.03ch02	dundee	SNP	26907575	26907575	.	.	.	ID=solcap_stsnp_c1_9376;Note=type: New OPA;Name=solcap_stsnp_c1_9376
ST4.03ch02	dundee	SNP	27031109	27031109	.	.	.	ID=solcap_stsnp_c1_13472;Note=type: New OPA;Name=solcap_stsnp_c1_13472
ST4.03ch02	dundee	SNP	27101198	27101198	.	.	.	ID=solcap_stsnp_c1_13450;Note=type: New OPA;Name=solcap_stsnp_c1_13450
ST4.03ch02	dundee	SNP	27200020	27200020	.	.	.	ID=solcap_stsnp_c1_13468;Note=type: New OPA;Name=solcap_stsnp_c1_13468
ST4.03ch02	dundee	SNP	27325039	27325039	.	.	.	ID=solcap_stsnp_c1_15737;Note=type: New OPA;Name=solcap_stsnp_c1_15737
ST4.03ch02	dundee	SNP	27422232	27422232	.	.	.	ID=solcap_stsnp_c1_12355;Note=type: New OPA;Name=solcap_stsnp_c1_12355
ST4.03ch02	dundee	SNP	27882300	27882300	.	.	.	ID=solcap_stsnp_c1_11552;Note=type: New OPA;Name=solcap_stsnp_c1_11552
ST4.03ch02	dundee	SNP	27982711	27982711	.	.	.	ID=solcap_stsnp_c1_11545;Note=type: New OPA;Name=solcap_stsnp_c1_11545
ST4.03ch02	dundee	SNP	28040094	28040094	.	.	.	ID=solcap_stsnp_c1_11556;Note=type: New OPA;Name=solcap_stsnp_c1_11556
ST4.03ch02	dundee	SNP	28147347	28147347	.	.	.	ID=solcap_stsnp_c1_15213;Note=type: New OPA;Name=solcap_stsnp_c1_15213
ST4.03ch02	dundee	SNP	28449345	28449345	.	.	.	ID=solcap_stsnp_c1_15103;Note=type: New OPA;Name=solcap_stsnp_c1_15103
ST4.03ch02	dundee	SNP	28693443	28693443	.	.	.	ID=solcap_stsnp_c1_6214;Note=type: New OPA;Name=solcap_stsnp_c1_6214
ST4.03ch02	dundee	SNP	28704057	28704057	.	.	.	ID=solcap_stsnp_c1_6215;Note=type: New OPA;Name=solcap_stsnp_c1_6215
ST4.03ch02	dundee	SNP	28859326	28859326	.	.	.	ID=solcap_stsnp_c1_5086;Note=type: New OPA;Name=solcap_stsnp_c1_5086
ST4.03ch02	dundee	SNP	28927255	28927255	.	.	.	ID=solcap_stsnp_c1_5078;Note=type: New OPA;Name=solcap_stsnp_c1_5078
ST4.03ch02	dundee	SNP	29020687	29020687	.	.	.	ID=solcap_stsnp_c1_16340;Note=type: New OPA;Name=solcap_stsnp_c1_16340
ST4.03ch02	dundee	SNP	29045616	29045616	.	.	.	ID=solcap_stsnp_c1_16341;Note=type: New OPA;Name=solcap_stsnp_c1_16341
ST4.03ch02	dundee	SNP	29071464	29071464	.	.	.	ID=solcap_stsnp_c1_14292;Note=type: New OPA;Name=solcap_stsnp_c1_14292
ST4.03ch02	dundee	SNP	29158660	29158660	.	.	.	ID=solcap_stsnp_c1_14294;Note=type: New OPA;Name=solcap_stsnp_c1_14294
ST4.03ch02	dundee	SNP	29307687	29307687	.	.	.	ID=solcap_stsnp_c1_11579;Note=type: New OPA;Name=solcap_stsnp_c1_11579
ST4.03ch02	dundee	SNP	29540500	29540500	.	.	.	ID=solcap_stsnp_c1_11580;Note=type: New OPA;Name=solcap_stsnp_c1_11580
ST4.03ch02	dundee	SNP	29647816	29647816	.	.	.	ID=solcap_stsnp_c1_14986;Note=type: New OPA;Name=solcap_stsnp_c1_14986
ST4.03ch02	dundee	SNP	29761113	29761113	.	.	.	ID=solcap_stsnp_c1_14985;Note=type: New OPA;Name=solcap_stsnp_c1_14985
ST4.03ch02	dundee	SNP	29875966	29875966	.	.	.	ID=solcap_stsnp_c1_13931;Note=type: New OPA;Name=solcap_stsnp_c1_13931
ST4.03ch02	dundee	SNP	29929027	29929027	.	.	.	ID=solcap_stsnp_c1_13929;Note=type: New OPA;Name=solcap_stsnp_c1_13929
ST4.03ch02	dundee	SNP	30022358	30022358	.	.	.	ID=solcap_stsnp_c1_13911;Note=type: New OPA;Name=solcap_stsnp_c1_13911
ST4.03ch02	dundee	SNP	30053177	30053177	.	.	.	ID=solcap_stsnp_c1_13914;Note=type: New OPA;Name=solcap_stsnp_c1_13914
ST4.03ch02	dundee	SNP	30217175	30217175	.	.	.	ID=solcap_stsnp_c1_16350;Note=type: New OPA;Name=solcap_stsnp_c1_16350
ST4.03ch02	dundee	SNP	30313961	30313961	.	.	.	ID=solcap_stsnp_c1_7438;Note=type: New OPA;Name=solcap_stsnp_c1_7438
ST4.03ch02	dundee	SNP	30380195	30380195	.	.	.	ID=solcap_stsnp_c1_7478;Note=type: New OPA;Name=solcap_stsnp_c1_7478
ST4.03ch02	dundee	SNP	30475735	30475735	.	.	.	ID=solcap_stsnp_c1_7427;Note=type: New OPA;Name=solcap_stsnp_c1_7427
ST4.03ch02	dundee	SNP	30780711	30780711	.	.	.	ID=solcap_stsnp_c1_7445;Note=type: New OPA;Name=solcap_stsnp_c1_7445
ST4.03ch02	dundee	SNP	31057178	31057178	.	.	.	ID=solcap_stsnp_c1_7460;Note=type: New OPA;Name=solcap_stsnp_c1_7460
ST4.03ch02	dundee	SNP	31517599	31517599	.	.	.	ID=solcap_stsnp_c1_12167;Note=type: New OPA;Name=solcap_stsnp_c1_12167
ST4.03ch02	dundee	SNP	31663570	31663570	.	.	.	ID=solcap_stsnp_c1_13234;Note=type: New OPA;Name=solcap_stsnp_c1_13234
ST4.03ch02	dundee	SNP	31720248	31720248	.	.	.	ID=solcap_stsnp_c1_13231;Note=type: New OPA;Name=solcap_stsnp_c1_13231
ST4.03ch02	dundee	SNP	31839875	31839875	.	.	.	ID=solcap_stsnp_c1_13240;Note=type: New OPA;Name=solcap_stsnp_c1_13240
ST4.03ch02	dundee	SNP	32041986	32041986	.	.	.	ID=solcap_stsnp_c1_11606;Note=type: New OPA;Name=solcap_stsnp_c1_11606
ST4.03ch02	dundee	SNP	32077377	32077377	.	.	.	ID=solcap_stsnp_c1_11588;Note=type: New OPA;Name=solcap_stsnp_c1_11588
ST4.03ch02	dundee	SNP	32204733	32204733	.	.	.	ID=solcap_stsnp_c1_11585;Note=type: New OPA;Name=solcap_stsnp_c1_11585
ST4.03ch02	dundee	SNP	32670575	32670575	.	.	.	ID=solcap_stsnp_c1_13189;Note=type: New OPA;Name=solcap_stsnp_c1_13189
ST4.03ch02	dundee	SNP	33204519	33204519	.	.	.	ID=solcap_stsnp_c1_4192;Note=type: New OPA;Name=solcap_stsnp_c1_4192
ST4.03ch02	dundee	SNP	33343496	33343496	.	.	.	ID=solcap_stsnp_c1_15185;Note=type: New OPA;Name=solcap_stsnp_c1_15185
ST4.03ch02	dundee	SNP	33750440	33750440	.	.	.	ID=solcap_stsnp_c1_14409;Note=type: New OPA;Name=solcap_stsnp_c1_14409
ST4.03ch02	dundee	SNP	34016171	34016171	.	.	.	ID=solcap_stsnp_c1_13990;Note=type: New OPA;Name=solcap_stsnp_c1_13990
ST4.03ch02	dundee	SNP	34088974	34088974	.	.	.	ID=solcap_stsnp_c1_12282;Note=type: New OPA;Name=solcap_stsnp_c1_12282
ST4.03ch02	dundee	SNP	34171906	34171906	.	.	.	ID=solcap_stsnp_c1_12264;Note=type: New OPA;Name=solcap_stsnp_c1_12264
ST4.03ch02	dundee	SNP	34279718	34279718	.	.	.	ID=solcap_stsnp_c1_12244;Note=type: New OPA;Name=solcap_stsnp_c1_12244
ST4.03ch02	dundee	SNP	34353715	34353715	.	.	.	ID=solcap_stsnp_c1_12274;Note=type: New OPA;Name=solcap_stsnp_c1_12274
ST4.03ch02	dundee	SNP	34461501	34461501	.	.	.	ID=solcap_stsnp_c1_9944;Note=type: New OPA;Name=solcap_stsnp_c1_9944
ST4.03ch02	dundee	SNP	34610695	34610695	.	.	.	ID=solcap_stsnp_c1_9935;Note=type: New OPA;Name=solcap_stsnp_c1_9935
ST4.03ch02	dundee	SNP	34806115	34806115	.	.	.	ID=solcap_stsnp_c1_9945;Note=type: New OPA;Name=solcap_stsnp_c1_9945
ST4.03ch02	dundee	SNP	34902911	34902911	.	.	.	ID=solcap_stsnp_c1_11891;Note=type: New OPA;Name=solcap_stsnp_c1_11891
ST4.03ch02	dundee	SNP	35011759	35011759	.	.	.	ID=solcap_stsnp_c1_11886;Note=type: New OPA;Name=solcap_stsnp_c1_11886
ST4.03ch02	dundee	SNP	35597333	35597333	.	.	.	ID=solcap_stsnp_c1_14826;Note=type: New OPA;Name=solcap_stsnp_c1_14826
ST4.03ch02	dundee	SNP	35677298	35677298	.	.	.	ID=solcap_stsnp_c1_14822;Note=type: New OPA;Name=solcap_stsnp_c1_14822
ST4.03ch02	dundee	SNP	36134905	36134905	.	.	.	ID=solcap_stsnp_c1_5880;Note=type: New OPA;Name=solcap_stsnp_c1_5880
ST4.03ch02	dundee	SNP	36198536	36198536	.	.	.	ID=solcap_stsnp_c1_5877;Note=type: New OPA;Name=solcap_stsnp_c1_5877
ST4.03ch02	dundee	SNP	36330134	36330134	.	.	.	ID=solcap_stsnp_c1_5871;Note=type: New OPA;Name=solcap_stsnp_c1_5871
ST4.03ch02	dundee	SNP	36487689	36487689	.	.	.	ID=solcap_stsnp_c1_5865;Note=type: New OPA;Name=solcap_stsnp_c1_5865
ST4.03ch02	dundee	SNP	36660072	36660072	.	.	.	ID=solcap_stsnp_c1_5850;Note=type: New OPA;Name=solcap_stsnp_c1_5850
ST4.03ch02	dundee	SNP	36775506	36775506	.	.	.	ID=solcap_stsnp_c1_5842;Note=type: New OPA;Name=solcap_stsnp_c1_5842
ST4.03ch02	dundee	SNP	36837559	36837559	.	.	.	ID=solcap_stsnp_c1_5837;Note=type: New OPA;Name=solcap_stsnp_c1_5837
ST4.03ch02	dundee	SNP	36945460	36945460	.	.	.	ID=solcap_stsnp_c1_5855;Note=type: New OPA;Name=solcap_stsnp_c1_5855
ST4.03ch02	dundee	SNP	37341815	37341815	.	.	.	ID=solcap_stsnp_c1_12377;Note=type: New OPA;Name=solcap_stsnp_c1_12377
ST4.03ch02	dundee	SNP	37445860	37445860	.	.	.	ID=solcap_stsnp_c1_12366;Note=type: New OPA;Name=solcap_stsnp_c1_12366
ST4.03ch02	dundee	SNP	37475092	37475092	.	.	.	ID=solcap_stsnp_c1_16172;Note=type: New OPA;Name=solcap_stsnp_c1_16172
ST4.03ch02	dundee	SNP	37617572	37617572	.	.	.	ID=solcap_stsnp_c1_12378;Note=type: New OPA;Name=solcap_stsnp_c1_12378
ST4.03ch02	dundee	SNP	37654538	37654538	.	.	.	ID=solcap_stsnp_c1_12382;Note=type: New OPA;Name=solcap_stsnp_c1_12382
ST4.03ch02	dundee	SNP	38101928	38101928	.	.	.	ID=solcap_stsnp_c1_10473;Note=type: New OPA;Name=solcap_stsnp_c1_10473
ST4.03ch02	dundee	SNP	38189801	38189801	.	.	.	ID=solcap_stsnp_c1_10496;Note=type: New OPA;Name=solcap_stsnp_c1_10496
ST4.03ch02	dundee	SNP	39140894	39140894	.	.	.	ID=solcap_stsnp_c1_15463;Note=type: New OPA;Name=solcap_stsnp_c1_15463
ST4.03ch02	dundee	SNP	39259277	39259277	.	.	.	ID=solcap_stsnp_c1_15163;Note=type: New OPA;Name=solcap_stsnp_c1_15163
ST4.03ch02	dundee	SNP	39335989	39335989	.	.	.	ID=solcap_stsnp_c1_15162;Note=type: New OPA;Name=solcap_stsnp_c1_15162
ST4.03ch02	dundee	SNP	39485638	39485638	.	.	.	ID=solcap_stsnp_c1_15481;Note=type: New OPA;Name=solcap_stsnp_c1_15481
ST4.03ch02	dundee	SNP	39707437	39707437	.	.	.	ID=solcap_stsnp_c1_15421;Note=type: New OPA;Name=solcap_stsnp_c1_15421
ST4.03ch02	dundee	SNP	39814886	39814886	.	.	.	ID=solcap_stsnp_c1_11968;Note=type: New OPA;Name=solcap_stsnp_c1_11968
ST4.03ch02	dundee	SNP	39824958	39824958	.	.	.	ID=solcap_stsnp_c1_11970;Note=type: New OPA;Name=solcap_stsnp_c1_11970
ST4.03ch02	dundee	SNP	39917388	39917388	.	.	.	ID=solcap_stsnp_c1_12360;Note=type: New OPA;Name=solcap_stsnp_c1_12360
ST4.03ch02	dundee	SNP	39962922	39962922	.	.	.	ID=solcap_stsnp_c1_12363;Note=type: New OPA;Name=solcap_stsnp_c1_12363
ST4.03ch02	dundee	SNP	40150749	40150749	.	.	.	ID=solcap_stsnp_c1_12359;Note=type: New OPA;Name=solcap_stsnp_c1_12359
ST4.03ch02	dundee	SNP	40290906	40290906	.	.	.	ID=solcap_stsnp_c1_8126;Note=type: New OPA;Name=solcap_stsnp_c1_8126
ST4.03ch02	dundee	SNP	40580709	40580709	.	.	.	ID=solcap_stsnp_c1_8098;Note=type: New OPA;Name=solcap_stsnp_c1_8098
ST4.03ch02	dundee	SNP	40659362	40659362	.	.	.	ID=solcap_stsnp_c1_8111;Note=type: New OPA;Name=solcap_stsnp_c1_8111
ST4.03ch02	dundee	SNP	41039260	41039260	.	.	.	ID=solcap_stsnp_c1_7967;Note=type: New OPA;Name=solcap_stsnp_c1_7967
ST4.03ch02	dundee	SNP	41104080	41104080	.	.	.	ID=solcap_stsnp_c1_7961;Note=type: New OPA;Name=solcap_stsnp_c1_7961
ST4.03ch02	dundee	SNP	41358755	41358755	.	.	.	ID=solcap_stsnp_c1_7949;Note=type: New OPA;Name=solcap_stsnp_c1_7949
ST4.03ch02	dundee	SNP	41432006	41432006	.	.	.	ID=solcap_stsnp_c1_7931;Note=type: New OPA;Name=solcap_stsnp_c1_7931
ST4.03ch02	dundee	SNP	40890783	40890783	.	.	.	ID=solcap_stsnp_c1_7958;Note=type: New OPA;Name=solcap_stsnp_c1_7958
ST4.03ch02	dundee	SNP	40979560	40979560	.	.	.	ID=solcap_stsnp_c1_2598;Note=type: New OPA;Name=solcap_stsnp_c1_2598
ST4.03ch02	dundee	SNP	41480802	41480802	.	.	.	ID=solcap_stsnp_c1_2620;Note=type: New OPA;Name=solcap_stsnp_c1_2620
ST4.03ch02	dundee	SNP	41495843	41495843	.	.	.	ID=solcap_stsnp_c1_2622;Note=type: New OPA;Name=solcap_stsnp_c1_2622
ST4.03ch02	dundee	SNP	41686744	41686744	.	.	.	ID=solcap_stsnp_c1_2627;Note=type: New OPA;Name=solcap_stsnp_c1_2627
ST4.03ch02	dundee	SNP	41775964	41775964	.	.	.	ID=solcap_stsnp_c1_2635;Note=type: New OPA;Name=solcap_stsnp_c1_2635
ST4.03ch02	dundee	SNP	41890998	41890998	.	.	.	ID=solcap_stsnp_c1_2651;Note=type: New OPA;Name=solcap_stsnp_c1_2651
ST4.03ch02	dundee	SNP	41975866	41975866	.	.	.	ID=solcap_stsnp_c1_2566;Note=type: New OPA;Name=solcap_stsnp_c1_2566
ST4.03ch02	dundee	SNP	42077571	42077571	.	.	.	ID=solcap_stsnp_c1_2580;Note=type: New OPA;Name=solcap_stsnp_c1_2580
ST4.03ch02	dundee	SNP	42247371	42247371	.	.	.	ID=solcap_stsnp_c1_2597;Note=type: New OPA;Name=solcap_stsnp_c1_2597
ST4.03ch02	dundee	SNP	42321509	42321509	.	.	.	ID=solcap_stsnp_c1_16539;Note=type: New OPA;Name=solcap_stsnp_c1_16539
ST4.03ch02	dundee	SNP	42374125	42374125	.	.	.	ID=solcap_stsnp_c1_15744;Note=type: New OPA;Name=solcap_stsnp_c1_15744
ST4.03ch02	dundee	SNP	42597150	42597150	.	.	.	ID=solcap_stsnp_c1_7346;Note=type: New OPA;Name=solcap_stsnp_c1_7346
ST4.03ch02	dundee	SNP	42645671	42645671	.	.	.	ID=solcap_stsnp_c1_7342;Note=type: New OPA;Name=solcap_stsnp_c1_7342
ST4.03ch02	dundee	SNP	42764457	42764457	.	.	.	ID=solcap_stsnp_c1_7325;Note=type: New OPA;Name=solcap_stsnp_c1_7325
ST4.03ch02	dundee	SNP	42977930	42977930	.	.	.	ID=solcap_stsnp_c1_7316;Note=type: New OPA;Name=solcap_stsnp_c1_7316
ST4.03ch02	dundee	SNP	43039999	43039999	.	.	.	ID=solcap_stsnp_c1_7304;Note=type: New OPA;Name=solcap_stsnp_c1_7304
ST4.03ch02	dundee	SNP	43186150	43186150	.	.	.	ID=solcap_stsnp_c1_7260;Note=type: New OPA;Name=solcap_stsnp_c1_7260
ST4.03ch02	dundee	SNP	43327376	43327376	.	.	.	ID=solcap_stsnp_c1_8454;Note=type: New OPA;Name=solcap_stsnp_c1_8454
ST4.03ch02	dundee	SNP	43420480	43420480	.	.	.	ID=solcap_stsnp_c1_8421;Note=type: New OPA;Name=solcap_stsnp_c1_8421
ST4.03ch02	dundee	SNP	43522737	43522737	.	.	.	ID=solcap_stsnp_c1_8426;Note=type: New OPA;Name=solcap_stsnp_c1_8426
ST4.03ch02	dundee	SNP	43675446	43675446	.	.	.	ID=solcap_stsnp_c1_8429;Note=type: New OPA;Name=solcap_stsnp_c1_8429
ST4.03ch02	dundee	SNP	43790625	43790625	.	.	.	ID=solcap_stsnp_c1_8442;Note=type: New OPA;Name=solcap_stsnp_c1_8442
ST4.03ch02	dundee	SNP	43871537	43871537	.	.	.	ID=solcap_stsnp_c1_15629;Note=type: New OPA;Name=solcap_stsnp_c1_15629
ST4.03ch02	dundee	SNP	43999045	43999045	.	.	.	ID=solcap_stsnp_c1_15517;Note=type: New OPA;Name=solcap_stsnp_c1_15517
ST4.03ch02	dundee	SNP	44331700	44331700	.	.	.	ID=solcap_stsnp_c1_8464;Note=type: New OPA;Name=solcap_stsnp_c1_8464
ST4.03ch02	dundee	SNP	44520501	44520501	.	.	.	ID=solcap_stsnp_c1_8467;Note=type: New OPA;Name=solcap_stsnp_c1_8467
ST4.03ch02	dundee	SNP	44590397	44590397	.	.	.	ID=solcap_stsnp_c1_8485;Note=type: New OPA;Name=solcap_stsnp_c1_8485
ST4.03ch02	dundee	SNP	44675146	44675146	.	.	.	ID=solcap_stsnp_c1_8488;Note=type: New OPA;Name=solcap_stsnp_c1_8488
ST4.03ch02	dundee	SNP	44799497	44799497	.	.	.	ID=solcap_stsnp_c1_12773;Note=type: New OPA;Name=solcap_stsnp_c1_12773
ST4.03ch02	dundee	SNP	44840071	44840071	.	.	.	ID=solcap_stsnp_c1_12765;Note=type: New OPA;Name=solcap_stsnp_c1_12765
ST4.03ch02	dundee	SNP	44924086	44924086	.	.	.	ID=solcap_stsnp_c1_12785;Note=type: New OPA;Name=solcap_stsnp_c1_12785
ST4.03ch02	dundee	SNP	45033905	45033905	.	.	.	ID=solcap_stsnp_c1_12534;Note=type: New OPA;Name=solcap_stsnp_c1_12534
ST4.03ch02	dundee	SNP	45080451	45080451	.	.	.	ID=solcap_stsnp_c1_12514;Note=type: New OPA;Name=solcap_stsnp_c1_12514
ST4.03ch02	dundee	SNP	45134393	45134393	.	.	.	ID=solcap_stsnp_c1_12511;Note=type: New OPA;Name=solcap_stsnp_c1_12511
ST4.03ch02	dundee	SNP	45190265	45190265	.	.	.	ID=solcap_stsnp_c1_12500;Note=type: New OPA;Name=solcap_stsnp_c1_12500
ST4.03ch02	dundee	SNP	45267776	45267776	.	.	.	ID=solcap_stsnp_c1_12543;Note=type: New OPA;Name=solcap_stsnp_c1_12543
ST4.03ch02	dundee	SNP	45332705	45332705	.	.	.	ID=solcap_stsnp_c1_14009;Note=type: New OPA;Name=solcap_stsnp_c1_14009
ST4.03ch02	dundee	SNP	45458975	45458975	.	.	.	ID=solcap_stsnp_c1_4826;Note=type: New OPA;Name=solcap_stsnp_c1_4826
ST4.03ch02	dundee	SNP	45538617	45538617	.	.	.	ID=solcap_stsnp_c1_4841;Note=type: New OPA;Name=solcap_stsnp_c1_4841
ST4.03ch02	dundee	SNP	45695417	45695417	.	.	.	ID=solcap_stsnp_c1_4859;Note=type: New OPA;Name=solcap_stsnp_c1_4859
ST4.03ch02	dundee	SNP	45744472	45744472	.	.	.	ID=solcap_stsnp_c1_4873;Note=type: New OPA;Name=solcap_stsnp_c1_4873
ST4.03ch02	dundee	SNP	45756419	45756419	.	.	.	ID=solcap_stsnp_c1_4882;Note=type: New OPA;Name=solcap_stsnp_c1_4882
ST4.03ch02	dundee	SNP	45964843	45964843	.	.	.	ID=solcap_stsnp_c1_4896;Note=type: New OPA;Name=solcap_stsnp_c1_4896
ST4.03ch02	dundee	SNP	46027924	46027924	.	.	.	ID=solcap_stsnp_c1_4903;Note=type: New OPA;Name=solcap_stsnp_c1_4903
ST4.03ch02	dundee	SNP	46076357	46076357	.	.	.	ID=solcap_stsnp_c1_4905;Note=type: New OPA;Name=solcap_stsnp_c1_4905
ST4.03ch02	dundee	SNP	46190640	46190640	.	.	.	ID=solcap_stsnp_c1_7876;Note=type: New OPA;Name=solcap_stsnp_c1_7876
ST4.03ch02	dundee	SNP	46275558	46275558	.	.	.	ID=solcap_stsnp_c1_7858;Note=type: New OPA;Name=solcap_stsnp_c1_7858
ST4.03ch02	dundee	SNP	46345428	46345428	.	.	.	ID=solcap_stsnp_c1_7841;Note=type: New OPA;Name=solcap_stsnp_c1_7841
ST4.03ch02	dundee	SNP	46382736	46382736	.	.	.	ID=solcap_stsnp_c1_7840;Note=type: New OPA;Name=solcap_stsnp_c1_7840
ST4.03ch02	dundee	SNP	46489575	46489575	.	.	.	ID=solcap_stsnp_c1_7821;Note=type: New OPA;Name=solcap_stsnp_c1_7821
ST4.03ch02	dundee	SNP	46599450	46599450	.	.	.	ID=solcap_stsnp_c1_7819;Note=type: New OPA;Name=solcap_stsnp_c1_7819
ST4.03ch02	dundee	SNP	46684930	46684930	.	.	.	ID=solcap_stsnp_c1_7864;Note=type: New OPA;Name=solcap_stsnp_c1_7864
ST4.03ch02	dundee	SNP	46732033	46732033	.	.	.	ID=solcap_stsnp_c1_7842;Note=type: New OPA;Name=solcap_stsnp_c1_7842
ST4.03ch02	dundee	SNP	46757863	46757863	.	.	.	ID=solcap_stsnp_c1_14740;Note=type: New OPA;Name=solcap_stsnp_c1_14740
ST4.03ch02	dundee	SNP	47042933	47042933	.	.	.	ID=solcap_stsnp_c1_14015;Note=type: New OPA;Name=solcap_stsnp_c1_14015
ST4.03ch02	dundee	SNP	47178229	47178229	.	.	.	ID=solcap_stsnp_c1_10605;Note=type: New OPA;Name=solcap_stsnp_c1_10605
ST4.03ch02	dundee	SNP	47302496	47302496	.	.	.	ID=solcap_stsnp_c1_10594;Note=type: New OPA;Name=solcap_stsnp_c1_10594
ST4.03ch02	dundee	SNP	47330650	47330650	.	.	.	ID=solcap_stsnp_c1_10600;Note=type: New OPA;Name=solcap_stsnp_c1_10600
ST4.03ch02	dundee	SNP	47445943	47445943	.	.	.	ID=solcap_stsnp_c1_10609;Note=type: New OPA;Name=solcap_stsnp_c1_10609
ST4.03ch02	dundee	SNP	47547061	47547061	.	.	.	ID=solcap_stsnp_c1_10633;Note=type: New OPA;Name=solcap_stsnp_c1_10633
ST4.03ch02	dundee	SNP	47643693	47643693	.	.	.	ID=solcap_stsnp_c1_16136;Note=type: New OPA;Name=solcap_stsnp_c1_16136
ST4.03ch02	dundee	SNP	47734854	47734854	.	.	.	ID=solcap_stsnp_c1_5922;Note=type: New OPA;Name=solcap_stsnp_c1_5922
ST4.03ch02	dundee	SNP	47808850	47808850	.	.	.	ID=solcap_stsnp_c1_5920;Note=type: New OPA;Name=solcap_stsnp_c1_5920
ST4.03ch02	dundee	SNP	47935389	47935389	.	.	.	ID=solcap_stsnp_c1_5915;Note=type: New OPA;Name=solcap_stsnp_c1_5915
ST4.03ch02	dundee	SNP	48023080	48023080	.	.	.	ID=solcap_stsnp_c1_5906;Note=type: New OPA;Name=solcap_stsnp_c1_5906
ST4.03ch02	dundee	SNP	48129620	48129620	.	.	.	ID=solcap_stsnp_c1_5899;Note=type: New OPA;Name=solcap_stsnp_c1_5899
ST4.03ch02	dundee	SNP	48564203	48564203	.	.	.	ID=solcap_stsnp_c1_5896;Note=type: New OPA;Name=solcap_stsnp_c1_5896
ST4.03ch03	dundee	SNP	297675	297675	.	.	.	ID=solcap_stsnp_c1_10865;Note=type: New OPA;Name=solcap_stsnp_c1_10865
ST4.03ch03	dundee	SNP	454164	454164	.	.	.	ID=solcap_stsnp_c1_10859;Note=type: New OPA;Name=solcap_stsnp_c1_10859
ST4.03ch03	dundee	SNP	745252	745252	.	.	.	ID=solcap_stsnp_c1_12816;Note=type: New OPA;Name=solcap_stsnp_c1_12816
ST4.03ch03	dundee	SNP	802254	802254	.	.	.	ID=solcap_stsnp_c1_12823;Note=type: New OPA;Name=solcap_stsnp_c1_12823
ST4.03ch03	dundee	SNP	1783179	1783179	.	.	.	ID=solcap_stsnp_c1_13992;Note=type: New OPA;Name=solcap_stsnp_c1_13992
ST4.03ch03	dundee	SNP	1957608	1957608	.	.	.	ID=solcap_stsnp_c1_5690;Note=type: New OPA;Name=solcap_stsnp_c1_5690
ST4.03ch03	dundee	SNP	1976803	1976803	.	.	.	ID=solcap_stsnp_c1_5691;Note=type: New OPA;Name=solcap_stsnp_c1_5691
ST4.03ch03	dundee	SNP	2233117	2233117	.	.	.	ID=solcap_stsnp_c1_5701;Note=type: New OPA;Name=solcap_stsnp_c1_5701
ST4.03ch03	dundee	SNP	2237119	2237119	.	.	.	ID=solcap_stsnp_c1_5702;Note=type: New OPA;Name=solcap_stsnp_c1_5702
ST4.03ch03	dundee	SNP	2565354	2565354	.	.	.	ID=solcap_stsnp_c1_14813;Note=type: New OPA;Name=solcap_stsnp_c1_14813
ST4.03ch03	dundee	SNP	2744756	2744756	.	.	.	ID=solcap_stsnp_c1_13890;Note=type: New OPA;Name=solcap_stsnp_c1_13890
ST4.03ch03	dundee	SNP	2764068	2764068	.	.	.	ID=solcap_stsnp_c1_13889;Note=type: New OPA;Name=solcap_stsnp_c1_13889
ST4.03ch03	dundee	SNP	2855316	2855316	.	.	.	ID=solcap_stsnp_c1_13901;Note=type: New OPA;Name=solcap_stsnp_c1_13901
ST4.03ch03	dundee	SNP	3006742	3006742	.	.	.	ID=solcap_stsnp_c1_5408;Note=type: New OPA;Name=solcap_stsnp_c1_5408
ST4.03ch03	dundee	SNP	3069795	3069795	.	.	.	ID=solcap_stsnp_c1_5403;Note=type: New OPA;Name=solcap_stsnp_c1_5403
ST4.03ch03	dundee	SNP	3107887	3107887	.	.	.	ID=solcap_stsnp_c1_5400;Note=type: New OPA;Name=solcap_stsnp_c1_5400
ST4.03ch03	dundee	SNP	3204562	3204562	.	.	.	ID=solcap_stsnp_c1_5386;Note=type: New OPA;Name=solcap_stsnp_c1_5386
ST4.03ch03	dundee	SNP	3311646	3311646	.	.	.	ID=solcap_stsnp_c1_5385;Note=type: New OPA;Name=solcap_stsnp_c1_5385
ST4.03ch03	dundee	SNP	3384109	3384109	.	.	.	ID=solcap_stsnp_c1_5376;Note=type: New OPA;Name=solcap_stsnp_c1_5376
ST4.03ch03	dundee	SNP	3719970	3719970	.	.	.	ID=solcap_stsnp_c1_5367;Note=type: New OPA;Name=solcap_stsnp_c1_5367
ST4.03ch03	dundee	SNP	3779370	3779370	.	.	.	ID=solcap_stsnp_c1_5365;Note=type: New OPA;Name=solcap_stsnp_c1_5365
ST4.03ch03	dundee	SNP	4382671	4382671	.	.	.	ID=solcap_stsnp_c1_13052;Note=type: New OPA;Name=solcap_stsnp_c1_13052
ST4.03ch03	dundee	SNP	4446760	4446760	.	.	.	ID=solcap_stsnp_c1_12182;Note=type: New OPA;Name=solcap_stsnp_c1_12182
ST4.03ch03	dundee	SNP	4676703	4676703	.	.	.	ID=solcap_stsnp_c1_15335;Note=type: New OPA;Name=solcap_stsnp_c1_15335
ST4.03ch03	dundee	SNP	5430430	5430430	.	.	.	ID=solcap_stsnp_c1_8968;Note=type: New OPA;Name=solcap_stsnp_c1_8968
ST4.03ch03	dundee	SNP	6881569	6881569	.	.	.	ID=solcap_stsnp_c1_15450;Note=type: New OPA;Name=solcap_stsnp_c1_15450
ST4.03ch03	dundee	SNP	7599558	7599558	.	.	.	ID=solcap_stsnp_c1_1920;Note=type: New OPA;Name=solcap_stsnp_c1_1920
ST4.03ch03	dundee	SNP	7824125	7824125	.	.	.	ID=solcap_stsnp_c1_1914;Note=type: New OPA;Name=solcap_stsnp_c1_1914
ST4.03ch03	dundee	SNP	9603835	9603835	.	.	.	ID=solcap_stsnp_c1_15204;Note=type: New OPA;Name=solcap_stsnp_c1_15204
ST4.03ch03	dundee	SNP	10242731	10242731	.	.	.	ID=solcap_stsnp_c1_2045;Note=type: New OPA;Name=solcap_stsnp_c1_2045
ST4.03ch03	dundee	SNP	10290115	10290115	.	.	.	ID=solcap_stsnp_c1_2030;Note=type: New OPA;Name=solcap_stsnp_c1_2030
ST4.03ch03	dundee	SNP	10654105	10654105	.	.	.	ID=solcap_stsnp_c1_2051;Note=type: New OPA;Name=solcap_stsnp_c1_2051
ST4.03ch03	dundee	SNP	11297678	11297678	.	.	.	ID=solcap_stsnp_c1_2046;Note=type: New OPA;Name=solcap_stsnp_c1_2046
ST4.03ch03	dundee	SNP	11785130	11785130	.	.	.	ID=solcap_stsnp_c1_7145;Note=type: New OPA;Name=solcap_stsnp_c1_7145
ST4.03ch03	dundee	SNP	12887431	12887431	.	.	.	ID=solcap_stsnp_c1_11984;Note=type: New OPA;Name=solcap_stsnp_c1_11984
ST4.03ch03	dundee	SNP	13104179	13104179	.	.	.	ID=solcap_stsnp_c1_11985;Note=type: New OPA;Name=solcap_stsnp_c1_11985
ST4.03ch03	dundee	SNP	13203082	13203082	.	.	.	ID=solcap_stsnp_c1_11987;Note=type: New OPA;Name=solcap_stsnp_c1_11987
ST4.03ch03	dundee	SNP	13273884	13273884	.	.	.	ID=solcap_stsnp_c1_10556;Note=type: New OPA;Name=solcap_stsnp_c1_10556
ST4.03ch03	dundee	SNP	13393873	13393873	.	.	.	ID=solcap_stsnp_c1_10555;Note=type: New OPA;Name=solcap_stsnp_c1_10555
ST4.03ch03	dundee	SNP	13830637	13830637	.	.	.	ID=solcap_stsnp_c1_16052;Note=type: New OPA;Name=solcap_stsnp_c1_16052
ST4.03ch03	dundee	SNP	13878156	13878156	.	.	.	ID=solcap_stsnp_c1_11200;Note=type: New OPA;Name=solcap_stsnp_c1_11200
ST4.03ch03	dundee	SNP	14288172	14288172	.	.	.	ID=solcap_stsnp_c1_11179;Note=type: New OPA;Name=solcap_stsnp_c1_11179
ST4.03ch03	dundee	SNP	14308639	14308639	.	.	.	ID=solcap_stsnp_c1_11183;Note=type: New OPA;Name=solcap_stsnp_c1_11183
ST4.03ch03	dundee	SNP	14646378	14646378	.	.	.	ID=solcap_stsnp_c1_15830;Note=type: New OPA;Name=solcap_stsnp_c1_15830
ST4.03ch03	dundee	SNP	14694930	14694930	.	.	.	ID=solcap_stsnp_c1_15836;Note=type: New OPA;Name=solcap_stsnp_c1_15836
ST4.03ch03	dundee	SNP	15059129	15059129	.	.	.	ID=solcap_stsnp_c1_11842;Note=type: New OPA;Name=solcap_stsnp_c1_11842
ST4.03ch03	dundee	SNP	15191447	15191447	.	.	.	ID=solcap_stsnp_c1_11847;Note=type: New OPA;Name=solcap_stsnp_c1_11847
ST4.03ch03	dundee	SNP	15243506	15243506	.	.	.	ID=solcap_stsnp_c1_3346;Note=type: New OPA;Name=solcap_stsnp_c1_3346
ST4.03ch03	dundee	SNP	15367771	15367771	.	.	.	ID=solcap_stsnp_c1_3336;Note=type: New OPA;Name=solcap_stsnp_c1_3336
ST4.03ch03	dundee	SNP	16008414	16008414	.	.	.	ID=solcap_stsnp_c1_3347;Note=type: New OPA;Name=solcap_stsnp_c1_3347
ST4.03ch03	dundee	SNP	16840564	16840564	.	.	.	ID=solcap_stsnp_c1_10730;Note=type: New OPA;Name=solcap_stsnp_c1_10730
ST4.03ch03	dundee	SNP	16918049	16918049	.	.	.	ID=solcap_stsnp_c1_10741;Note=type: New OPA;Name=solcap_stsnp_c1_10741
ST4.03ch03	dundee	SNP	17038501	17038501	.	.	.	ID=solcap_stsnp_c1_10746;Note=type: New OPA;Name=solcap_stsnp_c1_10746
ST4.03ch03	dundee	SNP	17336545	17336545	.	.	.	ID=solcap_stsnp_c1_192;Note=type: New OPA;Name=solcap_stsnp_c1_192
ST4.03ch03	dundee	SNP	18030172	18030172	.	.	.	ID=solcap_stsnp_c1_189;Note=type: New OPA;Name=solcap_stsnp_c1_189
ST4.03ch03	dundee	SNP	18927289	18927289	.	.	.	ID=solcap_stsnp_c1_175;Note=type: New OPA;Name=solcap_stsnp_c1_175
ST4.03ch03	dundee	SNP	19811675	19811675	.	.	.	ID=solcap_stsnp_c1_168;Note=type: New OPA;Name=solcap_stsnp_c1_168
ST4.03ch03	dundee	SNP	19893286	19893286	.	.	.	ID=solcap_stsnp_c1_166;Note=type: New OPA;Name=solcap_stsnp_c1_166
ST4.03ch03	dundee	SNP	20176754	20176754	.	.	.	ID=solcap_stsnp_c1_161;Note=type: New OPA;Name=solcap_stsnp_c1_161
ST4.03ch03	dundee	SNP	20183138	20183138	.	.	.	ID=solcap_stsnp_c1_158;Note=type: New OPA;Name=solcap_stsnp_c1_158
ST4.03ch03	dundee	SNP	20613941	20613941	.	.	.	ID=solcap_stsnp_c1_206;Note=type: New OPA;Name=solcap_stsnp_c1_206
ST4.03ch03	dundee	SNP	20633625	20633625	.	.	.	ID=solcap_stsnp_c1_197;Note=type: New OPA;Name=solcap_stsnp_c1_197
ST4.03ch03	dundee	SNP	22164226	22164226	.	.	.	ID=solcap_stsnp_c1_453;Note=type: New OPA;Name=solcap_stsnp_c1_453
ST4.03ch03	dundee	SNP	22430579	22430579	.	.	.	ID=solcap_stsnp_c1_459;Note=type: New OPA;Name=solcap_stsnp_c1_459
ST4.03ch03	dundee	SNP	22782440	22782440	.	.	.	ID=solcap_stsnp_c1_3647;Note=type: New OPA;Name=solcap_stsnp_c1_3647
ST4.03ch03	dundee	SNP	27868119	27868119	.	.	.	ID=solcap_stsnp_c1_476;Note=type: New OPA;Name=solcap_stsnp_c1_476
ST4.03ch03	dundee	SNP	27871323	27871323	.	.	.	ID=solcap_stsnp_c1_474;Note=type: New OPA;Name=solcap_stsnp_c1_474
ST4.03ch03	dundee	SNP	28081930	28081930	.	.	.	ID=solcap_stsnp_c1_468;Note=type: New OPA;Name=solcap_stsnp_c1_468
ST4.03ch03	dundee	SNP	28082959	28082959	.	.	.	ID=solcap_stsnp_c1_465;Note=type: New OPA;Name=solcap_stsnp_c1_465
ST4.03ch03	dundee	SNP	31056417	31056417	.	.	.	ID=solcap_stsnp_c1_4775;Note=type: New OPA;Name=solcap_stsnp_c1_4775
ST4.03ch03	dundee	SNP	31744669	31744669	.	.	.	ID=solcap_stsnp_c1_12085;Note=type: New OPA;Name=solcap_stsnp_c1_12085
ST4.03ch03	dundee	SNP	32080786	32080786	.	.	.	ID=solcap_stsnp_c1_13652;Note=type: New OPA;Name=solcap_stsnp_c1_13652
ST4.03ch03	dundee	SNP	32758358	32758358	.	.	.	ID=solcap_stsnp_c1_12074;Note=type: New OPA;Name=solcap_stsnp_c1_12074
ST4.03ch03	dundee	SNP	32856781	32856781	.	.	.	ID=solcap_stsnp_c1_12069;Note=type: New OPA;Name=solcap_stsnp_c1_12069
ST4.03ch03	dundee	SNP	33475418	33475418	.	.	.	ID=solcap_stsnp_c1_14974;Note=type: New OPA;Name=solcap_stsnp_c1_14974
ST4.03ch03	dundee	SNP	33836905	33836905	.	.	.	ID=solcap_stsnp_c1_13782;Note=type: New OPA;Name=solcap_stsnp_c1_13782
ST4.03ch03	dundee	SNP	36151152	36151152	.	.	.	ID=solcap_stsnp_c1_15925;Note=type: New OPA;Name=solcap_stsnp_c1_15925
ST4.03ch03	dundee	SNP	36386484	36386484	.	.	.	ID=solcap_stsnp_c1_9300;Note=type: New OPA;Name=solcap_stsnp_c1_9300
ST4.03ch03	dundee	SNP	36484437	36484437	.	.	.	ID=solcap_stsnp_c1_9298;Note=type: New OPA;Name=solcap_stsnp_c1_9298
ST4.03ch03	dundee	SNP	36595642	36595642	.	.	.	ID=solcap_stsnp_c1_9285;Note=type: New OPA;Name=solcap_stsnp_c1_9285
ST4.03ch03	dundee	SNP	36668595	36668595	.	.	.	ID=solcap_stsnp_c1_9264;Note=type: New OPA;Name=solcap_stsnp_c1_9264
ST4.03ch03	dundee	SNP	36776519	36776519	.	.	.	ID=solcap_stsnp_c1_9262;Note=type: New OPA;Name=solcap_stsnp_c1_9262
ST4.03ch03	dundee	SNP	37073205	37073205	.	.	.	ID=solcap_stsnp_c1_14705;Note=type: New OPA;Name=solcap_stsnp_c1_14705
ST4.03ch03	dundee	SNP	37493452	37493452	.	.	.	ID=solcap_stsnp_c1_15342;Note=type: New OPA;Name=solcap_stsnp_c1_15342
ST4.03ch03	dundee	SNP	37936981	37936981	.	.	.	ID=solcap_stsnp_c1_7133;Note=type: New OPA;Name=solcap_stsnp_c1_7133
ST4.03ch03	dundee	SNP	38084658	38084658	.	.	.	ID=solcap_stsnp_c1_10878;Note=type: New OPA;Name=solcap_stsnp_c1_10878
ST4.03ch03	dundee	SNP	38347802	38347802	.	.	.	ID=solcap_stsnp_c1_10887;Note=type: New OPA;Name=solcap_stsnp_c1_10887
ST4.03ch03	dundee	SNP	38435099	38435099	.	.	.	ID=solcap_stsnp_c1_11350;Note=type: New OPA;Name=solcap_stsnp_c1_11350
ST4.03ch03	dundee	SNP	38634897	38634897	.	.	.	ID=solcap_stsnp_c1_11348;Note=type: New OPA;Name=solcap_stsnp_c1_11348
ST4.03ch03	dundee	SNP	39221780	39221780	.	.	.	ID=solcap_stsnp_c1_14316;Note=type: New OPA;Name=solcap_stsnp_c1_14316
ST4.03ch03	dundee	SNP	40197844	40197844	.	.	.	ID=solcap_stsnp_c1_16679;Note=type: New OPA;Name=solcap_stsnp_c1_16679
ST4.03ch03	dundee	SNP	40332683	40332683	.	.	.	ID=solcap_stsnp_c1_11338;Note=type: New OPA;Name=solcap_stsnp_c1_11338
ST4.03ch03	dundee	SNP	40339071	40339071	.	.	.	ID=solcap_stsnp_c1_11339;Note=type: New OPA;Name=solcap_stsnp_c1_11339
ST4.03ch03	dundee	SNP	42078290	42078290	.	.	.	ID=solcap_stsnp_c1_10516;Note=type: New OPA;Name=solcap_stsnp_c1_10516
ST4.03ch03	dundee	SNP	42233829	42233829	.	.	.	ID=solcap_stsnp_c1_10504;Note=type: New OPA;Name=solcap_stsnp_c1_10504
ST4.03ch03	dundee	SNP	42329796	42329796	.	.	.	ID=solcap_stsnp_c1_10500;Note=type: New OPA;Name=solcap_stsnp_c1_10500
ST4.03ch03	dundee	SNP	41493935	41493935	.	.	.	ID=solcap_stsnp_c1_12398;Note=type: New OPA;Name=solcap_stsnp_c1_12398
ST4.03ch03	dundee	SNP	41651732	41651732	.	.	.	ID=solcap_stsnp_c1_7882;Note=type: New OPA;Name=solcap_stsnp_c1_7882
ST4.03ch03	dundee	SNP	41964901	41964901	.	.	.	ID=solcap_stsnp_c1_6866;Note=type: New OPA;Name=solcap_stsnp_c1_6866
ST4.03ch03	dundee	SNP	42057000	42057000	.	.	.	ID=solcap_stsnp_c1_6851;Note=type: New OPA;Name=solcap_stsnp_c1_6851
ST4.03ch03	dundee	SNP	42154705	42154705	.	.	.	ID=solcap_stsnp_c1_6854;Note=type: New OPA;Name=solcap_stsnp_c1_6854
ST4.03ch03	dundee	SNP	42234330	42234330	.	.	.	ID=solcap_stsnp_c1_6856;Note=type: New OPA;Name=solcap_stsnp_c1_6856
ST4.03ch03	dundee	SNP	42291717	42291717	.	.	.	ID=solcap_stsnp_c1_6865;Note=type: New OPA;Name=solcap_stsnp_c1_6865
ST4.03ch03	dundee	SNP	42443416	42443416	.	.	.	ID=solcap_stsnp_c1_16292;Note=type: New OPA;Name=solcap_stsnp_c1_16292
ST4.03ch03	dundee	SNP	42734213	42734213	.	.	.	ID=solcap_stsnp_c1_9143;Note=type: New OPA;Name=solcap_stsnp_c1_9143
ST4.03ch03	dundee	SNP	42895402	42895402	.	.	.	ID=solcap_stsnp_c1_9150;Note=type: New OPA;Name=solcap_stsnp_c1_9150
ST4.03ch03	dundee	SNP	42943917	42943917	.	.	.	ID=solcap_stsnp_c1_9153;Note=type: New OPA;Name=solcap_stsnp_c1_9153
ST4.03ch03	dundee	SNP	43025291	43025291	.	.	.	ID=solcap_stsnp_c1_9163;Note=type: New OPA;Name=solcap_stsnp_c1_9163
ST4.03ch03	dundee	SNP	43219679	43219679	.	.	.	ID=solcap_stsnp_c1_13835;Note=type: New OPA;Name=solcap_stsnp_c1_13835
ST4.03ch03	dundee	SNP	43398180	43398180	.	.	.	ID=solcap_stsnp_c1_13855;Note=type: New OPA;Name=solcap_stsnp_c1_13855
ST4.03ch03	dundee	SNP	43468955	43468955	.	.	.	ID=solcap_stsnp_c1_13845;Note=type: New OPA;Name=solcap_stsnp_c1_13845
ST4.03ch03	dundee	SNP	43602976	43602976	.	.	.	ID=solcap_stsnp_c1_4444;Note=type: New OPA;Name=solcap_stsnp_c1_4444
ST4.03ch03	dundee	SNP	43664564	43664564	.	.	.	ID=solcap_stsnp_c1_4448;Note=type: New OPA;Name=solcap_stsnp_c1_4448
ST4.03ch03	dundee	SNP	44307407	44307407	.	.	.	ID=solcap_stsnp_c1_5767;Note=type: New OPA;Name=solcap_stsnp_c1_5767
ST4.03ch03	dundee	SNP	44508739	44508739	.	.	.	ID=solcap_stsnp_c1_16097;Note=type: New OPA;Name=solcap_stsnp_c1_16097
ST4.03ch03	dundee	SNP	45035963	45035963	.	.	.	ID=solcap_stsnp_c1_6351;Note=type: New OPA;Name=solcap_stsnp_c1_6351
ST4.03ch03	dundee	SNP	45098641	45098641	.	.	.	ID=solcap_stsnp_c1_6373;Note=type: New OPA;Name=solcap_stsnp_c1_6373
ST4.03ch03	dundee	SNP	45198260	45198260	.	.	.	ID=solcap_stsnp_c1_6387;Note=type: New OPA;Name=solcap_stsnp_c1_6387
ST4.03ch03	dundee	SNP	45300031	45300031	.	.	.	ID=solcap_stsnp_c1_6402;Note=type: New OPA;Name=solcap_stsnp_c1_6402
ST4.03ch03	dundee	SNP	45380083	45380083	.	.	.	ID=solcap_stsnp_c1_6422;Note=type: New OPA;Name=solcap_stsnp_c1_6422
ST4.03ch03	dundee	SNP	45426639	45426639	.	.	.	ID=solcap_stsnp_c1_6436;Note=type: New OPA;Name=solcap_stsnp_c1_6436
ST4.03ch03	dundee	SNP	45469442	45469442	.	.	.	ID=solcap_stsnp_c1_6455;Note=type: New OPA;Name=solcap_stsnp_c1_6455
ST4.03ch03	dundee	SNP	45583842	45583842	.	.	.	ID=solcap_stsnp_c1_6460;Note=type: New OPA;Name=solcap_stsnp_c1_6460
ST4.03ch03	dundee	SNP	45763055	45763055	.	.	.	ID=solcap_stsnp_c1_8068;Note=type: New OPA;Name=solcap_stsnp_c1_8068
ST4.03ch03	dundee	SNP	45803642	45803642	.	.	.	ID=solcap_stsnp_c1_8066;Note=type: New OPA;Name=solcap_stsnp_c1_8066
ST4.03ch03	dundee	SNP	45971741	45971741	.	.	.	ID=solcap_stsnp_c1_8057;Note=type: New OPA;Name=solcap_stsnp_c1_8057
ST4.03ch03	dundee	SNP	46089829	46089829	.	.	.	ID=solcap_stsnp_c1_8035;Note=type: New OPA;Name=solcap_stsnp_c1_8035
ST4.03ch03	dundee	SNP	46190111	46190111	.	.	.	ID=solcap_stsnp_c1_8024;Note=type: New OPA;Name=solcap_stsnp_c1_8024
ST4.03ch03	dundee	SNP	46270133	46270133	.	.	.	ID=solcap_stsnp_c1_8061;Note=type: New OPA;Name=solcap_stsnp_c1_8061
ST4.03ch03	dundee	SNP	46173832	46173832	.	.	.	ID=solcap_stsnp_c1_15068;Note=type: New OPA;Name=solcap_stsnp_c1_15068
ST4.03ch03	dundee	SNP	46458091	46458091	.	.	.	ID=solcap_stsnp_c1_3642;Note=type: New OPA;Name=solcap_stsnp_c1_3642
ST4.03ch03	dundee	SNP	46529075	46529075	.	.	.	ID=solcap_stsnp_c1_3633;Note=type: New OPA;Name=solcap_stsnp_c1_3633
ST4.03ch03	dundee	SNP	46601882	46601882	.	.	.	ID=solcap_stsnp_c1_3632;Note=type: New OPA;Name=solcap_stsnp_c1_3632
ST4.03ch03	dundee	SNP	46681929	46681929	.	.	.	ID=solcap_stsnp_c1_3630;Note=type: New OPA;Name=solcap_stsnp_c1_3630
ST4.03ch03	dundee	SNP	46927979	46927979	.	.	.	ID=solcap_stsnp_c1_9023;Note=type: New OPA;Name=solcap_stsnp_c1_9023
ST4.03ch03	dundee	SNP	47091011	47091011	.	.	.	ID=solcap_stsnp_c1_15944;Note=type: New OPA;Name=solcap_stsnp_c1_15944
ST4.03ch03	dundee	SNP	47248119	47248119	.	.	.	ID=solcap_stsnp_c1_9011;Note=type: New OPA;Name=solcap_stsnp_c1_9011
ST4.03ch03	dundee	SNP	47328468	47328468	.	.	.	ID=solcap_stsnp_c1_8999;Note=type: New OPA;Name=solcap_stsnp_c1_8999
ST4.03ch03	dundee	SNP	47420247	47420247	.	.	.	ID=solcap_stsnp_c1_8993;Note=type: New OPA;Name=solcap_stsnp_c1_8993
ST4.03ch03	dundee	SNP	47469500	47469500	.	.	.	ID=solcap_stsnp_c1_8991;Note=type: New OPA;Name=solcap_stsnp_c1_8991
ST4.03ch03	dundee	SNP	48338431	48338431	.	.	.	ID=solcap_stsnp_c1_14357;Note=type: New OPA;Name=solcap_stsnp_c1_14357
ST4.03ch03	dundee	SNP	48462535	48462535	.	.	.	ID=solcap_stsnp_c1_14356;Note=type: New OPA;Name=solcap_stsnp_c1_14356
ST4.03ch03	dundee	SNP	48540701	48540701	.	.	.	ID=solcap_stsnp_c1_6301;Note=type: New OPA;Name=solcap_stsnp_c1_6301
ST4.03ch03	dundee	SNP	48608244	48608244	.	.	.	ID=solcap_stsnp_c1_6306;Note=type: New OPA;Name=solcap_stsnp_c1_6306
ST4.03ch03	dundee	SNP	48741845	48741845	.	.	.	ID=solcap_stsnp_c1_6307;Note=type: New OPA;Name=solcap_stsnp_c1_6307
ST4.03ch03	dundee	SNP	48854958	48854958	.	.	.	ID=solcap_stsnp_c1_6316;Note=type: New OPA;Name=solcap_stsnp_c1_6316
ST4.03ch03	dundee	SNP	49245733	49245733	.	.	.	ID=solcap_stsnp_c1_6331;Note=type: New OPA;Name=solcap_stsnp_c1_6331
ST4.03ch03	dundee	SNP	49839804	49839804	.	.	.	ID=solcap_stsnp_c1_13494;Note=type: New OPA;Name=solcap_stsnp_c1_13494
ST4.03ch03	dundee	SNP	49941568	49941568	.	.	.	ID=solcap_stsnp_c1_5774;Note=type: New OPA;Name=solcap_stsnp_c1_5774
ST4.03ch03	dundee	SNP	50223434	50223434	.	.	.	ID=solcap_stsnp_c1_409;Note=type: New OPA;Name=solcap_stsnp_c1_409
ST4.03ch03	dundee	SNP	50314726	50314726	.	.	.	ID=solcap_stsnp_c1_16571;Note=type: New OPA;Name=solcap_stsnp_c1_16571
ST4.03ch03	dundee	SNP	50345341	50345341	.	.	.	ID=solcap_stsnp_c1_399;Note=type: New OPA;Name=solcap_stsnp_c1_399
ST4.03ch03	dundee	SNP	50369196	50369196	.	.	.	ID=solcap_stsnp_c1_396;Note=type: New OPA;Name=solcap_stsnp_c1_396
ST4.03ch03	dundee	SNP	50593371	50593371	.	.	.	ID=solcap_stsnp_c1_383;Note=type: New OPA;Name=solcap_stsnp_c1_383
ST4.03ch03	dundee	SNP	50613798	50613798	.	.	.	ID=solcap_stsnp_c1_380;Note=type: New OPA;Name=solcap_stsnp_c1_380
ST4.03ch03	dundee	SNP	50686715	50686715	.	.	.	ID=solcap_stsnp_c1_378;Note=type: New OPA;Name=solcap_stsnp_c1_378
ST4.03ch03	dundee	SNP	50956080	50956080	.	.	.	ID=solcap_stsnp_c1_441;Note=type: New OPA;Name=solcap_stsnp_c1_441
ST4.03ch03	dundee	SNP	51052122	51052122	.	.	.	ID=solcap_stsnp_c1_430;Note=type: New OPA;Name=solcap_stsnp_c1_430
ST4.03ch03	dundee	SNP	51104115	51104115	.	.	.	ID=solcap_stsnp_c1_425;Note=type: New OPA;Name=solcap_stsnp_c1_425
ST4.03ch03	dundee	SNP	51433816	51433816	.	.	.	ID=solcap_stsnp_c1_419;Note=type: New OPA;Name=solcap_stsnp_c1_419
ST4.03ch03	dundee	SNP	51559577	51559577	.	.	.	ID=solcap_stsnp_c1_414;Note=type: New OPA;Name=solcap_stsnp_c1_414
ST4.03ch03	dundee	SNP	52992062	52992062	.	.	.	ID=solcap_stsnp_c1_14115;Note=type: New OPA;Name=solcap_stsnp_c1_14115
ST4.03ch03	dundee	SNP	53392421	53392421	.	.	.	ID=solcap_stsnp_c1_4510;Note=type: New OPA;Name=solcap_stsnp_c1_4510
ST4.03ch03	dundee	SNP	53469137	53469137	.	.	.	ID=solcap_stsnp_c1_4512;Note=type: New OPA;Name=solcap_stsnp_c1_4512
ST4.03ch03	dundee	SNP	53527341	53527341	.	.	.	ID=solcap_stsnp_c1_4531;Note=type: New OPA;Name=solcap_stsnp_c1_4531
ST4.03ch03	dundee	SNP	53644278	53644278	.	.	.	ID=solcap_stsnp_c1_4549;Note=type: New OPA;Name=solcap_stsnp_c1_4549
ST4.03ch03	dundee	SNP	53764216	53764216	.	.	.	ID=solcap_stsnp_c1_4558;Note=type: New OPA;Name=solcap_stsnp_c1_4558
ST4.03ch03	dundee	SNP	53963674	53963674	.	.	.	ID=solcap_stsnp_c1_4565;Note=type: New OPA;Name=solcap_stsnp_c1_4565
ST4.03ch03	dundee	SNP	54017139	54017139	.	.	.	ID=solcap_stsnp_c1_4568;Note=type: New OPA;Name=solcap_stsnp_c1_4568
ST4.03ch03	dundee	SNP	53204866	53204866	.	.	.	ID=solcap_stsnp_c1_4581;Note=type: New OPA;Name=solcap_stsnp_c1_4581
ST4.03ch03	dundee	SNP	53436559	53436559	.	.	.	ID=solcap_stsnp_c1_16513;Note=type: New OPA;Name=solcap_stsnp_c1_16513
ST4.03ch03	dundee	SNP	53578461	53578461	.	.	.	ID=solcap_stsnp_c1_5800;Note=type: New OPA;Name=solcap_stsnp_c1_5800
ST4.03ch03	dundee	SNP	53712300	53712300	.	.	.	ID=solcap_stsnp_c1_5816;Note=type: New OPA;Name=solcap_stsnp_c1_5816
ST4.03ch03	dundee	SNP	53826882	53826882	.	.	.	ID=solcap_stsnp_c1_5830;Note=type: New OPA;Name=solcap_stsnp_c1_5830
ST4.03ch03	dundee	SNP	53993257	53993257	.	.	.	ID=solcap_stsnp_c1_14158;Note=type: New OPA;Name=solcap_stsnp_c1_14158
ST4.03ch03	dundee	SNP	54112707	54112707	.	.	.	ID=solcap_stsnp_c1_14161;Note=type: New OPA;Name=solcap_stsnp_c1_14161
ST4.03ch03	dundee	SNP	54310402	54310402	.	.	.	ID=solcap_stsnp_c1_7124;Note=type: New OPA;Name=solcap_stsnp_c1_7124
ST4.03ch03	dundee	SNP	54314873	54314873	.	.	.	ID=solcap_stsnp_c1_7132;Note=type: New OPA;Name=solcap_stsnp_c1_7132
ST4.03ch03	dundee	SNP	54417573	54417573	.	.	.	ID=solcap_stsnp_c1_7083;Note=type: New OPA;Name=solcap_stsnp_c1_7083
ST4.03ch03	dundee	SNP	54469120	54469120	.	.	.	ID=solcap_stsnp_c1_7093;Note=type: New OPA;Name=solcap_stsnp_c1_7093
ST4.03ch03	dundee	SNP	54553358	54553358	.	.	.	ID=solcap_stsnp_c1_7109;Note=type: New OPA;Name=solcap_stsnp_c1_7109
ST4.03ch03	dundee	SNP	54584907	54584907	.	.	.	ID=solcap_stsnp_c1_7114;Note=type: New OPA;Name=solcap_stsnp_c1_7114
ST4.03ch03	dundee	SNP	54897683	54897683	.	.	.	ID=solcap_stsnp_c1_7122;Note=type: New OPA;Name=solcap_stsnp_c1_7122
ST4.03ch03	dundee	SNP	55256188	55256188	.	.	.	ID=solcap_stsnp_c1_5947;Note=type: New OPA;Name=solcap_stsnp_c1_5947
ST4.03ch03	dundee	SNP	55265515	55265515	.	.	.	ID=solcap_stsnp_c1_5950;Note=type: New OPA;Name=solcap_stsnp_c1_5950
ST4.03ch03	dundee	SNP	55644776	55644776	.	.	.	ID=solcap_stsnp_c1_5957;Note=type: New OPA;Name=solcap_stsnp_c1_5957
ST4.03ch03	dundee	SNP	56568861	56568861	.	.	.	ID=solcap_stsnp_c1_8197;Note=type: New OPA;Name=solcap_stsnp_c1_8197
ST4.03ch03	dundee	SNP	56672195	56672195	.	.	.	ID=solcap_stsnp_c1_8194;Note=type: New OPA;Name=solcap_stsnp_c1_8194
ST4.03ch03	dundee	SNP	57212692	57212692	.	.	.	ID=solcap_stsnp_c1_115;Note=type: New OPA;Name=solcap_stsnp_c1_115
ST4.03ch03	dundee	SNP	57295958	57295958	.	.	.	ID=solcap_stsnp_c1_110;Note=type: New OPA;Name=solcap_stsnp_c1_110
ST4.03ch03	dundee	SNP	57545398	57545398	.	.	.	ID=solcap_stsnp_c1_102;Note=type: New OPA;Name=solcap_stsnp_c1_102
ST4.03ch03	dundee	SNP	57613296	57613296	.	.	.	ID=solcap_stsnp_c1_94;Note=type: New OPA;Name=solcap_stsnp_c1_94
ST4.03ch03	dundee	SNP	57718240	57718240	.	.	.	ID=solcap_stsnp_c1_88;Note=type: New OPA;Name=solcap_stsnp_c1_88
ST4.03ch03	dundee	SNP	57978544	57978544	.	.	.	ID=solcap_stsnp_c1_86;Note=type: New OPA;Name=solcap_stsnp_c1_86
ST4.03ch03	dundee	SNP	58135342	58135342	.	.	.	ID=solcap_stsnp_c1_74;Note=type: New OPA;Name=solcap_stsnp_c1_74
ST4.03ch03	dundee	SNP	58440752	58440752	.	.	.	ID=solcap_stsnp_c1_59;Note=type: New OPA;Name=solcap_stsnp_c1_59
ST4.03ch03	dundee	SNP	58519646	58519646	.	.	.	ID=solcap_stsnp_c1_55;Note=type: New OPA;Name=solcap_stsnp_c1_55
ST4.03ch03	dundee	SNP	58529984	58529984	.	.	.	ID=solcap_stsnp_c1_51;Note=type: New OPA;Name=solcap_stsnp_c1_51
ST4.03ch03	dundee	SNP	58654343	58654343	.	.	.	ID=solcap_stsnp_c1_27;Note=type: New OPA;Name=solcap_stsnp_c1_27
ST4.03ch03	dundee	SNP	58855738	58855738	.	.	.	ID=solcap_stsnp_c1_155;Note=type: New OPA;Name=solcap_stsnp_c1_155
ST4.03ch03	dundee	SNP	58940134	58940134	.	.	.	ID=solcap_stsnp_c1_152;Note=type: New OPA;Name=solcap_stsnp_c1_152
ST4.03ch03	dundee	SNP	59029495	59029495	.	.	.	ID=solcap_stsnp_c1_146;Note=type: New OPA;Name=solcap_stsnp_c1_146
ST4.03ch03	dundee	SNP	59094965	59094965	.	.	.	ID=solcap_stsnp_c1_137;Note=type: New OPA;Name=solcap_stsnp_c1_137
ST4.03ch03	dundee	SNP	59223965	59223965	.	.	.	ID=solcap_stsnp_c1_132;Note=type: New OPA;Name=solcap_stsnp_c1_132
ST4.03ch03	dundee	SNP	59316627	59316627	.	.	.	ID=solcap_stsnp_c1_126;Note=type: New OPA;Name=solcap_stsnp_c1_126
ST4.03ch03	dundee	SNP	59764345	59764345	.	.	.	ID=solcap_stsnp_c1_131;Note=type: New OPA;Name=solcap_stsnp_c1_131
ST4.03ch03	dundee	SNP	60694403	60694403	.	.	.	ID=solcap_stsnp_c1_3187;Note=type: New OPA;Name=solcap_stsnp_c1_3187
ST4.03ch03	dundee	SNP	60952639	60952639	.	.	.	ID=solcap_stsnp_c1_3177;Note=type: New OPA;Name=solcap_stsnp_c1_3177
ST4.03ch03	dundee	SNP	61431915	61431915	.	.	.	ID=solcap_stsnp_c1_11927;Note=type: New OPA;Name=solcap_stsnp_c1_11927
ST4.03ch03	dundee	SNP	62033001	62033001	.	.	.	ID=solcap_stsnp_c1_16472;Note=type: New OPA;Name=solcap_stsnp_c1_16472
ST4.03ch04	dundee	SNP	107441	107441	.	.	.	ID=solcap_stsnp_c1_7565;Note=type: New OPA;Name=solcap_stsnp_c1_7565
ST4.03ch04	dundee	SNP	192161	192161	.	.	.	ID=solcap_stsnp_c1_7549;Note=type: New OPA;Name=solcap_stsnp_c1_7549
ST4.03ch04	dundee	SNP	438486	438486	.	.	.	ID=solcap_stsnp_c1_7562;Note=type: New OPA;Name=solcap_stsnp_c1_7562
ST4.03ch04	dundee	SNP	660102	660102	.	.	.	ID=solcap_stsnp_c1_7569;Note=type: New OPA;Name=solcap_stsnp_c1_7569
ST4.03ch04	dundee	SNP	1203013	1203013	.	.	.	ID=solcap_stsnp_c1_15848;Note=type: New OPA;Name=solcap_stsnp_c1_15848
ST4.03ch04	dundee	SNP	1503123	1503123	.	.	.	ID=solcap_stsnp_c1_11628;Note=type: New OPA;Name=solcap_stsnp_c1_11628
ST4.03ch04	dundee	SNP	1821002	1821002	.	.	.	ID=solcap_stsnp_c1_11626;Note=type: New OPA;Name=solcap_stsnp_c1_11626
ST4.03ch04	dundee	SNP	2501780	2501780	.	.	.	ID=solcap_stsnp_c1_14949;Note=type: New OPA;Name=solcap_stsnp_c1_14949
ST4.03ch04	dundee	SNP	2635976	2635976	.	.	.	ID=solcap_stsnp_c1_9086;Note=type: New OPA;Name=solcap_stsnp_c1_9086
ST4.03ch04	dundee	SNP	2671405	2671405	.	.	.	ID=solcap_stsnp_c1_9085;Note=type: New OPA;Name=solcap_stsnp_c1_9085
ST4.03ch04	dundee	SNP	2779535	2779535	.	.	.	ID=solcap_stsnp_c1_9079;Note=type: New OPA;Name=solcap_stsnp_c1_9079
ST4.03ch04	dundee	SNP	3053341	3053341	.	.	.	ID=solcap_stsnp_c1_9075;Note=type: New OPA;Name=solcap_stsnp_c1_9075
ST4.03ch04	dundee	SNP	3258638	3258638	.	.	.	ID=solcap_stsnp_c1_16354;Note=type: New OPA;Name=solcap_stsnp_c1_16354
ST4.03ch04	dundee	SNP	3624921	3624921	.	.	.	ID=solcap_stsnp_c1_13625;Note=type: New OPA;Name=solcap_stsnp_c1_13625
ST4.03ch04	dundee	SNP	3802421	3802421	.	.	.	ID=solcap_stsnp_c1_9538;Note=type: New OPA;Name=solcap_stsnp_c1_9538
ST4.03ch04	dundee	SNP	3883728	3883728	.	.	.	ID=solcap_stsnp_c1_9544;Note=type: New OPA;Name=solcap_stsnp_c1_9544
ST4.03ch04	dundee	SNP	3990735	3990735	.	.	.	ID=solcap_stsnp_c1_9547;Note=type: New OPA;Name=solcap_stsnp_c1_9547
ST4.03ch04	dundee	SNP	4586164	4586164	.	.	.	ID=solcap_stsnp_c1_6898;Note=type: New OPA;Name=solcap_stsnp_c1_6898
ST4.03ch04	dundee	SNP	4587797	4587797	.	.	.	ID=solcap_stsnp_c1_6895;Note=type: New OPA;Name=solcap_stsnp_c1_6895
ST4.03ch04	dundee	SNP	4929262	4929262	.	.	.	ID=solcap_stsnp_c1_6884;Note=type: New OPA;Name=solcap_stsnp_c1_6884
ST4.03ch04	dundee	SNP	5032417	5032417	.	.	.	ID=solcap_stsnp_c1_6879;Note=type: New OPA;Name=solcap_stsnp_c1_6879
ST4.03ch04	dundee	SNP	5151224	5151224	.	.	.	ID=solcap_stsnp_c1_6899;Note=type: New OPA;Name=solcap_stsnp_c1_6899
ST4.03ch04	dundee	SNP	6166320	6166320	.	.	.	ID=solcap_stsnp_c1_3745;Note=type: New OPA;Name=solcap_stsnp_c1_3745
ST4.03ch04	dundee	SNP	6198955	6198955	.	.	.	ID=solcap_stsnp_c1_3731;Note=type: New OPA;Name=solcap_stsnp_c1_3731
ST4.03ch04	dundee	SNP	6301287	6301287	.	.	.	ID=solcap_stsnp_c1_3721;Note=type: New OPA;Name=solcap_stsnp_c1_3721
ST4.03ch04	dundee	SNP	6380933	6380933	.	.	.	ID=solcap_stsnp_c1_3713;Note=type: New OPA;Name=solcap_stsnp_c1_3713
ST4.03ch04	dundee	SNP	6655329	6655329	.	.	.	ID=solcap_stsnp_c1_3710;Note=type: New OPA;Name=solcap_stsnp_c1_3710
ST4.03ch04	dundee	SNP	7036157	7036157	.	.	.	ID=solcap_stsnp_c1_3704;Note=type: New OPA;Name=solcap_stsnp_c1_3704
ST4.03ch04	dundee	SNP	7272974	7272974	.	.	.	ID=solcap_stsnp_c1_3701;Note=type: New OPA;Name=solcap_stsnp_c1_3701
ST4.03ch04	dundee	SNP	7473690	7473690	.	.	.	ID=solcap_stsnp_c1_14449;Note=type: New OPA;Name=solcap_stsnp_c1_14449
ST4.03ch04	dundee	SNP	7966312	7966312	.	.	.	ID=solcap_stsnp_c1_11722;Note=type: New OPA;Name=solcap_stsnp_c1_11722
ST4.03ch04	dundee	SNP	8060664	8060664	.	.	.	ID=solcap_stsnp_c1_11714;Note=type: New OPA;Name=solcap_stsnp_c1_11714
ST4.03ch04	dundee	SNP	8272100	8272100	.	.	.	ID=solcap_stsnp_c1_11711;Note=type: New OPA;Name=solcap_stsnp_c1_11711
ST4.03ch04	dundee	SNP	8329598	8329598	.	.	.	ID=solcap_stsnp_c1_11712;Note=type: New OPA;Name=solcap_stsnp_c1_11712
ST4.03ch04	dundee	SNP	9315476	9315476	.	.	.	ID=solcap_stsnp_c1_8343;Note=type: New OPA;Name=solcap_stsnp_c1_8343
ST4.03ch04	dundee	SNP	9928390	9928390	.	.	.	ID=solcap_stsnp_c1_15673;Note=type: New OPA;Name=solcap_stsnp_c1_15673
ST4.03ch04	dundee	SNP	10107250	10107250	.	.	.	ID=solcap_stsnp_c1_13160;Note=type: New OPA;Name=solcap_stsnp_c1_13160
ST4.03ch04	dundee	SNP	10380631	10380631	.	.	.	ID=solcap_stsnp_c1_16257;Note=type: New OPA;Name=solcap_stsnp_c1_16257
ST4.03ch04	dundee	SNP	10970239	10970239	.	.	.	ID=solcap_stsnp_c1_15736;Note=type: New OPA;Name=solcap_stsnp_c1_15736
ST4.03ch04	dundee	SNP	11053641	11053641	.	.	.	ID=solcap_stsnp_c1_11133;Note=type: New OPA;Name=solcap_stsnp_c1_11133
ST4.03ch04	dundee	SNP	11350257	11350257	.	.	.	ID=solcap_stsnp_c1_11135;Note=type: New OPA;Name=solcap_stsnp_c1_11135
ST4.03ch04	dundee	SNP	12328283	12328283	.	.	.	ID=solcap_stsnp_c1_15085;Note=type: New OPA;Name=solcap_stsnp_c1_15085
ST4.03ch04	dundee	SNP	13865868	13865868	.	.	.	ID=solcap_stsnp_c1_6813;Note=type: New OPA;Name=solcap_stsnp_c1_6813
ST4.03ch04	dundee	SNP	14350731	14350731	.	.	.	ID=solcap_stsnp_c1_6810;Note=type: New OPA;Name=solcap_stsnp_c1_6810
ST4.03ch04	dundee	SNP	14749443	14749443	.	.	.	ID=solcap_stsnp_c1_8983;Note=type: New OPA;Name=solcap_stsnp_c1_8983
ST4.03ch04	dundee	SNP	18481454	18481454	.	.	.	ID=solcap_stsnp_c1_12827;Note=type: New OPA;Name=solcap_stsnp_c1_12827
ST4.03ch04	dundee	SNP	21139193	21139193	.	.	.	ID=solcap_stsnp_c1_16263;Note=type: New OPA;Name=solcap_stsnp_c1_16263
ST4.03ch04	dundee	SNP	25059324	25059324	.	.	.	ID=solcap_stsnp_c1_14216;Note=type: New OPA;Name=solcap_stsnp_c1_14216
ST4.03ch04	dundee	SNP	26531951	26531951	.	.	.	ID=solcap_stsnp_c1_858;Note=type: New OPA;Name=solcap_stsnp_c1_858
ST4.03ch04	dundee	SNP	28151602	28151602	.	.	.	ID=solcap_stsnp_c1_11435;Note=type: New OPA;Name=solcap_stsnp_c1_11435
ST4.03ch04	dundee	SNP	28823146	28823146	.	.	.	ID=solcap_stsnp_c1_10956;Note=type: New OPA;Name=solcap_stsnp_c1_10956
ST4.03ch04	dundee	SNP	29012793	29012793	.	.	.	ID=solcap_stsnp_c1_9838;Note=type: New OPA;Name=solcap_stsnp_c1_9838
ST4.03ch04	dundee	SNP	29719133	29719133	.	.	.	ID=solcap_stsnp_c1_15516;Note=type: New OPA;Name=solcap_stsnp_c1_15516
ST4.03ch04	dundee	SNP	31226172	31226172	.	.	.	ID=solcap_stsnp_c1_9477;Note=type: New OPA;Name=solcap_stsnp_c1_9477
ST4.03ch04	dundee	SNP	32141367	32141367	.	.	.	ID=solcap_stsnp_c1_3441;Note=type: New OPA;Name=solcap_stsnp_c1_3441
ST4.03ch04	dundee	SNP	32229472	32229472	.	.	.	ID=solcap_stsnp_c1_3437;Note=type: New OPA;Name=solcap_stsnp_c1_3437
ST4.03ch04	dundee	SNP	32532781	32532781	.	.	.	ID=solcap_stsnp_c1_3445;Note=type: New OPA;Name=solcap_stsnp_c1_3445
ST4.03ch04	dundee	SNP	32777626	32777626	.	.	.	ID=solcap_stsnp_c1_3444;Note=type: New OPA;Name=solcap_stsnp_c1_3444
ST4.03ch04	dundee	SNP	34891686	34891686	.	.	.	ID=solcap_stsnp_c1_3442;Note=type: New OPA;Name=solcap_stsnp_c1_3442
ST4.03ch04	dundee	SNP	34965195	34965195	.	.	.	ID=solcap_stsnp_c1_14569;Note=type: New OPA;Name=solcap_stsnp_c1_14569
ST4.03ch04	dundee	SNP	37642845	37642845	.	.	.	ID=solcap_stsnp_c1_8369;Note=type: New OPA;Name=solcap_stsnp_c1_8369
ST4.03ch04	dundee	SNP	38081040	38081040	.	.	.	ID=solcap_stsnp_c1_13123;Note=type: New OPA;Name=solcap_stsnp_c1_13123
ST4.03ch04	dundee	SNP	41063555	41063555	.	.	.	ID=solcap_stsnp_c1_14038;Note=type: New OPA;Name=solcap_stsnp_c1_14038
ST4.03ch04	dundee	SNP	42023689	42023689	.	.	.	ID=solcap_stsnp_c1_14709;Note=type: New OPA;Name=solcap_stsnp_c1_14709
ST4.03ch04	dundee	SNP	42084637	42084637	.	.	.	ID=solcap_stsnp_c1_6126;Note=type: New OPA;Name=solcap_stsnp_c1_6126
ST4.03ch04	dundee	SNP	42322487	42322487	.	.	.	ID=solcap_stsnp_c1_9968;Note=type: New OPA;Name=solcap_stsnp_c1_9968
ST4.03ch04	dundee	SNP	42972233	42972233	.	.	.	ID=solcap_stsnp_c1_9111;Note=type: New OPA;Name=solcap_stsnp_c1_9111
ST4.03ch04	dundee	SNP	43896886	43896886	.	.	.	ID=solcap_stsnp_c1_10941;Note=type: New OPA;Name=solcap_stsnp_c1_10941
ST4.03ch04	dundee	SNP	44312537	44312537	.	.	.	ID=solcap_stsnp_c1_15042;Note=type: New OPA;Name=solcap_stsnp_c1_15042
ST4.03ch04	dundee	SNP	44377273	44377273	.	.	.	ID=solcap_stsnp_c1_16024;Note=type: New OPA;Name=solcap_stsnp_c1_16024
ST4.03ch04	dundee	SNP	46477859	46477859	.	.	.	ID=solcap_stsnp_c1_3309;Note=type: New OPA;Name=solcap_stsnp_c1_3309
ST4.03ch04	dundee	SNP	47987118	47987118	.	.	.	ID=solcap_stsnp_c1_2680;Note=type: New OPA;Name=solcap_stsnp_c1_2680
ST4.03ch04	dundee	SNP	48003606	48003606	.	.	.	ID=solcap_stsnp_c1_2683;Note=type: New OPA;Name=solcap_stsnp_c1_2683
ST4.03ch04	dundee	SNP	48813190	48813190	.	.	.	ID=solcap_stsnp_c1_5420;Note=type: New OPA;Name=solcap_stsnp_c1_5420
ST4.03ch04	dundee	SNP	48929200	48929200	.	.	.	ID=solcap_stsnp_c1_5418;Note=type: New OPA;Name=solcap_stsnp_c1_5418
ST4.03ch04	dundee	SNP	49647503	49647503	.	.	.	ID=solcap_stsnp_c1_5428;Note=type: New OPA;Name=solcap_stsnp_c1_5428
ST4.03ch04	dundee	SNP	50439613	50439613	.	.	.	ID=solcap_stsnp_c1_16534;Note=type: New OPA;Name=solcap_stsnp_c1_16534
ST4.03ch04	dundee	SNP	50839503	50839503	.	.	.	ID=solcap_stsnp_c1_11783;Note=type: New OPA;Name=solcap_stsnp_c1_11783
ST4.03ch04	dundee	SNP	50888050	50888050	.	.	.	ID=solcap_stsnp_c1_11786;Note=type: New OPA;Name=solcap_stsnp_c1_11786
ST4.03ch04	dundee	SNP	50922027	50922027	.	.	.	ID=solcap_stsnp_c1_11789;Note=type: New OPA;Name=solcap_stsnp_c1_11789
ST4.03ch04	dundee	SNP	51027130	51027130	.	.	.	ID=solcap_stsnp_c1_13400;Note=type: New OPA;Name=solcap_stsnp_c1_13400
ST4.03ch04	dundee	SNP	51165594	51165594	.	.	.	ID=solcap_stsnp_c1_6033;Note=type: New OPA;Name=solcap_stsnp_c1_6033
ST4.03ch04	dundee	SNP	51268410	51268410	.	.	.	ID=solcap_stsnp_c1_6035;Note=type: New OPA;Name=solcap_stsnp_c1_6035
ST4.03ch04	dundee	SNP	51603036	51603036	.	.	.	ID=solcap_stsnp_c1_6037;Note=type: New OPA;Name=solcap_stsnp_c1_6037
ST4.03ch04	dundee	SNP	51642492	51642492	.	.	.	ID=solcap_stsnp_c1_6040;Note=type: New OPA;Name=solcap_stsnp_c1_6040
ST4.03ch04	dundee	SNP	52037629	52037629	.	.	.	ID=solcap_stsnp_c1_15760;Note=type: New OPA;Name=solcap_stsnp_c1_15760
ST4.03ch04	dundee	SNP	52463994	52463994	.	.	.	ID=solcap_stsnp_c1_16295;Note=type: New OPA;Name=solcap_stsnp_c1_16295
ST4.03ch04	dundee	SNP	54125991	54125991	.	.	.	ID=solcap_stsnp_c1_15513;Note=type: New OPA;Name=solcap_stsnp_c1_15513
ST4.03ch04	dundee	SNP	54393863	54393863	.	.	.	ID=solcap_stsnp_c1_15986;Note=type: New OPA;Name=solcap_stsnp_c1_15986
ST4.03ch04	dundee	SNP	54673969	54673969	.	.	.	ID=solcap_stsnp_c1_15877;Note=type: New OPA;Name=solcap_stsnp_c1_15877
ST4.03ch04	dundee	SNP	55384468	55384468	.	.	.	ID=solcap_stsnp_c1_14440;Note=type: New OPA;Name=solcap_stsnp_c1_14440
ST4.03ch04	dundee	SNP	56287980	56287980	.	.	.	ID=solcap_stsnp_c1_6902;Note=type: New OPA;Name=solcap_stsnp_c1_6902
ST4.03ch04	dundee	SNP	57243271	57243271	.	.	.	ID=solcap_stsnp_c1_16625;Note=type: New OPA;Name=solcap_stsnp_c1_16625
ST4.03ch04	dundee	SNP	57596087	57596087	.	.	.	ID=solcap_stsnp_c1_15456;Note=type: New OPA;Name=solcap_stsnp_c1_15456
ST4.03ch04	dundee	SNP	57899405	57899405	.	.	.	ID=solcap_stsnp_c1_12945;Note=type: New OPA;Name=solcap_stsnp_c1_12945
ST4.03ch04	dundee	SNP	58068136	58068136	.	.	.	ID=solcap_stsnp_c1_10454;Note=type: New OPA;Name=solcap_stsnp_c1_10454
ST4.03ch04	dundee	SNP	58117285	58117285	.	.	.	ID=solcap_stsnp_c1_10441;Note=type: New OPA;Name=solcap_stsnp_c1_10441
ST4.03ch04	dundee	SNP	58139118	58139118	.	.	.	ID=solcap_stsnp_c1_16639;Note=type: New OPA;Name=solcap_stsnp_c1_16639
ST4.03ch04	dundee	SNP	58453468	58453468	.	.	.	ID=solcap_stsnp_c1_10453;Note=type: New OPA;Name=solcap_stsnp_c1_10453
ST4.03ch04	dundee	SNP	58875688	58875688	.	.	.	ID=solcap_stsnp_c1_10763;Note=type: New OPA;Name=solcap_stsnp_c1_10763
ST4.03ch04	dundee	SNP	58908843	58908843	.	.	.	ID=solcap_stsnp_c1_10765;Note=type: New OPA;Name=solcap_stsnp_c1_10765
ST4.03ch04	dundee	SNP	59819181	59819181	.	.	.	ID=solcap_stsnp_c1_11752;Note=type: New OPA;Name=solcap_stsnp_c1_11752
ST4.03ch04	dundee	SNP	60037900	60037900	.	.	.	ID=solcap_stsnp_c1_11756;Note=type: New OPA;Name=solcap_stsnp_c1_11756
ST4.03ch04	dundee	SNP	60255822	60255822	.	.	.	ID=solcap_stsnp_c1_15006;Note=type: New OPA;Name=solcap_stsnp_c1_15006
ST4.03ch04	dundee	SNP	60544073	60544073	.	.	.	ID=solcap_stsnp_c1_15503;Note=type: New OPA;Name=solcap_stsnp_c1_15503
ST4.03ch04	dundee	SNP	61071236	61071236	.	.	.	ID=solcap_stsnp_c1_11377;Note=type: New OPA;Name=solcap_stsnp_c1_11377
ST4.03ch04	dundee	SNP	61194011	61194011	.	.	.	ID=solcap_stsnp_c1_11352;Note=type: New OPA;Name=solcap_stsnp_c1_11352
ST4.03ch04	dundee	SNP	61285249	61285249	.	.	.	ID=solcap_stsnp_c1_11374;Note=type: New OPA;Name=solcap_stsnp_c1_11374
ST4.03ch04	dundee	SNP	61492513	61492513	.	.	.	ID=solcap_stsnp_c1_14309;Note=type: New OPA;Name=solcap_stsnp_c1_14309
ST4.03ch04	dundee	SNP	61626173	61626173	.	.	.	ID=solcap_stsnp_c1_13608;Note=type: New OPA;Name=solcap_stsnp_c1_13608
ST4.03ch04	dundee	SNP	62103596	62103596	.	.	.	ID=solcap_stsnp_c1_11203;Note=type: New OPA;Name=solcap_stsnp_c1_11203
ST4.03ch04	dundee	SNP	62209855	62209855	.	.	.	ID=solcap_stsnp_c1_11208;Note=type: New OPA;Name=solcap_stsnp_c1_11208
ST4.03ch04	dundee	SNP	62269970	62269970	.	.	.	ID=solcap_stsnp_c1_11220;Note=type: New OPA;Name=solcap_stsnp_c1_11220
ST4.03ch04	dundee	SNP	62436173	62436173	.	.	.	ID=solcap_stsnp_c1_9761;Note=type: New OPA;Name=solcap_stsnp_c1_9761
ST4.03ch04	dundee	SNP	62736250	62736250	.	.	.	ID=solcap_stsnp_c1_9753;Note=type: New OPA;Name=solcap_stsnp_c1_9753
ST4.03ch04	dundee	SNP	62775677	62775677	.	.	.	ID=solcap_stsnp_c1_9742;Note=type: New OPA;Name=solcap_stsnp_c1_9742
ST4.03ch04	dundee	SNP	62978376	62978376	.	.	.	ID=solcap_stsnp_c1_14719;Note=type: New OPA;Name=solcap_stsnp_c1_14719
ST4.03ch04	dundee	SNP	63462226	63462226	.	.	.	ID=solcap_stsnp_c1_11669;Note=type: New OPA;Name=solcap_stsnp_c1_11669
ST4.03ch04	dundee	SNP	63517072	63517072	.	.	.	ID=solcap_stsnp_c1_11671;Note=type: New OPA;Name=solcap_stsnp_c1_11671
ST4.03ch04	dundee	SNP	63668872	63668872	.	.	.	ID=solcap_stsnp_c1_11679;Note=type: New OPA;Name=solcap_stsnp_c1_11679
ST4.03ch04	dundee	SNP	64061826	64061826	.	.	.	ID=solcap_stsnp_c1_12882;Note=type: New OPA;Name=solcap_stsnp_c1_12882
ST4.03ch04	dundee	SNP	64223313	64223313	.	.	.	ID=solcap_stsnp_c1_11631;Note=type: New OPA;Name=solcap_stsnp_c1_11631
ST4.03ch04	dundee	SNP	69991484	69991484	.	.	.	ID=solcap_stsnp_c1_12574;Note=type: New OPA;Name=solcap_stsnp_c1_12574
ST4.03ch04	dundee	SNP	69992525	69992525	.	.	.	ID=solcap_stsnp_c1_12580;Note=type: New OPA;Name=solcap_stsnp_c1_12580
ST4.03ch04	dundee	SNP	70262932	70262932	.	.	.	ID=solcap_stsnp_c1_6767;Note=type: New OPA;Name=solcap_stsnp_c1_6767
ST4.03ch04	dundee	SNP	70359283	70359283	.	.	.	ID=solcap_stsnp_c1_6752;Note=type: New OPA;Name=solcap_stsnp_c1_6752
ST4.03ch04	dundee	SNP	70441799	70441799	.	.	.	ID=solcap_stsnp_c1_6748;Note=type: New OPA;Name=solcap_stsnp_c1_6748
ST4.03ch04	dundee	SNP	70533053	70533053	.	.	.	ID=solcap_stsnp_c1_6741;Note=type: New OPA;Name=solcap_stsnp_c1_6741
ST4.03ch04	dundee	SNP	65606396	65606396	.	.	.	ID=solcap_stsnp_c1_8338;Note=type: New OPA;Name=solcap_stsnp_c1_8338
ST4.03ch04	dundee	SNP	65726001	65726001	.	.	.	ID=solcap_stsnp_c1_8307;Note=type: New OPA;Name=solcap_stsnp_c1_8307
ST4.03ch04	dundee	SNP	65866827	65866827	.	.	.	ID=solcap_stsnp_c1_7990;Note=type: New OPA;Name=solcap_stsnp_c1_7990
ST4.03ch04	dundee	SNP	66084146	66084146	.	.	.	ID=solcap_stsnp_c1_8327;Note=type: New OPA;Name=solcap_stsnp_c1_8327
ST4.03ch04	dundee	SNP	66149485	66149485	.	.	.	ID=solcap_stsnp_c1_8332;Note=type: New OPA;Name=solcap_stsnp_c1_8332
ST4.03ch04	dundee	SNP	66491731	66491731	.	.	.	ID=solcap_stsnp_c1_11462;Note=type: New OPA;Name=solcap_stsnp_c1_11462
ST4.03ch04	dundee	SNP	66503547	66503547	.	.	.	ID=solcap_stsnp_c1_11463;Note=type: New OPA;Name=solcap_stsnp_c1_11463
ST4.03ch04	dundee	SNP	66717357	66717357	.	.	.	ID=solcap_stsnp_c1_13174;Note=type: New OPA;Name=solcap_stsnp_c1_13174
ST4.03ch04	dundee	SNP	66778241	66778241	.	.	.	ID=solcap_stsnp_c1_13165;Note=type: New OPA;Name=solcap_stsnp_c1_13165
ST4.03ch04	dundee	SNP	66920028	66920028	.	.	.	ID=solcap_stsnp_c1_13172;Note=type: New OPA;Name=solcap_stsnp_c1_13172
ST4.03ch04	dundee	SNP	67190053	67190053	.	.	.	ID=solcap_stsnp_c1_9624;Note=type: New OPA;Name=solcap_stsnp_c1_9624
ST4.03ch04	dundee	SNP	67293626	67293626	.	.	.	ID=solcap_stsnp_c1_9618;Note=type: New OPA;Name=solcap_stsnp_c1_9618
ST4.03ch04	dundee	SNP	67318956	67318956	.	.	.	ID=solcap_stsnp_c1_9643;Note=type: New OPA;Name=solcap_stsnp_c1_9643
ST4.03ch04	dundee	SNP	67420038	67420038	.	.	.	ID=solcap_stsnp_c1_15844;Note=type: New OPA;Name=solcap_stsnp_c1_15844
ST4.03ch04	dundee	SNP	67617195	67617195	.	.	.	ID=solcap_stsnp_c1_15240;Note=type: New OPA;Name=solcap_stsnp_c1_15240
ST4.03ch04	dundee	SNP	67754403	67754403	.	.	.	ID=solcap_stsnp_c1_16389;Note=type: New OPA;Name=solcap_stsnp_c1_16389
ST4.03ch04	dundee	SNP	67907944	67907944	.	.	.	ID=solcap_stsnp_c1_10433;Note=type: New OPA;Name=solcap_stsnp_c1_10433
ST4.03ch04	dundee	SNP	67985956	67985956	.	.	.	ID=solcap_stsnp_c1_10422;Note=type: New OPA;Name=solcap_stsnp_c1_10422
ST4.03ch04	dundee	SNP	68094967	68094967	.	.	.	ID=solcap_stsnp_c1_10413;Note=type: New OPA;Name=solcap_stsnp_c1_10413
ST4.03ch04	dundee	SNP	68440055	68440055	.	.	.	ID=solcap_stsnp_c1_3168;Note=type: New OPA;Name=solcap_stsnp_c1_3168
ST4.03ch04	dundee	SNP	68444156	68444156	.	.	.	ID=solcap_stsnp_c1_3169;Note=type: New OPA;Name=solcap_stsnp_c1_3169
ST4.03ch04	dundee	SNP	68610425	68610425	.	.	.	ID=solcap_stsnp_c1_15643;Note=type: New OPA;Name=solcap_stsnp_c1_15643
ST4.03ch04	dundee	SNP	68734083	68734083	.	.	.	ID=solcap_stsnp_c1_13085;Note=type: New OPA;Name=solcap_stsnp_c1_13085
ST4.03ch04	dundee	SNP	68865108	68865108	.	.	.	ID=solcap_stsnp_c1_13077;Note=type: New OPA;Name=solcap_stsnp_c1_13077
ST4.03ch04	dundee	SNP	69076011	69076011	.	.	.	ID=solcap_stsnp_c1_4191;Note=type: New OPA;Name=solcap_stsnp_c1_4191
ST4.03ch04	dundee	SNP	69079236	69079236	.	.	.	ID=solcap_stsnp_c1_4180;Note=type: New OPA;Name=solcap_stsnp_c1_4180
ST4.03ch04	dundee	SNP	69122414	69122414	.	.	.	ID=solcap_stsnp_c1_4178;Note=type: New OPA;Name=solcap_stsnp_c1_4178
ST4.03ch04	dundee	SNP	69209192	69209192	.	.	.	ID=solcap_stsnp_c1_4175;Note=type: New OPA;Name=solcap_stsnp_c1_4175
ST4.03ch04	dundee	SNP	69316166	69316166	.	.	.	ID=solcap_stsnp_c1_4174;Note=type: New OPA;Name=solcap_stsnp_c1_4174
ST4.03ch04	dundee	SNP	69619441	69619441	.	.	.	ID=solcap_stsnp_c1_4143;Note=type: New OPA;Name=solcap_stsnp_c1_4143
ST4.03ch04	dundee	SNP	69707993	69707993	.	.	.	ID=solcap_stsnp_c1_4121;Note=type: New OPA;Name=solcap_stsnp_c1_4121
ST4.03ch04	dundee	SNP	69813498	69813498	.	.	.	ID=solcap_stsnp_c1_4113;Note=type: New OPA;Name=solcap_stsnp_c1_4113
ST4.03ch04	dundee	SNP	69829790	69829790	.	.	.	ID=solcap_stsnp_c1_4111;Note=type: New OPA;Name=solcap_stsnp_c1_4111
ST4.03ch04	dundee	SNP	69865339	69865339	.	.	.	ID=solcap_stsnp_c1_4179;Note=type: New OPA;Name=solcap_stsnp_c1_4179
ST4.03ch04	dundee	SNP	69973911	69973911	.	.	.	ID=solcap_stsnp_c1_16477;Note=type: New OPA;Name=solcap_stsnp_c1_16477
ST4.03ch04	dundee	SNP	70032110	70032110	.	.	.	ID=solcap_stsnp_c1_10207;Note=type: New OPA;Name=solcap_stsnp_c1_10207
ST4.03ch04	dundee	SNP	70090208	70090208	.	.	.	ID=solcap_stsnp_c1_10218;Note=type: New OPA;Name=solcap_stsnp_c1_10218
ST4.03ch04	dundee	SNP	70186406	70186406	.	.	.	ID=solcap_stsnp_c1_10169;Note=type: New OPA;Name=solcap_stsnp_c1_10169
ST4.03ch04	dundee	SNP	70261599	70261599	.	.	.	ID=solcap_stsnp_c1_10183;Note=type: New OPA;Name=solcap_stsnp_c1_10183
ST4.03ch04	dundee	SNP	70393353	70393353	.	.	.	ID=solcap_stsnp_c1_10200;Note=type: New OPA;Name=solcap_stsnp_c1_10200
ST4.03ch04	dundee	SNP	70483995	70483995	.	.	.	ID=solcap_stsnp_c1_13375;Note=type: New OPA;Name=solcap_stsnp_c1_13375
ST4.03ch04	dundee	SNP	70589264	70589264	.	.	.	ID=solcap_stsnp_c1_13350;Note=type: New OPA;Name=solcap_stsnp_c1_13350
ST4.03ch04	dundee	SNP	70600509	70600509	.	.	.	ID=solcap_stsnp_c1_10710;Note=type: New OPA;Name=solcap_stsnp_c1_10710
ST4.03ch04	dundee	SNP	70642454	70642454	.	.	.	ID=solcap_stsnp_c1_10694;Note=type: New OPA;Name=solcap_stsnp_c1_10694
ST4.03ch04	dundee	SNP	70736358	70736358	.	.	.	ID=solcap_stsnp_c1_10689;Note=type: New OPA;Name=solcap_stsnp_c1_10689
ST4.03ch04	dundee	SNP	70849404	70849404	.	.	.	ID=solcap_stsnp_c1_10675;Note=type: New OPA;Name=solcap_stsnp_c1_10675
ST4.03ch04	dundee	SNP	70954731	70954731	.	.	.	ID=solcap_stsnp_c1_10711;Note=type: New OPA;Name=solcap_stsnp_c1_10711
ST4.03ch04	dundee	SNP	71076192	71076192	.	.	.	ID=solcap_stsnp_c1_3452;Note=type: New OPA;Name=solcap_stsnp_c1_3452
ST4.03ch04	dundee	SNP	71157759	71157759	.	.	.	ID=solcap_stsnp_c1_3580;Note=type: New OPA;Name=solcap_stsnp_c1_3580
ST4.03ch04	dundee	SNP	71284964	71284964	.	.	.	ID=solcap_stsnp_c1_3567;Note=type: New OPA;Name=solcap_stsnp_c1_3567
ST4.03ch04	dundee	SNP	71385536	71385536	.	.	.	ID=solcap_stsnp_c1_3544;Note=type: New OPA;Name=solcap_stsnp_c1_3544
ST4.03ch04	dundee	SNP	71529737	71529737	.	.	.	ID=solcap_stsnp_c1_3535;Note=type: New OPA;Name=solcap_stsnp_c1_3535
ST4.03ch04	dundee	SNP	71589190	71589190	.	.	.	ID=solcap_stsnp_c1_3526;Note=type: New OPA;Name=solcap_stsnp_c1_3526
ST4.03ch04	dundee	SNP	71801578	71801578	.	.	.	ID=solcap_stsnp_c1_3504;Note=type: New OPA;Name=solcap_stsnp_c1_3504
ST4.03ch04	dundee	SNP	71858012	71858012	.	.	.	ID=solcap_stsnp_c1_3496;Note=type: New OPA;Name=solcap_stsnp_c1_3496
ST4.03ch04	dundee	SNP	71935057	71935057	.	.	.	ID=solcap_stsnp_c1_3489;Note=type: New OPA;Name=solcap_stsnp_c1_3489
ST4.03ch04	dundee	SNP	72029728	72029728	.	.	.	ID=solcap_stsnp_c1_3460;Note=type: New OPA;Name=solcap_stsnp_c1_3460
ST4.03ch04	dundee	SNP	72148950	72148950	.	.	.	ID=solcap_stsnp_c1_3530;Note=type: New OPA;Name=solcap_stsnp_c1_3530
ST4.03ch05	dundee	SNP	71771	71771	.	.	.	ID=solcap_stsnp_c1_7632;Note=type: New OPA;Name=solcap_stsnp_c1_7632
ST4.03ch05	dundee	SNP	168532	168532	.	.	.	ID=solcap_stsnp_c1_7599;Note=type: New OPA;Name=solcap_stsnp_c1_7599
ST4.03ch05	dundee	SNP	211527	211527	.	.	.	ID=solcap_stsnp_c1_7603;Note=type: New OPA;Name=solcap_stsnp_c1_7603
ST4.03ch05	dundee	SNP	412134	412134	.	.	.	ID=solcap_stsnp_c1_7624;Note=type: New OPA;Name=solcap_stsnp_c1_7624
ST4.03ch05	dundee	SNP	414634	414634	.	.	.	ID=solcap_stsnp_c1_7626;Note=type: New OPA;Name=solcap_stsnp_c1_7626
ST4.03ch05	dundee	SNP	639163	639163	.	.	.	ID=solcap_stsnp_c1_7633;Note=type: New OPA;Name=solcap_stsnp_c1_7633
ST4.03ch05	dundee	SNP	689263	689263	.	.	.	ID=solcap_stsnp_c1_7639;Note=type: New OPA;Name=solcap_stsnp_c1_7639
ST4.03ch05	dundee	SNP	1041105	1041105	.	.	.	ID=solcap_stsnp_c1_15684;Note=type: New OPA;Name=solcap_stsnp_c1_15684
ST4.03ch05	dundee	SNP	1098165	1098165	.	.	.	ID=solcap_stsnp_c1_11929;Note=type: New OPA;Name=solcap_stsnp_c1_11929
ST4.03ch05	dundee	SNP	1423136	1423136	.	.	.	ID=solcap_stsnp_c1_10040;Note=type: New OPA;Name=solcap_stsnp_c1_10040
ST4.03ch05	dundee	SNP	1545682	1545682	.	.	.	ID=solcap_stsnp_c1_10044;Note=type: New OPA;Name=solcap_stsnp_c1_10044
ST4.03ch05	dundee	SNP	2730506	2730506	.	.	.	ID=solcap_stsnp_c1_3772;Note=type: New OPA;Name=solcap_stsnp_c1_3772
ST4.03ch05	dundee	SNP	2824057	2824057	.	.	.	ID=solcap_stsnp_c1_3765;Note=type: New OPA;Name=solcap_stsnp_c1_3765
ST4.03ch05	dundee	SNP	2957986	2957986	.	.	.	ID=solcap_stsnp_c1_3761;Note=type: New OPA;Name=solcap_stsnp_c1_3761
ST4.03ch05	dundee	SNP	3050316	3050316	.	.	.	ID=solcap_stsnp_c1_15620;Note=type: New OPA;Name=solcap_stsnp_c1_15620
ST4.03ch05	dundee	SNP	3134815	3134815	.	.	.	ID=solcap_stsnp_c1_3841;Note=type: New OPA;Name=solcap_stsnp_c1_3841
ST4.03ch05	dundee	SNP	3516358	3516358	.	.	.	ID=solcap_stsnp_c1_3819;Note=type: New OPA;Name=solcap_stsnp_c1_3819
ST4.03ch05	dundee	SNP	3585888	3585888	.	.	.	ID=solcap_stsnp_c1_3802;Note=type: New OPA;Name=solcap_stsnp_c1_3802
ST4.03ch05	dundee	SNP	3684906	3684906	.	.	.	ID=solcap_stsnp_c1_3799;Note=type: New OPA;Name=solcap_stsnp_c1_3799
ST4.03ch05	dundee	SNP	3808649	3808649	.	.	.	ID=solcap_stsnp_c1_3791;Note=type: New OPA;Name=solcap_stsnp_c1_3791
ST4.03ch05	dundee	SNP	4204684	4204684	.	.	.	ID=solcap_stsnp_c1_3810;Note=type: New OPA;Name=solcap_stsnp_c1_3810
ST4.03ch05	dundee	SNP	4437785	4437785	.	.	.	ID=solcap_stsnp_c1_7354;Note=type: New OPA;Name=solcap_stsnp_c1_7354
ST4.03ch05	dundee	SNP	4490899	4490899	.	.	.	ID=solcap_stsnp_c1_7358;Note=type: New OPA;Name=solcap_stsnp_c1_7358
ST4.03ch05	dundee	SNP	4722471	4722471	.	.	.	ID=solcap_stsnp_c1_7368;Note=type: New OPA;Name=solcap_stsnp_c1_7368
ST4.03ch05	dundee	SNP	4921752	4921752	.	.	.	ID=solcap_stsnp_c1_7372;Note=type: New OPA;Name=solcap_stsnp_c1_7372
ST4.03ch05	dundee	SNP	5053932	5053932	.	.	.	ID=solcap_stsnp_c1_14800;Note=type: New OPA;Name=solcap_stsnp_c1_14800
ST4.03ch05	dundee	SNP	5363535	5363535	.	.	.	ID=solcap_stsnp_c1_15732;Note=type: New OPA;Name=solcap_stsnp_c1_15732
ST4.03ch05	dundee	SNP	5487240	5487240	.	.	.	ID=solcap_stsnp_c1_4043;Note=type: New OPA;Name=solcap_stsnp_c1_4043
ST4.03ch05	dundee	SNP	5513146	5513146	.	.	.	ID=solcap_stsnp_c1_15071;Note=type: New OPA;Name=solcap_stsnp_c1_15071
ST4.03ch05	dundee	SNP	5790325	5790325	.	.	.	ID=solcap_stsnp_c1_14830;Note=type: New OPA;Name=solcap_stsnp_c1_14830
ST4.03ch05	dundee	SNP	5967825	5967825	.	.	.	ID=solcap_stsnp_c1_14127;Note=type: New OPA;Name=solcap_stsnp_c1_14127
ST4.03ch05	dundee	SNP	6647449	6647449	.	.	.	ID=solcap_stsnp_c1_11393;Note=type: New OPA;Name=solcap_stsnp_c1_11393
ST4.03ch05	dundee	SNP	7052194	7052194	.	.	.	ID=solcap_stsnp_c1_15785;Note=type: New OPA;Name=solcap_stsnp_c1_15785
ST4.03ch05	dundee	SNP	7667963	7667963	.	.	.	ID=solcap_stsnp_c1_11262;Note=type: New OPA;Name=solcap_stsnp_c1_11262
ST4.03ch05	dundee	SNP	7769482	7769482	.	.	.	ID=solcap_stsnp_c1_11256;Note=type: New OPA;Name=solcap_stsnp_c1_11256
ST4.03ch05	dundee	SNP	8166560	8166560	.	.	.	ID=solcap_stsnp_c1_11075;Note=type: New OPA;Name=solcap_stsnp_c1_11075
ST4.03ch05	dundee	SNP	8169193	8169193	.	.	.	ID=solcap_stsnp_c1_11072;Note=type: New OPA;Name=solcap_stsnp_c1_11072
ST4.03ch05	dundee	SNP	8384233	8384233	.	.	.	ID=solcap_stsnp_c1_11084;Note=type: New OPA;Name=solcap_stsnp_c1_11084
ST4.03ch05	dundee	SNP	8795719	8795719	.	.	.	ID=solcap_stsnp_c1_15292;Note=type: New OPA;Name=solcap_stsnp_c1_15292
ST4.03ch05	dundee	SNP	8809052	8809052	.	.	.	ID=solcap_stsnp_c1_5836;Note=type: New OPA;Name=solcap_stsnp_c1_5836
ST4.03ch05	dundee	SNP	8882937	8882937	.	.	.	ID=solcap_stsnp_c1_15015;Note=type: New OPA;Name=solcap_stsnp_c1_15015
ST4.03ch05	dundee	SNP	10036576	10036576	.	.	.	ID=solcap_stsnp_c1_14646;Note=type: New OPA;Name=solcap_stsnp_c1_14646
ST4.03ch05	dundee	SNP	10113518	10113518	.	.	.	ID=solcap_stsnp_c1_14642;Note=type: New OPA;Name=solcap_stsnp_c1_14642
ST4.03ch05	dundee	SNP	10307318	10307318	.	.	.	ID=solcap_stsnp_c1_9825;Note=type: New OPA;Name=solcap_stsnp_c1_9825
ST4.03ch05	dundee	SNP	11155123	11155123	.	.	.	ID=solcap_stsnp_c1_12867;Note=type: New OPA;Name=solcap_stsnp_c1_12867
ST4.03ch05	dundee	SNP	11349781	11349781	.	.	.	ID=solcap_stsnp_c1_7726;Note=type: New OPA;Name=solcap_stsnp_c1_7726
ST4.03ch05	dundee	SNP	11842527	11842527	.	.	.	ID=solcap_stsnp_c1_7738;Note=type: New OPA;Name=solcap_stsnp_c1_7738
ST4.03ch05	dundee	SNP	14428203	14428203	.	.	.	ID=solcap_stsnp_c1_12966;Note=type: New OPA;Name=solcap_stsnp_c1_12966
ST4.03ch05	dundee	SNP	18683149	18683149	.	.	.	ID=solcap_stsnp_c1_15257;Note=type: New OPA;Name=solcap_stsnp_c1_15257
ST4.03ch05	dundee	SNP	18632465	18632465	.	.	.	ID=solcap_stsnp_c1_5058;Note=type: New OPA;Name=solcap_stsnp_c1_5058
ST4.03ch05	dundee	SNP	19249097	19249097	.	.	.	ID=solcap_stsnp_c1_5073;Note=type: New OPA;Name=solcap_stsnp_c1_5073
ST4.03ch05	dundee	SNP	19622602	19622602	.	.	.	ID=solcap_stsnp_c1_6338;Note=type: New OPA;Name=solcap_stsnp_c1_6338
ST4.03ch05	dundee	SNP	19888173	19888173	.	.	.	ID=solcap_stsnp_c1_12757;Note=type: New OPA;Name=solcap_stsnp_c1_12757
ST4.03ch05	dundee	SNP	21920844	21920844	.	.	.	ID=solcap_stsnp_c1_15691;Note=type: New OPA;Name=solcap_stsnp_c1_15691
ST4.03ch05	dundee	SNP	22711472	22711472	.	.	.	ID=solcap_stsnp_c1_16504;Note=type: New OPA;Name=solcap_stsnp_c1_16504
ST4.03ch05	dundee	SNP	22764258	22764258	.	.	.	ID=solcap_stsnp_c1_15551;Note=type: New OPA;Name=solcap_stsnp_c1_15551
ST4.03ch05	dundee	SNP	27188515	27188515	.	.	.	ID=solcap_stsnp_c1_9602;Note=type: New OPA;Name=solcap_stsnp_c1_9602
ST4.03ch05	dundee	SNP	27568823	27568823	.	.	.	ID=solcap_stsnp_c1_14593;Note=type: New OPA;Name=solcap_stsnp_c1_14593
ST4.03ch05	dundee	SNP	27579501	27579501	.	.	.	ID=solcap_stsnp_c1_14600;Note=type: New OPA;Name=solcap_stsnp_c1_14600
ST4.03ch05	dundee	SNP	29043324	29043324	.	.	.	ID=solcap_stsnp_c1_14872;Note=type: New OPA;Name=solcap_stsnp_c1_14872
ST4.03ch05	dundee	SNP	30621450	30621450	.	.	.	ID=solcap_stsnp_c1_15615;Note=type: New OPA;Name=solcap_stsnp_c1_15615
ST4.03ch05	dundee	SNP	32680860	32680860	.	.	.	ID=solcap_stsnp_c1_4454;Note=type: New OPA;Name=solcap_stsnp_c1_4454
ST4.03ch05	dundee	SNP	34114986	34114986	.	.	.	ID=solcap_stsnp_c1_11953;Note=type: New OPA;Name=solcap_stsnp_c1_11953
ST4.03ch05	dundee	SNP	38628495	38628495	.	.	.	ID=solcap_stsnp_c1_14180;Note=type: New OPA;Name=solcap_stsnp_c1_14180
ST4.03ch05	dundee	SNP	40466421	40466421	.	.	.	ID=solcap_stsnp_c1_15314;Note=type: New OPA;Name=solcap_stsnp_c1_15314
ST4.03ch05	dundee	SNP	42301943	42301943	.	.	.	ID=solcap_stsnp_c1_1799;Note=type: New OPA;Name=solcap_stsnp_c1_1799
ST4.03ch05	dundee	SNP	42992850	42992850	.	.	.	ID=solcap_stsnp_c1_1880;Note=type: New OPA;Name=solcap_stsnp_c1_1880
ST4.03ch05	dundee	SNP	43218969	43218969	.	.	.	ID=solcap_stsnp_c1_1873;Note=type: New OPA;Name=solcap_stsnp_c1_1873
ST4.03ch05	dundee	SNP	44001296	44001296	.	.	.	ID=solcap_stsnp_c1_15300;Note=type: New OPA;Name=solcap_stsnp_c1_15300
ST4.03ch05	dundee	SNP	44007904	44007904	.	.	.	ID=solcap_stsnp_c1_15295;Note=type: New OPA;Name=solcap_stsnp_c1_15295
ST4.03ch05	dundee	SNP	44436147	44436147	.	.	.	ID=solcap_stsnp_c1_16070;Note=type: New OPA;Name=solcap_stsnp_c1_16070
ST4.03ch05	dundee	SNP	44448716	44448716	.	.	.	ID=solcap_stsnp_c1_16074;Note=type: New OPA;Name=solcap_stsnp_c1_16074
ST4.03ch05	dundee	SNP	44618776	44618776	.	.	.	ID=solcap_stsnp_c1_15964;Note=type: New OPA;Name=solcap_stsnp_c1_15964
ST4.03ch05	dundee	SNP	44664495	44664495	.	.	.	ID=solcap_stsnp_c1_16512;Note=type: New OPA;Name=solcap_stsnp_c1_16512
ST4.03ch05	dundee	SNP	44674795	44674795	.	.	.	ID=solcap_stsnp_c1_14916;Note=type: New OPA;Name=solcap_stsnp_c1_14916
ST4.03ch05	dundee	SNP	45545520	45545520	.	.	.	ID=solcap_stsnp_c1_11999;Note=type: New OPA;Name=solcap_stsnp_c1_11999
ST4.03ch05	dundee	SNP	46454617	46454617	.	.	.	ID=solcap_stsnp_c1_14684;Note=type: New OPA;Name=solcap_stsnp_c1_14684
ST4.03ch05	dundee	SNP	47503482	47503482	.	.	.	ID=solcap_stsnp_c1_13938;Note=type: New OPA;Name=solcap_stsnp_c1_13938
ST4.03ch05	dundee	SNP	47595722	47595722	.	.	.	ID=solcap_stsnp_c1_13942;Note=type: New OPA;Name=solcap_stsnp_c1_13942
ST4.03ch05	dundee	SNP	47666175	47666175	.	.	.	ID=solcap_stsnp_c1_13940;Note=type: New OPA;Name=solcap_stsnp_c1_13940
ST4.03ch05	dundee	SNP	47122961	47122961	.	.	.	ID=solcap_stsnp_c1_12414;Note=type: New OPA;Name=solcap_stsnp_c1_12414
ST4.03ch05	dundee	SNP	47309662	47309662	.	.	.	ID=solcap_stsnp_c1_12443;Note=type: New OPA;Name=solcap_stsnp_c1_12443
ST4.03ch05	dundee	SNP	47324660	47324660	.	.	.	ID=solcap_stsnp_c1_12439;Note=type: New OPA;Name=solcap_stsnp_c1_12439
ST4.03ch05	dundee	SNP	47755370	47755370	.	.	.	ID=solcap_stsnp_c1_3352;Note=type: New OPA;Name=solcap_stsnp_c1_3352
ST4.03ch05	dundee	SNP	47885675	47885675	.	.	.	ID=solcap_stsnp_c1_3374;Note=type: New OPA;Name=solcap_stsnp_c1_3374
ST4.03ch05	dundee	SNP	47926613	47926613	.	.	.	ID=solcap_stsnp_c1_3382;Note=type: New OPA;Name=solcap_stsnp_c1_3382
ST4.03ch05	dundee	SNP	48056884	48056884	.	.	.	ID=solcap_stsnp_c1_3404;Note=type: New OPA;Name=solcap_stsnp_c1_3404
ST4.03ch05	dundee	SNP	48091149	48091149	.	.	.	ID=solcap_stsnp_c1_3409;Note=type: New OPA;Name=solcap_stsnp_c1_3409
ST4.03ch05	dundee	SNP	48260244	48260244	.	.	.	ID=solcap_stsnp_c1_3413;Note=type: New OPA;Name=solcap_stsnp_c1_3413
ST4.03ch05	dundee	SNP	48311530	48311530	.	.	.	ID=solcap_stsnp_c1_3422;Note=type: New OPA;Name=solcap_stsnp_c1_3422
ST4.03ch05	dundee	SNP	48509866	48509866	.	.	.	ID=solcap_stsnp_c1_3427;Note=type: New OPA;Name=solcap_stsnp_c1_3427
ST4.03ch05	dundee	SNP	48629963	48629963	.	.	.	ID=solcap_stsnp_c1_3435;Note=type: New OPA;Name=solcap_stsnp_c1_3435
ST4.03ch05	dundee	SNP	49019961	49019961	.	.	.	ID=solcap_stsnp_c1_12481;Note=type: New OPA;Name=solcap_stsnp_c1_12481
ST4.03ch05	dundee	SNP	49089754	49089754	.	.	.	ID=solcap_stsnp_c1_12486;Note=type: New OPA;Name=solcap_stsnp_c1_12486
ST4.03ch05	dundee	SNP	49185409	49185409	.	.	.	ID=solcap_stsnp_c1_12459;Note=type: New OPA;Name=solcap_stsnp_c1_12459
ST4.03ch05	dundee	SNP	49274809	49274809	.	.	.	ID=solcap_stsnp_c1_12473;Note=type: New OPA;Name=solcap_stsnp_c1_12473
ST4.03ch05	dundee	SNP	49779505	49779505	.	.	.	ID=solcap_stsnp_c1_2800;Note=type: New OPA;Name=solcap_stsnp_c1_2800
ST4.03ch05	dundee	SNP	49901958	49901958	.	.	.	ID=solcap_stsnp_c1_2816;Note=type: New OPA;Name=solcap_stsnp_c1_2816
ST4.03ch05	dundee	SNP	50083511	50083511	.	.	.	ID=solcap_stsnp_c1_2827;Note=type: New OPA;Name=solcap_stsnp_c1_2827
ST4.03ch05	dundee	SNP	50196458	50196458	.	.	.	ID=solcap_stsnp_c1_2836;Note=type: New OPA;Name=solcap_stsnp_c1_2836
ST4.03ch05	dundee	SNP	50311518	50311518	.	.	.	ID=solcap_stsnp_c1_2848;Note=type: New OPA;Name=solcap_stsnp_c1_2848
ST4.03ch05	dundee	SNP	50385243	50385243	.	.	.	ID=solcap_stsnp_c1_2862;Note=type: New OPA;Name=solcap_stsnp_c1_2862
ST4.03ch05	dundee	SNP	50487476	50487476	.	.	.	ID=solcap_stsnp_c1_2881;Note=type: New OPA;Name=solcap_stsnp_c1_2881
ST4.03ch05	dundee	SNP	50639263	50639263	.	.	.	ID=solcap_stsnp_c1_2894;Note=type: New OPA;Name=solcap_stsnp_c1_2894
ST4.03ch05	dundee	SNP	50777619	50777619	.	.	.	ID=solcap_stsnp_c1_2919;Note=type: New OPA;Name=solcap_stsnp_c1_2919
ST4.03ch05	dundee	SNP	50922558	50922558	.	.	.	ID=solcap_stsnp_c1_2801;Note=type: New OPA;Name=solcap_stsnp_c1_2801
ST4.03ch05	dundee	SNP	51007451	51007451	.	.	.	ID=solcap_stsnp_c1_2807;Note=type: New OPA;Name=solcap_stsnp_c1_2807
ST4.03ch05	dundee	SNP	51181741	51181741	.	.	.	ID=solcap_stsnp_c1_1248;Note=type: New OPA;Name=solcap_stsnp_c1_1248
ST4.03ch05	dundee	SNP	51219398	51219398	.	.	.	ID=solcap_stsnp_c1_1229;Note=type: New OPA;Name=solcap_stsnp_c1_1229
ST4.03ch05	dundee	SNP	51443537	51443537	.	.	.	ID=solcap_stsnp_c1_1192;Note=type: New OPA;Name=solcap_stsnp_c1_1192
ST4.03ch05	dundee	SNP	51485461	51485461	.	.	.	ID=solcap_stsnp_c1_1181;Note=type: New OPA;Name=solcap_stsnp_c1_1181
ST4.03ch05	dundee	SNP	51591843	51591843	.	.	.	ID=solcap_stsnp_c1_1161;Note=type: New OPA;Name=solcap_stsnp_c1_1161
ST4.03ch05	dundee	SNP	51696901	51696901	.	.	.	ID=solcap_stsnp_c1_1128;Note=type: New OPA;Name=solcap_stsnp_c1_1128
ST4.03ch05	dundee	SNP	51803837	51803837	.	.	.	ID=solcap_stsnp_c1_1079;Note=type: New OPA;Name=solcap_stsnp_c1_1079
ST4.03ch05	dundee	SNP	51899002	51899002	.	.	.	ID=solcap_stsnp_c1_1063;Note=type: New OPA;Name=solcap_stsnp_c1_1063
ST4.03ch05	dundee	SNP	52004790	52004790	.	.	.	ID=solcap_stsnp_c1_1199;Note=type: New OPA;Name=solcap_stsnp_c1_1199
ST4.03ch06	dundee	SNP	101673	101673	.	.	.	ID=solcap_stsnp_c1_12920;Note=type: New OPA;Name=solcap_stsnp_c1_12920
ST4.03ch06	dundee	SNP	143015	143015	.	.	.	ID=solcap_stsnp_c1_12923;Note=type: New OPA;Name=solcap_stsnp_c1_12923
ST4.03ch06	dundee	SNP	243528	243528	.	.	.	ID=solcap_stsnp_c1_9237;Note=type: New OPA;Name=solcap_stsnp_c1_9237
ST4.03ch06	dundee	SNP	355931	355931	.	.	.	ID=solcap_stsnp_c1_9223;Note=type: New OPA;Name=solcap_stsnp_c1_9223
ST4.03ch06	dundee	SNP	501638	501638	.	.	.	ID=solcap_stsnp_c1_9242;Note=type: New OPA;Name=solcap_stsnp_c1_9242
ST4.03ch06	dundee	SNP	619604	619604	.	.	.	ID=solcap_stsnp_c1_9246;Note=type: New OPA;Name=solcap_stsnp_c1_9246
ST4.03ch06	dundee	SNP	1482569	1482569	.	.	.	ID=solcap_stsnp_c1_10869;Note=type: New OPA;Name=solcap_stsnp_c1_10869
ST4.03ch06	dundee	SNP	1807416	1807416	.	.	.	ID=solcap_stsnp_c1_15546;Note=type: New OPA;Name=solcap_stsnp_c1_15546
ST4.03ch06	dundee	SNP	1898990	1898990	.	.	.	ID=solcap_stsnp_c1_13631;Note=type: New OPA;Name=solcap_stsnp_c1_13631
ST4.03ch06	dundee	SNP	2012609	2012609	.	.	.	ID=solcap_stsnp_c1_13646;Note=type: New OPA;Name=solcap_stsnp_c1_13646
ST4.03ch06	dundee	SNP	2202825	2202825	.	.	.	ID=solcap_stsnp_c1_16128;Note=type: New OPA;Name=solcap_stsnp_c1_16128
ST4.03ch06	dundee	SNP	2272652	2272652	.	.	.	ID=solcap_stsnp_c1_16517;Note=type: New OPA;Name=solcap_stsnp_c1_16517
ST4.03ch06	dundee	SNP	2500702	2500702	.	.	.	ID=solcap_stsnp_c1_11427;Note=type: New OPA;Name=solcap_stsnp_c1_11427
ST4.03ch06	dundee	SNP	2776017	2776017	.	.	.	ID=solcap_stsnp_c1_11419;Note=type: New OPA;Name=solcap_stsnp_c1_11419
ST4.03ch06	dundee	SNP	4473245	4473245	.	.	.	ID=solcap_stsnp_c1_926;Note=type: New OPA;Name=solcap_stsnp_c1_926
ST4.03ch06	dundee	SNP	4850123	4850123	.	.	.	ID=solcap_stsnp_c1_925;Note=type: New OPA;Name=solcap_stsnp_c1_925
ST4.03ch06	dundee	SNP	5048716	5048716	.	.	.	ID=solcap_stsnp_c1_924;Note=type: New OPA;Name=solcap_stsnp_c1_924
ST4.03ch06	dundee	SNP	5146620	5146620	.	.	.	ID=solcap_stsnp_c1_923;Note=type: New OPA;Name=solcap_stsnp_c1_923
ST4.03ch06	dundee	SNP	5850803	5850803	.	.	.	ID=solcap_stsnp_c1_10935;Note=type: New OPA;Name=solcap_stsnp_c1_10935
ST4.03ch06	dundee	SNP	7488633	7488633	.	.	.	ID=solcap_stsnp_c1_16657;Note=type: New OPA;Name=solcap_stsnp_c1_16657
ST4.03ch06	dundee	SNP	8312173	8312173	.	.	.	ID=solcap_stsnp_c1_7715;Note=type: New OPA;Name=solcap_stsnp_c1_7715
ST4.03ch06	dundee	SNP	8314991	8314991	.	.	.	ID=solcap_stsnp_c1_7721;Note=type: New OPA;Name=solcap_stsnp_c1_7721
ST4.03ch06	dundee	SNP	15785976	15785976	.	.	.	ID=solcap_stsnp_c1_6003;Note=type: New OPA;Name=solcap_stsnp_c1_6003
ST4.03ch06	dundee	SNP	17382040	17382040	.	.	.	ID=solcap_stsnp_c1_5210;Note=type: New OPA;Name=solcap_stsnp_c1_5210
ST4.03ch06	dundee	SNP	21067273	21067273	.	.	.	ID=solcap_stsnp_c1_16621;Note=type: New OPA;Name=solcap_stsnp_c1_16621
ST4.03ch06	dundee	SNP	21483369	21483369	.	.	.	ID=solcap_stsnp_c1_9947;Note=type: New OPA;Name=solcap_stsnp_c1_9947
ST4.03ch06	dundee	SNP	25513947	25513947	.	.	.	ID=solcap_stsnp_c1_1574;Note=type: New OPA;Name=solcap_stsnp_c1_1574
ST4.03ch06	dundee	SNP	28439181	28439181	.	.	.	ID=solcap_stsnp_c1_9832;Note=type: New OPA;Name=solcap_stsnp_c1_9832
ST4.03ch06	dundee	SNP	28621195	28621195	.	.	.	ID=solcap_stsnp_c1_10560;Note=type: New OPA;Name=solcap_stsnp_c1_10560
ST4.03ch06	dundee	SNP	28765907	28765907	.	.	.	ID=solcap_stsnp_c1_10559;Note=type: New OPA;Name=solcap_stsnp_c1_10559
ST4.03ch06	dundee	SNP	28877619	28877619	.	.	.	ID=solcap_stsnp_c1_10562;Note=type: New OPA;Name=solcap_stsnp_c1_10562
ST4.03ch06	dundee	SNP	28884514	28884514	.	.	.	ID=solcap_stsnp_c1_10561;Note=type: New OPA;Name=solcap_stsnp_c1_10561
ST4.03ch06	dundee	SNP	30437129	30437129	.	.	.	ID=solcap_stsnp_c1_3684;Note=type: New OPA;Name=solcap_stsnp_c1_3684
ST4.03ch06	dundee	SNP	30469105	30469105	.	.	.	ID=solcap_stsnp_c1_3690;Note=type: New OPA;Name=solcap_stsnp_c1_3690
ST4.03ch06	dundee	SNP	30648503	30648503	.	.	.	ID=solcap_stsnp_c1_3692;Note=type: New OPA;Name=solcap_stsnp_c1_3692
ST4.03ch06	dundee	SNP	31519424	31519424	.	.	.	ID=solcap_stsnp_c1_10901;Note=type: New OPA;Name=solcap_stsnp_c1_10901
ST4.03ch06	dundee	SNP	31631878	31631878	.	.	.	ID=solcap_stsnp_c1_9854;Note=type: New OPA;Name=solcap_stsnp_c1_9854
ST4.03ch06	dundee	SNP	31832779	31832779	.	.	.	ID=solcap_stsnp_c1_9852;Note=type: New OPA;Name=solcap_stsnp_c1_9852
ST4.03ch06	dundee	SNP	32099480	32099480	.	.	.	ID=solcap_stsnp_c1_9851;Note=type: New OPA;Name=solcap_stsnp_c1_9851
ST4.03ch06	dundee	SNP	32105914	32105914	.	.	.	ID=solcap_stsnp_c1_9845;Note=type: New OPA;Name=solcap_stsnp_c1_9845
ST4.03ch06	dundee	SNP	32541853	32541853	.	.	.	ID=solcap_stsnp_c1_10157;Note=type: New OPA;Name=solcap_stsnp_c1_10157
ST4.03ch06	dundee	SNP	33807470	33807470	.	.	.	ID=solcap_stsnp_c1_13878;Note=type: New OPA;Name=solcap_stsnp_c1_13878
ST4.03ch06	dundee	SNP	34825744	34825744	.	.	.	ID=solcap_stsnp_c1_8603;Note=type: New OPA;Name=solcap_stsnp_c1_8603
ST4.03ch06	dundee	SNP	35151367	35151367	.	.	.	ID=solcap_stsnp_c1_8596;Note=type: New OPA;Name=solcap_stsnp_c1_8596
ST4.03ch06	dundee	SNP	36435709	36435709	.	.	.	ID=solcap_stsnp_c1_13422;Note=type: New OPA;Name=solcap_stsnp_c1_13422
ST4.03ch06	dundee	SNP	37567365	37567365	.	.	.	ID=solcap_stsnp_c1_16559;Note=type: New OPA;Name=solcap_stsnp_c1_16559
ST4.03ch06	dundee	SNP	37867794	37867794	.	.	.	ID=solcap_stsnp_c1_12691;Note=type: New OPA;Name=solcap_stsnp_c1_12691
ST4.03ch06	dundee	SNP	38333228	38333228	.	.	.	ID=solcap_stsnp_c1_15233;Note=type: New OPA;Name=solcap_stsnp_c1_15233
ST4.03ch06	dundee	SNP	39125335	39125335	.	.	.	ID=solcap_stsnp_c1_9977;Note=type: New OPA;Name=solcap_stsnp_c1_9977
ST4.03ch06	dundee	SNP	39790910	39790910	.	.	.	ID=solcap_stsnp_c1_9522;Note=type: New OPA;Name=solcap_stsnp_c1_9522
ST4.03ch06	dundee	SNP	42780688	42780688	.	.	.	ID=solcap_stsnp_c1_12693;Note=type: New OPA;Name=solcap_stsnp_c1_12693
ST4.03ch06	dundee	SNP	42838897	42838897	.	.	.	ID=solcap_stsnp_c1_12700;Note=type: New OPA;Name=solcap_stsnp_c1_12700
ST4.03ch06	dundee	SNP	43186328	43186328	.	.	.	ID=solcap_stsnp_c1_11278;Note=type: New OPA;Name=solcap_stsnp_c1_11278
ST4.03ch06	dundee	SNP	43338138	43338138	.	.	.	ID=solcap_stsnp_c1_11271;Note=type: New OPA;Name=solcap_stsnp_c1_11271
ST4.03ch06	dundee	SNP	43894032	43894032	.	.	.	ID=solcap_stsnp_c1_11715;Note=type: New OPA;Name=solcap_stsnp_c1_11715
ST4.03ch06	dundee	SNP	44608732	44608732	.	.	.	ID=solcap_stsnp_c1_12051;Note=type: New OPA;Name=solcap_stsnp_c1_12051
ST4.03ch06	dundee	SNP	45250862	45250862	.	.	.	ID=solcap_stsnp_c1_10837;Note=type: New OPA;Name=solcap_stsnp_c1_10837
ST4.03ch06	dundee	SNP	45591711	45591711	.	.	.	ID=solcap_stsnp_c1_8140;Note=type: New OPA;Name=solcap_stsnp_c1_8140
ST4.03ch06	dundee	SNP	46026482	46026482	.	.	.	ID=solcap_stsnp_c1_8134;Note=type: New OPA;Name=solcap_stsnp_c1_8134
ST4.03ch06	dundee	SNP	46118054	46118054	.	.	.	ID=solcap_stsnp_c1_8141;Note=type: New OPA;Name=solcap_stsnp_c1_8141
ST4.03ch06	dundee	SNP	46260177	46260177	.	.	.	ID=solcap_stsnp_c1_9599;Note=type: New OPA;Name=solcap_stsnp_c1_9599
ST4.03ch06	dundee	SNP	46328650	46328650	.	.	.	ID=solcap_stsnp_c1_9597;Note=type: New OPA;Name=solcap_stsnp_c1_9597
ST4.03ch06	dundee	SNP	47223571	47223571	.	.	.	ID=solcap_stsnp_c1_13802;Note=type: New OPA;Name=solcap_stsnp_c1_13802
ST4.03ch06	dundee	SNP	47675895	47675895	.	.	.	ID=solcap_stsnp_c1_5439;Note=type: New OPA;Name=solcap_stsnp_c1_5439
ST4.03ch06	dundee	SNP	48129853	48129853	.	.	.	ID=solcap_stsnp_c1_5443;Note=type: New OPA;Name=solcap_stsnp_c1_5443
ST4.03ch06	dundee	SNP	48382783	48382783	.	.	.	ID=solcap_stsnp_c1_15381;Note=type: New OPA;Name=solcap_stsnp_c1_15381
ST4.03ch06	dundee	SNP	48433233	48433233	.	.	.	ID=solcap_stsnp_c1_15368;Note=type: New OPA;Name=solcap_stsnp_c1_15368
ST4.03ch06	dundee	SNP	48596358	48596358	.	.	.	ID=solcap_stsnp_c1_9445;Note=type: New OPA;Name=solcap_stsnp_c1_9445
ST4.03ch06	dundee	SNP	48637692	48637692	.	.	.	ID=solcap_stsnp_c1_9450;Note=type: New OPA;Name=solcap_stsnp_c1_9450
ST4.03ch06	dundee	SNP	48697110	48697110	.	.	.	ID=solcap_stsnp_c1_14893;Note=type: New OPA;Name=solcap_stsnp_c1_14893
ST4.03ch06	dundee	SNP	48802529	48802529	.	.	.	ID=solcap_stsnp_c1_14891;Note=type: New OPA;Name=solcap_stsnp_c1_14891
ST4.03ch06	dundee	SNP	49456711	49456711	.	.	.	ID=solcap_stsnp_c1_10655;Note=type: New OPA;Name=solcap_stsnp_c1_10655
ST4.03ch06	dundee	SNP	49501437	49501437	.	.	.	ID=solcap_stsnp_c1_10650;Note=type: New OPA;Name=solcap_stsnp_c1_10650
ST4.03ch06	dundee	SNP	49652036	49652036	.	.	.	ID=solcap_stsnp_c1_10136;Note=type: New OPA;Name=solcap_stsnp_c1_10136
ST4.03ch06	dundee	SNP	49806971	49806971	.	.	.	ID=solcap_stsnp_c1_10111;Note=type: New OPA;Name=solcap_stsnp_c1_10111
ST4.03ch06	dundee	SNP	49903056	49903056	.	.	.	ID=solcap_stsnp_c1_10128;Note=type: New OPA;Name=solcap_stsnp_c1_10128
ST4.03ch06	dundee	SNP	49910701	49910701	.	.	.	ID=solcap_stsnp_c1_10130;Note=type: New OPA;Name=solcap_stsnp_c1_10130
ST4.03ch06	dundee	SNP	50125297	50125297	.	.	.	ID=solcap_stsnp_c1_2114;Note=type: New OPA;Name=solcap_stsnp_c1_2114
ST4.03ch06	dundee	SNP	50217473	50217473	.	.	.	ID=solcap_stsnp_c1_2059;Note=type: New OPA;Name=solcap_stsnp_c1_2059
ST4.03ch06	dundee	SNP	50281023	50281023	.	.	.	ID=solcap_stsnp_c1_2065;Note=type: New OPA;Name=solcap_stsnp_c1_2065
ST4.03ch06	dundee	SNP	50419546	50419546	.	.	.	ID=solcap_stsnp_c1_2075;Note=type: New OPA;Name=solcap_stsnp_c1_2075
ST4.03ch06	dundee	SNP	50607063	50607063	.	.	.	ID=solcap_stsnp_c1_2089;Note=type: New OPA;Name=solcap_stsnp_c1_2089
ST4.03ch06	dundee	SNP	50712481	50712481	.	.	.	ID=solcap_stsnp_c1_2104;Note=type: New OPA;Name=solcap_stsnp_c1_2104
ST4.03ch06	dundee	SNP	50924176	50924176	.	.	.	ID=solcap_stsnp_c1_2106;Note=type: New OPA;Name=solcap_stsnp_c1_2106
ST4.03ch06	dundee	SNP	50948290	50948290	.	.	.	ID=solcap_stsnp_c1_2108;Note=type: New OPA;Name=solcap_stsnp_c1_2108
ST4.03ch06	dundee	SNP	51271085	51271085	.	.	.	ID=solcap_stsnp_c1_15997;Note=type: New OPA;Name=solcap_stsnp_c1_15997
ST4.03ch06	dundee	SNP	51385274	51385274	.	.	.	ID=solcap_stsnp_c1_16284;Note=type: New OPA;Name=solcap_stsnp_c1_16284
ST4.03ch06	dundee	SNP	51483944	51483944	.	.	.	ID=solcap_stsnp_c1_13142;Note=type: New OPA;Name=solcap_stsnp_c1_13142
ST4.03ch06	dundee	SNP	51581077	51581077	.	.	.	ID=solcap_stsnp_c1_13157;Note=type: New OPA;Name=solcap_stsnp_c1_13157
ST4.03ch06	dundee	SNP	51620664	51620664	.	.	.	ID=solcap_stsnp_c1_13152;Note=type: New OPA;Name=solcap_stsnp_c1_13152
ST4.03ch06	dundee	SNP	51930201	51930201	.	.	.	ID=solcap_stsnp_c1_3013;Note=type: New OPA;Name=solcap_stsnp_c1_3013
ST4.03ch06	dundee	SNP	52077998	52077998	.	.	.	ID=solcap_stsnp_c1_2964;Note=type: New OPA;Name=solcap_stsnp_c1_2964
ST4.03ch06	dundee	SNP	52237562	52237562	.	.	.	ID=solcap_stsnp_c1_2967;Note=type: New OPA;Name=solcap_stsnp_c1_2967
ST4.03ch06	dundee	SNP	52395595	52395595	.	.	.	ID=solcap_stsnp_c1_2994;Note=type: New OPA;Name=solcap_stsnp_c1_2994
ST4.03ch06	dundee	SNP	52531445	52531445	.	.	.	ID=solcap_stsnp_c1_3007;Note=type: New OPA;Name=solcap_stsnp_c1_3007
ST4.03ch06	dundee	SNP	52690883	52690883	.	.	.	ID=solcap_stsnp_c1_3022;Note=type: New OPA;Name=solcap_stsnp_c1_3022
ST4.03ch06	dundee	SNP	52881420	52881420	.	.	.	ID=solcap_stsnp_c1_3041;Note=type: New OPA;Name=solcap_stsnp_c1_3041
ST4.03ch06	dundee	SNP	53103858	53103858	.	.	.	ID=solcap_stsnp_c1_2949;Note=type: New OPA;Name=solcap_stsnp_c1_2949
ST4.03ch06	dundee	SNP	53344243	53344243	.	.	.	ID=solcap_stsnp_c1_7070;Note=type: New OPA;Name=solcap_stsnp_c1_7070
ST4.03ch06	dundee	SNP	53500747	53500747	.	.	.	ID=solcap_stsnp_c1_6980;Note=type: New OPA;Name=solcap_stsnp_c1_6980
ST4.03ch06	dundee	SNP	53677254	53677254	.	.	.	ID=solcap_stsnp_c1_6993;Note=type: New OPA;Name=solcap_stsnp_c1_6993
ST4.03ch06	dundee	SNP	53788419	53788419	.	.	.	ID=solcap_stsnp_c1_7016;Note=type: New OPA;Name=solcap_stsnp_c1_7016
ST4.03ch06	dundee	SNP	53886407	53886407	.	.	.	ID=solcap_stsnp_c1_7054;Note=type: New OPA;Name=solcap_stsnp_c1_7054
ST4.03ch06	dundee	SNP	54001262	54001262	.	.	.	ID=solcap_stsnp_c1_7071;Note=type: New OPA;Name=solcap_stsnp_c1_7071
ST4.03ch06	dundee	SNP	54252491	54252491	.	.	.	ID=solcap_stsnp_c1_7704;Note=type: New OPA;Name=solcap_stsnp_c1_7704
ST4.03ch06	dundee	SNP	54355474	54355474	.	.	.	ID=solcap_stsnp_c1_7692;Note=type: New OPA;Name=solcap_stsnp_c1_7692
ST4.03ch06	dundee	SNP	54671468	54671468	.	.	.	ID=solcap_stsnp_c1_7684;Note=type: New OPA;Name=solcap_stsnp_c1_7684
ST4.03ch06	dundee	SNP	54711868	54711868	.	.	.	ID=solcap_stsnp_c1_7681;Note=type: New OPA;Name=solcap_stsnp_c1_7681
ST4.03ch06	dundee	SNP	54814887	54814887	.	.	.	ID=solcap_stsnp_c1_7690;Note=type: New OPA;Name=solcap_stsnp_c1_7690
ST4.03ch06	dundee	SNP	56241711	56241711	.	.	.	ID=solcap_stsnp_c1_8881;Note=type: New OPA;Name=solcap_stsnp_c1_8881
ST4.03ch06	dundee	SNP	56309826	56309826	.	.	.	ID=solcap_stsnp_c1_8877;Note=type: New OPA;Name=solcap_stsnp_c1_8877
ST4.03ch06	dundee	SNP	56411433	56411433	.	.	.	ID=solcap_stsnp_c1_8866;Note=type: New OPA;Name=solcap_stsnp_c1_8866
ST4.03ch06	dundee	SNP	55820664	55820664	.	.	.	ID=solcap_stsnp_c1_11147;Note=type: New OPA;Name=solcap_stsnp_c1_11147
ST4.03ch06	dundee	SNP	55922839	55922839	.	.	.	ID=solcap_stsnp_c1_11137;Note=type: New OPA;Name=solcap_stsnp_c1_11137
ST4.03ch06	dundee	SNP	55926174	55926174	.	.	.	ID=solcap_stsnp_c1_11138;Note=type: New OPA;Name=solcap_stsnp_c1_11138
ST4.03ch06	dundee	SNP	56135891	56135891	.	.	.	ID=solcap_stsnp_c1_11145;Note=type: New OPA;Name=solcap_stsnp_c1_11145
ST4.03ch06	dundee	SNP	56276217	56276217	.	.	.	ID=solcap_stsnp_c1_8677;Note=type: New OPA;Name=solcap_stsnp_c1_8677
ST4.03ch06	dundee	SNP	56391027	56391027	.	.	.	ID=solcap_stsnp_c1_8668;Note=type: New OPA;Name=solcap_stsnp_c1_8668
ST4.03ch06	dundee	SNP	56645417	56645417	.	.	.	ID=solcap_stsnp_c1_8659;Note=type: New OPA;Name=solcap_stsnp_c1_8659
ST4.03ch06	dundee	SNP	56689836	56689836	.	.	.	ID=solcap_stsnp_c1_8656;Note=type: New OPA;Name=solcap_stsnp_c1_8656
ST4.03ch06	dundee	SNP	56908573	56908573	.	.	.	ID=solcap_stsnp_c1_14917;Note=type: New OPA;Name=solcap_stsnp_c1_14917
ST4.03ch06	dundee	SNP	56983782	56983782	.	.	.	ID=solcap_stsnp_c1_14920;Note=type: New OPA;Name=solcap_stsnp_c1_14920
ST4.03ch06	dundee	SNP	57150369	57150369	.	.	.	ID=solcap_stsnp_c1_14796;Note=type: New OPA;Name=solcap_stsnp_c1_14796
ST4.03ch06	dundee	SNP	57210742	57210742	.	.	.	ID=solcap_stsnp_c1_12101;Note=type: New OPA;Name=solcap_stsnp_c1_12101
ST4.03ch06	dundee	SNP	57338343	57338343	.	.	.	ID=solcap_stsnp_c1_12088;Note=type: New OPA;Name=solcap_stsnp_c1_12088
ST4.03ch06	dundee	SNP	57581258	57581258	.	.	.	ID=solcap_stsnp_c1_3074;Note=type: New OPA;Name=solcap_stsnp_c1_3074
ST4.03ch06	dundee	SNP	57870264	57870264	.	.	.	ID=solcap_stsnp_c1_3130;Note=type: New OPA;Name=solcap_stsnp_c1_3130
ST4.03ch06	dundee	SNP	57904893	57904893	.	.	.	ID=solcap_stsnp_c1_3119;Note=type: New OPA;Name=solcap_stsnp_c1_3119
ST4.03ch06	dundee	SNP	57907296	57907296	.	.	.	ID=solcap_stsnp_c1_3118;Note=type: New OPA;Name=solcap_stsnp_c1_3118
ST4.03ch06	dundee	SNP	58258093	58258093	.	.	.	ID=solcap_stsnp_c1_3096;Note=type: New OPA;Name=solcap_stsnp_c1_3096
ST4.03ch06	dundee	SNP	58373079	58373079	.	.	.	ID=solcap_stsnp_c1_3091;Note=type: New OPA;Name=solcap_stsnp_c1_3091
ST4.03ch06	dundee	SNP	58525406	58525406	.	.	.	ID=solcap_stsnp_c1_3085;Note=type: New OPA;Name=solcap_stsnp_c1_3085
ST4.03ch06	dundee	SNP	58634971	58634971	.	.	.	ID=solcap_stsnp_c1_3083;Note=type: New OPA;Name=solcap_stsnp_c1_3083
ST4.03ch06	dundee	SNP	58716841	58716841	.	.	.	ID=solcap_stsnp_c1_3077;Note=type: New OPA;Name=solcap_stsnp_c1_3077
ST4.03ch06	dundee	SNP	58950767	58950767	.	.	.	ID=solcap_stsnp_c1_6955;Note=type: New OPA;Name=solcap_stsnp_c1_6955
ST4.03ch06	dundee	SNP	59108721	59108721	.	.	.	ID=solcap_stsnp_c1_15055;Note=type: New OPA;Name=solcap_stsnp_c1_15055
ST4.03ch06	dundee	SNP	59133831	59133831	.	.	.	ID=solcap_stsnp_c1_15062;Note=type: New OPA;Name=solcap_stsnp_c1_15062
ST4.03ch06	dundee	SNP	59200430	59200430	.	.	.	ID=solcap_stsnp_c1_15054;Note=type: New OPA;Name=solcap_stsnp_c1_15054
ST4.03ch06	dundee	SNP	59262830	59262830	.	.	.	ID=solcap_stsnp_c1_14617;Note=type: New OPA;Name=solcap_stsnp_c1_14617
ST4.03ch06	dundee	SNP	59364521	59364521	.	.	.	ID=solcap_stsnp_c1_13953;Note=type: New OPA;Name=solcap_stsnp_c1_13953
ST4.03ch07	dundee	SNP	205949	205949	.	.	.	ID=solcap_stsnp_c1_15462;Note=type: New OPA;Name=solcap_stsnp_c1_15462
ST4.03ch07	dundee	SNP	376669	376669	.	.	.	ID=solcap_stsnp_c1_13675;Note=type: New OPA;Name=solcap_stsnp_c1_13675
ST4.03ch07	dundee	SNP	385033	385033	.	.	.	ID=solcap_stsnp_c1_13676;Note=type: New OPA;Name=solcap_stsnp_c1_13676
ST4.03ch07	dundee	SNP	568317	568317	.	.	.	ID=solcap_stsnp_c1_13671;Note=type: New OPA;Name=solcap_stsnp_c1_13671
ST4.03ch07	dundee	SNP	588227	588227	.	.	.	ID=solcap_stsnp_c1_11523;Note=type: New OPA;Name=solcap_stsnp_c1_11523
ST4.03ch07	dundee	SNP	865522	865522	.	.	.	ID=solcap_stsnp_c1_11533;Note=type: New OPA;Name=solcap_stsnp_c1_11533
ST4.03ch07	dundee	SNP	973699	973699	.	.	.	ID=solcap_stsnp_c1_15900;Note=type: New OPA;Name=solcap_stsnp_c1_15900
ST4.03ch07	dundee	SNP	1082071	1082071	.	.	.	ID=solcap_stsnp_c1_10824;Note=type: New OPA;Name=solcap_stsnp_c1_10824
ST4.03ch07	dundee	SNP	1145456	1145456	.	.	.	ID=solcap_stsnp_c1_10812;Note=type: New OPA;Name=solcap_stsnp_c1_10812
ST4.03ch07	dundee	SNP	1245120	1245120	.	.	.	ID=solcap_stsnp_c1_10805;Note=type: New OPA;Name=solcap_stsnp_c1_10805
ST4.03ch07	dundee	SNP	1356194	1356194	.	.	.	ID=solcap_stsnp_c1_10835;Note=type: New OPA;Name=solcap_stsnp_c1_10835
ST4.03ch07	dundee	SNP	1499128	1499128	.	.	.	ID=solcap_stsnp_c1_12208;Note=type: New OPA;Name=solcap_stsnp_c1_12208
ST4.03ch07	dundee	SNP	1538690	1538690	.	.	.	ID=solcap_stsnp_c1_12214;Note=type: New OPA;Name=solcap_stsnp_c1_12214
ST4.03ch07	dundee	SNP	1623519	1623519	.	.	.	ID=solcap_stsnp_c1_12193;Note=type: New OPA;Name=solcap_stsnp_c1_12193
ST4.03ch07	dundee	SNP	1758583	1758583	.	.	.	ID=solcap_stsnp_c1_12204;Note=type: New OPA;Name=solcap_stsnp_c1_12204
ST4.03ch07	dundee	SNP	1908011	1908011	.	.	.	ID=solcap_stsnp_c1_13563;Note=type: New OPA;Name=solcap_stsnp_c1_13563
ST4.03ch07	dundee	SNP	2356938	2356938	.	.	.	ID=solcap_stsnp_c1_12915;Note=type: New OPA;Name=solcap_stsnp_c1_12915
ST4.03ch07	dundee	SNP	2496525	2496525	.	.	.	ID=solcap_stsnp_c1_8172;Note=type: New OPA;Name=solcap_stsnp_c1_8172
ST4.03ch07	dundee	SNP	2586450	2586450	.	.	.	ID=solcap_stsnp_c1_8163;Note=type: New OPA;Name=solcap_stsnp_c1_8163
ST4.03ch07	dundee	SNP	3323912	3323912	.	.	.	ID=solcap_stsnp_c1_10998;Note=type: New OPA;Name=solcap_stsnp_c1_10998
ST4.03ch07	dundee	SNP	3477893	3477893	.	.	.	ID=solcap_stsnp_c1_10959;Note=type: New OPA;Name=solcap_stsnp_c1_10959
ST4.03ch07	dundee	SNP	3588118	3588118	.	.	.	ID=solcap_stsnp_c1_10985;Note=type: New OPA;Name=solcap_stsnp_c1_10985
ST4.03ch07	dundee	SNP	3589598	3589598	.	.	.	ID=solcap_stsnp_c1_10986;Note=type: New OPA;Name=solcap_stsnp_c1_10986
ST4.03ch07	dundee	SNP	3894102	3894102	.	.	.	ID=solcap_stsnp_c1_16221;Note=type: New OPA;Name=solcap_stsnp_c1_16221
ST4.03ch07	dundee	SNP	4099302	4099302	.	.	.	ID=solcap_stsnp_c1_13777;Note=type: New OPA;Name=solcap_stsnp_c1_13777
ST4.03ch07	dundee	SNP	4159979	4159979	.	.	.	ID=solcap_stsnp_c1_13776;Note=type: New OPA;Name=solcap_stsnp_c1_13776
ST4.03ch07	dundee	SNP	6026202	6026202	.	.	.	ID=solcap_stsnp_c1_15606;Note=type: New OPA;Name=solcap_stsnp_c1_15606
ST4.03ch07	dundee	SNP	6046109	6046109	.	.	.	ID=solcap_stsnp_c1_11942;Note=type: New OPA;Name=solcap_stsnp_c1_11942
ST4.03ch07	dundee	SNP	6367929	6367929	.	.	.	ID=solcap_stsnp_c1_15484;Note=type: New OPA;Name=solcap_stsnp_c1_15484
ST4.03ch07	dundee	SNP	6466545	6466545	.	.	.	ID=solcap_stsnp_c1_11935;Note=type: New OPA;Name=solcap_stsnp_c1_11935
ST4.03ch07	dundee	SNP	6518741	6518741	.	.	.	ID=solcap_stsnp_c1_11949;Note=type: New OPA;Name=solcap_stsnp_c1_11949
ST4.03ch07	dundee	SNP	7426592	7426592	.	.	.	ID=solcap_stsnp_c1_13594;Note=type: New OPA;Name=solcap_stsnp_c1_13594
ST4.03ch07	dundee	SNP	7679711	7679711	.	.	.	ID=solcap_stsnp_c1_16202;Note=type: New OPA;Name=solcap_stsnp_c1_16202
ST4.03ch07	dundee	SNP	7682419	7682419	.	.	.	ID=solcap_stsnp_c1_16200;Note=type: New OPA;Name=solcap_stsnp_c1_16200
ST4.03ch07	dundee	SNP	9904237	9904237	.	.	.	ID=solcap_stsnp_c1_10847;Note=type: New OPA;Name=solcap_stsnp_c1_10847
ST4.03ch07	dundee	SNP	10500977	10500977	.	.	.	ID=solcap_stsnp_c1_2411;Note=type: New OPA;Name=solcap_stsnp_c1_2411
ST4.03ch07	dundee	SNP	10862221	10862221	.	.	.	ID=solcap_stsnp_c1_2406;Note=type: New OPA;Name=solcap_stsnp_c1_2406
ST4.03ch07	dundee	SNP	10950758	10950758	.	.	.	ID=solcap_stsnp_c1_2409;Note=type: New OPA;Name=solcap_stsnp_c1_2409
ST4.03ch07	dundee	SNP	11022637	11022637	.	.	.	ID=solcap_stsnp_c1_2410;Note=type: New OPA;Name=solcap_stsnp_c1_2410
ST4.03ch07	dundee	SNP	12420585	12420585	.	.	.	ID=solcap_stsnp_c1_15728;Note=type: New OPA;Name=solcap_stsnp_c1_15728
ST4.03ch07	dundee	SNP	15439012	15439012	.	.	.	ID=solcap_stsnp_c1_1495;Note=type: New OPA;Name=solcap_stsnp_c1_1495
ST4.03ch07	dundee	SNP	15671000	15671000	.	.	.	ID=solcap_stsnp_c1_1483;Note=type: New OPA;Name=solcap_stsnp_c1_1483
ST4.03ch07	dundee	SNP	15925854	15925854	.	.	.	ID=solcap_stsnp_c1_1486;Note=type: New OPA;Name=solcap_stsnp_c1_1486
ST4.03ch07	dundee	SNP	16156328	16156328	.	.	.	ID=solcap_stsnp_c1_1491;Note=type: New OPA;Name=solcap_stsnp_c1_1491
ST4.03ch07	dundee	SNP	16785412	16785412	.	.	.	ID=solcap_stsnp_c1_8604;Note=type: New OPA;Name=solcap_stsnp_c1_8604
ST4.03ch07	dundee	SNP	17997229	17997229	.	.	.	ID=solcap_stsnp_c1_3699;Note=type: New OPA;Name=solcap_stsnp_c1_3699
ST4.03ch07	dundee	SNP	18005282	18005282	.	.	.	ID=solcap_stsnp_c1_3698;Note=type: New OPA;Name=solcap_stsnp_c1_3698
ST4.03ch07	dundee	SNP	18912175	18912175	.	.	.	ID=solcap_stsnp_c1_6222;Note=type: New OPA;Name=solcap_stsnp_c1_6222
ST4.03ch07	dundee	SNP	18926772	18926772	.	.	.	ID=solcap_stsnp_c1_6223;Note=type: New OPA;Name=solcap_stsnp_c1_6223
ST4.03ch07	dundee	SNP	23193145	23193145	.	.	.	ID=solcap_stsnp_c1_6523;Note=type: New OPA;Name=solcap_stsnp_c1_6523
ST4.03ch07	dundee	SNP	21317522	21317522	.	.	.	ID=solcap_stsnp_c1_6531;Note=type: New OPA;Name=solcap_stsnp_c1_6531
ST4.03ch07	dundee	SNP	25787967	25787967	.	.	.	ID=solcap_stsnp_c1_2785;Note=type: New OPA;Name=solcap_stsnp_c1_2785
ST4.03ch07	dundee	SNP	26031985	26031985	.	.	.	ID=solcap_stsnp_c1_2784;Note=type: New OPA;Name=solcap_stsnp_c1_2784
ST4.03ch07	dundee	SNP	27179256	27179256	.	.	.	ID=solcap_stsnp_c1_5932;Note=type: New OPA;Name=solcap_stsnp_c1_5932
ST4.03ch07	dundee	SNP	27191808	27191808	.	.	.	ID=solcap_stsnp_c1_5933;Note=type: New OPA;Name=solcap_stsnp_c1_5933
ST4.03ch07	dundee	SNP	31290419	31290419	.	.	.	ID=solcap_stsnp_c1_8893;Note=type: New OPA;Name=solcap_stsnp_c1_8893
ST4.03ch07	dundee	SNP	31437177	31437177	.	.	.	ID=solcap_stsnp_c1_8890;Note=type: New OPA;Name=solcap_stsnp_c1_8890
ST4.03ch07	dundee	SNP	32978314	32978314	.	.	.	ID=solcap_stsnp_c1_2791;Note=type: New OPA;Name=solcap_stsnp_c1_2791
ST4.03ch07	dundee	SNP	33344388	33344388	.	.	.	ID=solcap_stsnp_c1_2795;Note=type: New OPA;Name=solcap_stsnp_c1_2795
ST4.03ch07	dundee	SNP	34523722	34523722	.	.	.	ID=solcap_stsnp_c1_2670;Note=type: New OPA;Name=solcap_stsnp_c1_2670
ST4.03ch07	dundee	SNP	34754163	34754163	.	.	.	ID=solcap_stsnp_c1_2672;Note=type: New OPA;Name=solcap_stsnp_c1_2672
ST4.03ch07	dundee	SNP	35452814	35452814	.	.	.	ID=solcap_stsnp_c1_511;Note=type: New OPA;Name=solcap_stsnp_c1_511
ST4.03ch07	dundee	SNP	35757925	35757925	.	.	.	ID=solcap_stsnp_c1_513;Note=type: New OPA;Name=solcap_stsnp_c1_513
ST4.03ch07	dundee	SNP	36868686	36868686	.	.	.	ID=solcap_stsnp_c1_480;Note=type: New OPA;Name=solcap_stsnp_c1_480
ST4.03ch07	dundee	SNP	37073087	37073087	.	.	.	ID=solcap_stsnp_c1_486;Note=type: New OPA;Name=solcap_stsnp_c1_486
ST4.03ch07	dundee	SNP	37158088	37158088	.	.	.	ID=solcap_stsnp_c1_494;Note=type: New OPA;Name=solcap_stsnp_c1_494
ST4.03ch07	dundee	SNP	37222437	37222437	.	.	.	ID=solcap_stsnp_c1_499;Note=type: New OPA;Name=solcap_stsnp_c1_499
ST4.03ch07	dundee	SNP	37454836	37454836	.	.	.	ID=solcap_stsnp_c1_504;Note=type: New OPA;Name=solcap_stsnp_c1_504
ST4.03ch07	dundee	SNP	37518296	37518296	.	.	.	ID=solcap_stsnp_c1_16546;Note=type: New OPA;Name=solcap_stsnp_c1_16546
ST4.03ch07	dundee	SNP	37620993	37620993	.	.	.	ID=solcap_stsnp_c1_4484;Note=type: New OPA;Name=solcap_stsnp_c1_4484
ST4.03ch07	dundee	SNP	38060656	38060656	.	.	.	ID=solcap_stsnp_c1_4465;Note=type: New OPA;Name=solcap_stsnp_c1_4465
ST4.03ch07	dundee	SNP	38208555	38208555	.	.	.	ID=solcap_stsnp_c1_4469;Note=type: New OPA;Name=solcap_stsnp_c1_4469
ST4.03ch07	dundee	SNP	38266672	38266672	.	.	.	ID=solcap_stsnp_c1_4477;Note=type: New OPA;Name=solcap_stsnp_c1_4477
ST4.03ch07	dundee	SNP	38548369	38548369	.	.	.	ID=solcap_stsnp_c1_4485;Note=type: New OPA;Name=solcap_stsnp_c1_4485
ST4.03ch07	dundee	SNP	38879205	38879205	.	.	.	ID=solcap_stsnp_c1_1547;Note=type: New OPA;Name=solcap_stsnp_c1_1547
ST4.03ch07	dundee	SNP	39088804	39088804	.	.	.	ID=solcap_stsnp_c1_1525;Note=type: New OPA;Name=solcap_stsnp_c1_1525
ST4.03ch07	dundee	SNP	39303136	39303136	.	.	.	ID=solcap_stsnp_c1_1533;Note=type: New OPA;Name=solcap_stsnp_c1_1533
ST4.03ch07	dundee	SNP	40014790	40014790	.	.	.	ID=solcap_stsnp_c1_15703;Note=type: New OPA;Name=solcap_stsnp_c1_15703
ST4.03ch07	dundee	SNP	40613506	40613506	.	.	.	ID=solcap_stsnp_c1_3144;Note=type: New OPA;Name=solcap_stsnp_c1_3144
ST4.03ch07	dundee	SNP	40689744	40689744	.	.	.	ID=solcap_stsnp_c1_3146;Note=type: New OPA;Name=solcap_stsnp_c1_3146
ST4.03ch07	dundee	SNP	40927592	40927592	.	.	.	ID=solcap_stsnp_c1_3153;Note=type: New OPA;Name=solcap_stsnp_c1_3153
ST4.03ch07	dundee	SNP	41024627	41024627	.	.	.	ID=solcap_stsnp_c1_3157;Note=type: New OPA;Name=solcap_stsnp_c1_3157
ST4.03ch07	dundee	SNP	41144119	41144119	.	.	.	ID=solcap_stsnp_c1_3164;Note=type: New OPA;Name=solcap_stsnp_c1_3164
ST4.03ch07	dundee	SNP	41535900	41535900	.	.	.	ID=solcap_stsnp_c1_14131;Note=type: New OPA;Name=solcap_stsnp_c1_14131
ST4.03ch07	dundee	SNP	41721163	41721163	.	.	.	ID=solcap_stsnp_c1_7515;Note=type: New OPA;Name=solcap_stsnp_c1_7515
ST4.03ch07	dundee	SNP	41886603	41886603	.	.	.	ID=solcap_stsnp_c1_7505;Note=type: New OPA;Name=solcap_stsnp_c1_7505
ST4.03ch07	dundee	SNP	42486602	42486602	.	.	.	ID=solcap_stsnp_c1_14948;Note=type: New OPA;Name=solcap_stsnp_c1_14948
ST4.03ch07	dundee	SNP	42634522	42634522	.	.	.	ID=solcap_stsnp_c1_7399;Note=type: New OPA;Name=solcap_stsnp_c1_7399
ST4.03ch07	dundee	SNP	42672779	42672779	.	.	.	ID=solcap_stsnp_c1_7378;Note=type: New OPA;Name=solcap_stsnp_c1_7378
ST4.03ch07	dundee	SNP	42742612	42742612	.	.	.	ID=solcap_stsnp_c1_7409;Note=type: New OPA;Name=solcap_stsnp_c1_7409
ST4.03ch07	dundee	SNP	43182027	43182027	.	.	.	ID=solcap_stsnp_c1_5110;Note=type: New OPA;Name=solcap_stsnp_c1_5110
ST4.03ch07	dundee	SNP	43276505	43276505	.	.	.	ID=solcap_stsnp_c1_5121;Note=type: New OPA;Name=solcap_stsnp_c1_5121
ST4.03ch07	dundee	SNP	43318942	43318942	.	.	.	ID=solcap_stsnp_c1_5126;Note=type: New OPA;Name=solcap_stsnp_c1_5126
ST4.03ch07	dundee	SNP	43492170	43492170	.	.	.	ID=solcap_stsnp_c1_5137;Note=type: New OPA;Name=solcap_stsnp_c1_5137
ST4.03ch07	dundee	SNP	43574128	43574128	.	.	.	ID=solcap_stsnp_c1_5143;Note=type: New OPA;Name=solcap_stsnp_c1_5143
ST4.03ch07	dundee	SNP	43719067	43719067	.	.	.	ID=solcap_stsnp_c1_16196;Note=type: New OPA;Name=solcap_stsnp_c1_16196
ST4.03ch07	dundee	SNP	44288776	44288776	.	.	.	ID=solcap_stsnp_c1_11478;Note=type: New OPA;Name=solcap_stsnp_c1_11478
ST4.03ch07	dundee	SNP	44417406	44417406	.	.	.	ID=solcap_stsnp_c1_11480;Note=type: New OPA;Name=solcap_stsnp_c1_11480
ST4.03ch07	dundee	SNP	44500174	44500174	.	.	.	ID=solcap_stsnp_c1_12975;Note=type: New OPA;Name=solcap_stsnp_c1_12975
ST4.03ch07	dundee	SNP	45145834	45145834	.	.	.	ID=solcap_stsnp_c1_10020;Note=type: New OPA;Name=solcap_stsnp_c1_10020
ST4.03ch07	dundee	SNP	45239915	45239915	.	.	.	ID=solcap_stsnp_c1_10001;Note=type: New OPA;Name=solcap_stsnp_c1_10001
ST4.03ch07	dundee	SNP	45521355	45521355	.	.	.	ID=solcap_stsnp_c1_10037;Note=type: New OPA;Name=solcap_stsnp_c1_10037
ST4.03ch07	dundee	SNP	45804982	45804982	.	.	.	ID=solcap_stsnp_c1_13486;Note=type: New OPA;Name=solcap_stsnp_c1_13486
ST4.03ch07	dundee	SNP	45834535	45834535	.	.	.	ID=solcap_stsnp_c1_13484;Note=type: New OPA;Name=solcap_stsnp_c1_13484
ST4.03ch07	dundee	SNP	46943587	46943587	.	.	.	ID=solcap_stsnp_c1_13385;Note=type: New OPA;Name=solcap_stsnp_c1_13385
ST4.03ch07	dundee	SNP	47159669	47159669	.	.	.	ID=solcap_stsnp_c1_7994;Note=type: New OPA;Name=solcap_stsnp_c1_7994
ST4.03ch07	dundee	SNP	47557387	47557387	.	.	.	ID=solcap_stsnp_c1_7986;Note=type: New OPA;Name=solcap_stsnp_c1_7986
ST4.03ch07	dundee	SNP	47635368	47635368	.	.	.	ID=solcap_stsnp_c1_7988;Note=type: New OPA;Name=solcap_stsnp_c1_7988
ST4.03ch07	dundee	SNP	48680092	48680092	.	.	.	ID=solcap_stsnp_c1_6249;Note=type: New OPA;Name=solcap_stsnp_c1_6249
ST4.03ch07	dundee	SNP	48709722	48709722	.	.	.	ID=solcap_stsnp_c1_6244;Note=type: New OPA;Name=solcap_stsnp_c1_6244
ST4.03ch07	dundee	SNP	49327283	49327283	.	.	.	ID=solcap_stsnp_c1_6251;Note=type: New OPA;Name=solcap_stsnp_c1_6251
ST4.03ch07	dundee	SNP	49372972	49372972	.	.	.	ID=solcap_stsnp_c1_6233;Note=type: New OPA;Name=solcap_stsnp_c1_6233
ST4.03ch07	dundee	SNP	49665986	49665986	.	.	.	ID=solcap_stsnp_c1_10457;Note=type: New OPA;Name=solcap_stsnp_c1_10457
ST4.03ch07	dundee	SNP	50092192	50092192	.	.	.	ID=solcap_stsnp_c1_8158;Note=type: New OPA;Name=solcap_stsnp_c1_8158
ST4.03ch07	dundee	SNP	50385732	50385732	.	.	.	ID=solcap_stsnp_c1_8145;Note=type: New OPA;Name=solcap_stsnp_c1_8145
ST4.03ch07	dundee	SNP	50879779	50879779	.	.	.	ID=solcap_stsnp_c1_9928;Note=type: New OPA;Name=solcap_stsnp_c1_9928
ST4.03ch07	dundee	SNP	50924037	50924037	.	.	.	ID=solcap_stsnp_c1_9876;Note=type: New OPA;Name=solcap_stsnp_c1_9876
ST4.03ch07	dundee	SNP	51072311	51072311	.	.	.	ID=solcap_stsnp_c1_9894;Note=type: New OPA;Name=solcap_stsnp_c1_9894
ST4.03ch07	dundee	SNP	51186514	51186514	.	.	.	ID=solcap_stsnp_c1_9909;Note=type: New OPA;Name=solcap_stsnp_c1_9909
ST4.03ch07	dundee	SNP	51238927	51238927	.	.	.	ID=solcap_stsnp_c1_9919;Note=type: New OPA;Name=solcap_stsnp_c1_9919
ST4.03ch07	dundee	SNP	51453513	51453513	.	.	.	ID=solcap_stsnp_c1_8709;Note=type: New OPA;Name=solcap_stsnp_c1_8709
ST4.03ch07	dundee	SNP	51525589	51525589	.	.	.	ID=solcap_stsnp_c1_8687;Note=type: New OPA;Name=solcap_stsnp_c1_8687
ST4.03ch07	dundee	SNP	51752651	51752651	.	.	.	ID=solcap_stsnp_c1_8697;Note=type: New OPA;Name=solcap_stsnp_c1_8697
ST4.03ch07	dundee	SNP	51755737	51755737	.	.	.	ID=solcap_stsnp_c1_8701;Note=type: New OPA;Name=solcap_stsnp_c1_8701
ST4.03ch07	dundee	SNP	51997428	51997428	.	.	.	ID=solcap_stsnp_c1_8704;Note=type: New OPA;Name=solcap_stsnp_c1_8704
ST4.03ch07	dundee	SNP	52194817	52194817	.	.	.	ID=solcap_stsnp_c1_12605;Note=type: New OPA;Name=solcap_stsnp_c1_12605
ST4.03ch07	dundee	SNP	52234003	52234003	.	.	.	ID=solcap_stsnp_c1_12598;Note=type: New OPA;Name=solcap_stsnp_c1_12598
ST4.03ch07	dundee	SNP	52348577	52348577	.	.	.	ID=solcap_stsnp_c1_12602;Note=type: New OPA;Name=solcap_stsnp_c1_12602
ST4.03ch07	dundee	SNP	52430467	52430467	.	.	.	ID=solcap_stsnp_c1_15837;Note=type: New OPA;Name=solcap_stsnp_c1_15837
ST4.03ch07	dundee	SNP	52540053	52540053	.	.	.	ID=solcap_stsnp_c1_4067;Note=type: New OPA;Name=solcap_stsnp_c1_4067
ST4.03ch07	dundee	SNP	52733803	52733803	.	.	.	ID=solcap_stsnp_c1_4039;Note=type: New OPA;Name=solcap_stsnp_c1_4039
ST4.03ch07	dundee	SNP	52826938	52826938	.	.	.	ID=solcap_stsnp_c1_4045;Note=type: New OPA;Name=solcap_stsnp_c1_4045
ST4.03ch07	dundee	SNP	52944580	52944580	.	.	.	ID=solcap_stsnp_c1_4051;Note=type: New OPA;Name=solcap_stsnp_c1_4051
ST4.03ch07	dundee	SNP	53596895	53596895	.	.	.	ID=solcap_stsnp_c1_15079;Note=type: New OPA;Name=solcap_stsnp_c1_15079
ST4.03ch07	dundee	SNP	53679907	53679907	.	.	.	ID=solcap_stsnp_c1_5457;Note=type: New OPA;Name=solcap_stsnp_c1_5457
ST4.03ch07	dundee	SNP	54844676	54844676	.	.	.	ID=solcap_stsnp_c1_5968;Note=type: New OPA;Name=solcap_stsnp_c1_5968
ST4.03ch07	dundee	SNP	54900295	54900295	.	.	.	ID=solcap_stsnp_c1_16739;Note=type: New OPA;Name=solcap_stsnp_c1_16739
ST4.03ch07	dundee	SNP	54986992	54986992	.	.	.	ID=solcap_stsnp_c1_5971;Note=type: New OPA;Name=solcap_stsnp_c1_5971
ST4.03ch07	dundee	SNP	55079926	55079926	.	.	.	ID=solcap_stsnp_c1_5976;Note=type: New OPA;Name=solcap_stsnp_c1_5976
ST4.03ch07	dundee	SNP	55141761	55141761	.	.	.	ID=solcap_stsnp_c1_5986;Note=type: New OPA;Name=solcap_stsnp_c1_5986
ST4.03ch07	dundee	SNP	55754417	55754417	.	.	.	ID=solcap_stsnp_c1_8815;Note=type: New OPA;Name=solcap_stsnp_c1_8815
ST4.03ch07	dundee	SNP	55855903	55855903	.	.	.	ID=solcap_stsnp_c1_8821;Note=type: New OPA;Name=solcap_stsnp_c1_8821
ST4.03ch07	dundee	SNP	55990361	55990361	.	.	.	ID=solcap_stsnp_c1_8828;Note=type: New OPA;Name=solcap_stsnp_c1_8828
ST4.03ch07	dundee	SNP	56504931	56504931	.	.	.	ID=solcap_stsnp_c1_9952;Note=type: New OPA;Name=solcap_stsnp_c1_9952
ST4.03ch07	dundee	SNP	56729237	56729237	.	.	.	ID=solcap_stsnp_c1_15788;Note=type: New OPA;Name=solcap_stsnp_c1_15788
ST4.03ch08	dundee	SNP	220082	220082	.	.	.	ID=solcap_stsnp_c1_8838;Note=type: New OPA;Name=solcap_stsnp_c1_8838
ST4.03ch08	dundee	SNP	513465	513465	.	.	.	ID=solcap_stsnp_c1_8854;Note=type: New OPA;Name=solcap_stsnp_c1_8854
ST4.03ch08	dundee	SNP	701676	701676	.	.	.	ID=solcap_stsnp_c1_15235;Note=type: New OPA;Name=solcap_stsnp_c1_15235
ST4.03ch08	dundee	SNP	962724	962724	.	.	.	ID=solcap_stsnp_c1_9790;Note=type: New OPA;Name=solcap_stsnp_c1_9790
ST4.03ch08	dundee	SNP	1067135	1067135	.	.	.	ID=solcap_stsnp_c1_9779;Note=type: New OPA;Name=solcap_stsnp_c1_9779
ST4.03ch08	dundee	SNP	1179075	1179075	.	.	.	ID=solcap_stsnp_c1_9783;Note=type: New OPA;Name=solcap_stsnp_c1_9783
ST4.03ch08	dundee	SNP	1284549	1284549	.	.	.	ID=solcap_stsnp_c1_9787;Note=type: New OPA;Name=solcap_stsnp_c1_9787
ST4.03ch08	dundee	SNP	2163693	2163693	.	.	.	ID=solcap_stsnp_c1_8509;Note=type: New OPA;Name=solcap_stsnp_c1_8509
ST4.03ch08	dundee	SNP	2365709	2365709	.	.	.	ID=solcap_stsnp_c1_8516;Note=type: New OPA;Name=solcap_stsnp_c1_8516
ST4.03ch08	dundee	SNP	2560333	2560333	.	.	.	ID=solcap_stsnp_c1_16579;Note=type: New OPA;Name=solcap_stsnp_c1_16579
ST4.03ch08	dundee	SNP	2693584	2693584	.	.	.	ID=solcap_stsnp_c1_14884;Note=type: New OPA;Name=solcap_stsnp_c1_14884
ST4.03ch08	dundee	SNP	3575848	3575848	.	.	.	ID=solcap_stsnp_c1_7740;Note=type: New OPA;Name=solcap_stsnp_c1_7740
ST4.03ch08	dundee	SNP	3773576	3773576	.	.	.	ID=solcap_stsnp_c1_10248;Note=type: New OPA;Name=solcap_stsnp_c1_10248
ST4.03ch08	dundee	SNP	3842346	3842346	.	.	.	ID=solcap_stsnp_c1_10241;Note=type: New OPA;Name=solcap_stsnp_c1_10241
ST4.03ch08	dundee	SNP	4019317	4019317	.	.	.	ID=solcap_stsnp_c1_10230;Note=type: New OPA;Name=solcap_stsnp_c1_10230
ST4.03ch08	dundee	SNP	4213085	4213085	.	.	.	ID=solcap_stsnp_c1_10238;Note=type: New OPA;Name=solcap_stsnp_c1_10238
ST4.03ch08	dundee	SNP	4456432	4456432	.	.	.	ID=solcap_stsnp_c1_15260;Note=type: New OPA;Name=solcap_stsnp_c1_15260
ST4.03ch08	dundee	SNP	4765624	4765624	.	.	.	ID=solcap_stsnp_c1_9107;Note=type: New OPA;Name=solcap_stsnp_c1_9107
ST4.03ch08	dundee	SNP	5440524	5440524	.	.	.	ID=solcap_stsnp_c1_8374;Note=type: New OPA;Name=solcap_stsnp_c1_8374
ST4.03ch08	dundee	SNP	5482413	5482413	.	.	.	ID=solcap_stsnp_c1_8381;Note=type: New OPA;Name=solcap_stsnp_c1_8381
ST4.03ch08	dundee	SNP	5810262	5810262	.	.	.	ID=solcap_stsnp_c1_8380;Note=type: New OPA;Name=solcap_stsnp_c1_8380
ST4.03ch08	dundee	SNP	6659364	6659364	.	.	.	ID=solcap_stsnp_c1_13230;Note=type: New OPA;Name=solcap_stsnp_c1_13230
ST4.03ch08	dundee	SNP	7440493	7440493	.	.	.	ID=solcap_stsnp_c1_15451;Note=type: New OPA;Name=solcap_stsnp_c1_15451
ST4.03ch08	dundee	SNP	7796733	7796733	.	.	.	ID=solcap_stsnp_c1_14167;Note=type: New OPA;Name=solcap_stsnp_c1_14167
ST4.03ch08	dundee	SNP	7847311	7847311	.	.	.	ID=solcap_stsnp_c1_14173;Note=type: New OPA;Name=solcap_stsnp_c1_14173
ST4.03ch08	dundee	SNP	8071848	8071848	.	.	.	ID=solcap_stsnp_c1_6209;Note=type: New OPA;Name=solcap_stsnp_c1_6209
ST4.03ch08	dundee	SNP	8096507	8096507	.	.	.	ID=solcap_stsnp_c1_6208;Note=type: New OPA;Name=solcap_stsnp_c1_6208
ST4.03ch08	dundee	SNP	9226857	9226857	.	.	.	ID=solcap_stsnp_c1_5713;Note=type: New OPA;Name=solcap_stsnp_c1_5713
ST4.03ch08	dundee	SNP	9609799	9609799	.	.	.	ID=solcap_stsnp_c1_5714;Note=type: New OPA;Name=solcap_stsnp_c1_5714
ST4.03ch08	dundee	SNP	13213033	13213033	.	.	.	ID=solcap_stsnp_c1_2687;Note=type: New OPA;Name=solcap_stsnp_c1_2687
ST4.03ch08	dundee	SNP	16000366	16000366	.	.	.	ID=solcap_stsnp_c1_10220;Note=type: New OPA;Name=solcap_stsnp_c1_10220
ST4.03ch08	dundee	SNP	17830952	17830952	.	.	.	ID=solcap_stsnp_c1_521;Note=type: New OPA;Name=solcap_stsnp_c1_521
ST4.03ch08	dundee	SNP	19828082	19828082	.	.	.	ID=solcap_stsnp_c1_6258;Note=type: New OPA;Name=solcap_stsnp_c1_6258
ST4.03ch08	dundee	SNP	19834484	19834484	.	.	.	ID=solcap_stsnp_c1_6256;Note=type: New OPA;Name=solcap_stsnp_c1_6256
ST4.03ch08	dundee	SNP	20584401	20584401	.	.	.	ID=solcap_stsnp_c1_6262;Note=type: New OPA;Name=solcap_stsnp_c1_6262
ST4.03ch08	dundee	SNP	21573175	21573175	.	.	.	ID=solcap_stsnp_c1_842;Note=type: New OPA;Name=solcap_stsnp_c1_842
ST4.03ch08	dundee	SNP	29813852	29813852	.	.	.	ID=solcap_stsnp_c1_6138;Note=type: New OPA;Name=solcap_stsnp_c1_6138
ST4.03ch08	dundee	SNP	29876786	29876786	.	.	.	ID=solcap_stsnp_c1_6142;Note=type: New OPA;Name=solcap_stsnp_c1_6142
ST4.03ch08	dundee	SNP	30362485	30362485	.	.	.	ID=solcap_stsnp_c1_14174;Note=type: New OPA;Name=solcap_stsnp_c1_14174
ST4.03ch08	dundee	SNP	32239155	32239155	.	.	.	ID=solcap_stsnp_c1_9167;Note=type: New OPA;Name=solcap_stsnp_c1_9167
ST4.03ch08	dundee	SNP	32311659	32311659	.	.	.	ID=solcap_stsnp_c1_9171;Note=type: New OPA;Name=solcap_stsnp_c1_9171
ST4.03ch08	dundee	SNP	32474361	32474361	.	.	.	ID=solcap_stsnp_c1_9179;Note=type: New OPA;Name=solcap_stsnp_c1_9179
ST4.03ch08	dundee	SNP	32475565	32475565	.	.	.	ID=solcap_stsnp_c1_9180;Note=type: New OPA;Name=solcap_stsnp_c1_9180
ST4.03ch08	dundee	SNP	33614076	33614076	.	.	.	ID=solcap_stsnp_c1_10097;Note=type: New OPA;Name=solcap_stsnp_c1_10097
ST4.03ch08	dundee	SNP	34577448	34577448	.	.	.	ID=solcap_stsnp_c1_9824;Note=type: New OPA;Name=solcap_stsnp_c1_9824
ST4.03ch08	dundee	SNP	34744066	34744066	.	.	.	ID=solcap_stsnp_c1_9821;Note=type: New OPA;Name=solcap_stsnp_c1_9821
ST4.03ch08	dundee	SNP	34820738	34820738	.	.	.	ID=solcap_stsnp_c1_16049;Note=type: New OPA;Name=solcap_stsnp_c1_16049
ST4.03ch08	dundee	SNP	35379060	35379060	.	.	.	ID=solcap_stsnp_c1_11719;Note=type: New OPA;Name=solcap_stsnp_c1_11719
ST4.03ch08	dundee	SNP	35418204	35418204	.	.	.	ID=solcap_stsnp_c1_11720;Note=type: New OPA;Name=solcap_stsnp_c1_11720
ST4.03ch08	dundee	SNP	35651559	35651559	.	.	.	ID=solcap_stsnp_c1_14540;Note=type: New OPA;Name=solcap_stsnp_c1_14540
ST4.03ch08	dundee	SNP	36919261	36919261	.	.	.	ID=solcap_stsnp_c1_16048;Note=type: New OPA;Name=solcap_stsnp_c1_16048
ST4.03ch08	dundee	SNP	36921703	36921703	.	.	.	ID=solcap_stsnp_c1_16044;Note=type: New OPA;Name=solcap_stsnp_c1_16044
ST4.03ch08	dundee	SNP	37244716	37244716	.	.	.	ID=solcap_stsnp_c1_841;Note=type: New OPA;Name=solcap_stsnp_c1_841
ST4.03ch08	dundee	SNP	37290682	37290682	.	.	.	ID=solcap_stsnp_c1_16666;Note=type: New OPA;Name=solcap_stsnp_c1_16666
ST4.03ch08	dundee	SNP	37378759	37378759	.	.	.	ID=solcap_stsnp_c1_837;Note=type: New OPA;Name=solcap_stsnp_c1_837
ST4.03ch08	dundee	SNP	37469946	37469946	.	.	.	ID=solcap_stsnp_c1_823;Note=type: New OPA;Name=solcap_stsnp_c1_823
ST4.03ch08	dundee	SNP	37520142	37520142	.	.	.	ID=solcap_stsnp_c1_818;Note=type: New OPA;Name=solcap_stsnp_c1_818
ST4.03ch08	dundee	SNP	37702847	37702847	.	.	.	ID=solcap_stsnp_c1_809;Note=type: New OPA;Name=solcap_stsnp_c1_809
ST4.03ch08	dundee	SNP	38729185	38729185	.	.	.	ID=solcap_stsnp_c1_9665;Note=type: New OPA;Name=solcap_stsnp_c1_9665
ST4.03ch08	dundee	SNP	39263197	39263197	.	.	.	ID=solcap_stsnp_c1_13586;Note=type: New OPA;Name=solcap_stsnp_c1_13586
ST4.03ch08	dundee	SNP	39686802	39686802	.	.	.	ID=solcap_stsnp_c1_13040;Note=type: New OPA;Name=solcap_stsnp_c1_13040
ST4.03ch08	dundee	SNP	39695649	39695649	.	.	.	ID=solcap_stsnp_c1_13038;Note=type: New OPA;Name=solcap_stsnp_c1_13038
ST4.03ch08	dundee	SNP	39999158	39999158	.	.	.	ID=solcap_stsnp_c1_15046;Note=type: New OPA;Name=solcap_stsnp_c1_15046
ST4.03ch08	dundee	SNP	40060217	40060217	.	.	.	ID=solcap_stsnp_c1_14109;Note=type: New OPA;Name=solcap_stsnp_c1_14109
ST4.03ch08	dundee	SNP	40755242	40755242	.	.	.	ID=solcap_stsnp_c1_9984;Note=type: New OPA;Name=solcap_stsnp_c1_9984
ST4.03ch08	dundee	SNP	40790223	40790223	.	.	.	ID=solcap_stsnp_c1_9982;Note=type: New OPA;Name=solcap_stsnp_c1_9982
ST4.03ch08	dundee	SNP	41635071	41635071	.	.	.	ID=solcap_stsnp_c1_12166;Note=type: New OPA;Name=solcap_stsnp_c1_12166
ST4.03ch08	dundee	SNP	42305503	42305503	.	.	.	ID=solcap_stsnp_c1_11562;Note=type: New OPA;Name=solcap_stsnp_c1_11562
ST4.03ch08	dundee	SNP	42392321	42392321	.	.	.	ID=solcap_stsnp_c1_11561;Note=type: New OPA;Name=solcap_stsnp_c1_11561
ST4.03ch08	dundee	SNP	43364866	43364866	.	.	.	ID=solcap_stsnp_c1_6029;Note=type: New OPA;Name=solcap_stsnp_c1_6029
ST4.03ch08	dundee	SNP	44800261	44800261	.	.	.	ID=solcap_stsnp_c1_5104;Note=type: New OPA;Name=solcap_stsnp_c1_5104
ST4.03ch08	dundee	SNP	45129530	45129530	.	.	.	ID=solcap_stsnp_c1_5097;Note=type: New OPA;Name=solcap_stsnp_c1_5097
ST4.03ch08	dundee	SNP	45264835	45264835	.	.	.	ID=solcap_stsnp_c1_5094;Note=type: New OPA;Name=solcap_stsnp_c1_5094
ST4.03ch08	dundee	SNP	46017223	46017223	.	.	.	ID=solcap_stsnp_c1_14760;Note=type: New OPA;Name=solcap_stsnp_c1_14760
ST4.03ch08	dundee	SNP	46805902	46805902	.	.	.	ID=solcap_stsnp_c1_15414;Note=type: New OPA;Name=solcap_stsnp_c1_15414
ST4.03ch08	dundee	SNP	48181310	48181310	.	.	.	ID=solcap_stsnp_c1_8769;Note=type: New OPA;Name=solcap_stsnp_c1_8769
ST4.03ch08	dundee	SNP	48236293	48236293	.	.	.	ID=solcap_stsnp_c1_8772;Note=type: New OPA;Name=solcap_stsnp_c1_8772
ST4.03ch08	dundee	SNP	48626293	48626293	.	.	.	ID=solcap_stsnp_c1_8779;Note=type: New OPA;Name=solcap_stsnp_c1_8779
ST4.03ch08	dundee	SNP	48805467	48805467	.	.	.	ID=solcap_stsnp_c1_14567;Note=type: New OPA;Name=solcap_stsnp_c1_14567
ST4.03ch08	dundee	SNP	48914594	48914594	.	.	.	ID=solcap_stsnp_c1_2614;Note=type: New OPA;Name=solcap_stsnp_c1_2614
ST4.03ch08	dundee	SNP	49062127	49062127	.	.	.	ID=solcap_stsnp_c1_13101;Note=type: New OPA;Name=solcap_stsnp_c1_13101
ST4.03ch08	dundee	SNP	49071785	49071785	.	.	.	ID=solcap_stsnp_c1_13117;Note=type: New OPA;Name=solcap_stsnp_c1_13117
ST4.03ch08	dundee	SNP	49240884	49240884	.	.	.	ID=solcap_stsnp_c1_13094;Note=type: New OPA;Name=solcap_stsnp_c1_13094
ST4.03ch08	dundee	SNP	49396213	49396213	.	.	.	ID=solcap_stsnp_c1_15031;Note=type: New OPA;Name=solcap_stsnp_c1_15031
ST4.03ch08	dundee	SNP	49397237	49397237	.	.	.	ID=solcap_stsnp_c1_15030;Note=type: New OPA;Name=solcap_stsnp_c1_15030
ST4.03ch08	dundee	SNP	49621793	49621793	.	.	.	ID=solcap_stsnp_c1_15683;Note=type: New OPA;Name=solcap_stsnp_c1_15683
ST4.03ch08	dundee	SNP	50265502	50265502	.	.	.	ID=solcap_stsnp_c1_10403;Note=type: New OPA;Name=solcap_stsnp_c1_10403
ST4.03ch08	dundee	SNP	50303406	50303406	.	.	.	ID=solcap_stsnp_c1_10398;Note=type: New OPA;Name=solcap_stsnp_c1_10398
ST4.03ch08	dundee	SNP	50631121	50631121	.	.	.	ID=solcap_stsnp_c1_13583;Note=type: New OPA;Name=solcap_stsnp_c1_13583
ST4.03ch08	dundee	SNP	51030530	51030530	.	.	.	ID=solcap_stsnp_c1_10943;Note=type: New OPA;Name=solcap_stsnp_c1_10943
ST4.03ch08	dundee	SNP	51058092	51058092	.	.	.	ID=solcap_stsnp_c1_10944;Note=type: New OPA;Name=solcap_stsnp_c1_10944
ST4.03ch08	dundee	SNP	51373523	51373523	.	.	.	ID=solcap_stsnp_c1_14338;Note=type: New OPA;Name=solcap_stsnp_c1_14338
ST4.03ch08	dundee	SNP	51451864	51451864	.	.	.	ID=solcap_stsnp_c1_14342;Note=type: New OPA;Name=solcap_stsnp_c1_14342
ST4.03ch08	dundee	SNP	52288262	52288262	.	.	.	ID=solcap_stsnp_c1_6053;Note=type: New OPA;Name=solcap_stsnp_c1_6053
ST4.03ch08	dundee	SNP	52373966	52373966	.	.	.	ID=solcap_stsnp_c1_6049;Note=type: New OPA;Name=solcap_stsnp_c1_6049
ST4.03ch08	dundee	SNP	52539231	52539231	.	.	.	ID=solcap_stsnp_c1_6047;Note=type: New OPA;Name=solcap_stsnp_c1_6047
ST4.03ch08	dundee	SNP	52576345	52576345	.	.	.	ID=solcap_stsnp_c1_6046;Note=type: New OPA;Name=solcap_stsnp_c1_6046
ST4.03ch08	dundee	SNP	52797541	52797541	.	.	.	ID=solcap_stsnp_c1_6067;Note=type: New OPA;Name=solcap_stsnp_c1_6067
ST4.03ch08	dundee	SNP	53250100	53250100	.	.	.	ID=solcap_stsnp_c1_10384;Note=type: New OPA;Name=solcap_stsnp_c1_10384
ST4.03ch08	dundee	SNP	53412888	53412888	.	.	.	ID=solcap_stsnp_c1_10387;Note=type: New OPA;Name=solcap_stsnp_c1_10387
ST4.03ch08	dundee	SNP	53712740	53712740	.	.	.	ID=solcap_stsnp_c1_16188;Note=type: New OPA;Name=solcap_stsnp_c1_16188
ST4.03ch08	dundee	SNP	53823572	53823572	.	.	.	ID=solcap_stsnp_c1_8296;Note=type: New OPA;Name=solcap_stsnp_c1_8296
ST4.03ch08	dundee	SNP	54029297	54029297	.	.	.	ID=solcap_stsnp_c1_8277;Note=type: New OPA;Name=solcap_stsnp_c1_8277
ST4.03ch08	dundee	SNP	54101688	54101688	.	.	.	ID=solcap_stsnp_c1_8253;Note=type: New OPA;Name=solcap_stsnp_c1_8253
ST4.03ch08	dundee	SNP	54193141	54193141	.	.	.	ID=solcap_stsnp_c1_8235;Note=type: New OPA;Name=solcap_stsnp_c1_8235
ST4.03ch08	dundee	SNP	54250857	54250857	.	.	.	ID=solcap_stsnp_c1_8226;Note=type: New OPA;Name=solcap_stsnp_c1_8226
ST4.03ch08	dundee	SNP	54357787	54357787	.	.	.	ID=solcap_stsnp_c1_8237;Note=type: New OPA;Name=solcap_stsnp_c1_8237
ST4.03ch08	dundee	SNP	54454507	54454507	.	.	.	ID=solcap_stsnp_c1_16495;Note=type: New OPA;Name=solcap_stsnp_c1_16495
ST4.03ch08	dundee	SNP	54595274	54595274	.	.	.	ID=solcap_stsnp_c1_15776;Note=type: New OPA;Name=solcap_stsnp_c1_15776
ST4.03ch08	dundee	SNP	54677813	54677813	.	.	.	ID=solcap_stsnp_c1_5578;Note=type: New OPA;Name=solcap_stsnp_c1_5578
ST4.03ch08	dundee	SNP	54751329	54751329	.	.	.	ID=solcap_stsnp_c1_5485;Note=type: New OPA;Name=solcap_stsnp_c1_5485
ST4.03ch08	dundee	SNP	54850467	54850467	.	.	.	ID=solcap_stsnp_c1_5509;Note=type: New OPA;Name=solcap_stsnp_c1_5509
ST4.03ch08	dundee	SNP	54936660	54936660	.	.	.	ID=solcap_stsnp_c1_5532;Note=type: New OPA;Name=solcap_stsnp_c1_5532
ST4.03ch08	dundee	SNP	55038245	55038245	.	.	.	ID=solcap_stsnp_c1_5555;Note=type: New OPA;Name=solcap_stsnp_c1_5555
ST4.03ch08	dundee	SNP	55129787	55129787	.	.	.	ID=solcap_stsnp_c1_5564;Note=type: New OPA;Name=solcap_stsnp_c1_5564
ST4.03ch08	dundee	SNP	55182786	55182786	.	.	.	ID=solcap_stsnp_c1_5581;Note=type: New OPA;Name=solcap_stsnp_c1_5581
ST4.03ch08	dundee	SNP	55277958	55277958	.	.	.	ID=solcap_stsnp_c1_5605;Note=type: New OPA;Name=solcap_stsnp_c1_5605
ST4.03ch08	dundee	SNP	55365435	55365435	.	.	.	ID=solcap_stsnp_c1_5612;Note=type: New OPA;Name=solcap_stsnp_c1_5612
ST4.03ch08	dundee	SNP	55490996	55490996	.	.	.	ID=solcap_stsnp_c1_5630;Note=type: New OPA;Name=solcap_stsnp_c1_5630
ST4.03ch08	dundee	SNP	55588107	55588107	.	.	.	ID=solcap_stsnp_c1_13733;Note=type: New OPA;Name=solcap_stsnp_c1_13733
ST4.03ch08	dundee	SNP	55677447	55677447	.	.	.	ID=solcap_stsnp_c1_13703;Note=type: New OPA;Name=solcap_stsnp_c1_13703
ST4.03ch08	dundee	SNP	55745570	55745570	.	.	.	ID=solcap_stsnp_c1_13743;Note=type: New OPA;Name=solcap_stsnp_c1_13743
ST4.03ch08	dundee	SNP	55870532	55870532	.	.	.	ID=solcap_stsnp_c1_5180;Note=type: New OPA;Name=solcap_stsnp_c1_5180
ST4.03ch08	dundee	SNP	56026923	56026923	.	.	.	ID=solcap_stsnp_c1_5166;Note=type: New OPA;Name=solcap_stsnp_c1_5166
ST4.03ch08	dundee	SNP	56060302	56060302	.	.	.	ID=solcap_stsnp_c1_5181;Note=type: New OPA;Name=solcap_stsnp_c1_5181
ST4.03ch08	dundee	SNP	56287080	56287080	.	.	.	ID=solcap_stsnp_c1_8756;Note=type: New OPA;Name=solcap_stsnp_c1_8756
ST4.03ch08	dundee	SNP	56370833	56370833	.	.	.	ID=solcap_stsnp_c1_8732;Note=type: New OPA;Name=solcap_stsnp_c1_8732
ST4.03ch08	dundee	SNP	56525642	56525642	.	.	.	ID=solcap_stsnp_c1_8726;Note=type: New OPA;Name=solcap_stsnp_c1_8726
ST4.03ch08	dundee	SNP	56625572	56625572	.	.	.	ID=solcap_stsnp_c1_8721;Note=type: New OPA;Name=solcap_stsnp_c1_8721
ST4.03ch08	dundee	SNP	56722891	56722891	.	.	.	ID=solcap_stsnp_c1_8716;Note=type: New OPA;Name=solcap_stsnp_c1_8716
ST4.03ch08	dundee	SNP	56805534	56805534	.	.	.	ID=solcap_stsnp_c1_8729;Note=type: New OPA;Name=solcap_stsnp_c1_8729
ST4.03ch09	dundee	SNP	23840	23840	.	.	.	ID=solcap_stsnp_c1_1060;Note=type: New OPA;Name=solcap_stsnp_c1_1060
ST4.03ch09	dundee	SNP	192471	192471	.	.	.	ID=solcap_stsnp_c1_1038;Note=type: New OPA;Name=solcap_stsnp_c1_1038
ST4.03ch09	dundee	SNP	350943	350943	.	.	.	ID=solcap_stsnp_c1_1018;Note=type: New OPA;Name=solcap_stsnp_c1_1018
ST4.03ch09	dundee	SNP	524363	524363	.	.	.	ID=solcap_stsnp_c1_997;Note=type: New OPA;Name=solcap_stsnp_c1_997
ST4.03ch09	dundee	SNP	614519	614519	.	.	.	ID=solcap_stsnp_c1_977;Note=type: New OPA;Name=solcap_stsnp_c1_977
ST4.03ch09	dundee	SNP	653188	653188	.	.	.	ID=solcap_stsnp_c1_14390;Note=type: New OPA;Name=solcap_stsnp_c1_14390
ST4.03ch09	dundee	SNP	817955	817955	.	.	.	ID=solcap_stsnp_c1_14376;Note=type: New OPA;Name=solcap_stsnp_c1_14376
ST4.03ch09	dundee	SNP	903963	903963	.	.	.	ID=solcap_stsnp_c1_11570;Note=type: New OPA;Name=solcap_stsnp_c1_11570
ST4.03ch09	dundee	SNP	1013204	1013204	.	.	.	ID=solcap_stsnp_c1_11575;Note=type: New OPA;Name=solcap_stsnp_c1_11575
ST4.03ch09	dundee	SNP	1084390	1084390	.	.	.	ID=solcap_stsnp_c1_11569;Note=type: New OPA;Name=solcap_stsnp_c1_11569
ST4.03ch09	dundee	SNP	1645660	1645660	.	.	.	ID=solcap_stsnp_c1_3603;Note=type: New OPA;Name=solcap_stsnp_c1_3603
ST4.03ch09	dundee	SNP	2080285	2080285	.	.	.	ID=solcap_stsnp_c1_3598;Note=type: New OPA;Name=solcap_stsnp_c1_3598
ST4.03ch09	dundee	SNP	2176468	2176468	.	.	.	ID=solcap_stsnp_c1_3589;Note=type: New OPA;Name=solcap_stsnp_c1_3589
ST4.03ch09	dundee	SNP	2278791	2278791	.	.	.	ID=solcap_stsnp_c1_3588;Note=type: New OPA;Name=solcap_stsnp_c1_3588
ST4.03ch09	dundee	SNP	2390542	2390542	.	.	.	ID=solcap_stsnp_c1_3583;Note=type: New OPA;Name=solcap_stsnp_c1_3583
ST4.03ch09	dundee	SNP	3047684	3047684	.	.	.	ID=solcap_stsnp_c1_9649;Note=type: New OPA;Name=solcap_stsnp_c1_9649
ST4.03ch09	dundee	SNP	3324451	3324451	.	.	.	ID=solcap_stsnp_c1_9651;Note=type: New OPA;Name=solcap_stsnp_c1_9651
ST4.03ch09	dundee	SNP	3765115	3765115	.	.	.	ID=solcap_stsnp_c1_1368;Note=type: New OPA;Name=solcap_stsnp_c1_1368
ST4.03ch09	dundee	SNP	3846104	3846104	.	.	.	ID=solcap_stsnp_c1_1385;Note=type: New OPA;Name=solcap_stsnp_c1_1385
ST4.03ch09	dundee	SNP	3920030	3920030	.	.	.	ID=solcap_stsnp_c1_1400;Note=type: New OPA;Name=solcap_stsnp_c1_1400
ST4.03ch09	dundee	SNP	4116550	4116550	.	.	.	ID=solcap_stsnp_c1_1414;Note=type: New OPA;Name=solcap_stsnp_c1_1414
ST4.03ch09	dundee	SNP	4181504	4181504	.	.	.	ID=solcap_stsnp_c1_1418;Note=type: New OPA;Name=solcap_stsnp_c1_1418
ST4.03ch09	dundee	SNP	4321053	4321053	.	.	.	ID=solcap_stsnp_c1_1420;Note=type: New OPA;Name=solcap_stsnp_c1_1420
ST4.03ch09	dundee	SNP	4373995	4373995	.	.	.	ID=solcap_stsnp_c1_1426;Note=type: New OPA;Name=solcap_stsnp_c1_1426
ST4.03ch09	dundee	SNP	4865399	4865399	.	.	.	ID=solcap_stsnp_c1_1341;Note=type: New OPA;Name=solcap_stsnp_c1_1341
ST4.03ch09	dundee	SNP	4987272	4987272	.	.	.	ID=solcap_stsnp_c1_1346;Note=type: New OPA;Name=solcap_stsnp_c1_1346
ST4.03ch09	dundee	SNP	5111862	5111862	.	.	.	ID=solcap_stsnp_c1_1355;Note=type: New OPA;Name=solcap_stsnp_c1_1355
ST4.03ch09	dundee	SNP	5564602	5564602	.	.	.	ID=solcap_stsnp_c1_10530;Note=type: New OPA;Name=solcap_stsnp_c1_10530
ST4.03ch09	dundee	SNP	5664655	5664655	.	.	.	ID=solcap_stsnp_c1_10527;Note=type: New OPA;Name=solcap_stsnp_c1_10527
ST4.03ch09	dundee	SNP	6254035	6254035	.	.	.	ID=solcap_stsnp_c1_4281;Note=type: New OPA;Name=solcap_stsnp_c1_4281
ST4.03ch09	dundee	SNP	6393706	6393706	.	.	.	ID=solcap_stsnp_c1_4266;Note=type: New OPA;Name=solcap_stsnp_c1_4266
ST4.03ch09	dundee	SNP	6603751	6603751	.	.	.	ID=solcap_stsnp_c1_4247;Note=type: New OPA;Name=solcap_stsnp_c1_4247
ST4.03ch09	dundee	SNP	8251607	8251607	.	.	.	ID=solcap_stsnp_c1_4227;Note=type: New OPA;Name=solcap_stsnp_c1_4227
ST4.03ch09	dundee	SNP	8415195	8415195	.	.	.	ID=solcap_stsnp_c1_4219;Note=type: New OPA;Name=solcap_stsnp_c1_4219
ST4.03ch09	dundee	SNP	8511933	8511933	.	.	.	ID=solcap_stsnp_c1_4283;Note=type: New OPA;Name=solcap_stsnp_c1_4283
ST4.03ch09	dundee	SNP	8722721	8722721	.	.	.	ID=solcap_stsnp_c1_15475;Note=type: New OPA;Name=solcap_stsnp_c1_15475
ST4.03ch09	dundee	SNP	8781785	8781785	.	.	.	ID=solcap_stsnp_c1_14969;Note=type: New OPA;Name=solcap_stsnp_c1_14969
ST4.03ch09	dundee	SNP	7778783	7778783	.	.	.	ID=solcap_stsnp_c1_14783;Note=type: New OPA;Name=solcap_stsnp_c1_14783
ST4.03ch09	dundee	SNP	7902229	7902229	.	.	.	ID=solcap_stsnp_c1_14779;Note=type: New OPA;Name=solcap_stsnp_c1_14779
ST4.03ch09	dundee	SNP	8364505	8364505	.	.	.	ID=solcap_stsnp_c1_13791;Note=type: New OPA;Name=solcap_stsnp_c1_13791
ST4.03ch09	dundee	SNP	8468741	8468741	.	.	.	ID=solcap_stsnp_c1_13783;Note=type: New OPA;Name=solcap_stsnp_c1_13783
ST4.03ch09	dundee	SNP	8669465	8669465	.	.	.	ID=solcap_stsnp_c1_1513;Note=type: New OPA;Name=solcap_stsnp_c1_1513
ST4.03ch09	dundee	SNP	10413289	10413289	.	.	.	ID=solcap_stsnp_c1_14682;Note=type: New OPA;Name=solcap_stsnp_c1_14682
ST4.03ch09	dundee	SNP	11226508	11226508	.	.	.	ID=solcap_stsnp_c1_16702;Note=type: New OPA;Name=solcap_stsnp_c1_16702
ST4.03ch09	dundee	SNP	11460409	11460409	.	.	.	ID=solcap_stsnp_c1_7530;Note=type: New OPA;Name=solcap_stsnp_c1_7530
ST4.03ch09	dundee	SNP	20846686	20846686	.	.	.	ID=solcap_stsnp_c1_16737;Note=type: New OPA;Name=solcap_stsnp_c1_16737
ST4.03ch09	dundee	SNP	21578970	21578970	.	.	.	ID=solcap_stsnp_c1_8209;Note=type: New OPA;Name=solcap_stsnp_c1_8209
ST4.03ch09	dundee	SNP	22985533	22985533	.	.	.	ID=solcap_stsnp_c1_6159;Note=type: New OPA;Name=solcap_stsnp_c1_6159
ST4.03ch09	dundee	SNP	26826787	26826787	.	.	.	ID=solcap_stsnp_c1_11156;Note=type: New OPA;Name=solcap_stsnp_c1_11156
ST4.03ch09	dundee	SNP	28763470	28763470	.	.	.	ID=solcap_stsnp_c1_955;Note=type: New OPA;Name=solcap_stsnp_c1_955
ST4.03ch09	dundee	SNP	29072080	29072080	.	.	.	ID=solcap_stsnp_c1_939;Note=type: New OPA;Name=solcap_stsnp_c1_939
ST4.03ch09	dundee	SNP	31036557	31036557	.	.	.	ID=solcap_stsnp_c1_5218;Note=type: New OPA;Name=solcap_stsnp_c1_5218
ST4.03ch09	dundee	SNP	32236640	32236640	.	.	.	ID=solcap_stsnp_c1_7254;Note=type: New OPA;Name=solcap_stsnp_c1_7254
ST4.03ch09	dundee	SNP	32818172	32818172	.	.	.	ID=solcap_stsnp_c1_369;Note=type: New OPA;Name=solcap_stsnp_c1_369
ST4.03ch09	dundee	SNP	33741791	33741791	.	.	.	ID=solcap_stsnp_c1_364;Note=type: New OPA;Name=solcap_stsnp_c1_364
ST4.03ch09	dundee	SNP	36041036	36041036	.	.	.	ID=solcap_stsnp_c1_211;Note=type: New OPA;Name=solcap_stsnp_c1_211
ST4.03ch09	dundee	SNP	36526860	36526860	.	.	.	ID=solcap_stsnp_c1_213;Note=type: New OPA;Name=solcap_stsnp_c1_213
ST4.03ch09	dundee	SNP	37352098	37352098	.	.	.	ID=solcap_stsnp_c1_217;Note=type: New OPA;Name=solcap_stsnp_c1_217
ST4.03ch09	dundee	SNP	38266549	38266549	.	.	.	ID=solcap_stsnp_c1_220;Note=type: New OPA;Name=solcap_stsnp_c1_220
ST4.03ch09	dundee	SNP	39333997	39333997	.	.	.	ID=solcap_stsnp_c1_2319;Note=type: New OPA;Name=solcap_stsnp_c1_2319
ST4.03ch09	dundee	SNP	43964467	43964467	.	.	.	ID=solcap_stsnp_c1_6478;Note=type: New OPA;Name=solcap_stsnp_c1_6478
ST4.03ch09	dundee	SNP	43995511	43995511	.	.	.	ID=solcap_stsnp_c1_6474;Note=type: New OPA;Name=solcap_stsnp_c1_6474
ST4.03ch09	dundee	SNP	44573755	44573755	.	.	.	ID=solcap_stsnp_c1_8014;Note=type: New OPA;Name=solcap_stsnp_c1_8014
ST4.03ch09	dundee	SNP	44621057	44621057	.	.	.	ID=solcap_stsnp_c1_8013;Note=type: New OPA;Name=solcap_stsnp_c1_8013
ST4.03ch09	dundee	SNP	45372909	45372909	.	.	.	ID=solcap_stsnp_c1_8527;Note=type: New OPA;Name=solcap_stsnp_c1_8527
ST4.03ch09	dundee	SNP	45716083	45716083	.	.	.	ID=solcap_stsnp_c1_4068;Note=type: New OPA;Name=solcap_stsnp_c1_4068
ST4.03ch09	dundee	SNP	45726615	45726615	.	.	.	ID=solcap_stsnp_c1_4073;Note=type: New OPA;Name=solcap_stsnp_c1_4073
ST4.03ch09	dundee	SNP	46135330	46135330	.	.	.	ID=solcap_stsnp_c1_4086;Note=type: New OPA;Name=solcap_stsnp_c1_4086
ST4.03ch09	dundee	SNP	46216095	46216095	.	.	.	ID=solcap_stsnp_c1_4098;Note=type: New OPA;Name=solcap_stsnp_c1_4098
ST4.03ch09	dundee	SNP	46300088	46300088	.	.	.	ID=solcap_stsnp_c1_4101;Note=type: New OPA;Name=solcap_stsnp_c1_4101
ST4.03ch09	dundee	SNP	46743966	46743966	.	.	.	ID=solcap_stsnp_c1_13193;Note=type: New OPA;Name=solcap_stsnp_c1_13193
ST4.03ch09	dundee	SNP	46782200	46782200	.	.	.	ID=solcap_stsnp_c1_13195;Note=type: New OPA;Name=solcap_stsnp_c1_13195
ST4.03ch09	dundee	SNP	47458730	47458730	.	.	.	ID=solcap_stsnp_c1_12796;Note=type: New OPA;Name=solcap_stsnp_c1_12796
ST4.03ch09	dundee	SNP	47545577	47545577	.	.	.	ID=solcap_stsnp_c1_12794;Note=type: New OPA;Name=solcap_stsnp_c1_12794
ST4.03ch09	dundee	SNP	47662364	47662364	.	.	.	ID=solcap_stsnp_c1_12802;Note=type: New OPA;Name=solcap_stsnp_c1_12802
ST4.03ch09	dundee	SNP	47918414	47918414	.	.	.	ID=solcap_stsnp_c1_6164;Note=type: New OPA;Name=solcap_stsnp_c1_6164
ST4.03ch09	dundee	SNP	48063886	48063886	.	.	.	ID=solcap_stsnp_c1_6178;Note=type: New OPA;Name=solcap_stsnp_c1_6178
ST4.03ch09	dundee	SNP	48171616	48171616	.	.	.	ID=solcap_stsnp_c1_6181;Note=type: New OPA;Name=solcap_stsnp_c1_6181
ST4.03ch09	dundee	SNP	48268472	48268472	.	.	.	ID=solcap_stsnp_c1_6200;Note=type: New OPA;Name=solcap_stsnp_c1_6200
ST4.03ch09	dundee	SNP	48627701	48627701	.	.	.	ID=solcap_stsnp_c1_13514;Note=type: New OPA;Name=solcap_stsnp_c1_13514
ST4.03ch09	dundee	SNP	48726726	48726726	.	.	.	ID=solcap_stsnp_c1_13519;Note=type: New OPA;Name=solcap_stsnp_c1_13519
ST4.03ch09	dundee	SNP	49537802	49537802	.	.	.	ID=solcap_stsnp_c1_16459;Note=type: New OPA;Name=solcap_stsnp_c1_16459
ST4.03ch09	dundee	SNP	49981471	49981471	.	.	.	ID=solcap_stsnp_c1_11692;Note=type: New OPA;Name=solcap_stsnp_c1_11692
ST4.03ch09	dundee	SNP	49984816	49984816	.	.	.	ID=solcap_stsnp_c1_11691;Note=type: New OPA;Name=solcap_stsnp_c1_11691
ST4.03ch09	dundee	SNP	50134786	50134786	.	.	.	ID=solcap_stsnp_c1_11684;Note=type: New OPA;Name=solcap_stsnp_c1_11684
ST4.03ch09	dundee	SNP	50471688	50471688	.	.	.	ID=solcap_stsnp_c1_15363;Note=type: New OPA;Name=solcap_stsnp_c1_15363
ST4.03ch09	dundee	SNP	51184363	51184363	.	.	.	ID=solcap_stsnp_c1_11906;Note=type: New OPA;Name=solcap_stsnp_c1_11906
ST4.03ch09	dundee	SNP	51279696	51279696	.	.	.	ID=solcap_stsnp_c1_11894;Note=type: New OPA;Name=solcap_stsnp_c1_11894
ST4.03ch09	dundee	SNP	51385414	51385414	.	.	.	ID=solcap_stsnp_c1_11911;Note=type: New OPA;Name=solcap_stsnp_c1_11911
ST4.03ch09	dundee	SNP	51442244	51442244	.	.	.	ID=solcap_stsnp_c1_16602;Note=type: New OPA;Name=solcap_stsnp_c1_16602
ST4.03ch09	dundee	SNP	51583177	51583177	.	.	.	ID=solcap_stsnp_c1_1419;Note=type: New OPA;Name=solcap_stsnp_c1_1419
ST4.03ch09	dundee	SNP	51667526	51667526	.	.	.	ID=solcap_stsnp_c1_1401;Note=type: New OPA;Name=solcap_stsnp_c1_1401
ST4.03ch09	dundee	SNP	51888213	51888213	.	.	.	ID=solcap_stsnp_c1_16413;Note=type: New OPA;Name=solcap_stsnp_c1_16413
ST4.03ch09	dundee	SNP	51963191	51963191	.	.	.	ID=solcap_stsnp_c1_12048;Note=type: New OPA;Name=solcap_stsnp_c1_12048
ST4.03ch09	dundee	SNP	52024843	52024843	.	.	.	ID=solcap_stsnp_c1_12041;Note=type: New OPA;Name=solcap_stsnp_c1_12041
ST4.03ch09	dundee	SNP	52192393	52192393	.	.	.	ID=solcap_stsnp_c1_12054;Note=type: New OPA;Name=solcap_stsnp_c1_12054
ST4.03ch09	dundee	SNP	52567277	52567277	.	.	.	ID=solcap_stsnp_c1_12682;Note=type: New OPA;Name=solcap_stsnp_c1_12682
ST4.03ch09	dundee	SNP	52768009	52768009	.	.	.	ID=solcap_stsnp_c1_8413;Note=type: New OPA;Name=solcap_stsnp_c1_8413
ST4.03ch09	dundee	SNP	52821375	52821375	.	.	.	ID=solcap_stsnp_c1_8409;Note=type: New OPA;Name=solcap_stsnp_c1_8409
ST4.03ch09	dundee	SNP	52962974	52962974	.	.	.	ID=solcap_stsnp_c1_8395;Note=type: New OPA;Name=solcap_stsnp_c1_8395
ST4.03ch09	dundee	SNP	53090017	53090017	.	.	.	ID=solcap_stsnp_c1_8390;Note=type: New OPA;Name=solcap_stsnp_c1_8390
ST4.03ch09	dundee	SNP	53201077	53201077	.	.	.	ID=solcap_stsnp_c1_8386;Note=type: New OPA;Name=solcap_stsnp_c1_8386
ST4.03ch09	dundee	SNP	53315452	53315452	.	.	.	ID=solcap_stsnp_c1_15723;Note=type: New OPA;Name=solcap_stsnp_c1_15723
ST4.03ch09	dundee	SNP	53723836	53723836	.	.	.	ID=solcap_stsnp_c1_12179;Note=type: New OPA;Name=solcap_stsnp_c1_12179
ST4.03ch09	dundee	SNP	53980566	53980566	.	.	.	ID=solcap_stsnp_c1_6910;Note=type: New OPA;Name=solcap_stsnp_c1_6910
ST4.03ch09	dundee	SNP	54196466	54196466	.	.	.	ID=solcap_stsnp_c1_6927;Note=type: New OPA;Name=solcap_stsnp_c1_6927
ST4.03ch09	dundee	SNP	54320106	54320106	.	.	.	ID=solcap_stsnp_c1_6937;Note=type: New OPA;Name=solcap_stsnp_c1_6937
ST4.03ch09	dundee	SNP	54464052	54464052	.	.	.	ID=solcap_stsnp_c1_6941;Note=type: New OPA;Name=solcap_stsnp_c1_6941
ST4.03ch09	dundee	SNP	54546257	54546257	.	.	.	ID=solcap_stsnp_c1_6949;Note=type: New OPA;Name=solcap_stsnp_c1_6949
ST4.03ch09	dundee	SNP	55114943	55114943	.	.	.	ID=solcap_stsnp_c1_8963;Note=type: New OPA;Name=solcap_stsnp_c1_8963
ST4.03ch09	dundee	SNP	55143468	55143468	.	.	.	ID=solcap_stsnp_c1_8929;Note=type: New OPA;Name=solcap_stsnp_c1_8929
ST4.03ch09	dundee	SNP	55239607	55239607	.	.	.	ID=solcap_stsnp_c1_8939;Note=type: New OPA;Name=solcap_stsnp_c1_8939
ST4.03ch09	dundee	SNP	55353834	55353834	.	.	.	ID=solcap_stsnp_c1_8946;Note=type: New OPA;Name=solcap_stsnp_c1_8946
ST4.03ch09	dundee	SNP	55561008	55561008	.	.	.	ID=solcap_stsnp_c1_8955;Note=type: New OPA;Name=solcap_stsnp_c1_8955
ST4.03ch09	dundee	SNP	55889465	55889465	.	.	.	ID=solcap_stsnp_c1_9093;Note=type: New OPA;Name=solcap_stsnp_c1_9093
ST4.03ch09	dundee	SNP	56405778	56405778	.	.	.	ID=solcap_stsnp_c1_6591;Note=type: New OPA;Name=solcap_stsnp_c1_6591
ST4.03ch09	dundee	SNP	56510511	56510511	.	.	.	ID=solcap_stsnp_c1_6586;Note=type: New OPA;Name=solcap_stsnp_c1_6586
ST4.03ch09	dundee	SNP	56539609	56539609	.	.	.	ID=solcap_stsnp_c1_6573;Note=type: New OPA;Name=solcap_stsnp_c1_6573
ST4.03ch09	dundee	SNP	56634147	56634147	.	.	.	ID=solcap_stsnp_c1_6564;Note=type: New OPA;Name=solcap_stsnp_c1_6564
ST4.03ch09	dundee	SNP	56713821	56713821	.	.	.	ID=solcap_stsnp_c1_6546;Note=type: New OPA;Name=solcap_stsnp_c1_6546
ST4.03ch09	dundee	SNP	56907031	56907031	.	.	.	ID=solcap_stsnp_c1_6534;Note=type: New OPA;Name=solcap_stsnp_c1_6534
ST4.03ch09	dundee	SNP	56918804	56918804	.	.	.	ID=solcap_stsnp_c1_6532;Note=type: New OPA;Name=solcap_stsnp_c1_6532
ST4.03ch09	dundee	SNP	57322161	57322161	.	.	.	ID=solcap_stsnp_c1_11854;Note=type: New OPA;Name=solcap_stsnp_c1_11854
ST4.03ch09	dundee	SNP	57422065	57422065	.	.	.	ID=solcap_stsnp_c1_11866;Note=type: New OPA;Name=solcap_stsnp_c1_11866
ST4.03ch09	dundee	SNP	57751201	57751201	.	.	.	ID=solcap_stsnp_c1_12726;Note=type: New OPA;Name=solcap_stsnp_c1_12726
ST4.03ch09	dundee	SNP	57796335	57796335	.	.	.	ID=solcap_stsnp_c1_12743;Note=type: New OPA;Name=solcap_stsnp_c1_12743
ST4.03ch09	dundee	SNP	58272671	58272671	.	.	.	ID=solcap_stsnp_c1_914;Note=type: New OPA;Name=solcap_stsnp_c1_914
ST4.03ch09	dundee	SNP	58290581	58290581	.	.	.	ID=solcap_stsnp_c1_913;Note=type: New OPA;Name=solcap_stsnp_c1_913
ST4.03ch09	dundee	SNP	58451761	58451761	.	.	.	ID=solcap_stsnp_c1_912;Note=type: New OPA;Name=solcap_stsnp_c1_912
ST4.03ch09	dundee	SNP	58460427	58460427	.	.	.	ID=solcap_stsnp_c1_910;Note=type: New OPA;Name=solcap_stsnp_c1_910
ST4.03ch09	dundee	SNP	58704357	58704357	.	.	.	ID=solcap_stsnp_c1_900;Note=type: New OPA;Name=solcap_stsnp_c1_900
ST4.03ch09	dundee	SNP	60101725	60101725	.	.	.	ID=solcap_stsnp_c1_6619;Note=type: New OPA;Name=solcap_stsnp_c1_6619
ST4.03ch09	dundee	SNP	60121835	60121835	.	.	.	ID=solcap_stsnp_c1_6621;Note=type: New OPA;Name=solcap_stsnp_c1_6621
ST4.03ch09	dundee	SNP	60279259	60279259	.	.	.	ID=solcap_stsnp_c1_10590;Note=type: New OPA;Name=solcap_stsnp_c1_10590
ST4.03ch09	dundee	SNP	60570402	60570402	.	.	.	ID=solcap_stsnp_c1_10580;Note=type: New OPA;Name=solcap_stsnp_c1_10580
ST4.03ch09	dundee	SNP	60571740	60571740	.	.	.	ID=solcap_stsnp_c1_10582;Note=type: New OPA;Name=solcap_stsnp_c1_10582
ST4.03ch09	dundee	SNP	61075805	61075805	.	.	.	ID=solcap_stsnp_c1_8559;Note=type: New OPA;Name=solcap_stsnp_c1_8559
ST4.03ch09	dundee	SNP	61209710	61209710	.	.	.	ID=solcap_stsnp_c1_8549;Note=type: New OPA;Name=solcap_stsnp_c1_8549
ST4.03ch09	dundee	SNP	61241394	61241394	.	.	.	ID=solcap_stsnp_c1_8547;Note=type: New OPA;Name=solcap_stsnp_c1_8547
ST4.03ch09	dundee	SNP	61393108	61393108	.	.	.	ID=solcap_stsnp_c1_8575;Note=type: New OPA;Name=solcap_stsnp_c1_8575
ST4.03ch09	dundee	SNP	61465842	61465842	.	.	.	ID=solcap_stsnp_c1_8574;Note=type: New OPA;Name=solcap_stsnp_c1_8574
ST4.03ch10	dundee	SNP	195601	195601	.	.	.	ID=solcap_stsnp_c1_362;Note=type: New OPA;Name=solcap_stsnp_c1_362
ST4.03ch10	dundee	SNP	339062	339062	.	.	.	ID=solcap_stsnp_c1_305;Note=type: New OPA;Name=solcap_stsnp_c1_305
ST4.03ch10	dundee	SNP	411306	411306	.	.	.	ID=solcap_stsnp_c1_319;Note=type: New OPA;Name=solcap_stsnp_c1_319
ST4.03ch10	dundee	SNP	565197	565197	.	.	.	ID=solcap_stsnp_c1_329;Note=type: New OPA;Name=solcap_stsnp_c1_329
ST4.03ch10	dundee	SNP	566227	566227	.	.	.	ID=solcap_stsnp_c1_330;Note=type: New OPA;Name=solcap_stsnp_c1_330
ST4.03ch10	dundee	SNP	707015	707015	.	.	.	ID=solcap_stsnp_c1_336;Note=type: New OPA;Name=solcap_stsnp_c1_336
ST4.03ch10	dundee	SNP	826677	826677	.	.	.	ID=solcap_stsnp_c1_343;Note=type: New OPA;Name=solcap_stsnp_c1_343
ST4.03ch10	dundee	SNP	929188	929188	.	.	.	ID=solcap_stsnp_c1_351;Note=type: New OPA;Name=solcap_stsnp_c1_351
ST4.03ch10	dundee	SNP	1133226	1133226	.	.	.	ID=solcap_stsnp_c1_359;Note=type: New OPA;Name=solcap_stsnp_c1_359
ST4.03ch10	dundee	SNP	1184101	1184101	.	.	.	ID=solcap_stsnp_c1_246;Note=type: New OPA;Name=solcap_stsnp_c1_246
ST4.03ch10	dundee	SNP	1699433	1699433	.	.	.	ID=solcap_stsnp_c1_261;Note=type: New OPA;Name=solcap_stsnp_c1_261
ST4.03ch10	dundee	SNP	1827851	1827851	.	.	.	ID=solcap_stsnp_c1_265;Note=type: New OPA;Name=solcap_stsnp_c1_265
ST4.03ch10	dundee	SNP	1922202	1922202	.	.	.	ID=solcap_stsnp_c1_272;Note=type: New OPA;Name=solcap_stsnp_c1_272
ST4.03ch10	dundee	SNP	2123174	2123174	.	.	.	ID=solcap_stsnp_c1_280;Note=type: New OPA;Name=solcap_stsnp_c1_280
ST4.03ch10	dundee	SNP	2357803	2357803	.	.	.	ID=solcap_stsnp_c1_287;Note=type: New OPA;Name=solcap_stsnp_c1_287
ST4.03ch10	dundee	SNP	2468562	2468562	.	.	.	ID=solcap_stsnp_c1_289;Note=type: New OPA;Name=solcap_stsnp_c1_289
ST4.03ch10	dundee	SNP	2523888	2523888	.	.	.	ID=solcap_stsnp_c1_300;Note=type: New OPA;Name=solcap_stsnp_c1_300
ST4.03ch10	dundee	SNP	2672334	2672334	.	.	.	ID=solcap_stsnp_c1_304;Note=type: New OPA;Name=solcap_stsnp_c1_304
ST4.03ch10	dundee	SNP	3285446	3285446	.	.	.	ID=solcap_stsnp_c1_10353;Note=type: New OPA;Name=solcap_stsnp_c1_10353
ST4.03ch10	dundee	SNP	3969730	3969730	.	.	.	ID=solcap_stsnp_c1_13024;Note=type: New OPA;Name=solcap_stsnp_c1_13024
ST4.03ch10	dundee	SNP	4121182	4121182	.	.	.	ID=solcap_stsnp_c1_13013;Note=type: New OPA;Name=solcap_stsnp_c1_13013
ST4.03ch10	dundee	SNP	4542369	4542369	.	.	.	ID=solcap_stsnp_c1_7786;Note=type: New OPA;Name=solcap_stsnp_c1_7786
ST4.03ch10	dundee	SNP	4642453	4642453	.	.	.	ID=solcap_stsnp_c1_7798;Note=type: New OPA;Name=solcap_stsnp_c1_7798
ST4.03ch10	dundee	SNP	4664214	4664214	.	.	.	ID=solcap_stsnp_c1_7806;Note=type: New OPA;Name=solcap_stsnp_c1_7806
ST4.03ch10	dundee	SNP	4842754	4842754	.	.	.	ID=solcap_stsnp_c1_16160;Note=type: New OPA;Name=solcap_stsnp_c1_16160
ST4.03ch10	dundee	SNP	5055912	5055912	.	.	.	ID=solcap_stsnp_c1_12587;Note=type: New OPA;Name=solcap_stsnp_c1_12587
ST4.03ch10	dundee	SNP	5615452	5615452	.	.	.	ID=solcap_stsnp_c1_15528;Note=type: New OPA;Name=solcap_stsnp_c1_15528
ST4.03ch10	dundee	SNP	5623719	5623719	.	.	.	ID=solcap_stsnp_c1_15527;Note=type: New OPA;Name=solcap_stsnp_c1_15527
ST4.03ch10	dundee	SNP	5989940	5989940	.	.	.	ID=solcap_stsnp_c1_11801;Note=type: New OPA;Name=solcap_stsnp_c1_11801
ST4.03ch10	dundee	SNP	5992157	5992157	.	.	.	ID=solcap_stsnp_c1_11802;Note=type: New OPA;Name=solcap_stsnp_c1_11802
ST4.03ch10	dundee	SNP	6151401	6151401	.	.	.	ID=solcap_stsnp_c1_11806;Note=type: New OPA;Name=solcap_stsnp_c1_11806
ST4.03ch10	dundee	SNP	6365343	6365343	.	.	.	ID=solcap_stsnp_c1_9796;Note=type: New OPA;Name=solcap_stsnp_c1_9796
ST4.03ch10	dundee	SNP	6458813	6458813	.	.	.	ID=solcap_stsnp_c1_9808;Note=type: New OPA;Name=solcap_stsnp_c1_9808
ST4.03ch10	dundee	SNP	15789231	15789231	.	.	.	ID=solcap_stsnp_c1_16;Note=type: New OPA;Name=solcap_stsnp_c1_16
ST4.03ch10	dundee	SNP	20040041	20040041	.	.	.	ID=solcap_stsnp_c1_14047;Note=type: New OPA;Name=solcap_stsnp_c1_14047
ST4.03ch10	dundee	SNP	20101484	20101484	.	.	.	ID=solcap_stsnp_c1_14053;Note=type: New OPA;Name=solcap_stsnp_c1_14053
ST4.03ch10	dundee	SNP	20141927	20141927	.	.	.	ID=solcap_stsnp_c1_14051;Note=type: New OPA;Name=solcap_stsnp_c1_14051
ST4.03ch10	dundee	SNP	27528394	27528394	.	.	.	ID=solcap_stsnp_c1_3059;Note=type: New OPA;Name=solcap_stsnp_c1_3059
ST4.03ch10	dundee	SNP	27650671	27650671	.	.	.	ID=solcap_stsnp_c1_3060;Note=type: New OPA;Name=solcap_stsnp_c1_3060
ST4.03ch10	dundee	SNP	28438797	28438797	.	.	.	ID=solcap_stsnp_c1_3057;Note=type: New OPA;Name=solcap_stsnp_c1_3057
ST4.03ch10	dundee	SNP	28774410	28774410	.	.	.	ID=solcap_stsnp_c1_3047;Note=type: New OPA;Name=solcap_stsnp_c1_3047
ST4.03ch10	dundee	SNP	29740160	29740160	.	.	.	ID=solcap_stsnp_c1_3051;Note=type: New OPA;Name=solcap_stsnp_c1_3051
ST4.03ch10	dundee	SNP	29814382	29814382	.	.	.	ID=solcap_stsnp_c1_3055;Note=type: New OPA;Name=solcap_stsnp_c1_3055
ST4.03ch10	dundee	SNP	32251718	32251718	.	.	.	ID=solcap_stsnp_c1_7;Note=type: New OPA;Name=solcap_stsnp_c1_7
ST4.03ch10	dundee	SNP	32869283	32869283	.	.	.	ID=solcap_stsnp_c1_5;Note=type: New OPA;Name=solcap_stsnp_c1_5
ST4.03ch10	dundee	SNP	33993379	33993379	.	.	.	ID=solcap_stsnp_c1_1;Note=type: New OPA;Name=solcap_stsnp_c1_1
ST4.03ch10	dundee	SNP	40489821	40489821	.	.	.	ID=solcap_stsnp_c1_6068;Note=type: New OPA;Name=solcap_stsnp_c1_6068
ST4.03ch10	dundee	SNP	40929820	40929820	.	.	.	ID=solcap_stsnp_c1_6075;Note=type: New OPA;Name=solcap_stsnp_c1_6075
ST4.03ch10	dundee	SNP	40701878	40701878	.	.	.	ID=solcap_stsnp_c1_14531;Note=type: New OPA;Name=solcap_stsnp_c1_14531
ST4.03ch10	dundee	SNP	42450489	42450489	.	.	.	ID=solcap_stsnp_c1_2673;Note=type: New OPA;Name=solcap_stsnp_c1_2673
ST4.03ch10	dundee	SNP	43758532	43758532	.	.	.	ID=solcap_stsnp_c1_11408;Note=type: New OPA;Name=solcap_stsnp_c1_11408
ST4.03ch10	dundee	SNP	44391190	44391190	.	.	.	ID=solcap_stsnp_c1_10369;Note=type: New OPA;Name=solcap_stsnp_c1_10369
ST4.03ch10	dundee	SNP	45347792	45347792	.	.	.	ID=solcap_stsnp_c1_14465;Note=type: New OPA;Name=solcap_stsnp_c1_14465
ST4.03ch10	dundee	SNP	45870137	45870137	.	.	.	ID=solcap_stsnp_c1_12038;Note=type: New OPA;Name=solcap_stsnp_c1_12038
ST4.03ch10	dundee	SNP	45888736	45888736	.	.	.	ID=solcap_stsnp_c1_12035;Note=type: New OPA;Name=solcap_stsnp_c1_12035
ST4.03ch10	dundee	SNP	45929522	45929522	.	.	.	ID=solcap_stsnp_c1_12031;Note=type: New OPA;Name=solcap_stsnp_c1_12031
ST4.03ch10	dundee	SNP	47538553	47538553	.	.	.	ID=solcap_stsnp_c1_16004;Note=type: New OPA;Name=solcap_stsnp_c1_16004
ST4.03ch10	dundee	SNP	47539878	47539878	.	.	.	ID=solcap_stsnp_c1_16001;Note=type: New OPA;Name=solcap_stsnp_c1_16001
ST4.03ch10	dundee	SNP	48020996	48020996	.	.	.	ID=solcap_stsnp_c1_13526;Note=type: New OPA;Name=solcap_stsnp_c1_13526
ST4.03ch10	dundee	SNP	48074905	48074905	.	.	.	ID=solcap_stsnp_c1_13524;Note=type: New OPA;Name=solcap_stsnp_c1_13524
ST4.03ch10	dundee	SNP	48376904	48376904	.	.	.	ID=solcap_stsnp_c1_14606;Note=type: New OPA;Name=solcap_stsnp_c1_14606
ST4.03ch10	dundee	SNP	48393513	48393513	.	.	.	ID=solcap_stsnp_c1_14605;Note=type: New OPA;Name=solcap_stsnp_c1_14605
ST4.03ch10	dundee	SNP	48736863	48736863	.	.	.	ID=solcap_stsnp_c1_8008;Note=type: New OPA;Name=solcap_stsnp_c1_8008
ST4.03ch10	dundee	SNP	48862950	48862950	.	.	.	ID=solcap_stsnp_c1_8021;Note=type: New OPA;Name=solcap_stsnp_c1_8021
ST4.03ch10	dundee	SNP	50292054	50292054	.	.	.	ID=solcap_stsnp_c1_8592;Note=type: New OPA;Name=solcap_stsnp_c1_8592
ST4.03ch10	dundee	SNP	51153536	51153536	.	.	.	ID=solcap_stsnp_c1_9498;Note=type: New OPA;Name=solcap_stsnp_c1_9498
ST4.03ch10	dundee	SNP	51930162	51930162	.	.	.	ID=solcap_stsnp_c1_15697;Note=type: New OPA;Name=solcap_stsnp_c1_15697
ST4.03ch10	dundee	SNP	52143204	52143204	.	.	.	ID=solcap_stsnp_c1_14963;Note=type: New OPA;Name=solcap_stsnp_c1_14963
ST4.03ch10	dundee	SNP	52168250	52168250	.	.	.	ID=solcap_stsnp_c1_15222;Note=type: New OPA;Name=solcap_stsnp_c1_15222
ST4.03ch10	dundee	SNP	52262080	52262080	.	.	.	ID=solcap_stsnp_c1_15216;Note=type: New OPA;Name=solcap_stsnp_c1_15216
ST4.03ch10	dundee	SNP	52663730	52663730	.	.	.	ID=solcap_stsnp_c1_14992;Note=type: New OPA;Name=solcap_stsnp_c1_14992
ST4.03ch10	dundee	SNP	52665404	52665404	.	.	.	ID=solcap_stsnp_c1_14995;Note=type: New OPA;Name=solcap_stsnp_c1_14995
ST4.03ch10	dundee	SNP	53164028	53164028	.	.	.	ID=solcap_stsnp_c1_10294;Note=type: New OPA;Name=solcap_stsnp_c1_10294
ST4.03ch10	dundee	SNP	53216026	53216026	.	.	.	ID=solcap_stsnp_c1_10299;Note=type: New OPA;Name=solcap_stsnp_c1_10299
ST4.03ch10	dundee	SNP	53315193	53315193	.	.	.	ID=solcap_stsnp_c1_10302;Note=type: New OPA;Name=solcap_stsnp_c1_10302
ST4.03ch10	dundee	SNP	53359789	53359789	.	.	.	ID=solcap_stsnp_c1_10309;Note=type: New OPA;Name=solcap_stsnp_c1_10309
ST4.03ch10	dundee	SNP	53633740	53633740	.	.	.	ID=solcap_stsnp_c1_11316;Note=type: New OPA;Name=solcap_stsnp_c1_11316
ST4.03ch10	dundee	SNP	53648500	53648500	.	.	.	ID=solcap_stsnp_c1_11319;Note=type: New OPA;Name=solcap_stsnp_c1_11319
ST4.03ch10	dundee	SNP	54080609	54080609	.	.	.	ID=solcap_stsnp_c1_15134;Note=type: New OPA;Name=solcap_stsnp_c1_15134
ST4.03ch10	dundee	SNP	54093071	54093071	.	.	.	ID=solcap_stsnp_c1_15127;Note=type: New OPA;Name=solcap_stsnp_c1_15127
ST4.03ch10	dundee	SNP	54208773	54208773	.	.	.	ID=solcap_stsnp_c1_10336;Note=type: New OPA;Name=solcap_stsnp_c1_10336
ST4.03ch10	dundee	SNP	54314699	54314699	.	.	.	ID=solcap_stsnp_c1_10314;Note=type: New OPA;Name=solcap_stsnp_c1_10314
ST4.03ch10	dundee	SNP	54389816	54389816	.	.	.	ID=solcap_stsnp_c1_10324;Note=type: New OPA;Name=solcap_stsnp_c1_10324
ST4.03ch10	dundee	SNP	54983736	54983736	.	.	.	ID=solcap_stsnp_c1_4985;Note=type: New OPA;Name=solcap_stsnp_c1_4985
ST4.03ch10	dundee	SNP	55066939	55066939	.	.	.	ID=solcap_stsnp_c1_4992;Note=type: New OPA;Name=solcap_stsnp_c1_4992
ST4.03ch10	dundee	SNP	55159936	55159936	.	.	.	ID=solcap_stsnp_c1_5001;Note=type: New OPA;Name=solcap_stsnp_c1_5001
ST4.03ch10	dundee	SNP	55324527	55324527	.	.	.	ID=solcap_stsnp_c1_5015;Note=type: New OPA;Name=solcap_stsnp_c1_5015
ST4.03ch10	dundee	SNP	55439752	55439752	.	.	.	ID=solcap_stsnp_c1_5032;Note=type: New OPA;Name=solcap_stsnp_c1_5032
ST4.03ch10	dundee	SNP	55514353	55514353	.	.	.	ID=solcap_stsnp_c1_5040;Note=type: New OPA;Name=solcap_stsnp_c1_5040
ST4.03ch10	dundee	SNP	55613000	55613000	.	.	.	ID=solcap_stsnp_c1_5047;Note=type: New OPA;Name=solcap_stsnp_c1_5047
ST4.03ch10	dundee	SNP	55880780	55880780	.	.	.	ID=solcap_stsnp_c1_14227;Note=type: New OPA;Name=solcap_stsnp_c1_14227
ST4.03ch10	dundee	SNP	55899740	55899740	.	.	.	ID=solcap_stsnp_c1_14222;Note=type: New OPA;Name=solcap_stsnp_c1_14222
ST4.03ch10	dundee	SNP	55946697	55946697	.	.	.	ID=solcap_stsnp_c1_14236;Note=type: New OPA;Name=solcap_stsnp_c1_14236
ST4.03ch10	dundee	SNP	56116729	56116729	.	.	.	ID=solcap_stsnp_c1_9027;Note=type: New OPA;Name=solcap_stsnp_c1_9027
ST4.03ch10	dundee	SNP	56188576	56188576	.	.	.	ID=solcap_stsnp_c1_9054;Note=type: New OPA;Name=solcap_stsnp_c1_9054
ST4.03ch10	dundee	SNP	56310959	56310959	.	.	.	ID=solcap_stsnp_c1_9060;Note=type: New OPA;Name=solcap_stsnp_c1_9060
ST4.03ch10	dundee	SNP	56395440	56395440	.	.	.	ID=solcap_stsnp_c1_9066;Note=type: New OPA;Name=solcap_stsnp_c1_9066
ST4.03ch10	dundee	SNP	56513750	56513750	.	.	.	ID=solcap_stsnp_c1_9069;Note=type: New OPA;Name=solcap_stsnp_c1_9069
ST4.03ch10	dundee	SNP	56586687	56586687	.	.	.	ID=solcap_stsnp_c1_12670;Note=type: New OPA;Name=solcap_stsnp_c1_12670
ST4.03ch10	dundee	SNP	56677034	56677034	.	.	.	ID=solcap_stsnp_c1_12656;Note=type: New OPA;Name=solcap_stsnp_c1_12656
ST4.03ch10	dundee	SNP	56762745	56762745	.	.	.	ID=solcap_stsnp_c1_12614;Note=type: New OPA;Name=solcap_stsnp_c1_12614
ST4.03ch10	dundee	SNP	56849135	56849135	.	.	.	ID=solcap_stsnp_c1_12992;Note=type: New OPA;Name=solcap_stsnp_c1_12992
ST4.03ch10	dundee	SNP	56872875	56872875	.	.	.	ID=solcap_stsnp_c1_12990;Note=type: New OPA;Name=solcap_stsnp_c1_12990
ST4.03ch10	dundee	SNP	57241568	57241568	.	.	.	ID=solcap_stsnp_c1_7250;Note=type: New OPA;Name=solcap_stsnp_c1_7250
ST4.03ch10	dundee	SNP	57340846	57340846	.	.	.	ID=solcap_stsnp_c1_7177;Note=type: New OPA;Name=solcap_stsnp_c1_7177
ST4.03ch10	dundee	SNP	57467950	57467950	.	.	.	ID=solcap_stsnp_c1_7186;Note=type: New OPA;Name=solcap_stsnp_c1_7186
ST4.03ch10	dundee	SNP	57553566	57553566	.	.	.	ID=solcap_stsnp_c1_7206;Note=type: New OPA;Name=solcap_stsnp_c1_7206
ST4.03ch10	dundee	SNP	57639810	57639810	.	.	.	ID=solcap_stsnp_c1_7218;Note=type: New OPA;Name=solcap_stsnp_c1_7218
ST4.03ch10	dundee	SNP	57777650	57777650	.	.	.	ID=solcap_stsnp_c1_7230;Note=type: New OPA;Name=solcap_stsnp_c1_7230
ST4.03ch10	dundee	SNP	57895755	57895755	.	.	.	ID=solcap_stsnp_c1_16059;Note=type: New OPA;Name=solcap_stsnp_c1_16059
ST4.03ch10	dundee	SNP	57993611	57993611	.	.	.	ID=solcap_stsnp_c1_14485;Note=type: New OPA;Name=solcap_stsnp_c1_14485
ST4.03ch10	dundee	SNP	58012148	58012148	.	.	.	ID=solcap_stsnp_c1_14498;Note=type: New OPA;Name=solcap_stsnp_c1_14498
ST4.03ch10	dundee	SNP	58378182	58378182	.	.	.	ID=solcap_stsnp_c1_13421;Note=type: New OPA;Name=solcap_stsnp_c1_13421
ST4.03ch10	dundee	SNP	58485780	58485780	.	.	.	ID=solcap_stsnp_c1_8814;Note=type: New OPA;Name=solcap_stsnp_c1_8814
ST4.03ch10	dundee	SNP	58609604	58609604	.	.	.	ID=solcap_stsnp_c1_8798;Note=type: New OPA;Name=solcap_stsnp_c1_8798
ST4.03ch10	dundee	SNP	59192569	59192569	.	.	.	ID=solcap_stsnp_c1_12216;Note=type: New OPA;Name=solcap_stsnp_c1_12216
ST4.03ch10	dundee	SNP	59262921	59262921	.	.	.	ID=solcap_stsnp_c1_12230;Note=type: New OPA;Name=solcap_stsnp_c1_12230
ST4.03ch10	dundee	SNP	59436325	59436325	.	.	.	ID=solcap_stsnp_c1_12235;Note=type: New OPA;Name=solcap_stsnp_c1_12235
ST4.03ch10	dundee	SNP	59520440	59520440	.	.	.	ID=solcap_stsnp_c1_13268;Note=type: New OPA;Name=solcap_stsnp_c1_13268
ST4.03ch10	dundee	SNP	59537068	59537068	.	.	.	ID=solcap_stsnp_c1_13255;Note=type: New OPA;Name=solcap_stsnp_c1_13255
ST4.03ch10	dundee	SNP	59631915	59631915	.	.	.	ID=solcap_stsnp_c1_13241;Note=type: New OPA;Name=solcap_stsnp_c1_13241
ST4.03ch11	dundee	SNP	389661	389661	.	.	.	ID=solcap_stsnp_c1_4358;Note=type: New OPA;Name=solcap_stsnp_c1_4358
ST4.03ch11	dundee	SNP	466268	466268	.	.	.	ID=solcap_stsnp_c1_4293;Note=type: New OPA;Name=solcap_stsnp_c1_4293
ST4.03ch11	dundee	SNP	608515	608515	.	.	.	ID=solcap_stsnp_c1_4295;Note=type: New OPA;Name=solcap_stsnp_c1_4295
ST4.03ch11	dundee	SNP	637833	637833	.	.	.	ID=solcap_stsnp_c1_4297;Note=type: New OPA;Name=solcap_stsnp_c1_4297
ST4.03ch11	dundee	SNP	851804	851804	.	.	.	ID=solcap_stsnp_c1_4305;Note=type: New OPA;Name=solcap_stsnp_c1_4305
ST4.03ch11	dundee	SNP	939824	939824	.	.	.	ID=solcap_stsnp_c1_4321;Note=type: New OPA;Name=solcap_stsnp_c1_4321
ST4.03ch11	dundee	SNP	1043644	1043644	.	.	.	ID=solcap_stsnp_c1_4337;Note=type: New OPA;Name=solcap_stsnp_c1_4337
ST4.03ch11	dundee	SNP	1169859	1169859	.	.	.	ID=solcap_stsnp_c1_4350;Note=type: New OPA;Name=solcap_stsnp_c1_4350
ST4.03ch11	dundee	SNP	1234625	1234625	.	.	.	ID=solcap_stsnp_c1_4355;Note=type: New OPA;Name=solcap_stsnp_c1_4355
ST4.03ch11	dundee	SNP	1676812	1676812	.	.	.	ID=solcap_stsnp_c1_11092;Note=type: New OPA;Name=solcap_stsnp_c1_11092
ST4.03ch11	dundee	SNP	1707241	1707241	.	.	.	ID=solcap_stsnp_c1_11096;Note=type: New OPA;Name=solcap_stsnp_c1_11096
ST4.03ch11	dundee	SNP	1788796	1788796	.	.	.	ID=solcap_stsnp_c1_11111;Note=type: New OPA;Name=solcap_stsnp_c1_11111
ST4.03ch11	dundee	SNP	2090970	2090970	.	.	.	ID=solcap_stsnp_c1_10075;Note=type: New OPA;Name=solcap_stsnp_c1_10075
ST4.03ch11	dundee	SNP	2259927	2259927	.	.	.	ID=solcap_stsnp_c1_10069;Note=type: New OPA;Name=solcap_stsnp_c1_10069
ST4.03ch11	dundee	SNP	2298927	2298927	.	.	.	ID=solcap_stsnp_c1_10065;Note=type: New OPA;Name=solcap_stsnp_c1_10065
ST4.03ch11	dundee	SNP	2410239	2410239	.	.	.	ID=solcap_stsnp_c1_10086;Note=type: New OPA;Name=solcap_stsnp_c1_10086
ST4.03ch11	dundee	SNP	2511414	2511414	.	.	.	ID=solcap_stsnp_c1_2189;Note=type: New OPA;Name=solcap_stsnp_c1_2189
ST4.03ch11	dundee	SNP	2580985	2580985	.	.	.	ID=solcap_stsnp_c1_2162;Note=type: New OPA;Name=solcap_stsnp_c1_2162
ST4.03ch11	dundee	SNP	2708951	2708951	.	.	.	ID=solcap_stsnp_c1_2152;Note=type: New OPA;Name=solcap_stsnp_c1_2152
ST4.03ch11	dundee	SNP	2848337	2848337	.	.	.	ID=solcap_stsnp_c1_2132;Note=type: New OPA;Name=solcap_stsnp_c1_2132
ST4.03ch11	dundee	SNP	2969989	2969989	.	.	.	ID=solcap_stsnp_c1_2311;Note=type: New OPA;Name=solcap_stsnp_c1_2311
ST4.03ch11	dundee	SNP	3054033	3054033	.	.	.	ID=solcap_stsnp_c1_2297;Note=type: New OPA;Name=solcap_stsnp_c1_2297
ST4.03ch11	dundee	SNP	3146508	3146508	.	.	.	ID=solcap_stsnp_c1_2276;Note=type: New OPA;Name=solcap_stsnp_c1_2276
ST4.03ch11	dundee	SNP	3288879	3288879	.	.	.	ID=solcap_stsnp_c1_2254;Note=type: New OPA;Name=solcap_stsnp_c1_2254
ST4.03ch11	dundee	SNP	3378504	3378504	.	.	.	ID=solcap_stsnp_c1_2229;Note=type: New OPA;Name=solcap_stsnp_c1_2229
ST4.03ch11	dundee	SNP	3582609	3582609	.	.	.	ID=solcap_stsnp_c1_2221;Note=type: New OPA;Name=solcap_stsnp_c1_2221
ST4.03ch11	dundee	SNP	3723624	3723624	.	.	.	ID=solcap_stsnp_c1_2211;Note=type: New OPA;Name=solcap_stsnp_c1_2211
ST4.03ch11	dundee	SNP	3786412	3786412	.	.	.	ID=solcap_stsnp_c1_2204;Note=type: New OPA;Name=solcap_stsnp_c1_2204
ST4.03ch11	dundee	SNP	3788315	3788315	.	.	.	ID=solcap_stsnp_c1_2202;Note=type: New OPA;Name=solcap_stsnp_c1_2202
ST4.03ch11	dundee	SNP	3994081	3994081	.	.	.	ID=solcap_stsnp_c1_2218;Note=type: New OPA;Name=solcap_stsnp_c1_2218
ST4.03ch11	dundee	SNP	4214646	4214646	.	.	.	ID=solcap_stsnp_c1_14070;Note=type: New OPA;Name=solcap_stsnp_c1_14070
[truncated: 223 more rows]

## Sheet: POPA_2-6_SNPs_DM V3 superscaffo
##gff-version 3
[truncated: 1,910 more rows]

[truncated: 2 more sheets: DArTs_PM V 4.03, DArTs_DM V3 superscaffold]
