# Supplementary material for: Construction of Reference Chromosome-Scale Pseudomolecules for Potato: Integrating the Potato Genome with Genetic and Physical Maps
Source: G3 (Bethesda). 2013 Nov 1;3(11):2031–47. doi: 10.1534/g3.113.007153 (PMC3815063; doi:10.1534/g3.113.007153)
Supplement: Supporting Information [file supp_g3.113.007153_TableS3.xls]

## Sheet: Table S3 Legend
Table S3 Revised annotation details for the Infinium 8.3k Potato Array SNPs (Felcher et al. 2012) on DM version 4.03 pseudomolecules.

## Sheet: SolCAP_SNPs_PM_V_4.03
##gff-version 3
#SolCAP SNP marker positions provided by the SOLCAP consortium on DM version 4.03 pseudomolecules corresponding to the 12 potato chromosomes. The 13th pseudomolecule "ST4.03ch00" represent the collection of unanchored DM V3 superscaffolds. Some markers will overlap with the marker positions found in DM_V403_new_opa.gff
#Data is based on the results published the article: Felcher KJ, Coombs JJ, Massa AN, Hansey CN, Hamilton JP, et al. (2012) Integration of Two Diploid Potato Linkage Maps with the Potato Genome Sequence. PLoS ONE 7(4): e36347. doi:10.1371/journal.pone.0036347
#seqid	source	type	start	end	score	strand	phase	attributes
ST4.03ch01	SolCAP	SNP	151047	151047	.	.	.	ID=solcap_snp_c2_51460;Note=type: SNP;Name=solcap_snp_c2_51460
ST4.03ch01	SolCAP	SNP	251132	251132	.	.	.	ID=solcap_snp_c2_36608;Note=type: SNP;Name=solcap_snp_c2_36608
ST4.03ch01	SolCAP	SNP	253077	253077	.	.	.	ID=solcap_snp_c2_36615;Note=type: SNP;Name=solcap_snp_c2_36615
ST4.03ch01	SolCAP	SNP	269400	269400	.	.	.	ID=solcap_snp_c2_36658;Note=type: SNP;Name=solcap_snp_c2_36658
ST4.03ch01	SolCAP	SNP	309342	309342	.	.	.	ID=solcap_snp_c1_10930;Note=type: SNP;Name=solcap_snp_c1_10930
ST4.03ch01	SolCAP	SNP	433801	433801	.	.	.	ID=solcap_snp_c2_36629;Note=type: SNP;Name=solcap_snp_c2_36629
ST4.03ch01	SolCAP	SNP	481295	481295	.	.	.	ID=solcap_snp_c1_10915;Note=type: SNP;Name=solcap_snp_c1_10915
ST4.03ch01	SolCAP	SNP	497066	497066	.	.	.	ID=solcap_snp_c1_10918;Note=type: SNP;Name=solcap_snp_c1_10918
ST4.03ch01	SolCAP	SNP	516543	516543	.	.	.	ID=solcap_snp_c2_36647;Note=type: SNP;Name=solcap_snp_c2_36647
ST4.03ch01	SolCAP	SNP	517203	517203	.	.	.	ID=solcap_snp_c2_36642;Note=type: SNP;Name=solcap_snp_c2_36642
ST4.03ch01	SolCAP	SNP	517226	517226	.	.	.	ID=solcap_snp_c2_36643;Note=type: SNP;Name=solcap_snp_c2_36643
ST4.03ch01	SolCAP	SNP	534626	534626	.	.	.	ID=solcap_snp_c2_36660;Note=type: SNP;Name=solcap_snp_c2_36660
ST4.03ch01	SolCAP	SNP	535454	535454	.	.	.	ID=solcap_snp_c2_36664;Note=type: SNP;Name=solcap_snp_c2_36664
ST4.03ch01	SolCAP	SNP	551280	551280	.	.	.	ID=solcap_snp_c1_10924;Note=type: SNP;Name=solcap_snp_c1_10924
ST4.03ch01	SolCAP	SNP	559640	559640	.	.	.	ID=solcap_snp_c2_36668;Note=type: SNP;Name=solcap_snp_c2_36668
ST4.03ch01	SolCAP	SNP	560593	560593	.	.	.	ID=solcap_snp_c2_36672;Note=type: SNP;Name=solcap_snp_c2_36672
ST4.03ch01	SolCAP	SNP	601157	601157	.	.	.	ID=solcap_snp_c2_36686;Note=type: SNP;Name=solcap_snp_c2_36686
ST4.03ch01	SolCAP	SNP	615544	615544	.	.	.	ID=solcap_snp_c2_36691;Note=type: SNP;Name=solcap_snp_c2_36691
ST4.03ch01	SolCAP	SNP	811699	811699	.	.	.	ID=solcap_snp_c2_54804;Note=type: SNP;Name=solcap_snp_c2_54804
ST4.03ch01	SolCAP	SNP	811709	811709	.	.	.	ID=solcap_snp_c2_54803;Note=type: SNP;Name=solcap_snp_c2_54803
ST4.03ch01	SolCAP	SNP	817205	817205	.	.	.	ID=solcap_snp_c2_54797;Note=type: SNP;Name=solcap_snp_c2_54797
ST4.03ch01	SolCAP	SNP	1028855	1028855	.	.	.	ID=solcap_snp_c1_2424;Note=type: SNP;Name=solcap_snp_c1_2424
ST4.03ch01	SolCAP	SNP	1125639	1125639	.	.	.	ID=solcap_snp_c2_54815;Note=type: SNP;Name=solcap_snp_c2_54815
ST4.03ch01	SolCAP	SNP	1314398	1314398	.	.	.	ID=solcap_snp_c2_6793;Note=type: SNP;Name=solcap_snp_c2_6793
ST4.03ch01	SolCAP	SNP	1461738	1461738	.	.	.	ID=solcap_snp_c2_6839;Note=type: SNP;Name=solcap_snp_c2_6839
ST4.03ch01	SolCAP	SNP	1513856	1513856	.	.	.	ID=solcap_snp_c2_6865;Note=type: SNP;Name=solcap_snp_c2_6865
ST4.03ch01	SolCAP	SNP	1591120	1591120	.	.	.	ID=solcap_snp_c2_6898;Note=type: SNP;Name=solcap_snp_c2_6898
ST4.03ch01	SolCAP	SNP	1606674	1606674	.	.	.	ID=solcap_snp_c2_6906;Note=type: SNP;Name=solcap_snp_c2_6906
ST4.03ch01	SolCAP	SNP	1667950	1667950	.	.	.	ID=solcap_snp_c2_6895;Note=type: SNP;Name=solcap_snp_c2_6895
ST4.03ch01	SolCAP	SNP	1828475	1828475	.	.	.	ID=solcap_snp_c2_6684;Note=type: SNP;Name=solcap_snp_c2_6684
ST4.03ch01	SolCAP	SNP	1838864	1838864	.	.	.	ID=solcap_snp_c1_2417;Note=type: SNP;Name=solcap_snp_c1_2417
ST4.03ch01	SolCAP	SNP	1897308	1897308	.	.	.	ID=solcap_snp_c2_6691;Note=type: SNP;Name=solcap_snp_c2_6691
ST4.03ch01	SolCAP	SNP	2068305	2068305	.	.	.	ID=solcap_snp_c2_6713;Note=type: SNP;Name=solcap_snp_c2_6713
ST4.03ch01	SolCAP	SNP	2497514	2497514	.	.	.	ID=solcap_snp_c2_21078;Note=type: SNP;Name=solcap_snp_c2_21078
ST4.03ch01	SolCAP	SNP	2589277	2589277	.	.	.	ID=solcap_snp_c2_21097;Note=type: SNP;Name=solcap_snp_c2_21097
ST4.03ch01	SolCAP	SNP	2589296	2589296	.	.	.	ID=solcap_snp_c2_21098;Note=type: SNP;Name=solcap_snp_c2_21098
ST4.03ch01	SolCAP	SNP	2591141	2591141	.	.	.	ID=solcap_snp_c2_21100;Note=type: SNP;Name=solcap_snp_c2_21100
ST4.03ch01	SolCAP	SNP	2605589	2605589	.	.	.	ID=solcap_snp_c1_6651;Note=type: SNP;Name=solcap_snp_c1_6651
ST4.03ch01	SolCAP	SNP	2753906	2753906	.	.	.	ID=solcap_snp_c1_6668;Note=type: SNP;Name=solcap_snp_c1_6668
ST4.03ch01	SolCAP	SNP	2822433	2822433	.	.	.	ID=solcap_snp_c1_6674;Note=type: SNP;Name=solcap_snp_c1_6674
ST4.03ch01	SolCAP	SNP	2951280	2951280	.	.	.	ID=solcap_snp_c2_21227;Note=type: SNP;Name=solcap_snp_c2_21227
ST4.03ch01	SolCAP	SNP	2956117	2956117	.	.	.	ID=solcap_snp_c2_21233;Note=type: SNP;Name=solcap_snp_c2_21233
ST4.03ch01	SolCAP	SNP	2956294	2956294	.	.	.	ID=solcap_snp_c2_21234;Note=type: SNP;Name=solcap_snp_c2_21234
ST4.03ch01	SolCAP	SNP	2957398	2957398	.	.	.	ID=solcap_snp_c1_6704;Note=type: SNP;Name=solcap_snp_c1_6704
ST4.03ch01	SolCAP	SNP	2958391	2958391	.	.	.	ID=solcap_snp_c2_21235;Note=type: SNP;Name=solcap_snp_c2_21235
ST4.03ch01	SolCAP	SNP	2958410	2958410	.	.	.	ID=solcap_snp_c2_21236;Note=type: SNP;Name=solcap_snp_c2_21236
ST4.03ch01	SolCAP	SNP	3296181	3296181	.	.	.	ID=solcap_snp_c1_6123;Note=type: SNP;Name=solcap_snp_c1_6123
ST4.03ch01	SolCAP	SNP	3567495	3567495	.	.	.	ID=solcap_snp_c2_19381;Note=type: SNP;Name=solcap_snp_c2_19381
ST4.03ch01	SolCAP	SNP	3693421	3693421	.	.	.	ID=solcap_snp_c1_6114;Note=type: SNP;Name=solcap_snp_c1_6114
ST4.03ch01	SolCAP	SNP	3713077	3713077	.	.	.	ID=solcap_snp_c1_6110;Note=type: SNP;Name=solcap_snp_c1_6110
ST4.03ch01	SolCAP	SNP	3716735	3716735	.	.	.	ID=solcap_snp_c1_6109;Note=type: SNP;Name=solcap_snp_c1_6109
ST4.03ch01	SolCAP	SNP	3716741	3716741	.	.	.	ID=solcap_snp_c1_6108;Note=type: SNP;Name=solcap_snp_c1_6108
ST4.03ch01	SolCAP	SNP	3921601	3921601	.	.	.	ID=solcap_snp_c2_19261;Note=type: SNP;Name=solcap_snp_c2_19261
ST4.03ch01	SolCAP	SNP	3922632	3922632	.	.	.	ID=solcap_snp_c1_6087;Note=type: SNP;Name=solcap_snp_c1_6087
ST4.03ch01	SolCAP	SNP	3938620	3938620	.	.	.	ID=solcap_snp_c2_19255;Note=type: SNP;Name=solcap_snp_c2_19255
ST4.03ch01	SolCAP	SNP	3953090	3953090	.	.	.	ID=solcap_snp_c1_6083;Note=type: SNP;Name=solcap_snp_c1_6083
ST4.03ch01	SolCAP	SNP	3987492	3987492	.	.	.	ID=solcap_snp_c1_6077;Note=type: SNP;Name=solcap_snp_c1_6077
ST4.03ch01	SolCAP	SNP	4013257	4013257	.	.	.	ID=solcap_snp_c2_19420;Note=type: SNP;Name=solcap_snp_c2_19420
ST4.03ch01	SolCAP	SNP	4258102	4258102	.	.	.	ID=solcap_snp_c2_51812;Note=type: SNP;Name=solcap_snp_c2_51812
ST4.03ch01	SolCAP	SNP	4258195	4258195	.	.	.	ID=solcap_snp_c2_51811;Note=type: SNP;Name=solcap_snp_c2_51811
ST4.03ch01	SolCAP	SNP	4258310	4258310	.	.	.	ID=solcap_snp_c2_51810;Note=type: SNP;Name=solcap_snp_c2_51810
ST4.03ch01	SolCAP	SNP	4258381	4258381	.	.	.	ID=solcap_snp_c2_51809;Note=type: SNP;Name=solcap_snp_c2_51809
ST4.03ch01	SolCAP	SNP	4258451	4258451	.	.	.	ID=solcap_snp_c2_51808;Note=type: SNP;Name=solcap_snp_c2_51808
ST4.03ch01	SolCAP	SNP	4258490	4258490	.	.	.	ID=solcap_snp_c2_51807;Note=type: SNP;Name=solcap_snp_c2_51807
ST4.03ch01	SolCAP	SNP	4262027	4262027	.	.	.	ID=solcap_snp_c2_51806;Note=type: SNP;Name=solcap_snp_c2_51806
ST4.03ch01	SolCAP	SNP	4262991	4262991	.	.	.	ID=solcap_snp_c2_51805;Note=type: SNP;Name=solcap_snp_c2_51805
ST4.03ch01	SolCAP	SNP	4263036	4263036	.	.	.	ID=solcap_snp_c2_51804;Note=type: SNP;Name=solcap_snp_c2_51804
ST4.03ch01	SolCAP	SNP	4263748	4263748	.	.	.	ID=solcap_snp_c2_51803;Note=type: SNP;Name=solcap_snp_c2_51803
ST4.03ch01	SolCAP	SNP	4309411	4309411	.	.	.	ID=solcap_snp_c2_51791;Note=type: SNP;Name=solcap_snp_c2_51791
ST4.03ch01	SolCAP	SNP	4637285	4637285	.	.	.	ID=solcap_snp_c2_49956;Note=type: SNP;Name=solcap_snp_c2_49956
ST4.03ch01	SolCAP	SNP	4686764	4686764	.	.	.	ID=solcap_snp_c2_56594;Note=type: SNP;Name=solcap_snp_c2_56594
ST4.03ch01	SolCAP	SNP	4952099	4952099	.	.	.	ID=solcap_snp_c2_55009;Note=type: SNP;Name=solcap_snp_c2_55009
ST4.03ch01	SolCAP	SNP	4952171	4952171	.	.	.	ID=solcap_snp_c2_55010;Note=type: SNP;Name=solcap_snp_c2_55010
ST4.03ch01	SolCAP	SNP	4954024	4954024	.	.	.	ID=solcap_snp_c2_55011;Note=type: SNP;Name=solcap_snp_c2_55011
ST4.03ch01	SolCAP	SNP	4954114	4954114	.	.	.	ID=solcap_snp_c2_55012;Note=type: SNP;Name=solcap_snp_c2_55012
ST4.03ch01	SolCAP	SNP	5079220	5079220	.	.	.	ID=solcap_snp_c2_48051;Note=type: SNP;Name=solcap_snp_c2_48051
ST4.03ch01	SolCAP	SNP	5088296	5088296	.	.	.	ID=solcap_snp_c2_48048;Note=type: SNP;Name=solcap_snp_c2_48048
ST4.03ch01	SolCAP	SNP	5141014	5141014	.	.	.	ID=solcap_snp_c1_14211;Note=type: SNP;Name=solcap_snp_c1_14211
ST4.03ch01	SolCAP	SNP	5291766	5291766	.	.	.	ID=solcap_snp_c2_56125;Note=type: SNP;Name=solcap_snp_c2_56125
ST4.03ch01	SolCAP	SNP	5347312	5347312	.	.	.	ID=solcap_snp_c2_45058;Note=type: SNP;Name=solcap_snp_c2_45058
ST4.03ch01	SolCAP	SNP	5380841	5380841	.	.	.	ID=solcap_snp_c1_13304;Note=type: SNP;Name=solcap_snp_c1_13304
ST4.03ch01	SolCAP	SNP	5386865	5386865	.	.	.	ID=solcap_snp_c2_45071;Note=type: SNP;Name=solcap_snp_c2_45071
ST4.03ch01	SolCAP	SNP	5431075	5431075	.	.	.	ID=solcap_snp_c1_13318;Note=type: SNP;Name=solcap_snp_c1_13318
ST4.03ch01	SolCAP	SNP	5477755	5477755	.	.	.	ID=solcap_snp_c2_45056;Note=type: SNP;Name=solcap_snp_c2_45056
ST4.03ch01	SolCAP	SNP	5498171	5498171	.	.	.	ID=solcap_snp_c2_45061;Note=type: SNP;Name=solcap_snp_c2_45061
ST4.03ch01	SolCAP	SNP	5502048	5502048	.	.	.	ID=solcap_snp_c2_45064;Note=type: SNP;Name=solcap_snp_c2_45064
ST4.03ch01	SolCAP	SNP	5505021	5505021	.	.	.	ID=solcap_snp_c1_13289;Note=type: SNP;Name=solcap_snp_c1_13289
ST4.03ch01	SolCAP	SNP	5505313	5505313	.	.	.	ID=solcap_snp_c1_13293;Note=type: SNP;Name=solcap_snp_c1_13293
ST4.03ch01	SolCAP	SNP	5523061	5523061	.	.	.	ID=solcap_snp_c1_13296;Note=type: SNP;Name=solcap_snp_c1_13296
ST4.03ch01	SolCAP	SNP	5639811	5639811	.	.	.	ID=solcap_snp_c2_45067;Note=type: SNP;Name=solcap_snp_c2_45067
ST4.03ch01	SolCAP	SNP	6071323	6071323	.	.	.	ID=solcap_snp_c2_27876;Note=type: SNP;Name=solcap_snp_c2_27876
ST4.03ch01	SolCAP	SNP	6071374	6071374	.	.	.	ID=solcap_snp_c2_27877;Note=type: SNP;Name=solcap_snp_c2_27877
ST4.03ch01	SolCAP	SNP	6071398	6071398	.	.	.	ID=solcap_snp_c2_27878;Note=type: SNP;Name=solcap_snp_c2_27878
ST4.03ch01	SolCAP	SNP	6071498	6071498	.	.	.	ID=solcap_snp_c2_27879;Note=type: SNP;Name=solcap_snp_c2_27879
ST4.03ch01	SolCAP	SNP	6071587	6071587	.	.	.	ID=solcap_snp_c2_27880;Note=type: SNP;Name=solcap_snp_c2_27880
ST4.03ch01	SolCAP	SNP	6071711	6071711	.	.	.	ID=solcap_snp_c2_27881;Note=type: SNP;Name=solcap_snp_c2_27881
ST4.03ch01	SolCAP	SNP	6071776	6071776	.	.	.	ID=solcap_snp_c2_27882;Note=type: SNP;Name=solcap_snp_c2_27882
ST4.03ch01	SolCAP	SNP	6071789	6071789	.	.	.	ID=solcap_snp_c2_27883;Note=type: SNP;Name=solcap_snp_c2_27883
ST4.03ch01	SolCAP	SNP	6071878	6071878	.	.	.	ID=solcap_snp_c2_27884;Note=type: SNP;Name=solcap_snp_c2_27884
ST4.03ch01	SolCAP	SNP	6071917	6071917	.	.	.	ID=solcap_snp_c2_27885;Note=type: SNP;Name=solcap_snp_c2_27885
ST4.03ch01	SolCAP	SNP	6142905	6142905	.	.	.	ID=solcap_snp_c2_27886;Note=type: SNP;Name=solcap_snp_c2_27886
ST4.03ch01	SolCAP	SNP	6142925	6142925	.	.	.	ID=solcap_snp_c2_27887;Note=type: SNP;Name=solcap_snp_c2_27887
ST4.03ch01	SolCAP	SNP	6143327	6143327	.	.	.	ID=solcap_snp_c1_8606;Note=type: SNP;Name=solcap_snp_c1_8606
ST4.03ch01	SolCAP	SNP	6190256	6190256	.	.	.	ID=solcap_snp_c2_27893;Note=type: SNP;Name=solcap_snp_c2_27893
ST4.03ch01	SolCAP	SNP	6295542	6295542	.	.	.	ID=solcap_snp_c2_27903;Note=type: SNP;Name=solcap_snp_c2_27903
ST4.03ch01	SolCAP	SNP	6303560	6303560	.	.	.	ID=solcap_snp_c2_27900;Note=type: SNP;Name=solcap_snp_c2_27900
ST4.03ch01	SolCAP	SNP	6303615	6303615	.	.	.	ID=solcap_snp_c2_27899;Note=type: SNP;Name=solcap_snp_c2_27899
ST4.03ch01	SolCAP	SNP	6340020	6340020	.	.	.	ID=solcap_snp_c2_27894;Note=type: SNP;Name=solcap_snp_c2_27894
ST4.03ch01	SolCAP	SNP	6529837	6529837	.	.	.	ID=solcap_snp_c1_8619;Note=type: SNP;Name=solcap_snp_c1_8619
ST4.03ch01	SolCAP	SNP	6587872	6587872	.	.	.	ID=solcap_snp_c2_27918;Note=type: SNP;Name=solcap_snp_c2_27918
ST4.03ch01	SolCAP	SNP	6791358	6791358	.	.	.	ID=solcap_snp_c2_53844;Note=type: SNP;Name=solcap_snp_c2_53844
ST4.03ch01	SolCAP	SNP	6791367	6791367	.	.	.	ID=solcap_snp_c2_53845;Note=type: SNP;Name=solcap_snp_c2_53845
ST4.03ch01	SolCAP	SNP	7165230	7165230	.	.	.	ID=solcap_snp_c2_48155;Note=type: SNP;Name=solcap_snp_c2_48155
ST4.03ch01	SolCAP	SNP	7165940	7165940	.	.	.	ID=solcap_snp_c2_48154;Note=type: SNP;Name=solcap_snp_c2_48154
ST4.03ch01	SolCAP	SNP	7268394	7268394	.	.	.	ID=solcap_snp_c2_48158;Note=type: SNP;Name=solcap_snp_c2_48158
ST4.03ch01	SolCAP	SNP	7444530	7444530	.	.	.	ID=solcap_snp_c2_50010;Note=type: SNP;Name=solcap_snp_c2_50010
ST4.03ch01	SolCAP	SNP	7447081	7447081	.	.	.	ID=solcap_snp_c2_50011;Note=type: SNP;Name=solcap_snp_c2_50011
ST4.03ch01	SolCAP	SNP	7447660	7447660	.	.	.	ID=solcap_snp_c2_50013;Note=type: SNP;Name=solcap_snp_c2_50013
ST4.03ch01	SolCAP	SNP	7866002	7866002	.	.	.	ID=solcap_snp_c2_38354;Note=type: SNP;Name=solcap_snp_c2_38354
ST4.03ch01	SolCAP	SNP	7874056	7874056	.	.	.	ID=solcap_snp_c2_38351;Note=type: SNP;Name=solcap_snp_c2_38351
ST4.03ch01	SolCAP	SNP	8107146	8107146	.	.	.	ID=solcap_snp_c1_11428;Note=type: SNP;Name=solcap_snp_c1_11428
ST4.03ch01	SolCAP	SNP	8217938	8217938	.	.	.	ID=solcap_snp_c2_39571;Note=type: SNP;Name=solcap_snp_c2_39571
ST4.03ch01	SolCAP	SNP	8498565	8498565	.	.	.	ID=solcap_snp_c2_52716;Note=type: SNP;Name=solcap_snp_c2_52716
ST4.03ch01	SolCAP	SNP	8645593	8645593	.	.	.	ID=solcap_snp_c2_52712;Note=type: SNP;Name=solcap_snp_c2_52712
ST4.03ch01	SolCAP	SNP	8645699	8645699	.	.	.	ID=solcap_snp_c2_52710;Note=type: SNP;Name=solcap_snp_c2_52710
ST4.03ch01	SolCAP	SNP	8645709	8645709	.	.	.	ID=solcap_snp_c2_52709;Note=type: SNP;Name=solcap_snp_c2_52709
ST4.03ch01	SolCAP	SNP	8653509	8653509	.	.	.	ID=solcap_snp_c2_52705;Note=type: SNP;Name=solcap_snp_c2_52705
ST4.03ch01	SolCAP	SNP	8653542	8653542	.	.	.	ID=solcap_snp_c2_52704;Note=type: SNP;Name=solcap_snp_c2_52704
ST4.03ch01	SolCAP	SNP	8904690	8904690	.	.	.	ID=solcap_snp_c1_15596;Note=type: SNP;Name=solcap_snp_c1_15596
ST4.03ch01	SolCAP	SNP	10311945	10311945	.	.	.	ID=solcap_snp_c1_15323;Note=type: SNP;Name=solcap_snp_c1_15323
ST4.03ch01	SolCAP	SNP	10573476	10573476	.	.	.	ID=solcap_snp_c2_48563;Note=type: SNP;Name=solcap_snp_c2_48563
ST4.03ch01	SolCAP	SNP	10633726	10633726	.	.	.	ID=solcap_snp_c2_48546;Note=type: SNP;Name=solcap_snp_c2_48546
ST4.03ch01	SolCAP	SNP	11395918	11395918	.	.	.	ID=solcap_snp_c1_12858;Note=type: SNP;Name=solcap_snp_c1_12858
ST4.03ch01	SolCAP	SNP	11425706	11425706	.	.	.	ID=solcap_snp_c2_43646;Note=type: SNP;Name=solcap_snp_c2_43646
ST4.03ch01	SolCAP	SNP	11737575	11737575	.	.	.	ID=solcap_snp_c2_56356;Note=type: SNP;Name=solcap_snp_c2_56356
ST4.03ch01	SolCAP	SNP	11742717	11742717	.	.	.	ID=solcap_snp_c2_56359;Note=type: SNP;Name=solcap_snp_c2_56359
ST4.03ch01	SolCAP	SNP	11769718	11769718	.	.	.	ID=solcap_snp_c1_16515;Note=type: SNP;Name=solcap_snp_c1_16515
ST4.03ch01	SolCAP	SNP	11774102	11774102	.	.	.	ID=solcap_snp_c2_57287;Note=type: SNP;Name=solcap_snp_c2_57287
ST4.03ch01	SolCAP	SNP	11774418	11774418	.	.	.	ID=solcap_snp_c2_57284;Note=type: SNP;Name=solcap_snp_c2_57284
ST4.03ch01	SolCAP	SNP	11857081	11857081	.	.	.	ID=solcap_snp_c1_13549;Note=type: SNP;Name=solcap_snp_c1_13549
ST4.03ch01	SolCAP	SNP	12000688	12000688	.	.	.	ID=solcap_snp_c2_45626;Note=type: SNP;Name=solcap_snp_c2_45626
ST4.03ch01	SolCAP	SNP	12000832	12000832	.	.	.	ID=solcap_snp_c2_45625;Note=type: SNP;Name=solcap_snp_c2_45625
ST4.03ch01	SolCAP	SNP	12005526	12005526	.	.	.	ID=solcap_snp_c2_45622;Note=type: SNP;Name=solcap_snp_c2_45622
ST4.03ch01	SolCAP	SNP	12022163	12022163	.	.	.	ID=solcap_snp_c2_45637;Note=type: SNP;Name=solcap_snp_c2_45637
ST4.03ch01	SolCAP	SNP	12201693	12201693	.	.	.	ID=solcap_snp_c2_51600;Note=type: SNP;Name=solcap_snp_c2_51600
ST4.03ch01	SolCAP	SNP	12841303	12841303	.	.	.	ID=solcap_snp_c2_53758;Note=type: SNP;Name=solcap_snp_c2_53758
ST4.03ch01	SolCAP	SNP	12994277	12994277	.	.	.	ID=solcap_snp_c2_55008;Note=type: SNP;Name=solcap_snp_c2_55008
ST4.03ch01	SolCAP	SNP	13266749	13266749	.	.	.	ID=solcap_snp_c2_53521;Note=type: SNP;Name=solcap_snp_c2_53521
ST4.03ch01	SolCAP	SNP	13369757	13369757	.	.	.	ID=solcap_snp_c2_43984;Note=type: SNP;Name=solcap_snp_c2_43984
ST4.03ch01	SolCAP	SNP	13392443	13392443	.	.	.	ID=solcap_snp_c1_12938;Note=type: SNP;Name=solcap_snp_c1_12938
ST4.03ch01	SolCAP	SNP	13545189	13545189	.	.	.	ID=solcap_snp_c2_43970;Note=type: SNP;Name=solcap_snp_c2_43970
ST4.03ch01	SolCAP	SNP	13545700	13545700	.	.	.	ID=solcap_snp_c1_12926;Note=type: SNP;Name=solcap_snp_c1_12926
ST4.03ch01	SolCAP	SNP	13546944	13546944	.	.	.	ID=solcap_snp_c2_43973;Note=type: SNP;Name=solcap_snp_c2_43973
ST4.03ch01	SolCAP	SNP	13573364	13573364	.	.	.	ID=solcap_snp_c2_43975;Note=type: SNP;Name=solcap_snp_c2_43975
ST4.03ch01	SolCAP	SNP	13597181	13597181	.	.	.	ID=solcap_snp_c2_43978;Note=type: SNP;Name=solcap_snp_c2_43978
ST4.03ch01	SolCAP	SNP	13655916	13655916	.	.	.	ID=solcap_snp_c1_8908;Note=type: SNP;Name=solcap_snp_c1_8908
ST4.03ch01	SolCAP	SNP	13655928	13655928	.	.	.	ID=solcap_snp_c1_8909;Note=type: SNP;Name=solcap_snp_c1_8909
ST4.03ch01	SolCAP	SNP	13740819	13740819	.	.	.	ID=solcap_snp_c2_54355;Note=type: SNP;Name=solcap_snp_c2_54355
ST4.03ch01	SolCAP	SNP	13747185	13747185	.	.	.	ID=solcap_snp_c2_54353;Note=type: SNP;Name=solcap_snp_c2_54353
ST4.03ch01	SolCAP	SNP	15328933	15328933	.	.	.	ID=solcap_snp_c2_52130;Note=type: SNP;Name=solcap_snp_c2_52130
ST4.03ch01	SolCAP	SNP	16108682	16108682	.	.	.	ID=solcap_snp_c2_44625;Note=type: SNP;Name=solcap_snp_c2_44625
ST4.03ch01	SolCAP	SNP	16399868	16399868	.	.	.	ID=solcap_snp_c2_49873;Note=type: SNP;Name=solcap_snp_c2_49873
ST4.03ch01	SolCAP	SNP	16904395	16904395	.	.	.	ID=solcap_snp_c2_57182;Note=type: SNP;Name=solcap_snp_c2_57182
ST4.03ch01	SolCAP	SNP	16912211	16912211	.	.	.	ID=solcap_snp_c2_57185;Note=type: SNP;Name=solcap_snp_c2_57185
ST4.03ch01	SolCAP	SNP	17370636	17370636	.	.	.	ID=solcap_snp_c2_48568;Note=type: SNP;Name=solcap_snp_c2_48568
ST4.03ch01	SolCAP	SNP	17381137	17381137	.	.	.	ID=solcap_snp_c2_48566;Note=type: SNP;Name=solcap_snp_c2_48566
ST4.03ch01	SolCAP	SNP	17381140	17381140	.	.	.	ID=solcap_snp_c2_48565;Note=type: SNP;Name=solcap_snp_c2_48565
ST4.03ch01	SolCAP	SNP	17664121	17664121	.	.	.	ID=solcap_snp_c1_8593;Note=type: SNP;Name=solcap_snp_c1_8593
ST4.03ch01	SolCAP	SNP	18393787	18393787	.	.	.	ID=solcap_snp_c1_15521;Note=type: SNP;Name=solcap_snp_c1_15521
ST4.03ch01	SolCAP	SNP	18753971	18753971	.	.	.	ID=solcap_snp_c2_53759;Note=type: SNP;Name=solcap_snp_c2_53759
ST4.03ch01	SolCAP	SNP	18925584	18925584	.	.	.	ID=solcap_snp_c2_56842;Note=type: SNP;Name=solcap_snp_c2_56842
ST4.03ch01	SolCAP	SNP	18925630	18925630	.	.	.	ID=solcap_snp_c2_56843;Note=type: SNP;Name=solcap_snp_c2_56843
ST4.03ch01	SolCAP	SNP	18925794	18925794	.	.	.	ID=solcap_snp_c2_56844;Note=type: SNP;Name=solcap_snp_c2_56844
ST4.03ch01	SolCAP	SNP	18926884	18926884	.	.	.	ID=solcap_snp_c1_16421;Note=type: SNP;Name=solcap_snp_c1_16421
ST4.03ch01	SolCAP	SNP	18926923	18926923	.	.	.	ID=solcap_snp_c1_16422;Note=type: SNP;Name=solcap_snp_c1_16422
ST4.03ch01	SolCAP	SNP	18927026	18927026	.	.	.	ID=solcap_snp_c1_16423;Note=type: SNP;Name=solcap_snp_c1_16423
ST4.03ch01	SolCAP	SNP	18927247	18927247	.	.	.	ID=solcap_snp_c1_16425;Note=type: SNP;Name=solcap_snp_c1_16425
ST4.03ch01	SolCAP	SNP	18998405	18998405	.	.	.	ID=solcap_snp_c1_15612;Note=type: SNP;Name=solcap_snp_c1_15612
ST4.03ch01	SolCAP	SNP	19066536	19066536	.	.	.	ID=solcap_snp_c1_15860;Note=type: SNP;Name=solcap_snp_c1_15860
ST4.03ch01	SolCAP	SNP	19592715	19592715	.	.	.	ID=solcap_snp_c2_49756;Note=type: SNP;Name=solcap_snp_c2_49756
ST4.03ch01	SolCAP	SNP	19593661	19593661	.	.	.	ID=solcap_snp_c1_14662;Note=type: SNP;Name=solcap_snp_c1_14662
ST4.03ch01	SolCAP	SNP	19663894	19663894	.	.	.	ID=solcap_snp_c1_14664;Note=type: SNP;Name=solcap_snp_c1_14664
ST4.03ch01	SolCAP	SNP	19663967	19663967	.	.	.	ID=solcap_snp_c1_14663;Note=type: SNP;Name=solcap_snp_c1_14663
ST4.03ch01	SolCAP	SNP	19665652	19665652	.	.	.	ID=solcap_snp_c2_49760;Note=type: SNP;Name=solcap_snp_c2_49760
ST4.03ch01	SolCAP	SNP	19666602	19666602	.	.	.	ID=solcap_snp_c2_49759;Note=type: SNP;Name=solcap_snp_c2_49759
ST4.03ch01	SolCAP	SNP	19667145	19667145	.	.	.	ID=solcap_snp_c2_49758;Note=type: SNP;Name=solcap_snp_c2_49758
ST4.03ch01	SolCAP	SNP	20414881	20414881	.	.	.	ID=solcap_snp_c2_49327;Note=type: SNP;Name=solcap_snp_c2_49327
ST4.03ch01	SolCAP	SNP	20414889	20414889	.	.	.	ID=solcap_snp_c2_49328;Note=type: SNP;Name=solcap_snp_c2_49328
ST4.03ch01	SolCAP	SNP	20419967	20419967	.	.	.	ID=solcap_snp_c2_49329;Note=type: SNP;Name=solcap_snp_c2_49329
ST4.03ch01	SolCAP	SNP	20420076	20420076	.	.	.	ID=solcap_snp_c2_49330;Note=type: SNP;Name=solcap_snp_c2_49330
ST4.03ch01	SolCAP	SNP	20420103	20420103	.	.	.	ID=solcap_snp_c2_49331;Note=type: SNP;Name=solcap_snp_c2_49331
ST4.03ch01	SolCAP	SNP	20548838	20548838	.	.	.	ID=solcap_snp_c2_49324;Note=type: SNP;Name=solcap_snp_c2_49324
ST4.03ch01	SolCAP	SNP	20549834	20549834	.	.	.	ID=solcap_snp_c2_49326;Note=type: SNP;Name=solcap_snp_c2_49326
ST4.03ch01	SolCAP	SNP	22612965	22612965	.	.	.	ID=solcap_snp_c1_10139;Note=type: SNP;Name=solcap_snp_c1_10139
ST4.03ch01	SolCAP	SNP	23656980	23656980	.	.	.	ID=solcap_snp_c1_5477;Note=type: SNP;Name=solcap_snp_c1_5477
ST4.03ch01	SolCAP	SNP	24687642	24687642	.	.	.	ID=solcap_snp_c1_15876;Note=type: SNP;Name=solcap_snp_c1_15876
ST4.03ch01	SolCAP	SNP	24697661	24697661	.	.	.	ID=solcap_snp_c2_54580;Note=type: SNP;Name=solcap_snp_c2_54580
ST4.03ch01	SolCAP	SNP	24708276	24708276	.	.	.	ID=solcap_snp_c2_54581;Note=type: SNP;Name=solcap_snp_c2_54581
ST4.03ch01	SolCAP	SNP	30563914	30563914	.	.	.	ID=solcap_snp_c2_43643;Note=type: SNP;Name=solcap_snp_c2_43643
ST4.03ch01	SolCAP	SNP	29676849	29676849	.	.	.	ID=solcap_snp_c1_7143;Note=type: SNP;Name=solcap_snp_c1_7143
ST4.03ch01	SolCAP	SNP	29678334	29678334	.	.	.	ID=solcap_snp_c2_22549;Note=type: SNP;Name=solcap_snp_c2_22549
ST4.03ch01	SolCAP	SNP	29679850	29679850	.	.	.	ID=solcap_snp_c2_22546;Note=type: SNP;Name=solcap_snp_c2_22546
ST4.03ch01	SolCAP	SNP	29679855	29679855	.	.	.	ID=solcap_snp_c2_22545;Note=type: SNP;Name=solcap_snp_c2_22545
ST4.03ch01	SolCAP	SNP	29680334	29680334	.	.	.	ID=solcap_snp_c2_22537;Note=type: SNP;Name=solcap_snp_c2_22537
ST4.03ch01	SolCAP	SNP	29683870	29683870	.	.	.	ID=solcap_snp_c1_7142;Note=type: SNP;Name=solcap_snp_c1_7142
ST4.03ch01	SolCAP	SNP	29684899	29684899	.	.	.	ID=solcap_snp_c2_22531;Note=type: SNP;Name=solcap_snp_c2_22531
ST4.03ch01	SolCAP	SNP	29685008	29685008	.	.	.	ID=solcap_snp_c2_22530;Note=type: SNP;Name=solcap_snp_c2_22530
ST4.03ch01	SolCAP	SNP	30124981	30124981	.	.	.	ID=solcap_snp_c1_7136;Note=type: SNP;Name=solcap_snp_c1_7136
ST4.03ch01	SolCAP	SNP	30837971	30837971	.	.	.	ID=solcap_snp_c2_24677;Note=type: SNP;Name=solcap_snp_c2_24677
ST4.03ch01	SolCAP	SNP	30930917	30930917	.	.	.	ID=solcap_snp_c2_24682;Note=type: SNP;Name=solcap_snp_c2_24682
ST4.03ch01	SolCAP	SNP	31088895	31088895	.	.	.	ID=solcap_snp_c2_54308;Note=type: SNP;Name=solcap_snp_c2_54308
ST4.03ch01	SolCAP	SNP	31492451	31492451	.	.	.	ID=solcap_snp_c2_32953;Note=type: SNP;Name=solcap_snp_c2_32953
ST4.03ch01	SolCAP	SNP	32091882	32091882	.	.	.	ID=solcap_snp_c1_11066;Note=type: SNP;Name=solcap_snp_c1_11066
ST4.03ch01	SolCAP	SNP	32463009	32463009	.	.	.	ID=solcap_snp_c1_14900;Note=type: SNP;Name=solcap_snp_c1_14900
ST4.03ch01	SolCAP	SNP	32954612	32954612	.	.	.	ID=solcap_snp_c2_25753;Note=type: SNP;Name=solcap_snp_c2_25753
ST4.03ch01	SolCAP	SNP	33354366	33354366	.	.	.	ID=solcap_snp_c2_25746;Note=type: SNP;Name=solcap_snp_c2_25746
ST4.03ch01	SolCAP	SNP	34098278	34098278	.	.	.	ID=solcap_snp_c1_9378;Note=type: SNP;Name=solcap_snp_c1_9378
ST4.03ch01	SolCAP	SNP	35477582	35477582	.	.	.	ID=solcap_snp_c1_14956;Note=type: SNP;Name=solcap_snp_c1_14956
ST4.03ch01	SolCAP	SNP	35855070	35855070	.	.	.	ID=solcap_snp_c1_13827;Note=type: SNP;Name=solcap_snp_c1_13827
ST4.03ch01	SolCAP	SNP	36413189	36413189	.	.	.	ID=solcap_snp_c1_3693;Note=type: SNP;Name=solcap_snp_c1_3693
ST4.03ch01	SolCAP	SNP	37067485	37067485	.	.	.	ID=solcap_snp_c2_27683;Note=type: SNP;Name=solcap_snp_c2_27683
ST4.03ch01	SolCAP	SNP	37067567	37067567	.	.	.	ID=solcap_snp_c2_27682;Note=type: SNP;Name=solcap_snp_c2_27682
ST4.03ch01	SolCAP	SNP	37067593	37067593	.	.	.	ID=solcap_snp_c2_27681;Note=type: SNP;Name=solcap_snp_c2_27681
ST4.03ch01	SolCAP	SNP	37067730	37067730	.	.	.	ID=solcap_snp_c2_27680;Note=type: SNP;Name=solcap_snp_c2_27680
ST4.03ch01	SolCAP	SNP	37068219	37068219	.	.	.	ID=solcap_snp_c2_27679;Note=type: SNP;Name=solcap_snp_c2_27679
ST4.03ch01	SolCAP	SNP	37070102	37070102	.	.	.	ID=solcap_snp_c1_8535;Note=type: SNP;Name=solcap_snp_c1_8535
ST4.03ch01	SolCAP	SNP	37070639	37070639	.	.	.	ID=solcap_snp_c1_8534;Note=type: SNP;Name=solcap_snp_c1_8534
ST4.03ch01	SolCAP	SNP	37070662	37070662	.	.	.	ID=solcap_snp_c2_27678;Note=type: SNP;Name=solcap_snp_c2_27678
ST4.03ch01	SolCAP	SNP	37071429	37071429	.	.	.	ID=solcap_snp_c2_27677;Note=type: SNP;Name=solcap_snp_c2_27677
ST4.03ch01	SolCAP	SNP	37071744	37071744	.	.	.	ID=solcap_snp_c2_27676;Note=type: SNP;Name=solcap_snp_c2_27676
ST4.03ch01	SolCAP	SNP	37071836	37071836	.	.	.	ID=solcap_snp_c2_27675;Note=type: SNP;Name=solcap_snp_c2_27675
ST4.03ch01	SolCAP	SNP	37276804	37276804	.	.	.	ID=solcap_snp_c1_8541;Note=type: SNP;Name=solcap_snp_c1_8541
ST4.03ch01	SolCAP	SNP	37683160	37683160	.	.	.	ID=solcap_snp_c1_6795;Note=type: SNP;Name=solcap_snp_c1_6795
ST4.03ch01	SolCAP	SNP	37684708	37684708	.	.	.	ID=solcap_snp_c1_6787;Note=type: SNP;Name=solcap_snp_c1_6787
ST4.03ch01	SolCAP	SNP	37684827	37684827	.	.	.	ID=solcap_snp_c1_6786;Note=type: SNP;Name=solcap_snp_c1_6786
ST4.03ch01	SolCAP	SNP	38478435	38478435	.	.	.	ID=solcap_snp_c2_42829;Note=type: SNP;Name=solcap_snp_c2_42829
ST4.03ch01	SolCAP	SNP	39325733	39325733	.	.	.	ID=solcap_snp_c1_15714;Note=type: SNP;Name=solcap_snp_c1_15714
ST4.03ch01	SolCAP	SNP	39529156	39529156	.	.	.	ID=solcap_snp_c2_45395;Note=type: SNP;Name=solcap_snp_c2_45395
ST4.03ch01	SolCAP	SNP	39931061	39931061	.	.	.	ID=solcap_snp_c2_34940;Note=type: SNP;Name=solcap_snp_c2_34940
ST4.03ch01	SolCAP	SNP	39947579	39947579	.	.	.	ID=solcap_snp_c1_16373;Note=type: SNP;Name=solcap_snp_c1_16373
ST4.03ch01	SolCAP	SNP	41859222	41859222	.	.	.	ID=solcap_snp_c2_49732;Note=type: SNP;Name=solcap_snp_c2_49732
ST4.03ch01	SolCAP	SNP	41947310	41947310	.	.	.	ID=solcap_snp_c1_14647;Note=type: SNP;Name=solcap_snp_c1_14647
ST4.03ch01	SolCAP	SNP	41947383	41947383	.	.	.	ID=solcap_snp_c1_14648;Note=type: SNP;Name=solcap_snp_c1_14648
ST4.03ch01	SolCAP	SNP	41947422	41947422	.	.	.	ID=solcap_snp_c1_14649;Note=type: SNP;Name=solcap_snp_c1_14649
ST4.03ch01	SolCAP	SNP	41947504	41947504	.	.	.	ID=solcap_snp_c2_49719;Note=type: SNP;Name=solcap_snp_c2_49719
ST4.03ch01	SolCAP	SNP	41947512	41947512	.	.	.	ID=solcap_snp_c2_49720;Note=type: SNP;Name=solcap_snp_c2_49720
ST4.03ch01	SolCAP	SNP	41948147	41948147	.	.	.	ID=solcap_snp_c2_49721;Note=type: SNP;Name=solcap_snp_c2_49721
ST4.03ch01	SolCAP	SNP	41948237	41948237	.	.	.	ID=solcap_snp_c2_49722;Note=type: SNP;Name=solcap_snp_c2_49722
ST4.03ch01	SolCAP	SNP	41949345	41949345	.	.	.	ID=solcap_snp_c2_49724;Note=type: SNP;Name=solcap_snp_c2_49724
ST4.03ch01	SolCAP	SNP	41949460	41949460	.	.	.	ID=solcap_snp_c2_49725;Note=type: SNP;Name=solcap_snp_c2_49725
ST4.03ch01	SolCAP	SNP	41949463	41949463	.	.	.	ID=solcap_snp_c2_49726;Note=type: SNP;Name=solcap_snp_c2_49726
ST4.03ch01	SolCAP	SNP	41959412	41959412	.	.	.	ID=solcap_snp_c1_14650;Note=type: SNP;Name=solcap_snp_c1_14650
ST4.03ch01	SolCAP	SNP	41979122	41979122	.	.	.	ID=solcap_snp_c1_14654;Note=type: SNP;Name=solcap_snp_c1_14654
ST4.03ch01	SolCAP	SNP	42197367	42197367	.	.	.	ID=solcap_snp_c2_32110;Note=type: SNP;Name=solcap_snp_c2_32110
ST4.03ch01	SolCAP	SNP	42197532	42197532	.	.	.	ID=solcap_snp_c2_32111;Note=type: SNP;Name=solcap_snp_c2_32111
ST4.03ch01	SolCAP	SNP	42197568	42197568	.	.	.	ID=solcap_snp_c2_32112;Note=type: SNP;Name=solcap_snp_c2_32112
ST4.03ch01	SolCAP	SNP	42845644	42845644	.	.	.	ID=solcap_snp_c2_38725;Note=type: SNP;Name=solcap_snp_c2_38725
ST4.03ch01	SolCAP	SNP	42845696	42845696	.	.	.	ID=solcap_snp_c2_38726;Note=type: SNP;Name=solcap_snp_c2_38726
ST4.03ch01	SolCAP	SNP	42861638	42861638	.	.	.	ID=solcap_snp_c1_11506;Note=type: SNP;Name=solcap_snp_c1_11506
ST4.03ch01	SolCAP	SNP	43180445	43180445	.	.	.	ID=solcap_snp_c2_50029;Note=type: SNP;Name=solcap_snp_c2_50029
ST4.03ch01	SolCAP	SNP	43180467	43180467	.	.	.	ID=solcap_snp_c2_50028;Note=type: SNP;Name=solcap_snp_c2_50028
ST4.03ch01	SolCAP	SNP	43196026	43196026	.	.	.	ID=solcap_snp_c2_50023;Note=type: SNP;Name=solcap_snp_c2_50023
ST4.03ch01	SolCAP	SNP	43196132	43196132	.	.	.	ID=solcap_snp_c2_50022;Note=type: SNP;Name=solcap_snp_c2_50022
ST4.03ch01	SolCAP	SNP	43330728	43330728	.	.	.	ID=solcap_snp_c2_49042;Note=type: SNP;Name=solcap_snp_c2_49042
ST4.03ch01	SolCAP	SNP	43337617	43337617	.	.	.	ID=solcap_snp_c2_49029;Note=type: SNP;Name=solcap_snp_c2_49029
ST4.03ch01	SolCAP	SNP	43409359	43409359	.	.	.	ID=solcap_snp_c1_14512;Note=type: SNP;Name=solcap_snp_c1_14512
ST4.03ch01	SolCAP	SNP	43581319	43581319	.	.	.	ID=solcap_snp_c1_15563;Note=type: SNP;Name=solcap_snp_c1_15563
ST4.03ch01	SolCAP	SNP	44194124	44194124	.	.	.	ID=solcap_snp_c1_16169;Note=type: SNP;Name=solcap_snp_c1_16169
ST4.03ch01	SolCAP	SNP	44430030	44430030	.	.	.	ID=solcap_snp_c1_15452;Note=type: SNP;Name=solcap_snp_c1_15452
ST4.03ch01	SolCAP	SNP	44645723	44645723	.	.	.	ID=solcap_snp_c1_14238;Note=type: SNP;Name=solcap_snp_c1_14238
ST4.03ch01	SolCAP	SNP	44696488	44696488	.	.	.	ID=solcap_snp_c1_14246;Note=type: SNP;Name=solcap_snp_c1_14246
ST4.03ch01	SolCAP	SNP	44696588	44696588	.	.	.	ID=solcap_snp_c1_14248;Note=type: SNP;Name=solcap_snp_c1_14248
ST4.03ch01	SolCAP	SNP	44696600	44696600	.	.	.	ID=solcap_snp_c1_14249;Note=type: SNP;Name=solcap_snp_c1_14249
ST4.03ch01	SolCAP	SNP	44700958	44700958	.	.	.	ID=solcap_snp_c1_14259;Note=type: SNP;Name=solcap_snp_c1_14259
ST4.03ch01	SolCAP	SNP	44702400	44702400	.	.	.	ID=solcap_snp_c1_14261;Note=type: SNP;Name=solcap_snp_c1_14261
ST4.03ch01	SolCAP	SNP	44890251	44890251	.	.	.	ID=solcap_snp_c2_53708;Note=type: SNP;Name=solcap_snp_c2_53708
ST4.03ch01	SolCAP	SNP	45138228	45138228	.	.	.	ID=solcap_snp_c2_58146;Note=type: SNP;Name=solcap_snp_c2_58146
ST4.03ch01	SolCAP	SNP	45751290	45751290	.	.	.	ID=solcap_snp_c2_40131;Note=type: SNP;Name=solcap_snp_c2_40131
ST4.03ch01	SolCAP	SNP	45757713	45757713	.	.	.	ID=solcap_snp_c2_40112;Note=type: SNP;Name=solcap_snp_c2_40112
ST4.03ch01	SolCAP	SNP	45777798	45777798	.	.	.	ID=solcap_snp_c2_40105;Note=type: SNP;Name=solcap_snp_c2_40105
ST4.03ch01	SolCAP	SNP	45783940	45783940	.	.	.	ID=solcap_snp_c2_40097;Note=type: SNP;Name=solcap_snp_c2_40097
ST4.03ch01	SolCAP	SNP	45944660	45944660	.	.	.	ID=solcap_snp_c2_40094;Note=type: SNP;Name=solcap_snp_c2_40094
ST4.03ch01	SolCAP	SNP	46270954	46270954	.	.	.	ID=solcap_snp_c2_54811;Note=type: SNP;Name=solcap_snp_c2_54811
ST4.03ch01	SolCAP	SNP	46315907	46315907	.	.	.	ID=solcap_snp_c1_15853;Note=type: SNP;Name=solcap_snp_c1_15853
ST4.03ch01	SolCAP	SNP	46323371	46323371	.	.	.	ID=solcap_snp_c1_15855;Note=type: SNP;Name=solcap_snp_c1_15855
ST4.03ch01	SolCAP	SNP	47297907	47297907	.	.	.	ID=solcap_snp_c2_35221;Note=type: SNP;Name=solcap_snp_c2_35221
ST4.03ch01	SolCAP	SNP	47299582	47299582	.	.	.	ID=solcap_snp_c2_35220;Note=type: SNP;Name=solcap_snp_c2_35220
ST4.03ch01	SolCAP	SNP	47299792	47299792	.	.	.	ID=solcap_snp_c2_35219;Note=type: SNP;Name=solcap_snp_c2_35219
ST4.03ch01	SolCAP	SNP	47299905	47299905	.	.	.	ID=solcap_snp_c2_35218;Note=type: SNP;Name=solcap_snp_c2_35218
ST4.03ch01	SolCAP	SNP	47761676	47761676	.	.	.	ID=solcap_snp_c2_14939;Note=type: SNP;Name=solcap_snp_c2_14939
ST4.03ch01	SolCAP	SNP	47761775	47761775	.	.	.	ID=solcap_snp_c1_4817;Note=type: SNP;Name=solcap_snp_c1_4817
ST4.03ch01	SolCAP	SNP	49228392	49228392	.	.	.	ID=solcap_snp_c1_8358;Note=type: SNP;Name=solcap_snp_c1_8358
ST4.03ch01	SolCAP	SNP	49346580	49346580	.	.	.	ID=solcap_snp_c1_8362;Note=type: SNP;Name=solcap_snp_c1_8362
ST4.03ch01	SolCAP	SNP	50790985	50790985	.	.	.	ID=solcap_snp_c2_35601;Note=type: SNP;Name=solcap_snp_c2_35601
ST4.03ch01	SolCAP	SNP	50976543	50976543	.	.	.	ID=solcap_snp_c2_57022;Note=type: SNP;Name=solcap_snp_c2_57022
ST4.03ch01	SolCAP	SNP	51290205	51290205	.	.	.	ID=solcap_snp_c2_694;Note=type: SNP;Name=solcap_snp_c2_694
ST4.03ch01	SolCAP	SNP	51294592	51294592	.	.	.	ID=solcap_snp_c1_225;Note=type: SNP;Name=solcap_snp_c1_225
ST4.03ch01	SolCAP	SNP	51324358	51324358	.	.	.	ID=solcap_snp_c2_686;Note=type: SNP;Name=solcap_snp_c2_686
ST4.03ch01	SolCAP	SNP	51563030	51563030	.	.	.	ID=solcap_snp_c2_677;Note=type: SNP;Name=solcap_snp_c2_677
ST4.03ch01	SolCAP	SNP	51736518	51736518	.	.	.	ID=solcap_snp_c2_57898;Note=type: SNP;Name=solcap_snp_c2_57898
ST4.03ch01	SolCAP	SNP	52318789	52318789	.	.	.	ID=solcap_snp_c1_12152;Note=type: SNP;Name=solcap_snp_c1_12152
ST4.03ch01	SolCAP	SNP	52482174	52482174	.	.	.	ID=solcap_snp_c2_41441;Note=type: SNP;Name=solcap_snp_c2_41441
ST4.03ch01	SolCAP	SNP	52487658	52487658	.	.	.	ID=solcap_snp_c2_41440;Note=type: SNP;Name=solcap_snp_c2_41440
ST4.03ch01	SolCAP	SNP	52487712	52487712	.	.	.	ID=solcap_snp_c2_41439;Note=type: SNP;Name=solcap_snp_c2_41439
ST4.03ch01	SolCAP	SNP	52487732	52487732	.	.	.	ID=solcap_snp_c2_41438;Note=type: SNP;Name=solcap_snp_c2_41438
ST4.03ch01	SolCAP	SNP	53232535	53232535	.	.	.	ID=solcap_snp_c2_57817;Note=type: SNP;Name=solcap_snp_c2_57817
ST4.03ch01	SolCAP	SNP	54389840	54389840	.	.	.	ID=solcap_snp_c2_7080;Note=type: SNP;Name=solcap_snp_c2_7080
ST4.03ch01	SolCAP	SNP	54480881	54480881	.	.	.	ID=solcap_snp_c1_880;Note=type: SNP;Name=solcap_snp_c1_880
ST4.03ch01	SolCAP	SNP	54580281	54580281	.	.	.	ID=solcap_snp_c2_55113;Note=type: SNP;Name=solcap_snp_c2_55113
ST4.03ch01	SolCAP	SNP	55163476	55163476	.	.	.	ID=solcap_snp_c2_2871;Note=type: SNP;Name=solcap_snp_c2_2871
ST4.03ch01	SolCAP	SNP	55163677	55163677	.	.	.	ID=solcap_snp_c2_2873;Note=type: SNP;Name=solcap_snp_c2_2873
ST4.03ch01	SolCAP	SNP	55163751	55163751	.	.	.	ID=solcap_snp_c2_2874;Note=type: SNP;Name=solcap_snp_c2_2874
ST4.03ch01	SolCAP	SNP	55427311	55427311	.	.	.	ID=solcap_snp_c2_55621;Note=type: SNP;Name=solcap_snp_c2_55621
ST4.03ch01	SolCAP	SNP	55427702	55427702	.	.	.	ID=solcap_snp_c2_55618;Note=type: SNP;Name=solcap_snp_c2_55618
ST4.03ch01	SolCAP	SNP	57040112	57040112	.	.	.	ID=solcap_snp_c1_14219;Note=type: SNP;Name=solcap_snp_c1_14219
ST4.03ch01	SolCAP	SNP	57367446	57367446	.	.	.	ID=solcap_snp_c1_13578;Note=type: SNP;Name=solcap_snp_c1_13578
ST4.03ch01	SolCAP	SNP	57541099	57541099	.	.	.	ID=solcap_snp_c2_32336;Note=type: SNP;Name=solcap_snp_c2_32336
ST4.03ch01	SolCAP	SNP	57639636	57639636	.	.	.	ID=solcap_snp_c2_43275;Note=type: SNP;Name=solcap_snp_c2_43275
ST4.03ch01	SolCAP	SNP	57931888	57931888	.	.	.	ID=solcap_snp_c1_14633;Note=type: SNP;Name=solcap_snp_c1_14633
ST4.03ch01	SolCAP	SNP	58020235	58020235	.	.	.	ID=solcap_snp_c1_14629;Note=type: SNP;Name=solcap_snp_c1_14629
ST4.03ch01	SolCAP	SNP	58197448	58197448	.	.	.	ID=solcap_snp_c2_2721;Note=type: SNP;Name=solcap_snp_c2_2721
ST4.03ch01	SolCAP	SNP	58567030	58567030	.	.	.	ID=solcap_snp_c1_805;Note=type: SNP;Name=solcap_snp_c1_805
ST4.03ch01	SolCAP	SNP	58737722	58737722	.	.	.	ID=solcap_snp_c2_2653;Note=type: SNP;Name=solcap_snp_c2_2653
ST4.03ch01	SolCAP	SNP	58746889	58746889	.	.	.	ID=solcap_snp_c2_2649;Note=type: SNP;Name=solcap_snp_c2_2649
ST4.03ch01	SolCAP	SNP	58845950	58845950	.	.	.	ID=solcap_snp_c2_2630;Note=type: SNP;Name=solcap_snp_c2_2630
ST4.03ch01	SolCAP	SNP	58985411	58985411	.	.	.	ID=solcap_snp_c2_2591;Note=type: SNP;Name=solcap_snp_c2_2591
ST4.03ch01	SolCAP	SNP	58985483	58985483	.	.	.	ID=solcap_snp_c2_2589;Note=type: SNP;Name=solcap_snp_c2_2589
ST4.03ch01	SolCAP	SNP	59070738	59070738	.	.	.	ID=solcap_snp_c2_2582;Note=type: SNP;Name=solcap_snp_c2_2582
ST4.03ch01	SolCAP	SNP	59363461	59363461	.	.	.	ID=solcap_snp_c1_13430;Note=type: SNP;Name=solcap_snp_c1_13430
ST4.03ch01	SolCAP	SNP	59363481	59363481	.	.	.	ID=solcap_snp_c1_13429;Note=type: SNP;Name=solcap_snp_c1_13429
ST4.03ch01	SolCAP	SNP	59364003	59364003	.	.	.	ID=solcap_snp_c2_45301;Note=type: SNP;Name=solcap_snp_c2_45301
ST4.03ch01	SolCAP	SNP	59441242	59441242	.	.	.	ID=solcap_snp_c1_16040;Note=type: SNP;Name=solcap_snp_c1_16040
ST4.03ch01	SolCAP	SNP	59599357	59599357	.	.	.	ID=solcap_snp_c2_48243;Note=type: SNP;Name=solcap_snp_c2_48243
ST4.03ch01	SolCAP	SNP	59877586	59877586	.	.	.	ID=solcap_snp_c2_46519;Note=type: SNP;Name=solcap_snp_c2_46519
ST4.03ch01	SolCAP	SNP	59974049	59974049	.	.	.	ID=solcap_snp_c2_46523;Note=type: SNP;Name=solcap_snp_c2_46523
ST4.03ch01	SolCAP	SNP	59974287	59974287	.	.	.	ID=solcap_snp_c2_46522;Note=type: SNP;Name=solcap_snp_c2_46522
ST4.03ch01	SolCAP	SNP	59974382	59974382	.	.	.	ID=solcap_snp_c2_46521;Note=type: SNP;Name=solcap_snp_c2_46521
ST4.03ch01	SolCAP	SNP	59974416	59974416	.	.	.	ID=solcap_snp_c2_46520;Note=type: SNP;Name=solcap_snp_c2_46520
ST4.03ch01	SolCAP	SNP	59974768	59974768	.	.	.	ID=solcap_snp_c1_13810;Note=type: SNP;Name=solcap_snp_c1_13810
ST4.03ch01	SolCAP	SNP	60027044	60027044	.	.	.	ID=solcap_snp_c2_53347;Note=type: SNP;Name=solcap_snp_c2_53347
ST4.03ch01	SolCAP	SNP	60240569	60240569	.	.	.	ID=solcap_snp_c2_35483;Note=type: SNP;Name=solcap_snp_c2_35483
ST4.03ch01	SolCAP	SNP	60259084	60259084	.	.	.	ID=solcap_snp_c2_35480;Note=type: SNP;Name=solcap_snp_c2_35480
ST4.03ch01	SolCAP	SNP	60303405	60303405	.	.	.	ID=solcap_snp_c2_35491;Note=type: SNP;Name=solcap_snp_c2_35491
ST4.03ch01	SolCAP	SNP	60433685	60433685	.	.	.	ID=solcap_snp_c2_35511;Note=type: SNP;Name=solcap_snp_c2_35511
ST4.03ch01	SolCAP	SNP	60512580	60512580	.	.	.	ID=solcap_snp_c2_35518;Note=type: SNP;Name=solcap_snp_c2_35518
ST4.03ch01	SolCAP	SNP	60513299	60513299	.	.	.	ID=solcap_snp_c2_35520;Note=type: SNP;Name=solcap_snp_c2_35520
ST4.03ch01	SolCAP	SNP	60515967	60515967	.	.	.	ID=solcap_snp_c2_35536;Note=type: SNP;Name=solcap_snp_c2_35536
ST4.03ch01	SolCAP	SNP	60870837	60870837	.	.	.	ID=solcap_snp_c2_43922;Note=type: SNP;Name=solcap_snp_c2_43922
ST4.03ch01	SolCAP	SNP	60887937	60887937	.	.	.	ID=solcap_snp_c2_43926;Note=type: SNP;Name=solcap_snp_c2_43926
ST4.03ch01	SolCAP	SNP	60919390	60919390	.	.	.	ID=solcap_snp_c2_56267;Note=type: SNP;Name=solcap_snp_c2_56267
ST4.03ch01	SolCAP	SNP	60951473	60951473	.	.	.	ID=solcap_snp_c2_20798;Note=type: SNP;Name=solcap_snp_c2_20798
ST4.03ch01	SolCAP	SNP	60951506	60951506	.	.	.	ID=solcap_snp_c2_20799;Note=type: SNP;Name=solcap_snp_c2_20799
ST4.03ch01	SolCAP	SNP	60987055	60987055	.	.	.	ID=solcap_snp_c2_20803;Note=type: SNP;Name=solcap_snp_c2_20803
ST4.03ch01	SolCAP	SNP	64593752	64593752	.	.	.	ID=solcap_snp_c2_20888;Note=type: SNP;Name=solcap_snp_c2_20888
ST4.03ch01	SolCAP	SNP	64593821	64593821	.	.	.	ID=solcap_snp_c2_20889;Note=type: SNP;Name=solcap_snp_c2_20889
ST4.03ch01	SolCAP	SNP	64594031	64594031	.	.	.	ID=solcap_snp_c2_20890;Note=type: SNP;Name=solcap_snp_c2_20890
ST4.03ch01	SolCAP	SNP	64609683	64609683	.	.	.	ID=solcap_snp_c2_20895;Note=type: SNP;Name=solcap_snp_c2_20895
ST4.03ch01	SolCAP	SNP	61774592	61774592	.	.	.	ID=solcap_snp_c2_50903;Note=type: SNP;Name=solcap_snp_c2_50903
ST4.03ch01	SolCAP	SNP	62145016	62145016	.	.	.	ID=solcap_snp_c2_38406;Note=type: SNP;Name=solcap_snp_c2_38406
ST4.03ch01	SolCAP	SNP	62145049	62145049	.	.	.	ID=solcap_snp_c2_38405;Note=type: SNP;Name=solcap_snp_c2_38405
ST4.03ch01	SolCAP	SNP	62148278	62148278	.	.	.	ID=solcap_snp_c2_38404;Note=type: SNP;Name=solcap_snp_c2_38404
ST4.03ch01	SolCAP	SNP	62148314	62148314	.	.	.	ID=solcap_snp_c2_38403;Note=type: SNP;Name=solcap_snp_c2_38403
ST4.03ch01	SolCAP	SNP	62155912	62155912	.	.	.	ID=solcap_snp_c2_38398;Note=type: SNP;Name=solcap_snp_c2_38398
ST4.03ch01	SolCAP	SNP	62289376	62289376	.	.	.	ID=solcap_snp_c2_38448;Note=type: SNP;Name=solcap_snp_c2_38448
ST4.03ch01	SolCAP	SNP	62612685	62612685	.	.	.	ID=solcap_snp_c1_12118;Note=type: SNP;Name=solcap_snp_c1_12118
ST4.03ch01	SolCAP	SNP	62802774	62802774	.	.	.	ID=solcap_snp_c1_12106;Note=type: SNP;Name=solcap_snp_c1_12106
ST4.03ch01	SolCAP	SNP	62803009	62803009	.	.	.	ID=solcap_snp_c1_12108;Note=type: SNP;Name=solcap_snp_c1_12108
ST4.03ch01	SolCAP	SNP	62851452	62851452	.	.	.	ID=solcap_snp_c1_12114;Note=type: SNP;Name=solcap_snp_c1_12114
ST4.03ch01	SolCAP	SNP	62930839	62930839	.	.	.	ID=solcap_snp_c2_41335;Note=type: SNP;Name=solcap_snp_c2_41335
ST4.03ch01	SolCAP	SNP	62930860	62930860	.	.	.	ID=solcap_snp_c2_41336;Note=type: SNP;Name=solcap_snp_c2_41336
ST4.03ch01	SolCAP	SNP	62930893	62930893	.	.	.	ID=solcap_snp_c2_41337;Note=type: SNP;Name=solcap_snp_c2_41337
ST4.03ch01	SolCAP	SNP	62931118	62931118	.	.	.	ID=solcap_snp_c2_41338;Note=type: SNP;Name=solcap_snp_c2_41338
ST4.03ch01	SolCAP	SNP	62931376	62931376	.	.	.	ID=solcap_snp_c2_41339;Note=type: SNP;Name=solcap_snp_c2_41339
ST4.03ch01	SolCAP	SNP	62935879	62935879	.	.	.	ID=solcap_snp_c1_12131;Note=type: SNP;Name=solcap_snp_c1_12131
ST4.03ch01	SolCAP	SNP	63119544	63119544	.	.	.	ID=solcap_snp_c2_32371;Note=type: SNP;Name=solcap_snp_c2_32371
ST4.03ch01	SolCAP	SNP	63183063	63183063	.	.	.	ID=solcap_snp_c2_32367;Note=type: SNP;Name=solcap_snp_c2_32367
ST4.03ch01	SolCAP	SNP	63208319	63208319	.	.	.	ID=solcap_snp_c2_32359;Note=type: SNP;Name=solcap_snp_c2_32359
ST4.03ch01	SolCAP	SNP	63338127	63338127	.	.	.	ID=solcap_snp_c1_9679;Note=type: SNP;Name=solcap_snp_c1_9679
ST4.03ch01	SolCAP	SNP	63365531	63365531	.	.	.	ID=solcap_snp_c1_15962;Note=type: SNP;Name=solcap_snp_c1_15962
ST4.03ch01	SolCAP	SNP	63469625	63469625	.	.	.	ID=solcap_snp_c1_9676;Note=type: SNP;Name=solcap_snp_c1_9676
ST4.03ch01	SolCAP	SNP	63682662	63682662	.	.	.	ID=solcap_snp_c2_40977;Note=type: SNP;Name=solcap_snp_c2_40977
ST4.03ch01	SolCAP	SNP	63690655	63690655	.	.	.	ID=solcap_snp_c2_40966;Note=type: SNP;Name=solcap_snp_c2_40966
ST4.03ch01	SolCAP	SNP	63724828	63724828	.	.	.	ID=solcap_snp_c2_40956;Note=type: SNP;Name=solcap_snp_c2_40956
ST4.03ch01	SolCAP	SNP	63756796	63756796	.	.	.	ID=solcap_snp_c2_40954;Note=type: SNP;Name=solcap_snp_c2_40954
ST4.03ch01	SolCAP	SNP	63829757	63829757	.	.	.	ID=solcap_snp_c1_12066;Note=type: SNP;Name=solcap_snp_c1_12066
ST4.03ch01	SolCAP	SNP	63874694	63874694	.	.	.	ID=solcap_snp_c2_40955;Note=type: SNP;Name=solcap_snp_c2_40955
ST4.03ch01	SolCAP	SNP	64120888	64120888	.	.	.	ID=solcap_snp_c1_13686;Note=type: SNP;Name=solcap_snp_c1_13686
ST4.03ch01	SolCAP	SNP	64259758	64259758	.	.	.	ID=solcap_snp_c2_46195;Note=type: SNP;Name=solcap_snp_c2_46195
ST4.03ch01	SolCAP	SNP	64614014	64614014	.	.	.	ID=solcap_snp_c2_13751;Note=type: SNP;Name=solcap_snp_c2_13751
ST4.03ch01	SolCAP	SNP	64668064	64668064	.	.	.	ID=solcap_snp_c1_4435;Note=type: SNP;Name=solcap_snp_c1_4435
ST4.03ch01	SolCAP	SNP	65020539	65020539	.	.	.	ID=solcap_snp_c2_13686;Note=type: SNP;Name=solcap_snp_c2_13686
ST4.03ch01	SolCAP	SNP	65054399	65054399	.	.	.	ID=solcap_snp_c2_13676;Note=type: SNP;Name=solcap_snp_c2_13676
ST4.03ch01	SolCAP	SNP	65062749	65062749	.	.	.	ID=solcap_snp_c2_13671;Note=type: SNP;Name=solcap_snp_c2_13671
ST4.03ch01	SolCAP	SNP	65270050	65270050	.	.	.	ID=solcap_snp_c2_13653;Note=type: SNP;Name=solcap_snp_c2_13653
ST4.03ch01	SolCAP	SNP	65274601	65274601	.	.	.	ID=solcap_snp_c1_4402;Note=type: SNP;Name=solcap_snp_c1_4402
ST4.03ch01	SolCAP	SNP	65277443	65277443	.	.	.	ID=solcap_snp_c2_13650;Note=type: SNP;Name=solcap_snp_c2_13650
ST4.03ch01	SolCAP	SNP	65472778	65472778	.	.	.	ID=solcap_snp_c1_4744;Note=type: SNP;Name=solcap_snp_c1_4744
ST4.03ch01	SolCAP	SNP	65694481	65694481	.	.	.	ID=solcap_snp_c2_14467;Note=type: SNP;Name=solcap_snp_c2_14467
ST4.03ch01	SolCAP	SNP	65694528	65694528	.	.	.	ID=solcap_snp_c2_14468;Note=type: SNP;Name=solcap_snp_c2_14468
ST4.03ch01	SolCAP	SNP	65694609	65694609	.	.	.	ID=solcap_snp_c2_14469;Note=type: SNP;Name=solcap_snp_c2_14469
ST4.03ch01	SolCAP	SNP	65696624	65696624	.	.	.	ID=solcap_snp_c1_4695;Note=type: SNP;Name=solcap_snp_c1_4695
ST4.03ch01	SolCAP	SNP	65696918	65696918	.	.	.	ID=solcap_snp_c2_14470;Note=type: SNP;Name=solcap_snp_c2_14470
ST4.03ch01	SolCAP	SNP	65779952	65779952	.	.	.	ID=solcap_snp_c1_4706;Note=type: SNP;Name=solcap_snp_c1_4706
ST4.03ch01	SolCAP	SNP	65780961	65780961	.	.	.	ID=solcap_snp_c2_14487;Note=type: SNP;Name=solcap_snp_c2_14487
ST4.03ch01	SolCAP	SNP	65781983	65781983	.	.	.	ID=solcap_snp_c2_14488;Note=type: SNP;Name=solcap_snp_c2_14488
ST4.03ch01	SolCAP	SNP	65782007	65782007	.	.	.	ID=solcap_snp_c2_14489;Note=type: SNP;Name=solcap_snp_c2_14489
ST4.03ch01	SolCAP	SNP	65782289	65782289	.	.	.	ID=solcap_snp_c2_14490;Note=type: SNP;Name=solcap_snp_c2_14490
ST4.03ch01	SolCAP	SNP	65782411	65782411	.	.	.	ID=solcap_snp_c2_14491;Note=type: SNP;Name=solcap_snp_c2_14491
ST4.03ch01	SolCAP	SNP	65782472	65782472	.	.	.	ID=solcap_snp_c2_14492;Note=type: SNP;Name=solcap_snp_c2_14492
ST4.03ch01	SolCAP	SNP	65782960	65782960	.	.	.	ID=solcap_snp_c2_14493;Note=type: SNP;Name=solcap_snp_c2_14493
ST4.03ch01	SolCAP	SNP	65783128	65783128	.	.	.	ID=solcap_snp_c2_14494;Note=type: SNP;Name=solcap_snp_c2_14494
ST4.03ch01	SolCAP	SNP	65783163	65783163	.	.	.	ID=solcap_snp_c2_14495;Note=type: SNP;Name=solcap_snp_c2_14495
ST4.03ch01	SolCAP	SNP	66093982	66093982	.	.	.	ID=solcap_snp_c1_4745;Note=type: SNP;Name=solcap_snp_c1_4745
ST4.03ch01	SolCAP	SNP	66140579	66140579	.	.	.	ID=solcap_snp_c2_14568;Note=type: SNP;Name=solcap_snp_c2_14568
ST4.03ch01	SolCAP	SNP	66218939	66218939	.	.	.	ID=solcap_snp_c2_14580;Note=type: SNP;Name=solcap_snp_c2_14580
ST4.03ch01	SolCAP	SNP	66259225	66259225	.	.	.	ID=solcap_snp_c1_4748;Note=type: SNP;Name=solcap_snp_c1_4748
ST4.03ch01	SolCAP	SNP	66283056	66283056	.	.	.	ID=solcap_snp_c2_14589;Note=type: SNP;Name=solcap_snp_c2_14589
ST4.03ch01	SolCAP	SNP	66307717	66307717	.	.	.	ID=solcap_snp_c2_37565;Note=type: SNP;Name=solcap_snp_c2_37565
ST4.03ch01	SolCAP	SNP	66307770	66307770	.	.	.	ID=solcap_snp_c2_37566;Note=type: SNP;Name=solcap_snp_c2_37566
ST4.03ch01	SolCAP	SNP	66307770	66307770	.	.	.	ID=solcap_snp_c2_14595;Note=type: SNP;Name=solcap_snp_c2_14595
ST4.03ch01	SolCAP	SNP	66336497	66336497	.	.	.	ID=solcap_snp_c1_4752;Note=type: SNP;Name=solcap_snp_c1_4752
ST4.03ch01	SolCAP	SNP	66349597	66349597	.	.	.	ID=solcap_snp_c2_14608;Note=type: SNP;Name=solcap_snp_c2_14608
ST4.03ch01	SolCAP	SNP	66349636	66349636	.	.	.	ID=solcap_snp_c2_14609;Note=type: SNP;Name=solcap_snp_c2_14609
ST4.03ch01	SolCAP	SNP	66354337	66354337	.	.	.	ID=solcap_snp_c1_4757;Note=type: SNP;Name=solcap_snp_c1_4757
ST4.03ch01	SolCAP	SNP	66374958	66374958	.	.	.	ID=solcap_snp_c2_14613;Note=type: SNP;Name=solcap_snp_c2_14613
ST4.03ch01	SolCAP	SNP	66376215	66376215	.	.	.	ID=solcap_snp_c1_4763;Note=type: SNP;Name=solcap_snp_c1_4763
ST4.03ch01	SolCAP	SNP	66431307	66431307	.	.	.	ID=solcap_snp_c2_14623;Note=type: SNP;Name=solcap_snp_c2_14623
ST4.03ch01	SolCAP	SNP	66552387	66552387	.	.	.	ID=solcap_snp_c2_37575;Note=type: SNP;Name=solcap_snp_c2_37575
ST4.03ch01	SolCAP	SNP	66675618	66675618	.	.	.	ID=solcap_snp_c1_5150;Note=type: SNP;Name=solcap_snp_c1_5150
ST4.03ch01	SolCAP	SNP	66723137	66723137	.	.	.	ID=solcap_snp_c2_16039;Note=type: SNP;Name=solcap_snp_c2_16039
ST4.03ch01	SolCAP	SNP	66903971	66903971	.	.	.	ID=solcap_snp_c1_5145;Note=type: SNP;Name=solcap_snp_c1_5145
ST4.03ch01	SolCAP	SNP	67013319	67013319	.	.	.	ID=solcap_snp_c2_20569;Note=type: SNP;Name=solcap_snp_c2_20569
ST4.03ch01	SolCAP	SNP	67049399	67049399	.	.	.	ID=solcap_snp_c2_20485;Note=type: SNP;Name=solcap_snp_c2_20485
ST4.03ch01	SolCAP	SNP	67136074	67136074	.	.	.	ID=solcap_snp_c1_6485;Note=type: SNP;Name=solcap_snp_c1_6485
ST4.03ch01	SolCAP	SNP	67211029	67211029	.	.	.	ID=solcap_snp_c2_20500;Note=type: SNP;Name=solcap_snp_c2_20500
ST4.03ch01	SolCAP	SNP	67211502	67211502	.	.	.	ID=solcap_snp_c2_20501;Note=type: SNP;Name=solcap_snp_c2_20501
ST4.03ch01	SolCAP	SNP	67221911	67221911	.	.	.	ID=solcap_snp_c2_20502;Note=type: SNP;Name=solcap_snp_c2_20502
ST4.03ch01	SolCAP	SNP	67223465	67223465	.	.	.	ID=solcap_snp_c2_20505;Note=type: SNP;Name=solcap_snp_c2_20505
ST4.03ch01	SolCAP	SNP	67223718	67223718	.	.	.	ID=solcap_snp_c2_20506;Note=type: SNP;Name=solcap_snp_c2_20506
ST4.03ch01	SolCAP	SNP	67223836	67223836	.	.	.	ID=solcap_snp_c2_20507;Note=type: SNP;Name=solcap_snp_c2_20507
ST4.03ch01	SolCAP	SNP	67224536	67224536	.	.	.	ID=solcap_snp_c2_20508;Note=type: SNP;Name=solcap_snp_c2_20508
ST4.03ch01	SolCAP	SNP	67277817	67277817	.	.	.	ID=solcap_snp_c2_20513;Note=type: SNP;Name=solcap_snp_c2_20513
ST4.03ch01	SolCAP	SNP	67279544	67279544	.	.	.	ID=solcap_snp_c2_20517;Note=type: SNP;Name=solcap_snp_c2_20517
ST4.03ch01	SolCAP	SNP	67293176	67293176	.	.	.	ID=solcap_snp_c2_20521;Note=type: SNP;Name=solcap_snp_c2_20521
ST4.03ch01	SolCAP	SNP	67294103	67294103	.	.	.	ID=solcap_snp_c2_20522;Note=type: SNP;Name=solcap_snp_c2_20522
ST4.03ch01	SolCAP	SNP	67459462	67459462	.	.	.	ID=solcap_snp_c1_6501;Note=type: SNP;Name=solcap_snp_c1_6501
ST4.03ch01	SolCAP	SNP	67605501	67605501	.	.	.	ID=solcap_snp_c1_6518;Note=type: SNP;Name=solcap_snp_c1_6518
ST4.03ch01	SolCAP	SNP	67735399	67735399	.	.	.	ID=solcap_snp_c1_6521;Note=type: SNP;Name=solcap_snp_c1_6521
ST4.03ch01	SolCAP	SNP	67896790	67896790	.	.	.	ID=solcap_snp_c2_13766;Note=type: SNP;Name=solcap_snp_c2_13766
ST4.03ch01	SolCAP	SNP	67969608	67969608	.	.	.	ID=solcap_snp_c2_52492;Note=type: SNP;Name=solcap_snp_c2_52492
ST4.03ch01	SolCAP	SNP	67996863	67996863	.	.	.	ID=solcap_snp_c2_13758;Note=type: SNP;Name=solcap_snp_c2_13758
ST4.03ch01	SolCAP	SNP	68069876	68069876	.	.	.	ID=solcap_snp_c2_52484;Note=type: SNP;Name=solcap_snp_c2_52484
ST4.03ch01	SolCAP	SNP	68127604	68127604	.	.	.	ID=solcap_snp_c1_15340;Note=type: SNP;Name=solcap_snp_c1_15340
ST4.03ch01	SolCAP	SNP	68350967	68350967	.	.	.	ID=solcap_snp_c1_14588;Note=type: SNP;Name=solcap_snp_c1_14588
ST4.03ch01	SolCAP	SNP	68412973	68412973	.	.	.	ID=solcap_snp_c2_49476;Note=type: SNP;Name=solcap_snp_c2_49476
ST4.03ch01	SolCAP	SNP	68416246	68416246	.	.	.	ID=solcap_snp_c2_49451;Note=type: SNP;Name=solcap_snp_c2_49451
ST4.03ch01	SolCAP	SNP	68529707	68529707	.	.	.	ID=solcap_snp_c1_14044;Note=type: SNP;Name=solcap_snp_c1_14044
ST4.03ch01	SolCAP	SNP	68670749	68670749	.	.	.	ID=solcap_snp_c2_47313;Note=type: SNP;Name=solcap_snp_c2_47313
ST4.03ch01	SolCAP	SNP	68950390	68950390	.	.	.	ID=solcap_snp_c2_51055;Note=type: SNP;Name=solcap_snp_c2_51055
ST4.03ch01	SolCAP	SNP	68950624	68950624	.	.	.	ID=solcap_snp_c2_51057;Note=type: SNP;Name=solcap_snp_c2_51057
ST4.03ch01	SolCAP	SNP	69097292	69097292	.	.	.	ID=solcap_snp_c1_11773;Note=type: SNP;Name=solcap_snp_c1_11773
ST4.03ch01	SolCAP	SNP	69200171	69200171	.	.	.	ID=solcap_snp_c1_11769;Note=type: SNP;Name=solcap_snp_c1_11769
ST4.03ch01	SolCAP	SNP	69381132	69381132	.	.	.	ID=solcap_snp_c2_39834;Note=type: SNP;Name=solcap_snp_c2_39834
ST4.03ch01	SolCAP	SNP	69809843	69809843	.	.	.	ID=solcap_snp_c2_17592;Note=type: SNP;Name=solcap_snp_c2_17592
ST4.03ch01	SolCAP	SNP	69902011	69902011	.	.	.	ID=solcap_snp_c2_17529;Note=type: SNP;Name=solcap_snp_c2_17529
ST4.03ch01	SolCAP	SNP	69917893	69917893	.	.	.	ID=solcap_snp_c1_5759;Note=type: SNP;Name=solcap_snp_c1_5759
ST4.03ch01	SolCAP	SNP	69918804	69918804	.	.	.	ID=solcap_snp_c2_17530;Note=type: SNP;Name=solcap_snp_c2_17530
ST4.03ch01	SolCAP	SNP	70016241	70016241	.	.	.	ID=solcap_snp_c2_17531;Note=type: SNP;Name=solcap_snp_c2_17531
ST4.03ch01	SolCAP	SNP	70097516	70097516	.	.	.	ID=solcap_snp_c2_17537;Note=type: SNP;Name=solcap_snp_c2_17537
ST4.03ch01	SolCAP	SNP	70223686	70223686	.	.	.	ID=solcap_snp_c2_17539;Note=type: SNP;Name=solcap_snp_c2_17539
ST4.03ch01	SolCAP	SNP	70341065	70341065	.	.	.	ID=solcap_snp_c1_15579;Note=type: SNP;Name=solcap_snp_c1_15579
ST4.03ch01	SolCAP	SNP	70341095	70341095	.	.	.	ID=solcap_snp_c1_15580;Note=type: SNP;Name=solcap_snp_c1_15580
ST4.03ch01	SolCAP	SNP	70371898	70371898	.	.	.	ID=solcap_snp_c2_53380;Note=type: SNP;Name=solcap_snp_c2_53380
ST4.03ch01	SolCAP	SNP	70372129	70372129	.	.	.	ID=solcap_snp_c2_53381;Note=type: SNP;Name=solcap_snp_c2_53381
ST4.03ch01	SolCAP	SNP	70372156	70372156	.	.	.	ID=solcap_snp_c2_53382;Note=type: SNP;Name=solcap_snp_c2_53382
ST4.03ch01	SolCAP	SNP	70472380	70472380	.	.	.	ID=solcap_snp_c2_17193;Note=type: SNP;Name=solcap_snp_c2_17193
ST4.03ch01	SolCAP	SNP	70472766	70472766	.	.	.	ID=solcap_snp_c2_17192;Note=type: SNP;Name=solcap_snp_c2_17192
ST4.03ch01	SolCAP	SNP	70474651	70474651	.	.	.	ID=solcap_snp_c2_17191;Note=type: SNP;Name=solcap_snp_c2_17191
ST4.03ch01	SolCAP	SNP	70560219	70560219	.	.	.	ID=solcap_snp_c1_5657;Note=type: SNP;Name=solcap_snp_c1_5657
ST4.03ch01	SolCAP	SNP	70562984	70562984	.	.	.	ID=solcap_snp_c1_5656;Note=type: SNP;Name=solcap_snp_c1_5656
ST4.03ch01	SolCAP	SNP	70697501	70697501	.	.	.	ID=solcap_snp_c1_5653;Note=type: SNP;Name=solcap_snp_c1_5653
ST4.03ch01	SolCAP	SNP	71009588	71009588	.	.	.	ID=solcap_snp_c1_3860;Note=type: SNP;Name=solcap_snp_c1_3860
ST4.03ch01	SolCAP	SNP	71009786	71009786	.	.	.	ID=solcap_snp_c1_3863;Note=type: SNP;Name=solcap_snp_c1_3863
ST4.03ch01	SolCAP	SNP	71088529	71088529	.	.	.	ID=solcap_snp_c1_3844;Note=type: SNP;Name=solcap_snp_c1_3844
ST4.03ch01	SolCAP	SNP	71090764	71090764	.	.	.	ID=solcap_snp_c2_12076;Note=type: SNP;Name=solcap_snp_c2_12076
ST4.03ch01	SolCAP	SNP	71239398	71239398	.	.	.	ID=solcap_snp_c1_3867;Note=type: SNP;Name=solcap_snp_c1_3867
ST4.03ch01	SolCAP	SNP	71239659	71239659	.	.	.	ID=solcap_snp_c1_3868;Note=type: SNP;Name=solcap_snp_c1_3868
ST4.03ch01	SolCAP	SNP	71278355	71278355	.	.	.	ID=solcap_snp_c1_3876;Note=type: SNP;Name=solcap_snp_c1_3876
ST4.03ch01	SolCAP	SNP	71298295	71298295	.	.	.	ID=solcap_snp_c2_12106;Note=type: SNP;Name=solcap_snp_c2_12106
ST4.03ch01	SolCAP	SNP	71421420	71421420	.	.	.	ID=solcap_snp_c1_3894;Note=type: SNP;Name=solcap_snp_c1_3894
ST4.03ch01	SolCAP	SNP	71444070	71444070	.	.	.	ID=solcap_snp_c1_3895;Note=type: SNP;Name=solcap_snp_c1_3895
ST4.03ch01	SolCAP	SNP	71450058	71450058	.	.	.	ID=solcap_snp_c2_12123;Note=type: SNP;Name=solcap_snp_c2_12123
ST4.03ch01	SolCAP	SNP	71450067	71450067	.	.	.	ID=solcap_snp_c2_12124;Note=type: SNP;Name=solcap_snp_c2_12124
ST4.03ch01	SolCAP	SNP	71450400	71450400	.	.	.	ID=solcap_snp_c2_12125;Note=type: SNP;Name=solcap_snp_c2_12125
ST4.03ch01	SolCAP	SNP	71450692	71450692	.	.	.	ID=solcap_snp_c2_12126;Note=type: SNP;Name=solcap_snp_c2_12126
ST4.03ch01	SolCAP	SNP	71450743	71450743	.	.	.	ID=solcap_snp_c2_12127;Note=type: SNP;Name=solcap_snp_c2_12127
ST4.03ch01	SolCAP	SNP	71710378	71710378	.	.	.	ID=solcap_snp_c1_3917;Note=type: SNP;Name=solcap_snp_c1_3917
ST4.03ch01	SolCAP	SNP	71807851	71807851	.	.	.	ID=solcap_snp_c2_12167;Note=type: SNP;Name=solcap_snp_c2_12167
ST4.03ch01	SolCAP	SNP	72051338	72051338	.	.	.	ID=solcap_snp_c2_12215;Note=type: SNP;Name=solcap_snp_c2_12215
ST4.03ch01	SolCAP	SNP	72051529	72051529	.	.	.	ID=solcap_snp_c2_12216;Note=type: SNP;Name=solcap_snp_c2_12216
ST4.03ch01	SolCAP	SNP	72051556	72051556	.	.	.	ID=solcap_snp_c2_12217;Note=type: SNP;Name=solcap_snp_c2_12217
ST4.03ch01	SolCAP	SNP	72057260	72057260	.	.	.	ID=solcap_snp_c1_3965;Note=type: SNP;Name=solcap_snp_c1_3965
ST4.03ch01	SolCAP	SNP	72108318	72108318	.	.	.	ID=solcap_snp_c1_3848;Note=type: SNP;Name=solcap_snp_c1_3848
ST4.03ch01	SolCAP	SNP	72108334	72108334	.	.	.	ID=solcap_snp_c1_3849;Note=type: SNP;Name=solcap_snp_c1_3849
ST4.03ch01	SolCAP	SNP	72111134	72111134	.	.	.	ID=solcap_snp_c1_3850;Note=type: SNP;Name=solcap_snp_c1_3850
ST4.03ch01	SolCAP	SNP	72111964	72111964	.	.	.	ID=solcap_snp_c1_3851;Note=type: SNP;Name=solcap_snp_c1_3851
ST4.03ch01	SolCAP	SNP	72111974	72111974	.	.	.	ID=solcap_snp_c1_3852;Note=type: SNP;Name=solcap_snp_c1_3852
ST4.03ch01	SolCAP	SNP	72112445	72112445	.	.	.	ID=solcap_snp_c1_3853;Note=type: SNP;Name=solcap_snp_c1_3853
ST4.03ch01	SolCAP	SNP	72112573	72112573	.	.	.	ID=solcap_snp_c1_3854;Note=type: SNP;Name=solcap_snp_c1_3854
ST4.03ch01	SolCAP	SNP	72320461	72320461	.	.	.	ID=solcap_snp_c1_9565;Note=type: SNP;Name=solcap_snp_c1_9565
ST4.03ch01	SolCAP	SNP	72320482	72320482	.	.	.	ID=solcap_snp_c1_9566;Note=type: SNP;Name=solcap_snp_c1_9566
ST4.03ch01	SolCAP	SNP	72504467	72504467	.	.	.	ID=solcap_snp_c1_9573;Note=type: SNP;Name=solcap_snp_c1_9573
ST4.03ch01	SolCAP	SNP	72528571	72528571	.	.	.	ID=solcap_snp_c2_31820;Note=type: SNP;Name=solcap_snp_c2_31820
ST4.03ch01	SolCAP	SNP	72531363	72531363	.	.	.	ID=solcap_snp_c2_31821;Note=type: SNP;Name=solcap_snp_c2_31821
ST4.03ch01	SolCAP	SNP	72531402	72531402	.	.	.	ID=solcap_snp_c2_31822;Note=type: SNP;Name=solcap_snp_c2_31822
ST4.03ch01	SolCAP	SNP	72539513	72539513	.	.	.	ID=solcap_snp_c1_9581;Note=type: SNP;Name=solcap_snp_c1_9581
ST4.03ch01	SolCAP	SNP	72540074	72540074	.	.	.	ID=solcap_snp_c2_31823;Note=type: SNP;Name=solcap_snp_c2_31823
ST4.03ch01	SolCAP	SNP	72540500	72540500	.	.	.	ID=solcap_snp_c1_9583;Note=type: SNP;Name=solcap_snp_c1_9583
ST4.03ch01	SolCAP	SNP	72540530	72540530	.	.	.	ID=solcap_snp_c1_9584;Note=type: SNP;Name=solcap_snp_c1_9584
ST4.03ch01	SolCAP	SNP	72540557	72540557	.	.	.	ID=solcap_snp_c1_9585;Note=type: SNP;Name=solcap_snp_c1_9585
ST4.03ch01	SolCAP	SNP	72540953	72540953	.	.	.	ID=solcap_snp_c1_9586;Note=type: SNP;Name=solcap_snp_c1_9586
ST4.03ch01	SolCAP	SNP	72540975	72540975	.	.	.	ID=solcap_snp_c1_9587;Note=type: SNP;Name=solcap_snp_c1_9587
ST4.03ch01	SolCAP	SNP	72742546	72742546	.	.	.	ID=solcap_snp_c2_19956;Note=type: SNP;Name=solcap_snp_c2_19956
ST4.03ch01	SolCAP	SNP	72816334	72816334	.	.	.	ID=solcap_snp_c2_19974;Note=type: SNP;Name=solcap_snp_c2_19974
ST4.03ch01	SolCAP	SNP	73340313	73340313	.	.	.	ID=solcap_snp_c1_6294;Note=type: SNP;Name=solcap_snp_c1_6294
ST4.03ch01	SolCAP	SNP	73529280	73529280	.	.	.	ID=solcap_snp_c1_5723;Note=type: SNP;Name=solcap_snp_c1_5723
ST4.03ch01	SolCAP	SNP	73706321	73706321	.	.	.	ID=solcap_snp_c1_14089;Note=type: SNP;Name=solcap_snp_c1_14089
ST4.03ch01	SolCAP	SNP	74061521	74061521	.	.	.	ID=solcap_snp_c2_14274;Note=type: SNP;Name=solcap_snp_c2_14274
ST4.03ch01	SolCAP	SNP	74193922	74193922	.	.	.	ID=solcap_snp_c1_4595;Note=type: SNP;Name=solcap_snp_c1_4595
ST4.03ch01	SolCAP	SNP	74257861	74257861	.	.	.	ID=solcap_snp_c1_4604;Note=type: SNP;Name=solcap_snp_c1_4604
ST4.03ch01	SolCAP	SNP	74352528	74352528	.	.	.	ID=solcap_snp_c1_4615;Note=type: SNP;Name=solcap_snp_c1_4615
ST4.03ch01	SolCAP	SNP	74355334	74355334	.	.	.	ID=solcap_snp_c1_4617;Note=type: SNP;Name=solcap_snp_c1_4617
ST4.03ch01	SolCAP	SNP	74360132	74360132	.	.	.	ID=solcap_snp_c1_4622;Note=type: SNP;Name=solcap_snp_c1_4622
ST4.03ch01	SolCAP	SNP	74628218	74628218	.	.	.	ID=solcap_snp_c2_14350;Note=type: SNP;Name=solcap_snp_c2_14350
ST4.03ch01	SolCAP	SNP	74688162	74688162	.	.	.	ID=solcap_snp_c2_14365;Note=type: SNP;Name=solcap_snp_c2_14365
ST4.03ch01	SolCAP	SNP	74688218	74688218	.	.	.	ID=solcap_snp_c2_14366;Note=type: SNP;Name=solcap_snp_c2_14366
ST4.03ch01	SolCAP	SNP	74688243	74688243	.	.	.	ID=solcap_snp_c2_14367;Note=type: SNP;Name=solcap_snp_c2_14367
ST4.03ch01	SolCAP	SNP	74741574	74741574	.	.	.	ID=solcap_snp_c1_4666;Note=type: SNP;Name=solcap_snp_c1_4666
ST4.03ch01	SolCAP	SNP	75007219	75007219	.	.	.	ID=solcap_snp_c1_14931;Note=type: SNP;Name=solcap_snp_c1_14931
ST4.03ch01	SolCAP	SNP	75045959	75045959	.	.	.	ID=solcap_snp_c1_5254;Note=type: SNP;Name=solcap_snp_c1_5254
ST4.03ch01	SolCAP	SNP	75079617	75079617	.	.	.	ID=solcap_snp_c1_5295;Note=type: SNP;Name=solcap_snp_c1_5295
ST4.03ch01	SolCAP	SNP	75163958	75163958	.	.	.	ID=solcap_snp_c2_16369;Note=type: SNP;Name=solcap_snp_c2_16369
ST4.03ch01	SolCAP	SNP	75333653	75333653	.	.	.	ID=solcap_snp_c1_5267;Note=type: SNP;Name=solcap_snp_c1_5267
ST4.03ch01	SolCAP	SNP	75442012	75442012	.	.	.	ID=solcap_snp_c1_5281;Note=type: SNP;Name=solcap_snp_c1_5281
ST4.03ch01	SolCAP	SNP	75477670	75477670	.	.	.	ID=solcap_snp_c1_5286;Note=type: SNP;Name=solcap_snp_c1_5286
ST4.03ch01	SolCAP	SNP	75477673	75477673	.	.	.	ID=solcap_snp_c1_5287;Note=type: SNP;Name=solcap_snp_c1_5287
ST4.03ch01	SolCAP	SNP	75478358	75478358	.	.	.	ID=solcap_snp_c2_16424;Note=type: SNP;Name=solcap_snp_c2_16424
ST4.03ch01	SolCAP	SNP	75485176	75485176	.	.	.	ID=solcap_snp_c2_16425;Note=type: SNP;Name=solcap_snp_c2_16425
ST4.03ch01	SolCAP	SNP	75485233	75485233	.	.	.	ID=solcap_snp_c2_16426;Note=type: SNP;Name=solcap_snp_c2_16426
ST4.03ch01	SolCAP	SNP	75569996	75569996	.	.	.	ID=solcap_snp_c1_5303;Note=type: SNP;Name=solcap_snp_c1_5303
ST4.03ch01	SolCAP	SNP	75728886	75728886	.	.	.	ID=solcap_snp_c1_5317;Note=type: SNP;Name=solcap_snp_c1_5317
ST4.03ch01	SolCAP	SNP	75748919	75748919	.	.	.	ID=solcap_snp_c2_16466;Note=type: SNP;Name=solcap_snp_c2_16466
ST4.03ch01	SolCAP	SNP	75789812	75789812	.	.	.	ID=solcap_snp_c1_5346;Note=type: SNP;Name=solcap_snp_c1_5346
ST4.03ch01	SolCAP	SNP	76142055	76142055	.	.	.	ID=solcap_snp_c1_15425;Note=type: SNP;Name=solcap_snp_c1_15425
ST4.03ch01	SolCAP	SNP	76304506	76304506	.	.	.	ID=solcap_snp_c1_16435;Note=type: SNP;Name=solcap_snp_c1_16435
ST4.03ch01	SolCAP	SNP	76346480	76346480	.	.	.	ID=solcap_snp_c2_2322;Note=type: SNP;Name=solcap_snp_c2_2322
ST4.03ch01	SolCAP	SNP	76406645	76406645	.	.	.	ID=solcap_snp_c2_2509;Note=type: SNP;Name=solcap_snp_c2_2509
ST4.03ch01	SolCAP	SNP	76465282	76465282	.	.	.	ID=solcap_snp_c1_573;Note=type: SNP;Name=solcap_snp_c1_573
ST4.03ch01	SolCAP	SNP	76480545	76480545	.	.	.	ID=solcap_snp_c2_2291;Note=type: SNP;Name=solcap_snp_c2_2291
ST4.03ch01	SolCAP	SNP	76480565	76480565	.	.	.	ID=solcap_snp_c2_2292;Note=type: SNP;Name=solcap_snp_c2_2292
ST4.03ch01	SolCAP	SNP	76480694	76480694	.	.	.	ID=solcap_snp_c1_594;Note=type: SNP;Name=solcap_snp_c1_594
ST4.03ch01	SolCAP	SNP	76486675	76486675	.	.	.	ID=solcap_snp_c2_2307;Note=type: SNP;Name=solcap_snp_c2_2307
ST4.03ch01	SolCAP	SNP	76505319	76505319	.	.	.	ID=solcap_snp_c1_636;Note=type: SNP;Name=solcap_snp_c1_636
ST4.03ch01	SolCAP	SNP	76511247	76511247	.	.	.	ID=solcap_snp_c1_641;Note=type: SNP;Name=solcap_snp_c1_641
ST4.03ch01	SolCAP	SNP	76615839	76615839	.	.	.	ID=solcap_snp_c1_683;Note=type: SNP;Name=solcap_snp_c1_683
ST4.03ch01	SolCAP	SNP	76920170	76920170	.	.	.	ID=solcap_snp_c2_2400;Note=type: SNP;Name=solcap_snp_c2_2400
ST4.03ch01	SolCAP	SNP	76952905	76952905	.	.	.	ID=solcap_snp_c2_2420;Note=type: SNP;Name=solcap_snp_c2_2420
ST4.03ch01	SolCAP	SNP	76957665	76957665	.	.	.	ID=solcap_snp_c2_2421;Note=type: SNP;Name=solcap_snp_c2_2421
ST4.03ch01	SolCAP	SNP	76958027	76958027	.	.	.	ID=solcap_snp_c2_2422;Note=type: SNP;Name=solcap_snp_c2_2422
ST4.03ch01	SolCAP	SNP	76958577	76958577	.	.	.	ID=solcap_snp_c2_2423;Note=type: SNP;Name=solcap_snp_c2_2423
ST4.03ch01	SolCAP	SNP	76959585	76959585	.	.	.	ID=solcap_snp_c1_691;Note=type: SNP;Name=solcap_snp_c1_691
ST4.03ch01	SolCAP	SNP	76960016	76960016	.	.	.	ID=solcap_snp_c2_2424;Note=type: SNP;Name=solcap_snp_c2_2424
ST4.03ch01	SolCAP	SNP	76960082	76960082	.	.	.	ID=solcap_snp_c2_2425;Note=type: SNP;Name=solcap_snp_c2_2425
ST4.03ch01	SolCAP	SNP	76960196	76960196	.	.	.	ID=solcap_snp_c2_2426;Note=type: SNP;Name=solcap_snp_c2_2426
ST4.03ch01	SolCAP	SNP	76960244	76960244	.	.	.	ID=solcap_snp_c2_2427;Note=type: SNP;Name=solcap_snp_c2_2427
ST4.03ch01	SolCAP	SNP	76960499	76960499	.	.	.	ID=solcap_snp_c2_2428;Note=type: SNP;Name=solcap_snp_c2_2428
ST4.03ch01	SolCAP	SNP	77055987	77055987	.	.	.	ID=solcap_snp_c2_2450;Note=type: SNP;Name=solcap_snp_c2_2450
ST4.03ch01	SolCAP	SNP	77190763	77190763	.	.	.	ID=solcap_snp_c2_2463;Note=type: SNP;Name=solcap_snp_c2_2463
ST4.03ch01	SolCAP	SNP	77190791	77190791	.	.	.	ID=solcap_snp_c2_2464;Note=type: SNP;Name=solcap_snp_c2_2464
ST4.03ch01	SolCAP	SNP	77191340	77191340	.	.	.	ID=solcap_snp_c2_2465;Note=type: SNP;Name=solcap_snp_c2_2465
ST4.03ch01	SolCAP	SNP	77191350	77191350	.	.	.	ID=solcap_snp_c2_2466;Note=type: SNP;Name=solcap_snp_c2_2466
ST4.03ch01	SolCAP	SNP	77207561	77207561	.	.	.	ID=solcap_snp_c1_711;Note=type: SNP;Name=solcap_snp_c1_711
ST4.03ch01	SolCAP	SNP	77350877	77350877	.	.	.	ID=solcap_snp_c2_2505;Note=type: SNP;Name=solcap_snp_c2_2505
ST4.03ch01	SolCAP	SNP	77351069	77351069	.	.	.	ID=solcap_snp_c2_2506;Note=type: SNP;Name=solcap_snp_c2_2506
ST4.03ch01	SolCAP	SNP	77351120	77351120	.	.	.	ID=solcap_snp_c1_728;Note=type: SNP;Name=solcap_snp_c1_728
ST4.03ch01	SolCAP	SNP	77351135	77351135	.	.	.	ID=solcap_snp_c2_2507;Note=type: SNP;Name=solcap_snp_c2_2507
ST4.03ch01	SolCAP	SNP	77353150	77353150	.	.	.	ID=solcap_snp_c2_2508;Note=type: SNP;Name=solcap_snp_c2_2508
ST4.03ch01	SolCAP	SNP	77353237	77353237	.	.	.	ID=solcap_snp_c1_730;Note=type: SNP;Name=solcap_snp_c1_730
ST4.03ch01	SolCAP	SNP	77401317	77401317	.	.	.	ID=solcap_snp_c1_737;Note=type: SNP;Name=solcap_snp_c1_737
ST4.03ch01	SolCAP	SNP	77488165	77488165	.	.	.	ID=solcap_snp_c2_2551;Note=type: SNP;Name=solcap_snp_c2_2551
ST4.03ch01	SolCAP	SNP	77526828	77526828	.	.	.	ID=solcap_snp_c1_758;Note=type: SNP;Name=solcap_snp_c1_758
ST4.03ch01	SolCAP	SNP	77596089	77596089	.	.	.	ID=solcap_snp_c2_2571;Note=type: SNP;Name=solcap_snp_c2_2571
ST4.03ch01	SolCAP	SNP	77652856	77652856	.	.	.	ID=solcap_snp_c2_2185;Note=type: SNP;Name=solcap_snp_c2_2185
ST4.03ch01	SolCAP	SNP	77652861	77652861	.	.	.	ID=solcap_snp_c2_2186;Note=type: SNP;Name=solcap_snp_c2_2186
ST4.03ch01	SolCAP	SNP	77738822	77738822	.	.	.	ID=solcap_snp_c2_2201;Note=type: SNP;Name=solcap_snp_c2_2201
ST4.03ch01	SolCAP	SNP	78142002	78142002	.	.	.	ID=solcap_snp_c1_590;Note=type: SNP;Name=solcap_snp_c1_590
ST4.03ch01	SolCAP	SNP	78168130	78168130	.	.	.	ID=solcap_snp_c1_601;Note=type: SNP;Name=solcap_snp_c1_601
ST4.03ch01	SolCAP	SNP	78176186	78176186	.	.	.	ID=solcap_snp_c1_607;Note=type: SNP;Name=solcap_snp_c1_607
ST4.03ch01	SolCAP	SNP	78192298	78192298	.	.	.	ID=solcap_snp_c2_2299;Note=type: SNP;Name=solcap_snp_c2_2299
ST4.03ch01	SolCAP	SNP	78430645	78430645	.	.	.	ID=solcap_snp_c2_2354;Note=type: SNP;Name=solcap_snp_c2_2354
ST4.03ch01	SolCAP	SNP	78537110	78537110	.	.	.	ID=solcap_snp_c1_650;Note=type: SNP;Name=solcap_snp_c1_650
ST4.03ch01	SolCAP	SNP	78663168	78663168	.	.	.	ID=solcap_snp_c2_2384;Note=type: SNP;Name=solcap_snp_c2_2384
ST4.03ch01	SolCAP	SNP	78756700	78756700	.	.	.	ID=solcap_snp_c2_50486;Note=type: SNP;Name=solcap_snp_c2_50486
ST4.03ch01	SolCAP	SNP	78756913	78756913	.	.	.	ID=solcap_snp_c2_50485;Note=type: SNP;Name=solcap_snp_c2_50485
ST4.03ch01	SolCAP	SNP	78756917	78756917	.	.	.	ID=solcap_snp_c2_50484;Note=type: SNP;Name=solcap_snp_c2_50484
ST4.03ch01	SolCAP	SNP	78757227	78757227	.	.	.	ID=solcap_snp_c2_50483;Note=type: SNP;Name=solcap_snp_c2_50483
ST4.03ch01	SolCAP	SNP	78809372	78809372	.	.	.	ID=solcap_snp_c2_50503;Note=type: SNP;Name=solcap_snp_c2_50503
ST4.03ch01	SolCAP	SNP	78809481	78809481	.	.	.	ID=solcap_snp_c2_50502;Note=type: SNP;Name=solcap_snp_c2_50502
ST4.03ch01	SolCAP	SNP	78858571	78858571	.	.	.	ID=solcap_snp_c1_14854;Note=type: SNP;Name=solcap_snp_c1_14854
ST4.03ch01	SolCAP	SNP	78928270	78928270	.	.	.	ID=solcap_snp_c1_15872;Note=type: SNP;Name=solcap_snp_c1_15872
ST4.03ch01	SolCAP	SNP	79083750	79083750	.	.	.	ID=solcap_snp_c2_7007;Note=type: SNP;Name=solcap_snp_c2_7007
ST4.03ch01	SolCAP	SNP	79083994	79083994	.	.	.	ID=solcap_snp_c1_2459;Note=type: SNP;Name=solcap_snp_c1_2459
ST4.03ch01	SolCAP	SNP	79157411	79157411	.	.	.	ID=solcap_snp_c1_2484;Note=type: SNP;Name=solcap_snp_c1_2484
ST4.03ch01	SolCAP	SNP	79159229	79159229	.	.	.	ID=solcap_snp_c1_2489;Note=type: SNP;Name=solcap_snp_c1_2489
ST4.03ch01	SolCAP	SNP	79186993	79186993	.	.	.	ID=solcap_snp_c2_7094;Note=type: SNP;Name=solcap_snp_c2_7094
ST4.03ch01	SolCAP	SNP	79275188	79275188	.	.	.	ID=solcap_snp_c1_2500;Note=type: SNP;Name=solcap_snp_c1_2500
ST4.03ch01	SolCAP	SNP	79391736	79391736	.	.	.	ID=solcap_snp_c2_7192;Note=type: SNP;Name=solcap_snp_c2_7192
ST4.03ch01	SolCAP	SNP	79391898	79391898	.	.	.	ID=solcap_snp_c2_7193;Note=type: SNP;Name=solcap_snp_c2_7193
ST4.03ch01	SolCAP	SNP	79396800	79396800	.	.	.	ID=solcap_snp_c2_7194;Note=type: SNP;Name=solcap_snp_c2_7194
ST4.03ch01	SolCAP	SNP	79456101	79456101	.	.	.	ID=solcap_snp_c2_7208;Note=type: SNP;Name=solcap_snp_c2_7208
ST4.03ch01	SolCAP	SNP	79486501	79486501	.	.	.	ID=solcap_snp_c2_7216;Note=type: SNP;Name=solcap_snp_c2_7216
ST4.03ch01	SolCAP	SNP	79487269	79487269	.	.	.	ID=solcap_snp_c1_2519;Note=type: SNP;Name=solcap_snp_c1_2519
ST4.03ch01	SolCAP	SNP	79487385	79487385	.	.	.	ID=solcap_snp_c1_2520;Note=type: SNP;Name=solcap_snp_c1_2520
ST4.03ch01	SolCAP	SNP	79678700	79678700	.	.	.	ID=solcap_snp_c2_7241;Note=type: SNP;Name=solcap_snp_c2_7241
ST4.03ch01	SolCAP	SNP	79678961	79678961	.	.	.	ID=solcap_snp_c2_7242;Note=type: SNP;Name=solcap_snp_c2_7242
ST4.03ch01	SolCAP	SNP	79679333	79679333	.	.	.	ID=solcap_snp_c2_7245;Note=type: SNP;Name=solcap_snp_c2_7245
ST4.03ch01	SolCAP	SNP	79679819	79679819	.	.	.	ID=solcap_snp_c2_7246;Note=type: SNP;Name=solcap_snp_c2_7246
ST4.03ch01	SolCAP	SNP	79679920	79679920	.	.	.	ID=solcap_snp_c2_7247;Note=type: SNP;Name=solcap_snp_c2_7247
ST4.03ch01	SolCAP	SNP	79711229	79711229	.	.	.	ID=solcap_snp_c1_2531;Note=type: SNP;Name=solcap_snp_c1_2531
ST4.03ch01	SolCAP	SNP	79784789	79784789	.	.	.	ID=solcap_snp_c1_2535;Note=type: SNP;Name=solcap_snp_c1_2535
ST4.03ch01	SolCAP	SNP	79955869	79955869	.	.	.	ID=solcap_snp_c2_7328;Note=type: SNP;Name=solcap_snp_c2_7328
ST4.03ch01	SolCAP	SNP	80077322	80077322	.	.	.	ID=solcap_snp_c2_6990;Note=type: SNP;Name=solcap_snp_c2_6990
ST4.03ch01	SolCAP	SNP	80121257	80121257	.	.	.	ID=solcap_snp_c1_2458;Note=type: SNP;Name=solcap_snp_c1_2458
ST4.03ch01	SolCAP	SNP	80228612	80228612	.	.	.	ID=solcap_snp_c2_7053;Note=type: SNP;Name=solcap_snp_c2_7053
ST4.03ch01	SolCAP	SNP	80229782	80229782	.	.	.	ID=solcap_snp_c2_7054;Note=type: SNP;Name=solcap_snp_c2_7054
ST4.03ch01	SolCAP	SNP	80229851	80229851	.	.	.	ID=solcap_snp_c2_7055;Note=type: SNP;Name=solcap_snp_c2_7055
ST4.03ch01	SolCAP	SNP	80229923	80229923	.	.	.	ID=solcap_snp_c2_7056;Note=type: SNP;Name=solcap_snp_c2_7056
ST4.03ch01	SolCAP	SNP	80229980	80229980	.	.	.	ID=solcap_snp_c2_7057;Note=type: SNP;Name=solcap_snp_c2_7057
ST4.03ch01	SolCAP	SNP	80230255	80230255	.	.	.	ID=solcap_snp_c2_7058;Note=type: SNP;Name=solcap_snp_c2_7058
ST4.03ch01	SolCAP	SNP	80230402	80230402	.	.	.	ID=solcap_snp_c2_7059;Note=type: SNP;Name=solcap_snp_c2_7059
ST4.03ch01	SolCAP	SNP	80230548	80230548	.	.	.	ID=solcap_snp_c2_7060;Note=type: SNP;Name=solcap_snp_c2_7060
ST4.03ch01	SolCAP	SNP	80230721	80230721	.	.	.	ID=solcap_snp_c2_7061;Note=type: SNP;Name=solcap_snp_c2_7061
ST4.03ch01	SolCAP	SNP	80230736	80230736	.	.	.	ID=solcap_snp_c2_7062;Note=type: SNP;Name=solcap_snp_c2_7062
ST4.03ch01	SolCAP	SNP	80429024	80429024	.	.	.	ID=solcap_snp_c1_1853;Note=type: SNP;Name=solcap_snp_c1_1853
ST4.03ch01	SolCAP	SNP	80524241	80524241	.	.	.	ID=solcap_snp_c1_1847;Note=type: SNP;Name=solcap_snp_c1_1847
ST4.03ch01	SolCAP	SNP	80559077	80559077	.	.	.	ID=solcap_snp_c2_5091;Note=type: SNP;Name=solcap_snp_c2_5091
ST4.03ch01	SolCAP	SNP	80560392	80560392	.	.	.	ID=solcap_snp_c1_1838;Note=type: SNP;Name=solcap_snp_c1_1838
ST4.03ch01	SolCAP	SNP	80561111	80561111	.	.	.	ID=solcap_snp_c1_1837;Note=type: SNP;Name=solcap_snp_c1_1837
ST4.03ch01	SolCAP	SNP	80591939	80591939	.	.	.	ID=solcap_snp_c2_5078;Note=type: SNP;Name=solcap_snp_c2_5078
ST4.03ch01	SolCAP	SNP	80592092	80592092	.	.	.	ID=solcap_snp_c2_5077;Note=type: SNP;Name=solcap_snp_c2_5077
ST4.03ch01	SolCAP	SNP	80598198	80598198	.	.	.	ID=solcap_snp_c2_5076;Note=type: SNP;Name=solcap_snp_c2_5076
ST4.03ch01	SolCAP	SNP	80669302	80669302	.	.	.	ID=solcap_snp_c2_5039;Note=type: SNP;Name=solcap_snp_c2_5039
ST4.03ch01	SolCAP	SNP	80833304	80833304	.	.	.	ID=solcap_snp_c2_9728;Note=type: SNP;Name=solcap_snp_c2_9728
ST4.03ch01	SolCAP	SNP	80833454	80833454	.	.	.	ID=solcap_snp_c2_9727;Note=type: SNP;Name=solcap_snp_c2_9727
ST4.03ch01	SolCAP	SNP	80833655	80833655	.	.	.	ID=solcap_snp_c2_9726;Note=type: SNP;Name=solcap_snp_c2_9726
ST4.03ch01	SolCAP	SNP	80833658	80833658	.	.	.	ID=solcap_snp_c2_9725;Note=type: SNP;Name=solcap_snp_c2_9725
ST4.03ch01	SolCAP	SNP	80833694	80833694	.	.	.	ID=solcap_snp_c2_9724;Note=type: SNP;Name=solcap_snp_c2_9724
ST4.03ch01	SolCAP	SNP	80833816	80833816	.	.	.	ID=solcap_snp_c2_9723;Note=type: SNP;Name=solcap_snp_c2_9723
ST4.03ch01	SolCAP	SNP	80834539	80834539	.	.	.	ID=solcap_snp_c1_3227;Note=type: SNP;Name=solcap_snp_c1_3227
ST4.03ch01	SolCAP	SNP	80835981	80835981	.	.	.	ID=solcap_snp_c2_9722;Note=type: SNP;Name=solcap_snp_c2_9722
ST4.03ch01	SolCAP	SNP	80850965	80850965	.	.	.	ID=solcap_snp_c1_3221;Note=type: SNP;Name=solcap_snp_c1_3221
ST4.03ch01	SolCAP	SNP	80992479	80992479	.	.	.	ID=solcap_snp_c2_9989;Note=type: SNP;Name=solcap_snp_c2_9989
ST4.03ch01	SolCAP	SNP	81013179	81013179	.	.	.	ID=solcap_snp_c2_9988;Note=type: SNP;Name=solcap_snp_c2_9988
ST4.03ch01	SolCAP	SNP	81222087	81222087	.	.	.	ID=solcap_snp_c1_3293;Note=type: SNP;Name=solcap_snp_c1_3293
ST4.03ch01	SolCAP	SNP	81410256	81410256	.	.	.	ID=solcap_snp_c2_9925;Note=type: SNP;Name=solcap_snp_c2_9925
ST4.03ch01	SolCAP	SNP	81464383	81464383	.	.	.	ID=solcap_snp_c2_9908;Note=type: SNP;Name=solcap_snp_c2_9908
ST4.03ch01	SolCAP	SNP	81567297	81567297	.	.	.	ID=solcap_snp_c2_9892;Note=type: SNP;Name=solcap_snp_c2_9892
ST4.03ch01	SolCAP	SNP	81615781	81615781	.	.	.	ID=solcap_snp_c2_9864;Note=type: SNP;Name=solcap_snp_c2_9864
ST4.03ch01	SolCAP	SNP	81750427	81750427	.	.	.	ID=solcap_snp_c1_3275;Note=type: SNP;Name=solcap_snp_c1_3275
ST4.03ch01	SolCAP	SNP	81750832	81750832	.	.	.	ID=solcap_snp_c1_3273;Note=type: SNP;Name=solcap_snp_c1_3273
ST4.03ch01	SolCAP	SNP	81795435	81795435	.	.	.	ID=solcap_snp_c1_3255;Note=type: SNP;Name=solcap_snp_c1_3255
ST4.03ch01	SolCAP	SNP	81924913	81924913	.	.	.	ID=solcap_snp_c1_3241;Note=type: SNP;Name=solcap_snp_c1_3241
ST4.03ch01	SolCAP	SNP	81927446	81927446	.	.	.	ID=solcap_snp_c1_3234;Note=type: SNP;Name=solcap_snp_c1_3234
ST4.03ch01	SolCAP	SNP	81936802	81936802	.	.	.	ID=solcap_snp_c1_3199;Note=type: SNP;Name=solcap_snp_c1_3199
ST4.03ch01	SolCAP	SNP	81971208	81971208	.	.	.	ID=solcap_snp_c1_3292;Note=type: SNP;Name=solcap_snp_c1_3292
ST4.03ch01	SolCAP	SNP	82081537	82081537	.	.	.	ID=solcap_snp_c1_14057;Note=type: SNP;Name=solcap_snp_c1_14057
ST4.03ch01	SolCAP	SNP	82220128	82220128	.	.	.	ID=solcap_snp_c2_47360;Note=type: SNP;Name=solcap_snp_c2_47360
ST4.03ch01	SolCAP	SNP	82321261	82321261	.	.	.	ID=solcap_snp_c2_53432;Note=type: SNP;Name=solcap_snp_c2_53432
ST4.03ch01	SolCAP	SNP	82389960	82389960	.	.	.	ID=solcap_snp_c2_51664;Note=type: SNP;Name=solcap_snp_c2_51664
ST4.03ch01	SolCAP	SNP	82424459	82424459	.	.	.	ID=solcap_snp_c1_15123;Note=type: SNP;Name=solcap_snp_c1_15123
ST4.03ch01	SolCAP	SNP	82629061	82629061	.	.	.	ID=solcap_snp_c2_4896;Note=type: SNP;Name=solcap_snp_c2_4896
ST4.03ch01	SolCAP	SNP	82787205	82787205	.	.	.	ID=solcap_snp_c2_4754;Note=type: SNP;Name=solcap_snp_c2_4754
ST4.03ch01	SolCAP	SNP	83375788	83375788	.	.	.	ID=solcap_snp_c2_4798;Note=type: SNP;Name=solcap_snp_c2_4798
ST4.03ch01	SolCAP	SNP	83375803	83375803	.	.	.	ID=solcap_snp_c2_4799;Note=type: SNP;Name=solcap_snp_c2_4799
ST4.03ch01	SolCAP	SNP	83383908	83383908	.	.	.	ID=solcap_snp_c1_1638;Note=type: SNP;Name=solcap_snp_c1_1638
ST4.03ch01	SolCAP	SNP	83402134	83402134	.	.	.	ID=solcap_snp_c1_1645;Note=type: SNP;Name=solcap_snp_c1_1645
ST4.03ch01	SolCAP	SNP	83460050	83460050	.	.	.	ID=solcap_snp_c1_1653;Note=type: SNP;Name=solcap_snp_c1_1653
ST4.03ch01	SolCAP	SNP	83507228	83507228	.	.	.	ID=solcap_snp_c1_1683;Note=type: SNP;Name=solcap_snp_c1_1683
ST4.03ch01	SolCAP	SNP	83507278	83507278	.	.	.	ID=solcap_snp_c1_1684;Note=type: SNP;Name=solcap_snp_c1_1684
ST4.03ch01	SolCAP	SNP	83508528	83508528	.	.	.	ID=solcap_snp_c2_4844;Note=type: SNP;Name=solcap_snp_c2_4844
ST4.03ch01	SolCAP	SNP	83508582	83508582	.	.	.	ID=solcap_snp_c2_4845;Note=type: SNP;Name=solcap_snp_c2_4845
ST4.03ch01	SolCAP	SNP	83129576	83129576	.	.	.	ID=solcap_snp_c2_4858;Note=type: SNP;Name=solcap_snp_c2_4858
ST4.03ch01	SolCAP	SNP	83130290	83130290	.	.	.	ID=solcap_snp_c2_4860;Note=type: SNP;Name=solcap_snp_c2_4860
ST4.03ch01	SolCAP	SNP	83138255	83138255	.	.	.	ID=solcap_snp_c2_4864;Note=type: SNP;Name=solcap_snp_c2_4864
ST4.03ch01	SolCAP	SNP	83177518	83177518	.	.	.	ID=solcap_snp_c2_4875;Note=type: SNP;Name=solcap_snp_c2_4875
ST4.03ch01	SolCAP	SNP	83187094	83187094	.	.	.	ID=solcap_snp_c2_4884;Note=type: SNP;Name=solcap_snp_c2_4884
ST4.03ch01	SolCAP	SNP	83187100	83187100	.	.	.	ID=solcap_snp_c2_4885;Note=type: SNP;Name=solcap_snp_c2_4885
ST4.03ch01	SolCAP	SNP	83187283	83187283	.	.	.	ID=solcap_snp_c2_4886;Note=type: SNP;Name=solcap_snp_c2_4886
ST4.03ch01	SolCAP	SNP	83220173	83220173	.	.	.	ID=solcap_snp_c2_4891;Note=type: SNP;Name=solcap_snp_c2_4891
ST4.03ch01	SolCAP	SNP	83283673	83283673	.	.	.	ID=solcap_snp_c2_4898;Note=type: SNP;Name=solcap_snp_c2_4898
ST4.03ch01	SolCAP	SNP	83416455	83416455	.	.	.	ID=solcap_snp_c2_4904;Note=type: SNP;Name=solcap_snp_c2_4904
ST4.03ch01	SolCAP	SNP	83416555	83416555	.	.	.	ID=solcap_snp_c2_4905;Note=type: SNP;Name=solcap_snp_c2_4905
ST4.03ch01	SolCAP	SNP	83416662	83416662	.	.	.	ID=solcap_snp_c2_4906;Note=type: SNP;Name=solcap_snp_c2_4906
ST4.03ch01	SolCAP	SNP	83418674	83418674	.	.	.	ID=solcap_snp_c2_4907;Note=type: SNP;Name=solcap_snp_c2_4907
ST4.03ch01	SolCAP	SNP	83419031	83419031	.	.	.	ID=solcap_snp_c2_4908;Note=type: SNP;Name=solcap_snp_c2_4908
ST4.03ch01	SolCAP	SNP	83419073	83419073	.	.	.	ID=solcap_snp_c2_4909;Note=type: SNP;Name=solcap_snp_c2_4909
ST4.03ch01	SolCAP	SNP	83419440	83419440	.	.	.	ID=solcap_snp_c2_4910;Note=type: SNP;Name=solcap_snp_c2_4910
ST4.03ch01	SolCAP	SNP	83488954	83488954	.	.	.	ID=solcap_snp_c2_4920;Note=type: SNP;Name=solcap_snp_c2_4920
ST4.03ch01	SolCAP	SNP	83602369	83602369	.	.	.	ID=solcap_snp_c1_1737;Note=type: SNP;Name=solcap_snp_c1_1737
ST4.03ch01	SolCAP	SNP	83608525	83608525	.	.	.	ID=solcap_snp_c1_1739;Note=type: SNP;Name=solcap_snp_c1_1739
ST4.03ch01	SolCAP	SNP	83843357	83843357	.	.	.	ID=solcap_snp_c2_4614;Note=type: SNP;Name=solcap_snp_c2_4614
ST4.03ch01	SolCAP	SNP	84026698	84026698	.	.	.	ID=solcap_snp_c1_1591;Note=type: SNP;Name=solcap_snp_c1_1591
ST4.03ch01	SolCAP	SNP	84062794	84062794	.	.	.	ID=solcap_snp_c2_4664;Note=type: SNP;Name=solcap_snp_c2_4664
ST4.03ch01	SolCAP	SNP	84062807	84062807	.	.	.	ID=solcap_snp_c2_4665;Note=type: SNP;Name=solcap_snp_c2_4665
ST4.03ch01	SolCAP	SNP	84174848	84174848	.	.	.	ID=solcap_snp_c2_4689;Note=type: SNP;Name=solcap_snp_c2_4689
ST4.03ch01	SolCAP	SNP	84186552	84186552	.	.	.	ID=solcap_snp_c2_4701;Note=type: SNP;Name=solcap_snp_c2_4701
ST4.03ch01	SolCAP	SNP	84208108	84208108	.	.	.	ID=solcap_snp_c2_4702;Note=type: SNP;Name=solcap_snp_c2_4702
ST4.03ch01	SolCAP	SNP	84214190	84214190	.	.	.	ID=solcap_snp_c2_4705;Note=type: SNP;Name=solcap_snp_c2_4705
ST4.03ch01	SolCAP	SNP	84214331	84214331	.	.	.	ID=solcap_snp_c2_4707;Note=type: SNP;Name=solcap_snp_c2_4707
ST4.03ch01	SolCAP	SNP	84214593	84214593	.	.	.	ID=solcap_snp_c2_4708;Note=type: SNP;Name=solcap_snp_c2_4708
ST4.03ch01	SolCAP	SNP	84214632	84214632	.	.	.	ID=solcap_snp_c2_4709;Note=type: SNP;Name=solcap_snp_c2_4709
ST4.03ch01	SolCAP	SNP	84214717	84214717	.	.	.	ID=solcap_snp_c2_4710;Note=type: SNP;Name=solcap_snp_c2_4710
ST4.03ch01	SolCAP	SNP	84215031	84215031	.	.	.	ID=solcap_snp_c2_4711;Note=type: SNP;Name=solcap_snp_c2_4711
ST4.03ch01	SolCAP	SNP	84217773	84217773	.	.	.	ID=solcap_snp_c2_4713;Note=type: SNP;Name=solcap_snp_c2_4713
ST4.03ch01	SolCAP	SNP	84219154	84219154	.	.	.	ID=solcap_snp_c2_4715;Note=type: SNP;Name=solcap_snp_c2_4715
ST4.03ch01	SolCAP	SNP	84398766	84398766	.	.	.	ID=solcap_snp_c2_36571;Note=type: SNP;Name=solcap_snp_c2_36571
ST4.03ch01	SolCAP	SNP	84401586	84401586	.	.	.	ID=solcap_snp_c2_36577;Note=type: SNP;Name=solcap_snp_c2_36577
ST4.03ch01	SolCAP	SNP	84401601	84401601	.	.	.	ID=solcap_snp_c2_36578;Note=type: SNP;Name=solcap_snp_c2_36578
ST4.03ch01	SolCAP	SNP	84405463	84405463	.	.	.	ID=solcap_snp_c2_36579;Note=type: SNP;Name=solcap_snp_c2_36579
ST4.03ch01	SolCAP	SNP	84457106	84457106	.	.	.	ID=solcap_snp_c2_36495;Note=type: SNP;Name=solcap_snp_c2_36495
ST4.03ch01	SolCAP	SNP	84596689	84596689	.	.	.	ID=solcap_snp_c2_36537;Note=type: SNP;Name=solcap_snp_c2_36537
ST4.03ch01	SolCAP	SNP	84727196	84727196	.	.	.	ID=solcap_snp_c2_34548;Note=type: SNP;Name=solcap_snp_c2_34548
ST4.03ch01	SolCAP	SNP	84727244	84727244	.	.	.	ID=solcap_snp_c2_34547;Note=type: SNP;Name=solcap_snp_c2_34547
ST4.03ch01	SolCAP	SNP	84728052	84728052	.	.	.	ID=solcap_snp_c2_34546;Note=type: SNP;Name=solcap_snp_c2_34546
ST4.03ch01	SolCAP	SNP	84900698	84900698	.	.	.	ID=solcap_snp_c1_10358;Note=type: SNP;Name=solcap_snp_c1_10358
ST4.03ch01	SolCAP	SNP	84941098	84941098	.	.	.	ID=solcap_snp_c2_34500;Note=type: SNP;Name=solcap_snp_c2_34500
ST4.03ch01	SolCAP	SNP	84979169	84979169	.	.	.	ID=solcap_snp_c1_10354;Note=type: SNP;Name=solcap_snp_c1_10354
ST4.03ch01	SolCAP	SNP	85047878	85047878	.	.	.	ID=solcap_snp_c2_34478;Note=type: SNP;Name=solcap_snp_c2_34478
ST4.03ch01	SolCAP	SNP	85243930	85243930	.	.	.	ID=solcap_snp_c1_22;Note=type: SNP;Name=solcap_snp_c1_22
ST4.03ch01	SolCAP	SNP	85244059	85244059	.	.	.	ID=solcap_snp_c1_23;Note=type: SNP;Name=solcap_snp_c1_23
ST4.03ch01	SolCAP	SNP	85323395	85323395	.	.	.	ID=solcap_snp_c2_24;Note=type: SNP;Name=solcap_snp_c2_24
ST4.03ch01	SolCAP	SNP	85499588	85499588	.	.	.	ID=solcap_snp_c2_46442;Note=type: SNP;Name=solcap_snp_c2_46442
ST4.03ch01	SolCAP	SNP	85544623	85544623	.	.	.	ID=solcap_snp_c2_46451;Note=type: SNP;Name=solcap_snp_c2_46451
ST4.03ch01	SolCAP	SNP	85545111	85545111	.	.	.	ID=solcap_snp_c2_46455;Note=type: SNP;Name=solcap_snp_c2_46455
ST4.03ch01	SolCAP	SNP	85660794	85660794	.	.	.	ID=solcap_snp_c2_46439;Note=type: SNP;Name=solcap_snp_c2_46439
ST4.03ch01	SolCAP	SNP	85715615	85715615	.	.	.	ID=solcap_snp_c2_13385;Note=type: SNP;Name=solcap_snp_c2_13385
ST4.03ch01	SolCAP	SNP	85716245	85716245	.	.	.	ID=solcap_snp_c2_13386;Note=type: SNP;Name=solcap_snp_c2_13386
ST4.03ch01	SolCAP	SNP	85760205	85760205	.	.	.	ID=solcap_snp_c2_46448;Note=type: SNP;Name=solcap_snp_c2_46448
ST4.03ch01	SolCAP	SNP	85760468	85760468	.	.	.	ID=solcap_snp_c2_46449;Note=type: SNP;Name=solcap_snp_c2_46449
ST4.03ch01	SolCAP	SNP	85861236	85861236	.	.	.	ID=solcap_snp_c2_53087;Note=type: SNP;Name=solcap_snp_c2_53087
ST4.03ch01	SolCAP	SNP	85897859	85897859	.	.	.	ID=solcap_snp_c2_53077;Note=type: SNP;Name=solcap_snp_c2_53077
ST4.03ch01	SolCAP	SNP	85902599	85902599	.	.	.	ID=solcap_snp_c2_53075;Note=type: SNP;Name=solcap_snp_c2_53075
ST4.03ch01	SolCAP	SNP	85903970	85903970	.	.	.	ID=solcap_snp_c2_53074;Note=type: SNP;Name=solcap_snp_c2_53074
ST4.03ch01	SolCAP	SNP	85916184	85916184	.	.	.	ID=solcap_snp_c2_53068;Note=type: SNP;Name=solcap_snp_c2_53068
ST4.03ch01	SolCAP	SNP	85953453	85953453	.	.	.	ID=solcap_snp_c2_42943;Note=type: SNP;Name=solcap_snp_c2_42943
ST4.03ch01	SolCAP	SNP	86046798	86046798	.	.	.	ID=solcap_snp_c2_49900;Note=type: SNP;Name=solcap_snp_c2_49900
ST4.03ch01	SolCAP	SNP	86078916	86078916	.	.	.	ID=solcap_snp_c2_49932;Note=type: SNP;Name=solcap_snp_c2_49932
ST4.03ch01	SolCAP	SNP	86088641	86088641	.	.	.	ID=solcap_snp_c2_49925;Note=type: SNP;Name=solcap_snp_c2_49925
ST4.03ch01	SolCAP	SNP	86090282	86090282	.	.	.	ID=solcap_snp_c2_49918;Note=type: SNP;Name=solcap_snp_c2_49918
ST4.03ch01	SolCAP	SNP	86090388	86090388	.	.	.	ID=solcap_snp_c2_49917;Note=type: SNP;Name=solcap_snp_c2_49917
ST4.03ch01	SolCAP	SNP	86090566	86090566	.	.	.	ID=solcap_snp_c2_49915;Note=type: SNP;Name=solcap_snp_c2_49915
ST4.03ch01	SolCAP	SNP	86090567	86090567	.	.	.	ID=solcap_snp_c2_49914;Note=type: SNP;Name=solcap_snp_c2_49914
ST4.03ch01	SolCAP	SNP	86095563	86095563	.	.	.	ID=solcap_snp_c2_49911;Note=type: SNP;Name=solcap_snp_c2_49911
ST4.03ch01	SolCAP	SNP	86095990	86095990	.	.	.	ID=solcap_snp_c2_49910;Note=type: SNP;Name=solcap_snp_c2_49910
ST4.03ch01	SolCAP	SNP	86153316	86153316	.	.	.	ID=solcap_snp_c2_49906;Note=type: SNP;Name=solcap_snp_c2_49906
ST4.03ch01	SolCAP	SNP	86164612	86164612	.	.	.	ID=solcap_snp_c2_49897;Note=type: SNP;Name=solcap_snp_c2_49897
ST4.03ch01	SolCAP	SNP	86251604	86251604	.	.	.	ID=solcap_snp_c1_4800;Note=type: SNP;Name=solcap_snp_c1_4800
ST4.03ch01	SolCAP	SNP	86305720	86305720	.	.	.	ID=solcap_snp_c2_14793;Note=type: SNP;Name=solcap_snp_c2_14793
ST4.03ch01	SolCAP	SNP	86305814	86305814	.	.	.	ID=solcap_snp_c2_14794;Note=type: SNP;Name=solcap_snp_c2_14794
ST4.03ch01	SolCAP	SNP	86328884	86328884	.	.	.	ID=solcap_snp_c2_14839;Note=type: SNP;Name=solcap_snp_c2_14839
ST4.03ch01	SolCAP	SNP	86355044	86355044	.	.	.	ID=solcap_snp_c2_14704;Note=type: SNP;Name=solcap_snp_c2_14704
ST4.03ch01	SolCAP	SNP	86355128	86355128	.	.	.	ID=solcap_snp_c2_14705;Note=type: SNP;Name=solcap_snp_c2_14705
ST4.03ch01	SolCAP	SNP	86355281	86355281	.	.	.	ID=solcap_snp_c2_14706;Note=type: SNP;Name=solcap_snp_c2_14706
ST4.03ch01	SolCAP	SNP	86355313	86355313	.	.	.	ID=solcap_snp_c2_14707;Note=type: SNP;Name=solcap_snp_c2_14707
ST4.03ch01	SolCAP	SNP	86356334	86356334	.	.	.	ID=solcap_snp_c2_14708;Note=type: SNP;Name=solcap_snp_c2_14708
ST4.03ch01	SolCAP	SNP	86356478	86356478	.	.	.	ID=solcap_snp_c2_14709;Note=type: SNP;Name=solcap_snp_c2_14709
ST4.03ch01	SolCAP	SNP	86358337	86358337	.	.	.	ID=solcap_snp_c2_14710;Note=type: SNP;Name=solcap_snp_c2_14710
ST4.03ch01	SolCAP	SNP	86387941	86387941	.	.	.	ID=solcap_snp_c1_4796;Note=type: SNP;Name=solcap_snp_c1_4796
ST4.03ch01	SolCAP	SNP	86439713	86439713	.	.	.	ID=solcap_snp_c2_14728;Note=type: SNP;Name=solcap_snp_c2_14728
ST4.03ch01	SolCAP	SNP	86439921	86439921	.	.	.	ID=solcap_snp_c2_14729;Note=type: SNP;Name=solcap_snp_c2_14729
ST4.03ch01	SolCAP	SNP	86441457	86441457	.	.	.	ID=solcap_snp_c2_14730;Note=type: SNP;Name=solcap_snp_c2_14730
ST4.03ch01	SolCAP	SNP	86442644	86442644	.	.	.	ID=solcap_snp_c2_14731;Note=type: SNP;Name=solcap_snp_c2_14731
ST4.03ch01	SolCAP	SNP	86527570	86527570	.	.	.	ID=solcap_snp_c2_14733;Note=type: SNP;Name=solcap_snp_c2_14733
ST4.03ch01	SolCAP	SNP	86598470	86598470	.	.	.	ID=solcap_snp_c2_14740;Note=type: SNP;Name=solcap_snp_c2_14740
ST4.03ch01	SolCAP	SNP	86602967	86602967	.	.	.	ID=solcap_snp_c2_14741;Note=type: SNP;Name=solcap_snp_c2_14741
ST4.03ch01	SolCAP	SNP	86663670	86663670	.	.	.	ID=solcap_snp_c1_4799;Note=type: SNP;Name=solcap_snp_c1_4799
ST4.03ch01	SolCAP	SNP	86750211	86750211	.	.	.	ID=solcap_snp_c2_14761;Note=type: SNP;Name=solcap_snp_c2_14761
ST4.03ch01	SolCAP	SNP	86750499	86750499	.	.	.	ID=solcap_snp_c2_14762;Note=type: SNP;Name=solcap_snp_c2_14762
ST4.03ch01	SolCAP	SNP	86847460	86847460	.	.	.	ID=solcap_snp_c2_14763;Note=type: SNP;Name=solcap_snp_c2_14763
ST4.03ch01	SolCAP	SNP	86847564	86847564	.	.	.	ID=solcap_snp_c2_14764;Note=type: SNP;Name=solcap_snp_c2_14764
ST4.03ch01	SolCAP	SNP	86847570	86847570	.	.	.	ID=solcap_snp_c2_14765;Note=type: SNP;Name=solcap_snp_c2_14765
ST4.03ch01	SolCAP	SNP	86847750	86847750	.	.	.	ID=solcap_snp_c2_14766;Note=type: SNP;Name=solcap_snp_c2_14766
ST4.03ch01	SolCAP	SNP	86848639	86848639	.	.	.	ID=solcap_snp_c2_14767;Note=type: SNP;Name=solcap_snp_c2_14767
ST4.03ch01	SolCAP	SNP	86887703	86887703	.	.	.	ID=solcap_snp_c2_14779;Note=type: SNP;Name=solcap_snp_c2_14779
ST4.03ch01	SolCAP	SNP	86904301	86904301	.	.	.	ID=solcap_snp_c2_14787;Note=type: SNP;Name=solcap_snp_c2_14787
ST4.03ch01	SolCAP	SNP	86942383	86942383	.	.	.	ID=solcap_snp_c1_4803;Note=type: SNP;Name=solcap_snp_c1_4803
ST4.03ch01	SolCAP	SNP	87096729	87096729	.	.	.	ID=solcap_snp_c2_14827;Note=type: SNP;Name=solcap_snp_c2_14827
ST4.03ch01	SolCAP	SNP	87161066	87161066	.	.	.	ID=solcap_snp_c2_14838;Note=type: SNP;Name=solcap_snp_c2_14838
ST4.03ch01	SolCAP	SNP	87161681	87161681	.	.	.	ID=solcap_snp_c2_14840;Note=type: SNP;Name=solcap_snp_c2_14840
ST4.03ch01	SolCAP	SNP	87161795	87161795	.	.	.	ID=solcap_snp_c2_14841;Note=type: SNP;Name=solcap_snp_c2_14841
ST4.03ch01	SolCAP	SNP	87180917	87180917	.	.	.	ID=solcap_snp_c2_14843;Note=type: SNP;Name=solcap_snp_c2_14843
ST4.03ch01	SolCAP	SNP	87192438	87192438	.	.	.	ID=solcap_snp_c2_14846;Note=type: SNP;Name=solcap_snp_c2_14846
ST4.03ch01	SolCAP	SNP	87196723	87196723	.	.	.	ID=solcap_snp_c2_14848;Note=type: SNP;Name=solcap_snp_c2_14848
ST4.03ch01	SolCAP	SNP	87215095	87215095	.	.	.	ID=solcap_snp_c2_14857;Note=type: SNP;Name=solcap_snp_c2_14857
ST4.03ch01	SolCAP	SNP	87322718	87322718	.	.	.	ID=solcap_snp_c2_14903;Note=type: SNP;Name=solcap_snp_c2_14903
ST4.03ch01	SolCAP	SNP	87463611	87463611	.	.	.	ID=solcap_snp_c2_37820;Note=type: SNP;Name=solcap_snp_c2_37820
ST4.03ch01	SolCAP	SNP	87558284	87558284	.	.	.	ID=solcap_snp_c1_11288;Note=type: SNP;Name=solcap_snp_c1_11288
ST4.03ch01	SolCAP	SNP	87600773	87600773	.	.	.	ID=solcap_snp_c2_37794;Note=type: SNP;Name=solcap_snp_c2_37794
ST4.03ch01	SolCAP	SNP	87663628	87663628	.	.	.	ID=solcap_snp_c1_11308;Note=type: SNP;Name=solcap_snp_c1_11308
ST4.03ch01	SolCAP	SNP	87731582	87731582	.	.	.	ID=solcap_snp_c2_37830;Note=type: SNP;Name=solcap_snp_c2_37830
ST4.03ch01	SolCAP	SNP	87731694	87731694	.	.	.	ID=solcap_snp_c2_37850;Note=type: SNP;Name=solcap_snp_c2_37850
ST4.03ch01	SolCAP	SNP	87733935	87733935	.	.	.	ID=solcap_snp_c2_37872;Note=type: SNP;Name=solcap_snp_c2_37872
ST4.03ch01	SolCAP	SNP	87746117	87746117	.	.	.	ID=solcap_snp_c2_37816;Note=type: SNP;Name=solcap_snp_c2_37816
ST4.03ch01	SolCAP	SNP	87749782	87749782	.	.	.	ID=solcap_snp_c1_11290;Note=type: SNP;Name=solcap_snp_c1_11290
ST4.03ch01	SolCAP	SNP	87930511	87930511	.	.	.	ID=solcap_snp_c2_31009;Note=type: SNP;Name=solcap_snp_c2_31009
ST4.03ch01	SolCAP	SNP	87944567	87944567	.	.	.	ID=solcap_snp_c1_9428;Note=type: SNP;Name=solcap_snp_c1_9428
ST4.03ch01	SolCAP	SNP	87965133	87965133	.	.	.	ID=solcap_snp_c1_9430;Note=type: SNP;Name=solcap_snp_c1_9430
ST4.03ch01	SolCAP	SNP	87972549	87972549	.	.	.	ID=solcap_snp_c2_31040;Note=type: SNP;Name=solcap_snp_c2_31040
ST4.03ch01	SolCAP	SNP	87973310	87973310	.	.	.	ID=solcap_snp_c2_31041;Note=type: SNP;Name=solcap_snp_c2_31041
ST4.03ch01	SolCAP	SNP	87982085	87982085	.	.	.	ID=solcap_snp_c2_31042;Note=type: SNP;Name=solcap_snp_c2_31042
ST4.03ch01	SolCAP	SNP	88022361	88022361	.	.	.	ID=solcap_snp_c1_9434;Note=type: SNP;Name=solcap_snp_c1_9434
ST4.03ch01	SolCAP	SNP	88057276	88057276	.	.	.	ID=solcap_snp_c2_22105;Note=type: SNP;Name=solcap_snp_c2_22105
ST4.03ch01	SolCAP	SNP	88127428	88127428	.	.	.	ID=solcap_snp_c2_54344;Note=type: SNP;Name=solcap_snp_c2_54344
ST4.03ch01	SolCAP	SNP	88173638	88173638	.	.	.	ID=solcap_snp_c2_56309;Note=type: SNP;Name=solcap_snp_c2_56309
ST4.03ch01	SolCAP	SNP	88294149	88294149	.	.	.	ID=solcap_snp_c1_9413;Note=type: SNP;Name=solcap_snp_c1_9413
ST4.03ch01	SolCAP	SNP	88294281	88294281	.	.	.	ID=solcap_snp_c1_9411;Note=type: SNP;Name=solcap_snp_c1_9411
ST4.03ch01	SolCAP	SNP	88322772	88322772	.	.	.	ID=solcap_snp_c2_30973;Note=type: SNP;Name=solcap_snp_c2_30973
ST4.03ch01	SolCAP	SNP	88347389	88347389	.	.	.	ID=solcap_snp_c1_9406;Note=type: SNP;Name=solcap_snp_c1_9406
ST4.03ch01	SolCAP	SNP	88362869	88362869	.	.	.	ID=solcap_snp_c2_30963;Note=type: SNP;Name=solcap_snp_c2_30963
ST4.03ch01	SolCAP	SNP	88389559	88389559	.	.	.	ID=solcap_snp_c2_30961;Note=type: SNP;Name=solcap_snp_c2_30961
ST4.03ch01	SolCAP	SNP	88409230	88409230	.	.	.	ID=solcap_snp_c1_9399;Note=type: SNP;Name=solcap_snp_c1_9399
ST4.03ch01	SolCAP	SNP	88409440	88409440	.	.	.	ID=solcap_snp_c1_9398;Note=type: SNP;Name=solcap_snp_c1_9398
ST4.03ch01	SolCAP	SNP	88409494	88409494	.	.	.	ID=solcap_snp_c1_9397;Note=type: SNP;Name=solcap_snp_c1_9397
ST4.03ch01	SolCAP	SNP	88412137	88412137	.	.	.	ID=solcap_snp_c1_9396;Note=type: SNP;Name=solcap_snp_c1_9396
ST4.03ch01	SolCAP	SNP	88434918	88434918	.	.	.	ID=solcap_snp_c1_9392;Note=type: SNP;Name=solcap_snp_c1_9392
ST4.03ch01	SolCAP	SNP	88451543	88451543	.	.	.	ID=solcap_snp_c2_30960;Note=type: SNP;Name=solcap_snp_c2_30960
ST4.03ch01	SolCAP	SNP	88451740	88451740	.	.	.	ID=solcap_snp_c2_30959;Note=type: SNP;Name=solcap_snp_c2_30959
ST4.03ch01	SolCAP	SNP	88451745	88451745	.	.	.	ID=solcap_snp_c2_30958;Note=type: SNP;Name=solcap_snp_c2_30958
ST4.03ch01	SolCAP	SNP	88451789	88451789	.	.	.	ID=solcap_snp_c2_30957;Note=type: SNP;Name=solcap_snp_c2_30957
ST4.03ch01	SolCAP	SNP	88451932	88451932	.	.	.	ID=solcap_snp_c2_30956;Note=type: SNP;Name=solcap_snp_c2_30956
ST4.03ch01	SolCAP	SNP	88452136	88452136	.	.	.	ID=solcap_snp_c2_30955;Note=type: SNP;Name=solcap_snp_c2_30955
ST4.03ch01	SolCAP	SNP	88471573	88471573	.	.	.	ID=solcap_snp_c1_9386;Note=type: SNP;Name=solcap_snp_c1_9386
ST4.03ch01	SolCAP	SNP	88535784	88535784	.	.	.	ID=solcap_snp_c2_31066;Note=type: SNP;Name=solcap_snp_c2_31066
ST4.03ch01	SolCAP	SNP	88569494	88569494	.	.	.	ID=solcap_snp_c1_9407;Note=type: SNP;Name=solcap_snp_c1_9407
ST4.03ch01	SolCAP	SNP	88583876	88583876	.	.	.	ID=solcap_snp_c1_9385;Note=type: SNP;Name=solcap_snp_c1_9385
ST4.03ch02	SolCAP	SNP	2060398	2060398	.	.	.	ID=solcap_snp_c2_20446;Note=type: SNP;Name=solcap_snp_c2_20446
ST4.03ch02	SolCAP	SNP	2060425	2060425	.	.	.	ID=solcap_snp_c2_20445;Note=type: SNP;Name=solcap_snp_c2_20445
ST4.03ch02	SolCAP	SNP	2450782	2450782	.	.	.	ID=solcap_snp_c1_6462;Note=type: SNP;Name=solcap_snp_c1_6462
ST4.03ch02	SolCAP	SNP	3616437	3616437	.	.	.	ID=solcap_snp_c1_6465;Note=type: SNP;Name=solcap_snp_c1_6465
ST4.03ch02	SolCAP	SNP	3747968	3747968	.	.	.	ID=solcap_snp_c2_4366;Note=type: SNP;Name=solcap_snp_c2_4366
ST4.03ch02	SolCAP	SNP	4194794	4194794	.	.	.	ID=solcap_snp_c2_4372;Note=type: SNP;Name=solcap_snp_c2_4372
ST4.03ch02	SolCAP	SNP	4479389	4479389	.	.	.	ID=solcap_snp_c1_1504;Note=type: SNP;Name=solcap_snp_c1_1504
ST4.03ch02	SolCAP	SNP	4885093	4885093	.	.	.	ID=solcap_snp_c2_4344;Note=type: SNP;Name=solcap_snp_c2_4344
ST4.03ch02	SolCAP	SNP	5129904	5129904	.	.	.	ID=solcap_snp_c2_4352;Note=type: SNP;Name=solcap_snp_c2_4352
ST4.03ch02	SolCAP	SNP	5159301	5159301	.	.	.	ID=solcap_snp_c2_4354;Note=type: SNP;Name=solcap_snp_c2_4354
ST4.03ch02	SolCAP	SNP	5355128	5355128	.	.	.	ID=solcap_snp_c2_4358;Note=type: SNP;Name=solcap_snp_c2_4358
ST4.03ch02	SolCAP	SNP	5510774	5510774	.	.	.	ID=solcap_snp_c2_48725;Note=type: SNP;Name=solcap_snp_c2_48725
ST4.03ch02	SolCAP	SNP	5552574	5552574	.	.	.	ID=solcap_snp_c2_48734;Note=type: SNP;Name=solcap_snp_c2_48734
ST4.03ch02	SolCAP	SNP	6068801	6068801	.	.	.	ID=solcap_snp_c2_11584;Note=type: SNP;Name=solcap_snp_c2_11584
ST4.03ch02	SolCAP	SNP	6088197	6088197	.	.	.	ID=solcap_snp_c2_11587;Note=type: SNP;Name=solcap_snp_c2_11587
ST4.03ch02	SolCAP	SNP	6090074	6090074	.	.	.	ID=solcap_snp_c1_3750;Note=type: SNP;Name=solcap_snp_c1_3750
ST4.03ch02	SolCAP	SNP	6646800	6646800	.	.	.	ID=solcap_snp_c2_11590;Note=type: SNP;Name=solcap_snp_c2_11590
ST4.03ch02	SolCAP	SNP	6647786	6647786	.	.	.	ID=solcap_snp_c2_11591;Note=type: SNP;Name=solcap_snp_c2_11591
ST4.03ch02	SolCAP	SNP	6891436	6891436	.	.	.	ID=solcap_snp_c1_3753;Note=type: SNP;Name=solcap_snp_c1_3753
ST4.03ch02	SolCAP	SNP	7050595	7050595	.	.	.	ID=solcap_snp_c1_3746;Note=type: SNP;Name=solcap_snp_c1_3746
ST4.03ch02	SolCAP	SNP	7050714	7050714	.	.	.	ID=solcap_snp_c1_3747;Note=type: SNP;Name=solcap_snp_c1_3747
ST4.03ch02	SolCAP	SNP	7426870	7426870	.	.	.	ID=solcap_snp_c2_32262;Note=type: SNP;Name=solcap_snp_c2_32262
ST4.03ch02	SolCAP	SNP	7676939	7676939	.	.	.	ID=solcap_snp_c2_4521;Note=type: SNP;Name=solcap_snp_c2_4521
ST4.03ch02	SolCAP	SNP	7830631	7830631	.	.	.	ID=solcap_snp_c1_1539;Note=type: SNP;Name=solcap_snp_c1_1539
ST4.03ch02	SolCAP	SNP	7961610	7961610	.	.	.	ID=solcap_snp_c2_4496;Note=type: SNP;Name=solcap_snp_c2_4496
ST4.03ch02	SolCAP	SNP	8170031	8170031	.	.	.	ID=solcap_snp_c2_4500;Note=type: SNP;Name=solcap_snp_c2_4500
ST4.03ch02	SolCAP	SNP	8171838	8171838	.	.	.	ID=solcap_snp_c2_4501;Note=type: SNP;Name=solcap_snp_c2_4501
ST4.03ch02	SolCAP	SNP	8181480	8181480	.	.	.	ID=solcap_snp_c2_4502;Note=type: SNP;Name=solcap_snp_c2_4502
ST4.03ch02	SolCAP	SNP	8181481	8181481	.	.	.	ID=solcap_snp_c2_4503;Note=type: SNP;Name=solcap_snp_c2_4503
ST4.03ch02	SolCAP	SNP	8202528	8202528	.	.	.	ID=solcap_snp_c2_4505;Note=type: SNP;Name=solcap_snp_c2_4505
ST4.03ch02	SolCAP	SNP	8246208	8246208	.	.	.	ID=solcap_snp_c2_4515;Note=type: SNP;Name=solcap_snp_c2_4515
ST4.03ch02	SolCAP	SNP	8398866	8398866	.	.	.	ID=solcap_snp_c2_14690;Note=type: SNP;Name=solcap_snp_c2_14690
ST4.03ch02	SolCAP	SNP	8635238	8635238	.	.	.	ID=solcap_snp_c2_14657;Note=type: SNP;Name=solcap_snp_c2_14657
ST4.03ch02	SolCAP	SNP	8701723	8701723	.	.	.	ID=solcap_snp_c1_4794;Note=type: SNP;Name=solcap_snp_c1_4794
ST4.03ch02	SolCAP	SNP	8799527	8799527	.	.	.	ID=solcap_snp_c2_14648;Note=type: SNP;Name=solcap_snp_c2_14648
ST4.03ch02	SolCAP	SNP	8802885	8802885	.	.	.	ID=solcap_snp_c1_4792;Note=type: SNP;Name=solcap_snp_c1_4792
ST4.03ch02	SolCAP	SNP	9296457	9296457	.	.	.	ID=solcap_snp_c1_15874;Note=type: SNP;Name=solcap_snp_c1_15874
ST4.03ch02	SolCAP	SNP	9296652	9296652	.	.	.	ID=solcap_snp_c1_15873;Note=type: SNP;Name=solcap_snp_c1_15873
ST4.03ch02	SolCAP	SNP	9299863	9299863	.	.	.	ID=solcap_snp_c2_54579;Note=type: SNP;Name=solcap_snp_c2_54579
ST4.03ch02	SolCAP	SNP	9299882	9299882	.	.	.	ID=solcap_snp_c2_54578;Note=type: SNP;Name=solcap_snp_c2_54578
ST4.03ch02	SolCAP	SNP	9299885	9299885	.	.	.	ID=solcap_snp_c2_54577;Note=type: SNP;Name=solcap_snp_c2_54577
ST4.03ch02	SolCAP	SNP	9329409	9329409	.	.	.	ID=solcap_snp_c1_4789;Note=type: SNP;Name=solcap_snp_c1_4789
ST4.03ch02	SolCAP	SNP	9338337	9338337	.	.	.	ID=solcap_snp_c2_14645;Note=type: SNP;Name=solcap_snp_c2_14645
ST4.03ch02	SolCAP	SNP	11541239	11541239	.	.	.	ID=solcap_snp_c2_46464;Note=type: SNP;Name=solcap_snp_c2_46464
ST4.03ch02	SolCAP	SNP	11542503	11542503	.	.	.	ID=solcap_snp_c2_46461;Note=type: SNP;Name=solcap_snp_c2_46461
ST4.03ch02	SolCAP	SNP	11020073	11020073	.	.	.	ID=solcap_snp_c2_785;Note=type: SNP;Name=solcap_snp_c2_785
ST4.03ch02	SolCAP	SNP	11058949	11058949	.	.	.	ID=solcap_snp_c2_784;Note=type: SNP;Name=solcap_snp_c2_784
ST4.03ch02	SolCAP	SNP	11058974	11058974	.	.	.	ID=solcap_snp_c2_783;Note=type: SNP;Name=solcap_snp_c2_783
ST4.03ch02	SolCAP	SNP	11364200	11364200	.	.	.	ID=solcap_snp_c1_240;Note=type: SNP;Name=solcap_snp_c1_240
ST4.03ch02	SolCAP	SNP	11364538	11364538	.	.	.	ID=solcap_snp_c2_779;Note=type: SNP;Name=solcap_snp_c2_779
ST4.03ch02	SolCAP	SNP	11364732	11364732	.	.	.	ID=solcap_snp_c1_239;Note=type: SNP;Name=solcap_snp_c1_239
ST4.03ch02	SolCAP	SNP	11581186	11581186	.	.	.	ID=solcap_snp_c1_237;Note=type: SNP;Name=solcap_snp_c1_237
ST4.03ch02	SolCAP	SNP	11659117	11659117	.	.	.	ID=solcap_snp_c2_773;Note=type: SNP;Name=solcap_snp_c2_773
ST4.03ch02	SolCAP	SNP	11867942	11867942	.	.	.	ID=solcap_snp_c2_765;Note=type: SNP;Name=solcap_snp_c2_765
ST4.03ch02	SolCAP	SNP	11952638	11952638	.	.	.	ID=solcap_snp_c2_758;Note=type: SNP;Name=solcap_snp_c2_758
ST4.03ch02	SolCAP	SNP	12004053	12004053	.	.	.	ID=solcap_snp_c1_233;Note=type: SNP;Name=solcap_snp_c1_233
ST4.03ch02	SolCAP	SNP	12188316	12188316	.	.	.	ID=solcap_snp_c2_736;Note=type: SNP;Name=solcap_snp_c2_736
ST4.03ch02	SolCAP	SNP	12188474	12188474	.	.	.	ID=solcap_snp_c2_735;Note=type: SNP;Name=solcap_snp_c2_735
ST4.03ch02	SolCAP	SNP	12188989	12188989	.	.	.	ID=solcap_snp_c2_730;Note=type: SNP;Name=solcap_snp_c2_730
ST4.03ch02	SolCAP	SNP	12538232	12538232	.	.	.	ID=solcap_snp_c2_813;Note=type: SNP;Name=solcap_snp_c2_813
ST4.03ch02	SolCAP	SNP	12644320	12644320	.	.	.	ID=solcap_snp_c2_811;Note=type: SNP;Name=solcap_snp_c2_811
ST4.03ch02	SolCAP	SNP	12949299	12949299	.	.	.	ID=solcap_snp_c2_796;Note=type: SNP;Name=solcap_snp_c2_796
ST4.03ch02	SolCAP	SNP	12949976	12949976	.	.	.	ID=solcap_snp_c2_791;Note=type: SNP;Name=solcap_snp_c2_791
ST4.03ch02	SolCAP	SNP	13109375	13109375	.	.	.	ID=solcap_snp_c1_242;Note=type: SNP;Name=solcap_snp_c1_242
ST4.03ch02	SolCAP	SNP	13236568	13236568	.	.	.	ID=solcap_snp_c2_55644;Note=type: SNP;Name=solcap_snp_c2_55644
ST4.03ch02	SolCAP	SNP	13566872	13566872	.	.	.	ID=solcap_snp_c2_806;Note=type: SNP;Name=solcap_snp_c2_806
ST4.03ch02	SolCAP	SNP	13566944	13566944	.	.	.	ID=solcap_snp_c2_805;Note=type: SNP;Name=solcap_snp_c2_805
ST4.03ch02	SolCAP	SNP	13568405	13568405	.	.	.	ID=solcap_snp_c2_804;Note=type: SNP;Name=solcap_snp_c2_804
ST4.03ch02	SolCAP	SNP	13572207	13572207	.	.	.	ID=solcap_snp_c2_803;Note=type: SNP;Name=solcap_snp_c2_803
ST4.03ch02	SolCAP	SNP	13688306	13688306	.	.	.	ID=solcap_snp_c2_32244;Note=type: SNP;Name=solcap_snp_c2_32244
ST4.03ch02	SolCAP	SNP	13697423	13697423	.	.	.	ID=solcap_snp_c2_32253;Note=type: SNP;Name=solcap_snp_c2_32253
ST4.03ch02	SolCAP	SNP	13697523	13697523	.	.	.	ID=solcap_snp_c2_32254;Note=type: SNP;Name=solcap_snp_c2_32254
ST4.03ch02	SolCAP	SNP	13803194	13803194	.	.	.	ID=solcap_snp_c2_32257;Note=type: SNP;Name=solcap_snp_c2_32257
ST4.03ch02	SolCAP	SNP	13919046	13919046	.	.	.	ID=solcap_snp_c1_9655;Note=type: SNP;Name=solcap_snp_c1_9655
ST4.03ch02	SolCAP	SNP	13919306	13919306	.	.	.	ID=solcap_snp_c2_32236;Note=type: SNP;Name=solcap_snp_c2_32236
ST4.03ch02	SolCAP	SNP	13957845	13957845	.	.	.	ID=solcap_snp_c2_32237;Note=type: SNP;Name=solcap_snp_c2_32237
ST4.03ch02	SolCAP	SNP	14041901	14041901	.	.	.	ID=solcap_snp_c2_32239;Note=type: SNP;Name=solcap_snp_c2_32239
ST4.03ch02	SolCAP	SNP	14210599	14210599	.	.	.	ID=solcap_snp_c2_32246;Note=type: SNP;Name=solcap_snp_c2_32246
ST4.03ch02	SolCAP	SNP	14350758	14350758	.	.	.	ID=solcap_snp_c1_5228;Note=type: SNP;Name=solcap_snp_c1_5228
ST4.03ch02	SolCAP	SNP	14356628	14356628	.	.	.	ID=solcap_snp_c2_16347;Note=type: SNP;Name=solcap_snp_c2_16347
ST4.03ch02	SolCAP	SNP	14356660	14356660	.	.	.	ID=solcap_snp_c2_16348;Note=type: SNP;Name=solcap_snp_c2_16348
ST4.03ch02	SolCAP	SNP	14356715	14356715	.	.	.	ID=solcap_snp_c2_16349;Note=type: SNP;Name=solcap_snp_c2_16349
ST4.03ch02	SolCAP	SNP	14356716	14356716	.	.	.	ID=solcap_snp_c2_16350;Note=type: SNP;Name=solcap_snp_c2_16350
ST4.03ch02	SolCAP	SNP	14412121	14412121	.	.	.	ID=solcap_snp_c2_16324;Note=type: SNP;Name=solcap_snp_c2_16324
ST4.03ch02	SolCAP	SNP	14506341	14506341	.	.	.	ID=solcap_snp_c2_16329;Note=type: SNP;Name=solcap_snp_c2_16329
ST4.03ch02	SolCAP	SNP	14614439	14614439	.	.	.	ID=solcap_snp_c2_16341;Note=type: SNP;Name=solcap_snp_c2_16341
ST4.03ch02	SolCAP	SNP	14833968	14833968	.	.	.	ID=solcap_snp_c1_5224;Note=type: SNP;Name=solcap_snp_c1_5224
ST4.03ch02	SolCAP	SNP	14834129	14834129	.	.	.	ID=solcap_snp_c2_16345;Note=type: SNP;Name=solcap_snp_c2_16345
ST4.03ch02	SolCAP	SNP	15060346	15060346	.	.	.	ID=solcap_snp_c2_54473;Note=type: SNP;Name=solcap_snp_c2_54473
ST4.03ch02	SolCAP	SNP	15157259	15157259	.	.	.	ID=solcap_snp_c2_16362;Note=type: SNP;Name=solcap_snp_c2_16362
ST4.03ch02	SolCAP	SNP	15157417	15157417	.	.	.	ID=solcap_snp_c2_16365;Note=type: SNP;Name=solcap_snp_c2_16365
ST4.03ch02	SolCAP	SNP	15287033	15287033	.	.	.	ID=solcap_snp_c1_12296;Note=type: SNP;Name=solcap_snp_c1_12296
ST4.03ch02	SolCAP	SNP	15292958	15292958	.	.	.	ID=solcap_snp_c2_41887;Note=type: SNP;Name=solcap_snp_c2_41887
ST4.03ch02	SolCAP	SNP	15518544	15518544	.	.	.	ID=solcap_snp_c2_41877;Note=type: SNP;Name=solcap_snp_c2_41877
ST4.03ch02	SolCAP	SNP	15518745	15518745	.	.	.	ID=solcap_snp_c2_41874;Note=type: SNP;Name=solcap_snp_c2_41874
ST4.03ch02	SolCAP	SNP	15695649	15695649	.	.	.	ID=solcap_snp_c2_41905;Note=type: SNP;Name=solcap_snp_c2_41905
ST4.03ch02	SolCAP	SNP	15695730	15695730	.	.	.	ID=solcap_snp_c2_41904;Note=type: SNP;Name=solcap_snp_c2_41904
ST4.03ch02	SolCAP	SNP	15747087	15747087	.	.	.	ID=solcap_snp_c2_30952;Note=type: SNP;Name=solcap_snp_c2_30952
ST4.03ch02	SolCAP	SNP	15758653	15758653	.	.	.	ID=solcap_snp_c2_30950;Note=type: SNP;Name=solcap_snp_c2_30950
ST4.03ch02	SolCAP	SNP	15869414	15869414	.	.	.	ID=solcap_snp_c2_57027;Note=type: SNP;Name=solcap_snp_c2_57027
ST4.03ch02	SolCAP	SNP	15869417	15869417	.	.	.	ID=solcap_snp_c2_57028;Note=type: SNP;Name=solcap_snp_c2_57028
ST4.03ch02	SolCAP	SNP	15929182	15929182	.	.	.	ID=solcap_snp_c2_30946;Note=type: SNP;Name=solcap_snp_c2_30946
ST4.03ch02	SolCAP	SNP	16034562	16034562	.	.	.	ID=solcap_snp_c2_30940;Note=type: SNP;Name=solcap_snp_c2_30940
ST4.03ch02	SolCAP	SNP	16050745	16050745	.	.	.	ID=solcap_snp_c2_30937;Note=type: SNP;Name=solcap_snp_c2_30937
ST4.03ch02	SolCAP	SNP	16166990	16166990	.	.	.	ID=solcap_snp_c2_30920;Note=type: SNP;Name=solcap_snp_c2_30920
ST4.03ch02	SolCAP	SNP	16229386	16229386	.	.	.	ID=solcap_snp_c2_30911;Note=type: SNP;Name=solcap_snp_c2_30911
ST4.03ch02	SolCAP	SNP	17290403	17290403	.	.	.	ID=solcap_snp_c2_47092;Note=type: SNP;Name=solcap_snp_c2_47092
ST4.03ch02	SolCAP	SNP	17297209	17297209	.	.	.	ID=solcap_snp_c2_47096;Note=type: SNP;Name=solcap_snp_c2_47096
ST4.03ch02	SolCAP	SNP	17173353	17173353	.	.	.	ID=solcap_snp_c2_2916;Note=type: SNP;Name=solcap_snp_c2_2916
ST4.03ch02	SolCAP	SNP	17183198	17183198	.	.	.	ID=solcap_snp_c1_890;Note=type: SNP;Name=solcap_snp_c1_890
ST4.03ch02	SolCAP	SNP	17206059	17206059	.	.	.	ID=solcap_snp_c2_2943;Note=type: SNP;Name=solcap_snp_c2_2943
ST4.03ch02	SolCAP	SNP	17206417	17206417	.	.	.	ID=solcap_snp_c2_2946;Note=type: SNP;Name=solcap_snp_c2_2946
ST4.03ch02	SolCAP	SNP	17236308	17236308	.	.	.	ID=solcap_snp_c1_868;Note=type: SNP;Name=solcap_snp_c1_868
ST4.03ch02	SolCAP	SNP	17379552	17379552	.	.	.	ID=solcap_snp_c2_49068;Note=type: SNP;Name=solcap_snp_c2_49068
ST4.03ch02	SolCAP	SNP	17746592	17746592	.	.	.	ID=solcap_snp_c2_41140;Note=type: SNP;Name=solcap_snp_c2_41140
ST4.03ch02	SolCAP	SNP	17834472	17834472	.	.	.	ID=solcap_snp_c2_41124;Note=type: SNP;Name=solcap_snp_c2_41124
ST4.03ch02	SolCAP	SNP	18042076	18042076	.	.	.	ID=solcap_snp_c2_41108;Note=type: SNP;Name=solcap_snp_c2_41108
ST4.03ch02	SolCAP	SNP	18499853	18499853	.	.	.	ID=solcap_snp_c1_15975;Note=type: SNP;Name=solcap_snp_c1_15975
ST4.03ch02	SolCAP	SNP	18501334	18501334	.	.	.	ID=solcap_snp_c1_15974;Note=type: SNP;Name=solcap_snp_c1_15974
ST4.03ch02	SolCAP	SNP	18501382	18501382	.	.	.	ID=solcap_snp_c1_15973;Note=type: SNP;Name=solcap_snp_c1_15973
ST4.03ch02	SolCAP	SNP	18501607	18501607	.	.	.	ID=solcap_snp_c1_15972;Note=type: SNP;Name=solcap_snp_c1_15972
ST4.03ch02	SolCAP	SNP	18501616	18501616	.	.	.	ID=solcap_snp_c1_15971;Note=type: SNP;Name=solcap_snp_c1_15971
ST4.03ch02	SolCAP	SNP	18814182	18814182	.	.	.	ID=solcap_snp_c1_15671;Note=type: SNP;Name=solcap_snp_c1_15671
ST4.03ch02	SolCAP	SNP	18883765	18883765	.	.	.	ID=solcap_snp_c1_9120;Note=type: SNP;Name=solcap_snp_c1_9120
ST4.03ch02	SolCAP	SNP	19221607	19221607	.	.	.	ID=solcap_snp_c1_9129;Note=type: SNP;Name=solcap_snp_c1_9129
ST4.03ch02	SolCAP	SNP	19530817	19530817	.	.	.	ID=solcap_snp_c2_30154;Note=type: SNP;Name=solcap_snp_c2_30154
ST4.03ch02	SolCAP	SNP	19537468	19537468	.	.	.	ID=solcap_snp_c2_30158;Note=type: SNP;Name=solcap_snp_c2_30158
ST4.03ch02	SolCAP	SNP	19538764	19538764	.	.	.	ID=solcap_snp_c2_30160;Note=type: SNP;Name=solcap_snp_c2_30160
ST4.03ch02	SolCAP	SNP	19538815	19538815	.	.	.	ID=solcap_snp_c2_30161;Note=type: SNP;Name=solcap_snp_c2_30161
ST4.03ch02	SolCAP	SNP	19538859	19538859	.	.	.	ID=solcap_snp_c2_30162;Note=type: SNP;Name=solcap_snp_c2_30162
ST4.03ch02	SolCAP	SNP	19580609	19580609	.	.	.	ID=solcap_snp_c2_30164;Note=type: SNP;Name=solcap_snp_c2_30164
ST4.03ch02	SolCAP	SNP	19605917	19605917	.	.	.	ID=solcap_snp_c2_30171;Note=type: SNP;Name=solcap_snp_c2_30171
ST4.03ch02	SolCAP	SNP	19627045	19627045	.	.	.	ID=solcap_snp_c2_57335;Note=type: SNP;Name=solcap_snp_c2_57335
ST4.03ch02	SolCAP	SNP	19874372	19874372	.	.	.	ID=solcap_snp_c2_47765;Note=type: SNP;Name=solcap_snp_c2_47765
ST4.03ch02	SolCAP	SNP	19911208	19911208	.	.	.	ID=solcap_snp_c1_14142;Note=type: SNP;Name=solcap_snp_c1_14142
ST4.03ch02	SolCAP	SNP	20034673	20034673	.	.	.	ID=solcap_snp_c2_47760;Note=type: SNP;Name=solcap_snp_c2_47760
ST4.03ch02	SolCAP	SNP	20164015	20164015	.	.	.	ID=solcap_snp_c2_17384;Note=type: SNP;Name=solcap_snp_c2_17384
ST4.03ch02	SolCAP	SNP	20193466	20193466	.	.	.	ID=solcap_snp_c2_17387;Note=type: SNP;Name=solcap_snp_c2_17387
ST4.03ch02	SolCAP	SNP	20197633	20197633	.	.	.	ID=solcap_snp_c2_17390;Note=type: SNP;Name=solcap_snp_c2_17390
ST4.03ch02	SolCAP	SNP	20355744	20355744	.	.	.	ID=solcap_snp_c1_16708;Note=type: SNP;Name=solcap_snp_c1_16708
ST4.03ch02	SolCAP	SNP	20476838	20476838	.	.	.	ID=solcap_snp_c1_5732;Note=type: SNP;Name=solcap_snp_c1_5732
ST4.03ch02	SolCAP	SNP	20497672	20497672	.	.	.	ID=solcap_snp_c2_17415;Note=type: SNP;Name=solcap_snp_c2_17415
ST4.03ch02	SolCAP	SNP	20501566	20501566	.	.	.	ID=solcap_snp_c1_5735;Note=type: SNP;Name=solcap_snp_c1_5735
ST4.03ch02	SolCAP	SNP	20681182	20681182	.	.	.	ID=solcap_snp_c2_17424;Note=type: SNP;Name=solcap_snp_c2_17424
ST4.03ch02	SolCAP	SNP	20681191	20681191	.	.	.	ID=solcap_snp_c2_17425;Note=type: SNP;Name=solcap_snp_c2_17425
ST4.03ch02	SolCAP	SNP	20681291	20681291	.	.	.	ID=solcap_snp_c2_17427;Note=type: SNP;Name=solcap_snp_c2_17427
ST4.03ch02	SolCAP	SNP	20681320	20681320	.	.	.	ID=solcap_snp_c2_17428;Note=type: SNP;Name=solcap_snp_c2_17428
ST4.03ch02	SolCAP	SNP	20681338	20681338	.	.	.	ID=solcap_snp_c2_17429;Note=type: SNP;Name=solcap_snp_c2_17429
ST4.03ch02	SolCAP	SNP	20681610	20681610	.	.	.	ID=solcap_snp_c1_5739;Note=type: SNP;Name=solcap_snp_c1_5739
ST4.03ch02	SolCAP	SNP	20681658	20681658	.	.	.	ID=solcap_snp_c1_5740;Note=type: SNP;Name=solcap_snp_c1_5740
ST4.03ch02	SolCAP	SNP	20681715	20681715	.	.	.	ID=solcap_snp_c1_5741;Note=type: SNP;Name=solcap_snp_c1_5741
ST4.03ch02	SolCAP	SNP	20767146	20767146	.	.	.	ID=solcap_snp_c1_5750;Note=type: SNP;Name=solcap_snp_c1_5750
ST4.03ch02	SolCAP	SNP	20774928	20774928	.	.	.	ID=solcap_snp_c2_17455;Note=type: SNP;Name=solcap_snp_c2_17455
ST4.03ch02	SolCAP	SNP	20802070	20802070	.	.	.	ID=solcap_snp_c1_5751;Note=type: SNP;Name=solcap_snp_c1_5751
ST4.03ch02	SolCAP	SNP	20828121	20828121	.	.	.	ID=solcap_snp_c2_17480;Note=type: SNP;Name=solcap_snp_c2_17480
ST4.03ch02	SolCAP	SNP	20838296	20838296	.	.	.	ID=solcap_snp_c2_17489;Note=type: SNP;Name=solcap_snp_c2_17489
ST4.03ch02	SolCAP	SNP	20848347	20848347	.	.	.	ID=solcap_snp_c2_17494;Note=type: SNP;Name=solcap_snp_c2_17494
ST4.03ch02	SolCAP	SNP	20958193	20958193	.	.	.	ID=solcap_snp_c1_5755;Note=type: SNP;Name=solcap_snp_c1_5755
ST4.03ch02	SolCAP	SNP	21142725	21142725	.	.	.	ID=solcap_snp_c2_40364;Note=type: SNP;Name=solcap_snp_c2_40364
ST4.03ch02	SolCAP	SNP	21205475	21205475	.	.	.	ID=solcap_snp_c2_40336;Note=type: SNP;Name=solcap_snp_c2_40336
ST4.03ch02	SolCAP	SNP	21518196	21518196	.	.	.	ID=solcap_snp_c1_16286;Note=type: SNP;Name=solcap_snp_c1_16286
ST4.03ch02	SolCAP	SNP	21725617	21725617	.	.	.	ID=solcap_snp_c1_11344;Note=type: SNP;Name=solcap_snp_c1_11344
ST4.03ch02	SolCAP	SNP	21929492	21929492	.	.	.	ID=solcap_snp_c2_38006;Note=type: SNP;Name=solcap_snp_c2_38006
ST4.03ch02	SolCAP	SNP	22006899	22006899	.	.	.	ID=solcap_snp_c2_38022;Note=type: SNP;Name=solcap_snp_c2_38022
ST4.03ch02	SolCAP	SNP	22084159	22084159	.	.	.	ID=solcap_snp_c1_14330;Note=type: SNP;Name=solcap_snp_c1_14330
ST4.03ch02	SolCAP	SNP	22085334	22085334	.	.	.	ID=solcap_snp_c1_14332;Note=type: SNP;Name=solcap_snp_c1_14332
ST4.03ch02	SolCAP	SNP	22335194	22335194	.	.	.	ID=solcap_snp_c2_32447;Note=type: SNP;Name=solcap_snp_c2_32447
ST4.03ch02	SolCAP	SNP	22393286	22393286	.	.	.	ID=solcap_snp_c2_32381;Note=type: SNP;Name=solcap_snp_c2_32381
ST4.03ch02	SolCAP	SNP	22417546	22417546	.	.	.	ID=solcap_snp_c1_9691;Note=type: SNP;Name=solcap_snp_c1_9691
ST4.03ch02	SolCAP	SNP	22419468	22419468	.	.	.	ID=solcap_snp_c2_32399;Note=type: SNP;Name=solcap_snp_c2_32399
ST4.03ch02	SolCAP	SNP	22419484	22419484	.	.	.	ID=solcap_snp_c2_32400;Note=type: SNP;Name=solcap_snp_c2_32400
ST4.03ch02	SolCAP	SNP	22501415	22501415	.	.	.	ID=solcap_snp_c2_32406;Note=type: SNP;Name=solcap_snp_c2_32406
ST4.03ch02	SolCAP	SNP	22600527	22600527	.	.	.	ID=solcap_snp_c1_9695;Note=type: SNP;Name=solcap_snp_c1_9695
ST4.03ch02	SolCAP	SNP	22600985	22600985	.	.	.	ID=solcap_snp_c1_9696;Note=type: SNP;Name=solcap_snp_c1_9696
ST4.03ch02	SolCAP	SNP	22601132	22601132	.	.	.	ID=solcap_snp_c2_32413;Note=type: SNP;Name=solcap_snp_c2_32413
ST4.03ch02	SolCAP	SNP	22602048	22602048	.	.	.	ID=solcap_snp_c2_32414;Note=type: SNP;Name=solcap_snp_c2_32414
ST4.03ch02	SolCAP	SNP	22602148	22602148	.	.	.	ID=solcap_snp_c2_32415;Note=type: SNP;Name=solcap_snp_c2_32415
ST4.03ch02	SolCAP	SNP	22604777	22604777	.	.	.	ID=solcap_snp_c2_32416;Note=type: SNP;Name=solcap_snp_c2_32416
ST4.03ch02	SolCAP	SNP	22621454	22621454	.	.	.	ID=solcap_snp_c2_32421;Note=type: SNP;Name=solcap_snp_c2_32421
ST4.03ch02	SolCAP	SNP	22672560	22672560	.	.	.	ID=solcap_snp_c1_9701;Note=type: SNP;Name=solcap_snp_c1_9701
ST4.03ch02	SolCAP	SNP	22737101	22737101	.	.	.	ID=solcap_snp_c2_32440;Note=type: SNP;Name=solcap_snp_c2_32440
ST4.03ch02	SolCAP	SNP	22749216	22749216	.	.	.	ID=solcap_snp_c1_9717;Note=type: SNP;Name=solcap_snp_c1_9717
ST4.03ch02	SolCAP	SNP	22749459	22749459	.	.	.	ID=solcap_snp_c1_9719;Note=type: SNP;Name=solcap_snp_c1_9719
ST4.03ch02	SolCAP	SNP	22749494	22749494	.	.	.	ID=solcap_snp_c1_9720;Note=type: SNP;Name=solcap_snp_c1_9720
ST4.03ch02	SolCAP	SNP	22749951	22749951	.	.	.	ID=solcap_snp_c1_9724;Note=type: SNP;Name=solcap_snp_c1_9724
ST4.03ch02	SolCAP	SNP	22751697	22751697	.	.	.	ID=solcap_snp_c1_9728;Note=type: SNP;Name=solcap_snp_c1_9728
ST4.03ch02	SolCAP	SNP	22810921	22810921	.	.	.	ID=solcap_snp_c2_50885;Note=type: SNP;Name=solcap_snp_c2_50885
ST4.03ch02	SolCAP	SNP	22849535	22849535	.	.	.	ID=solcap_snp_c2_50878;Note=type: SNP;Name=solcap_snp_c2_50878
ST4.03ch02	SolCAP	SNP	22888246	22888246	.	.	.	ID=solcap_snp_c2_56704;Note=type: SNP;Name=solcap_snp_c2_56704
ST4.03ch02	SolCAP	SNP	22930630	22930630	.	.	.	ID=solcap_snp_c2_56430;Note=type: SNP;Name=solcap_snp_c2_56430
ST4.03ch02	SolCAP	SNP	22975919	22975919	.	.	.	ID=solcap_snp_c2_50886;Note=type: SNP;Name=solcap_snp_c2_50886
ST4.03ch02	SolCAP	SNP	23360573	23360573	.	.	.	ID=solcap_snp_c2_57247;Note=type: SNP;Name=solcap_snp_c2_57247
ST4.03ch02	SolCAP	SNP	23414755	23414755	.	.	.	ID=solcap_snp_c2_39698;Note=type: SNP;Name=solcap_snp_c2_39698
ST4.03ch02	SolCAP	SNP	23504101	23504101	.	.	.	ID=solcap_snp_c2_39671;Note=type: SNP;Name=solcap_snp_c2_39671
ST4.03ch02	SolCAP	SNP	23550242	23550242	.	.	.	ID=solcap_snp_c2_39677;Note=type: SNP;Name=solcap_snp_c2_39677
ST4.03ch02	SolCAP	SNP	23690363	23690363	.	.	.	ID=solcap_snp_c1_11124;Note=type: SNP;Name=solcap_snp_c1_11124
ST4.03ch02	SolCAP	SNP	23798841	23798841	.	.	.	ID=solcap_snp_c2_37254;Note=type: SNP;Name=solcap_snp_c2_37254
ST4.03ch02	SolCAP	SNP	23798994	23798994	.	.	.	ID=solcap_snp_c2_37253;Note=type: SNP;Name=solcap_snp_c2_37253
ST4.03ch02	SolCAP	SNP	23798996	23798996	.	.	.	ID=solcap_snp_c2_37252;Note=type: SNP;Name=solcap_snp_c2_37252
ST4.03ch02	SolCAP	SNP	23799665	23799665	.	.	.	ID=solcap_snp_c1_11123;Note=type: SNP;Name=solcap_snp_c1_11123
ST4.03ch02	SolCAP	SNP	23799702	23799702	.	.	.	ID=solcap_snp_c1_11122;Note=type: SNP;Name=solcap_snp_c1_11122
ST4.03ch02	SolCAP	SNP	23799708	23799708	.	.	.	ID=solcap_snp_c1_11121;Note=type: SNP;Name=solcap_snp_c1_11121
ST4.03ch02	SolCAP	SNP	23799767	23799767	.	.	.	ID=solcap_snp_c1_11120;Note=type: SNP;Name=solcap_snp_c1_11120
ST4.03ch02	SolCAP	SNP	23800361	23800361	.	.	.	ID=solcap_snp_c2_37249;Note=type: SNP;Name=solcap_snp_c2_37249
ST4.03ch02	SolCAP	SNP	23983466	23983466	.	.	.	ID=solcap_snp_c2_37245;Note=type: SNP;Name=solcap_snp_c2_37245
ST4.03ch02	SolCAP	SNP	24149038	24149038	.	.	.	ID=solcap_snp_c2_33996;Note=type: SNP;Name=solcap_snp_c2_33996
ST4.03ch02	SolCAP	SNP	24185241	24185241	.	.	.	ID=solcap_snp_c2_33989;Note=type: SNP;Name=solcap_snp_c2_33989
ST4.03ch02	SolCAP	SNP	24186195	24186195	.	.	.	ID=solcap_snp_c2_33985;Note=type: SNP;Name=solcap_snp_c2_33985
ST4.03ch02	SolCAP	SNP	24187753	24187753	.	.	.	ID=solcap_snp_c2_33973;Note=type: SNP;Name=solcap_snp_c2_33973
ST4.03ch02	SolCAP	SNP	24524365	24524365	.	.	.	ID=solcap_snp_c2_33948;Note=type: SNP;Name=solcap_snp_c2_33948
ST4.03ch02	SolCAP	SNP	24744980	24744980	.	.	.	ID=solcap_snp_c2_53818;Note=type: SNP;Name=solcap_snp_c2_53818
ST4.03ch02	SolCAP	SNP	24858189	24858189	.	.	.	ID=solcap_snp_c1_15404;Note=type: SNP;Name=solcap_snp_c1_15404
ST4.03ch02	SolCAP	SNP	24859526	24859526	.	.	.	ID=solcap_snp_c1_15403;Note=type: SNP;Name=solcap_snp_c1_15403
ST4.03ch02	SolCAP	SNP	24899962	24899962	.	.	.	ID=solcap_snp_c1_15402;Note=type: SNP;Name=solcap_snp_c1_15402
ST4.03ch02	SolCAP	SNP	24910452	24910452	.	.	.	ID=solcap_snp_c2_52630;Note=type: SNP;Name=solcap_snp_c2_52630
ST4.03ch02	SolCAP	SNP	24920780	24920780	.	.	.	ID=solcap_snp_c2_52656;Note=type: SNP;Name=solcap_snp_c2_52656
ST4.03ch02	SolCAP	SNP	25050263	25050263	.	.	.	ID=solcap_snp_c2_21752;Note=type: SNP;Name=solcap_snp_c2_21752
ST4.03ch02	SolCAP	SNP	25051954	25051954	.	.	.	ID=solcap_snp_c1_6841;Note=type: SNP;Name=solcap_snp_c1_6841
ST4.03ch02	SolCAP	SNP	25053972	25053972	.	.	.	ID=solcap_snp_c2_21750;Note=type: SNP;Name=solcap_snp_c2_21750
ST4.03ch02	SolCAP	SNP	25072603	25072603	.	.	.	ID=solcap_snp_c2_21746;Note=type: SNP;Name=solcap_snp_c2_21746
ST4.03ch02	SolCAP	SNP	25297887	25297887	.	.	.	ID=solcap_snp_c2_21736;Note=type: SNP;Name=solcap_snp_c2_21736
ST4.03ch02	SolCAP	SNP	25305517	25305517	.	.	.	ID=solcap_snp_c2_21732;Note=type: SNP;Name=solcap_snp_c2_21732
ST4.03ch02	SolCAP	SNP	25322063	25322063	.	.	.	ID=solcap_snp_c2_21723;Note=type: SNP;Name=solcap_snp_c2_21723
ST4.03ch02	SolCAP	SNP	25322260	25322260	.	.	.	ID=solcap_snp_c2_21722;Note=type: SNP;Name=solcap_snp_c2_21722
ST4.03ch02	SolCAP	SNP	25322287	25322287	.	.	.	ID=solcap_snp_c2_21721;Note=type: SNP;Name=solcap_snp_c2_21721
ST4.03ch02	SolCAP	SNP	25331651	25331651	.	.	.	ID=solcap_snp_c2_21720;Note=type: SNP;Name=solcap_snp_c2_21720
ST4.03ch02	SolCAP	SNP	25423284	25423284	.	.	.	ID=solcap_snp_c2_21717;Note=type: SNP;Name=solcap_snp_c2_21717
ST4.03ch02	SolCAP	SNP	25478266	25478266	.	.	.	ID=solcap_snp_c2_21682;Note=type: SNP;Name=solcap_snp_c2_21682
ST4.03ch02	SolCAP	SNP	25487345	25487345	.	.	.	ID=solcap_snp_c2_21677;Note=type: SNP;Name=solcap_snp_c2_21677
ST4.03ch02	SolCAP	SNP	25508015	25508015	.	.	.	ID=solcap_snp_c2_21661;Note=type: SNP;Name=solcap_snp_c2_21661
ST4.03ch02	SolCAP	SNP	25511979	25511979	.	.	.	ID=solcap_snp_c2_21660;Note=type: SNP;Name=solcap_snp_c2_21660
ST4.03ch02	SolCAP	SNP	25514625	25514625	.	.	.	ID=solcap_snp_c1_6825;Note=type: SNP;Name=solcap_snp_c1_6825
ST4.03ch02	SolCAP	SNP	25560351	25560351	.	.	.	ID=solcap_snp_c2_21655;Note=type: SNP;Name=solcap_snp_c2_21655
ST4.03ch02	SolCAP	SNP	25560378	25560378	.	.	.	ID=solcap_snp_c2_21654;Note=type: SNP;Name=solcap_snp_c2_21654
ST4.03ch02	SolCAP	SNP	25562876	25562876	.	.	.	ID=solcap_snp_c2_21650;Note=type: SNP;Name=solcap_snp_c2_21650
ST4.03ch02	SolCAP	SNP	25564066	25564066	.	.	.	ID=solcap_snp_c2_21646;Note=type: SNP;Name=solcap_snp_c2_21646
ST4.03ch02	SolCAP	SNP	25612912	25612912	.	.	.	ID=solcap_snp_c1_6816;Note=type: SNP;Name=solcap_snp_c1_6816
ST4.03ch02	SolCAP	SNP	25726378	25726378	.	.	.	ID=solcap_snp_c2_21745;Note=type: SNP;Name=solcap_snp_c2_21745
ST4.03ch02	SolCAP	SNP	25838557	25838557	.	.	.	ID=solcap_snp_c1_16021;Note=type: SNP;Name=solcap_snp_c1_16021
ST4.03ch02	SolCAP	SNP	25934916	25934916	.	.	.	ID=solcap_snp_c1_11502;Note=type: SNP;Name=solcap_snp_c1_11502
ST4.03ch02	SolCAP	SNP	25936033	25936033	.	.	.	ID=solcap_snp_c1_11499;Note=type: SNP;Name=solcap_snp_c1_11499
ST4.03ch02	SolCAP	SNP	25936087	25936087	.	.	.	ID=solcap_snp_c1_11498;Note=type: SNP;Name=solcap_snp_c1_11498
ST4.03ch02	SolCAP	SNP	25936297	25936297	.	.	.	ID=solcap_snp_c1_11495;Note=type: SNP;Name=solcap_snp_c1_11495
ST4.03ch02	SolCAP	SNP	26158341	26158341	.	.	.	ID=solcap_snp_c1_11491;Note=type: SNP;Name=solcap_snp_c1_11491
ST4.03ch02	SolCAP	SNP	26199529	26199529	.	.	.	ID=solcap_snp_c2_38721;Note=type: SNP;Name=solcap_snp_c2_38721
ST4.03ch02	SolCAP	SNP	26262335	26262335	.	.	.	ID=solcap_snp_c1_11494;Note=type: SNP;Name=solcap_snp_c1_11494
ST4.03ch02	SolCAP	SNP	26388674	26388674	.	.	.	ID=solcap_snp_c1_9307;Note=type: SNP;Name=solcap_snp_c1_9307
ST4.03ch02	SolCAP	SNP	26527574	26527574	.	.	.	ID=solcap_snp_c1_9305;Note=type: SNP;Name=solcap_snp_c1_9305
ST4.03ch02	SolCAP	SNP	26650777	26650777	.	.	.	ID=solcap_snp_c2_30799;Note=type: SNP;Name=solcap_snp_c2_30799
ST4.03ch02	SolCAP	SNP	26744045	26744045	.	.	.	ID=solcap_snp_c1_9356;Note=type: SNP;Name=solcap_snp_c1_9356
ST4.03ch02	SolCAP	SNP	26771646	26771646	.	.	.	ID=solcap_snp_c1_9363;Note=type: SNP;Name=solcap_snp_c1_9363
ST4.03ch02	SolCAP	SNP	26799085	26799085	.	.	.	ID=solcap_snp_c1_9369;Note=type: SNP;Name=solcap_snp_c1_9369
ST4.03ch02	SolCAP	SNP	26897444	26897444	.	.	.	ID=solcap_snp_c1_9374;Note=type: SNP;Name=solcap_snp_c1_9374
ST4.03ch02	SolCAP	SNP	26939177	26939177	.	.	.	ID=solcap_snp_c2_56640;Note=type: SNP;Name=solcap_snp_c2_56640
ST4.03ch02	SolCAP	SNP	26979312	26979312	.	.	.	ID=solcap_snp_c1_13453;Note=type: SNP;Name=solcap_snp_c1_13453
ST4.03ch02	SolCAP	SNP	27031109	27031109	.	.	.	ID=solcap_snp_c1_13472;Note=type: SNP;Name=solcap_snp_c1_13472
ST4.03ch02	SolCAP	SNP	27086486	27086486	.	.	.	ID=solcap_snp_c2_45306;Note=type: SNP;Name=solcap_snp_c2_45306
ST4.03ch02	SolCAP	SNP	27086672	27086672	.	.	.	ID=solcap_snp_c2_45307;Note=type: SNP;Name=solcap_snp_c2_45307
ST4.03ch02	SolCAP	SNP	27086756	27086756	.	.	.	ID=solcap_snp_c2_45308;Note=type: SNP;Name=solcap_snp_c2_45308
ST4.03ch02	SolCAP	SNP	27088040	27088040	.	.	.	ID=solcap_snp_c2_45310;Note=type: SNP;Name=solcap_snp_c2_45310
ST4.03ch02	SolCAP	SNP	27088240	27088240	.	.	.	ID=solcap_snp_c2_45311;Note=type: SNP;Name=solcap_snp_c2_45311
ST4.03ch02	SolCAP	SNP	27097448	27097448	.	.	.	ID=solcap_snp_c2_45316;Note=type: SNP;Name=solcap_snp_c2_45316
ST4.03ch02	SolCAP	SNP	27097616	27097616	.	.	.	ID=solcap_snp_c2_45319;Note=type: SNP;Name=solcap_snp_c2_45319
ST4.03ch02	SolCAP	SNP	27099641	27099641	.	.	.	ID=solcap_snp_c2_45322;Note=type: SNP;Name=solcap_snp_c2_45322
ST4.03ch02	SolCAP	SNP	27099743	27099743	.	.	.	ID=solcap_snp_c2_45323;Note=type: SNP;Name=solcap_snp_c2_45323
ST4.03ch02	SolCAP	SNP	27099929	27099929	.	.	.	ID=solcap_snp_c2_45326;Note=type: SNP;Name=solcap_snp_c2_45326
ST4.03ch02	SolCAP	SNP	27118677	27118677	.	.	.	ID=solcap_snp_c2_45331;Note=type: SNP;Name=solcap_snp_c2_45331
ST4.03ch02	SolCAP	SNP	27143975	27143975	.	.	.	ID=solcap_snp_c1_13459;Note=type: SNP;Name=solcap_snp_c1_13459
ST4.03ch02	SolCAP	SNP	27190087	27190087	.	.	.	ID=solcap_snp_c1_13465;Note=type: SNP;Name=solcap_snp_c1_13465
ST4.03ch02	SolCAP	SNP	27290595	27290595	.	.	.	ID=solcap_snp_c2_54094;Note=type: SNP;Name=solcap_snp_c2_54094
ST4.03ch02	SolCAP	SNP	27331134	27331134	.	.	.	ID=solcap_snp_c1_15739;Note=type: SNP;Name=solcap_snp_c1_15739
ST4.03ch02	SolCAP	SNP	27375174	27375174	.	.	.	ID=solcap_snp_c1_12320;Note=type: SNP;Name=solcap_snp_c1_12320
ST4.03ch02	SolCAP	SNP	27411239	27411239	.	.	.	ID=solcap_snp_c1_12339;Note=type: SNP;Name=solcap_snp_c1_12339
ST4.03ch02	SolCAP	SNP	27412222	27412222	.	.	.	ID=solcap_snp_c1_12345;Note=type: SNP;Name=solcap_snp_c1_12345
ST4.03ch02	SolCAP	SNP	27419948	27419948	.	.	.	ID=solcap_snp_c1_12354;Note=type: SNP;Name=solcap_snp_c1_12354
ST4.03ch02	SolCAP	SNP	27459050	27459050	.	.	.	ID=solcap_snp_c1_12305;Note=type: SNP;Name=solcap_snp_c1_12305
ST4.03ch02	SolCAP	SNP	27511649	27511649	.	.	.	ID=solcap_snp_c2_41963;Note=type: SNP;Name=solcap_snp_c2_41963
ST4.03ch02	SolCAP	SNP	27523393	27523393	.	.	.	ID=solcap_snp_c2_41967;Note=type: SNP;Name=solcap_snp_c2_41967
ST4.03ch02	SolCAP	SNP	27547993	27547993	.	.	.	ID=solcap_snp_c2_41975;Note=type: SNP;Name=solcap_snp_c2_41975
ST4.03ch02	SolCAP	SNP	27553265	27553265	.	.	.	ID=solcap_snp_c1_12310;Note=type: SNP;Name=solcap_snp_c1_12310
ST4.03ch02	SolCAP	SNP	27557527	27557527	.	.	.	ID=solcap_snp_c2_41980;Note=type: SNP;Name=solcap_snp_c2_41980
ST4.03ch02	SolCAP	SNP	27618678	27618678	.	.	.	ID=solcap_snp_c1_12329;Note=type: SNP;Name=solcap_snp_c1_12329
ST4.03ch02	SolCAP	SNP	27618698	27618698	.	.	.	ID=solcap_snp_c1_12330;Note=type: SNP;Name=solcap_snp_c1_12330
ST4.03ch02	SolCAP	SNP	27674169	27674169	.	.	.	ID=solcap_snp_c2_42031;Note=type: SNP;Name=solcap_snp_c2_42031
ST4.03ch02	SolCAP	SNP	27674891	27674891	.	.	.	ID=solcap_snp_c2_42036;Note=type: SNP;Name=solcap_snp_c2_42036
ST4.03ch02	SolCAP	SNP	27675122	27675122	.	.	.	ID=solcap_snp_c2_42039;Note=type: SNP;Name=solcap_snp_c2_42039
ST4.03ch02	SolCAP	SNP	27675439	27675439	.	.	.	ID=solcap_snp_c2_42042;Note=type: SNP;Name=solcap_snp_c2_42042
ST4.03ch02	SolCAP	SNP	27676729	27676729	.	.	.	ID=solcap_snp_c2_42058;Note=type: SNP;Name=solcap_snp_c2_42058
ST4.03ch02	SolCAP	SNP	27676733	27676733	.	.	.	ID=solcap_snp_c2_42059;Note=type: SNP;Name=solcap_snp_c2_42059
ST4.03ch02	SolCAP	SNP	27679089	27679089	.	.	.	ID=solcap_snp_c2_42060;Note=type: SNP;Name=solcap_snp_c2_42060
ST4.03ch02	SolCAP	SNP	27686307	27686307	.	.	.	ID=solcap_snp_c2_42065;Note=type: SNP;Name=solcap_snp_c2_42065
ST4.03ch02	SolCAP	SNP	27692684	27692684	.	.	.	ID=solcap_snp_c2_42068;Note=type: SNP;Name=solcap_snp_c2_42068
ST4.03ch02	SolCAP	SNP	27770540	27770540	.	.	.	ID=solcap_snp_c2_38948;Note=type: SNP;Name=solcap_snp_c2_38948
ST4.03ch02	SolCAP	SNP	27856858	27856858	.	.	.	ID=solcap_snp_c2_38941;Note=type: SNP;Name=solcap_snp_c2_38941
ST4.03ch02	SolCAP	SNP	27856861	27856861	.	.	.	ID=solcap_snp_c2_38940;Note=type: SNP;Name=solcap_snp_c2_38940
ST4.03ch02	SolCAP	SNP	27856921	27856921	.	.	.	ID=solcap_snp_c2_38939;Note=type: SNP;Name=solcap_snp_c2_38939
ST4.03ch02	SolCAP	SNP	27857415	27857415	.	.	.	ID=solcap_snp_c1_11554;Note=type: SNP;Name=solcap_snp_c1_11554
ST4.03ch02	SolCAP	SNP	27857419	27857419	.	.	.	ID=solcap_snp_c1_11553;Note=type: SNP;Name=solcap_snp_c1_11553
ST4.03ch02	SolCAP	SNP	27859923	27859923	.	.	.	ID=solcap_snp_c2_38938;Note=type: SNP;Name=solcap_snp_c2_38938
ST4.03ch02	SolCAP	SNP	27859999	27859999	.	.	.	ID=solcap_snp_c2_38937;Note=type: SNP;Name=solcap_snp_c2_38937
ST4.03ch02	SolCAP	SNP	27860001	27860001	.	.	.	ID=solcap_snp_c2_38936;Note=type: SNP;Name=solcap_snp_c2_38936
ST4.03ch02	SolCAP	SNP	27860245	27860245	.	.	.	ID=solcap_snp_c2_38935;Note=type: SNP;Name=solcap_snp_c2_38935
ST4.03ch02	SolCAP	SNP	27880249	27880249	.	.	.	ID=solcap_snp_c2_38932;Note=type: SNP;Name=solcap_snp_c2_38932
ST4.03ch02	SolCAP	SNP	27882300	27882300	.	.	.	ID=solcap_snp_c1_11552;Note=type: SNP;Name=solcap_snp_c1_11552
ST4.03ch02	SolCAP	SNP	27982556	27982556	.	.	.	ID=solcap_snp_c1_11546;Note=type: SNP;Name=solcap_snp_c1_11546
ST4.03ch02	SolCAP	SNP	27982808	27982808	.	.	.	ID=solcap_snp_c1_11544;Note=type: SNP;Name=solcap_snp_c1_11544
ST4.03ch02	SolCAP	SNP	27982838	27982838	.	.	.	ID=solcap_snp_c1_11543;Note=type: SNP;Name=solcap_snp_c1_11543
ST4.03ch02	SolCAP	SNP	28040094	28040094	.	.	.	ID=solcap_snp_c1_11556;Note=type: SNP;Name=solcap_snp_c1_11556
ST4.03ch02	SolCAP	SNP	28112404	28112404	.	.	.	ID=solcap_snp_c2_52135;Note=type: SNP;Name=solcap_snp_c2_52135
ST4.03ch02	SolCAP	SNP	28147347	28147347	.	.	.	ID=solcap_snp_c1_15213;Note=type: SNP;Name=solcap_snp_c1_15213
ST4.03ch02	SolCAP	SNP	28230212	28230212	.	.	.	ID=solcap_snp_c2_38952;Note=type: SNP;Name=solcap_snp_c2_38952
ST4.03ch02	SolCAP	SNP	28290792	28290792	.	.	.	ID=solcap_snp_c2_11987;Note=type: SNP;Name=solcap_snp_c2_11987
ST4.03ch02	SolCAP	SNP	28348080	28348080	.	.	.	ID=solcap_snp_c2_51626;Note=type: SNP;Name=solcap_snp_c2_51626
ST4.03ch02	SolCAP	SNP	28480588	28480588	.	.	.	ID=solcap_snp_c2_46319;Note=type: SNP;Name=solcap_snp_c2_46319
ST4.03ch02	SolCAP	SNP	28505685	28505685	.	.	.	ID=solcap_snp_c1_13769;Note=type: SNP;Name=solcap_snp_c1_13769
ST4.03ch02	SolCAP	SNP	28746087	28746087	.	.	.	ID=solcap_snp_c2_19692;Note=type: SNP;Name=solcap_snp_c2_19692
ST4.03ch02	SolCAP	SNP	28831038	28831038	.	.	.	ID=solcap_snp_c1_5091;Note=type: SNP;Name=solcap_snp_c1_5091
ST4.03ch02	SolCAP	SNP	28832309	28832309	.	.	.	ID=solcap_snp_c1_5088;Note=type: SNP;Name=solcap_snp_c1_5088
ST4.03ch02	SolCAP	SNP	28938773	28938773	.	.	.	ID=solcap_snp_c2_15749;Note=type: SNP;Name=solcap_snp_c2_15749
ST4.03ch02	SolCAP	SNP	29093511	29093511	.	.	.	ID=solcap_snp_c2_48239;Note=type: SNP;Name=solcap_snp_c2_48239
ST4.03ch02	SolCAP	SNP	29093735	29093735	.	.	.	ID=solcap_snp_c2_48238;Note=type: SNP;Name=solcap_snp_c2_48238
ST4.03ch02	SolCAP	SNP	29093850	29093850	.	.	.	ID=solcap_snp_c2_48237;Note=type: SNP;Name=solcap_snp_c2_48237
ST4.03ch02	SolCAP	SNP	29135913	29135913	.	.	.	ID=solcap_snp_c1_14281;Note=type: SNP;Name=solcap_snp_c1_14281
ST4.03ch02	SolCAP	SNP	29135932	29135932	.	.	.	ID=solcap_snp_c1_14280;Note=type: SNP;Name=solcap_snp_c1_14280
ST4.03ch02	SolCAP	SNP	29136054	29136054	.	.	.	ID=solcap_snp_c2_48199;Note=type: SNP;Name=solcap_snp_c2_48199
ST4.03ch02	SolCAP	SNP	29136168	29136168	.	.	.	ID=solcap_snp_c2_48198;Note=type: SNP;Name=solcap_snp_c2_48198
ST4.03ch02	SolCAP	SNP	29136175	29136175	.	.	.	ID=solcap_snp_c2_48197;Note=type: SNP;Name=solcap_snp_c2_48197
ST4.03ch02	SolCAP	SNP	29136828	29136828	.	.	.	ID=solcap_snp_c2_48196;Note=type: SNP;Name=solcap_snp_c2_48196
ST4.03ch02	SolCAP	SNP	29136948	29136948	.	.	.	ID=solcap_snp_c2_48194;Note=type: SNP;Name=solcap_snp_c2_48194
ST4.03ch02	SolCAP	SNP	29137011	29137011	.	.	.	ID=solcap_snp_c2_48193;Note=type: SNP;Name=solcap_snp_c2_48193
ST4.03ch02	SolCAP	SNP	29163404	29163404	.	.	.	ID=solcap_snp_c1_14293;Note=type: SNP;Name=solcap_snp_c1_14293
ST4.03ch02	SolCAP	SNP	29312995	29312995	.	.	.	ID=solcap_snp_c2_39155;Note=type: SNP;Name=solcap_snp_c2_39155
ST4.03ch02	SolCAP	SNP	29416166	29416166	.	.	.	ID=solcap_snp_c2_39135;Note=type: SNP;Name=solcap_snp_c2_39135
ST4.03ch02	SolCAP	SNP	29665074	29665074	.	.	.	ID=solcap_snp_c2_51113;Note=type: SNP;Name=solcap_snp_c2_51113
ST4.03ch02	SolCAP	SNP	29665296	29665296	.	.	.	ID=solcap_snp_c2_51115;Note=type: SNP;Name=solcap_snp_c2_51115
ST4.03ch02	SolCAP	SNP	29861092	29861092	.	.	.	ID=solcap_snp_c2_534;Note=type: SNP;Name=solcap_snp_c2_534
ST4.03ch02	SolCAP	SNP	29883619	29883619	.	.	.	ID=solcap_snp_c1_13912;Note=type: SNP;Name=solcap_snp_c1_13912
ST4.03ch02	SolCAP	SNP	29888001	29888001	.	.	.	ID=solcap_snp_c1_13923;Note=type: SNP;Name=solcap_snp_c1_13923
ST4.03ch02	SolCAP	SNP	29922614	29922614	.	.	.	ID=solcap_snp_c2_46903;Note=type: SNP;Name=solcap_snp_c2_46903
ST4.03ch02	SolCAP	SNP	29922863	29922863	.	.	.	ID=solcap_snp_c2_46904;Note=type: SNP;Name=solcap_snp_c2_46904
ST4.03ch02	SolCAP	SNP	29922906	29922906	.	.	.	ID=solcap_snp_c2_46905;Note=type: SNP;Name=solcap_snp_c2_46905
ST4.03ch02	SolCAP	SNP	29922924	29922924	.	.	.	ID=solcap_snp_c2_46906;Note=type: SNP;Name=solcap_snp_c2_46906
ST4.03ch02	SolCAP	SNP	29925751	29925751	.	.	.	ID=solcap_snp_c2_46907;Note=type: SNP;Name=solcap_snp_c2_46907
ST4.03ch02	SolCAP	SNP	29929027	29929027	.	.	.	ID=solcap_snp_c1_13929;Note=type: SNP;Name=solcap_snp_c1_13929
ST4.03ch02	SolCAP	SNP	29929772	29929772	.	.	.	ID=solcap_snp_c2_46908;Note=type: SNP;Name=solcap_snp_c2_46908
ST4.03ch02	SolCAP	SNP	29937163	29937163	.	.	.	ID=solcap_snp_c1_13930;Note=type: SNP;Name=solcap_snp_c1_13930
ST4.03ch02	SolCAP	SNP	29955410	29955410	.	.	.	ID=solcap_snp_c2_46915;Note=type: SNP;Name=solcap_snp_c2_46915
ST4.03ch02	SolCAP	SNP	29990972	29990972	.	.	.	ID=solcap_snp_c1_13910;Note=type: SNP;Name=solcap_snp_c1_13910
ST4.03ch02	SolCAP	SNP	30022358	30022358	.	.	.	ID=solcap_snp_c1_13911;Note=type: SNP;Name=solcap_snp_c1_13911
ST4.03ch02	SolCAP	SNP	30044642	30044642	.	.	.	ID=solcap_snp_c2_46885;Note=type: SNP;Name=solcap_snp_c2_46885
ST4.03ch02	SolCAP	SNP	30044782	30044782	.	.	.	ID=solcap_snp_c2_46887;Note=type: SNP;Name=solcap_snp_c2_46887
ST4.03ch02	SolCAP	SNP	30123011	30123011	.	.	.	ID=solcap_snp_c2_54789;Note=type: SNP;Name=solcap_snp_c2_54789
ST4.03ch02	SolCAP	SNP	30142847	30142847	.	.	.	ID=solcap_snp_c1_13920;Note=type: SNP;Name=solcap_snp_c1_13920
ST4.03ch02	SolCAP	SNP	30147347	30147347	.	.	.	ID=solcap_snp_c2_46898;Note=type: SNP;Name=solcap_snp_c2_46898
ST4.03ch02	SolCAP	SNP	30266494	30266494	.	.	.	ID=solcap_snp_c2_57789;Note=type: SNP;Name=solcap_snp_c2_57789
ST4.03ch02	SolCAP	SNP	30364307	30364307	.	.	.	ID=solcap_snp_c1_7469;Note=type: SNP;Name=solcap_snp_c1_7469
ST4.03ch02	SolCAP	SNP	30401430	30401430	.	.	.	ID=solcap_snp_c1_7412;Note=type: SNP;Name=solcap_snp_c1_7412
ST4.03ch02	SolCAP	SNP	30473714	30473714	.	.	.	ID=solcap_snp_c1_7422;Note=type: SNP;Name=solcap_snp_c1_7422
ST4.03ch02	SolCAP	SNP	30480670	30480670	.	.	.	ID=solcap_snp_c1_7430;Note=type: SNP;Name=solcap_snp_c1_7430
ST4.03ch02	SolCAP	SNP	30533869	30533869	.	.	.	ID=solcap_snp_c2_23135;Note=type: SNP;Name=solcap_snp_c2_23135
ST4.03ch02	SolCAP	SNP	30534382	30534382	.	.	.	ID=solcap_snp_c2_23139;Note=type: SNP;Name=solcap_snp_c2_23139
ST4.03ch02	SolCAP	SNP	30575837	30575837	.	.	.	ID=solcap_snp_c2_23141;Note=type: SNP;Name=solcap_snp_c2_23141
ST4.03ch02	SolCAP	SNP	30597355	30597355	.	.	.	ID=solcap_snp_c2_23150;Note=type: SNP;Name=solcap_snp_c2_23150
ST4.03ch02	SolCAP	SNP	30730691	30730691	.	.	.	ID=solcap_snp_c1_7442;Note=type: SNP;Name=solcap_snp_c1_7442
ST4.03ch02	SolCAP	SNP	30780833	30780833	.	.	.	ID=solcap_snp_c1_7446;Note=type: SNP;Name=solcap_snp_c1_7446
ST4.03ch02	SolCAP	SNP	30785582	30785582	.	.	.	ID=solcap_snp_c2_23169;Note=type: SNP;Name=solcap_snp_c2_23169
ST4.03ch02	SolCAP	SNP	30785663	30785663	.	.	.	ID=solcap_snp_c2_23170;Note=type: SNP;Name=solcap_snp_c2_23170
ST4.03ch02	SolCAP	SNP	31021346	31021346	.	.	.	ID=solcap_snp_c2_23188;Note=type: SNP;Name=solcap_snp_c2_23188
ST4.03ch02	SolCAP	SNP	31028005	31028005	.	.	.	ID=solcap_snp_c2_23190;Note=type: SNP;Name=solcap_snp_c2_23190
ST4.03ch02	SolCAP	SNP	31060140	31060140	.	.	.	ID=solcap_snp_c2_23192;Note=type: SNP;Name=solcap_snp_c2_23192
ST4.03ch02	SolCAP	SNP	31107632	31107632	.	.	.	ID=solcap_snp_c2_23212;Note=type: SNP;Name=solcap_snp_c2_23212
ST4.03ch02	SolCAP	SNP	31205430	31205430	.	.	.	ID=solcap_snp_c2_54732;Note=type: SNP;Name=solcap_snp_c2_54732
ST4.03ch02	SolCAP	SNP	31350143	31350143	.	.	.	ID=solcap_snp_c2_41533;Note=type: SNP;Name=solcap_snp_c2_41533
ST4.03ch02	SolCAP	SNP	31423561	31423561	.	.	.	ID=solcap_snp_c2_41590;Note=type: SNP;Name=solcap_snp_c2_41590
ST4.03ch02	SolCAP	SNP	31447986	31447986	.	.	.	ID=solcap_snp_c2_41495;Note=type: SNP;Name=solcap_snp_c2_41495
ST4.03ch02	SolCAP	SNP	31520933	31520933	.	.	.	ID=solcap_snp_c1_12169;Note=type: SNP;Name=solcap_snp_c1_12169
ST4.03ch02	SolCAP	SNP	31571293	31571293	.	.	.	ID=solcap_snp_c2_41534;Note=type: SNP;Name=solcap_snp_c2_41534
ST4.03ch02	SolCAP	SNP	31590970	31590970	.	.	.	ID=solcap_snp_c2_41541;Note=type: SNP;Name=solcap_snp_c2_41541
ST4.03ch02	SolCAP	SNP	31663285	31663285	.	.	.	ID=solcap_snp_c1_13236;Note=type: SNP;Name=solcap_snp_c1_13236
ST4.03ch02	SolCAP	SNP	31714404	31714404	.	.	.	ID=solcap_snp_c1_13233;Note=type: SNP;Name=solcap_snp_c1_13233
ST4.03ch02	SolCAP	SNP	31839875	31839875	.	.	.	ID=solcap_snp_c1_13240;Note=type: SNP;Name=solcap_snp_c1_13240
ST4.03ch02	SolCAP	SNP	31885152	31885152	.	.	.	ID=solcap_snp_c2_44982;Note=type: SNP;Name=solcap_snp_c2_44982
ST4.03ch02	SolCAP	SNP	32042979	32042979	.	.	.	ID=solcap_snp_c1_11596;Note=type: SNP;Name=solcap_snp_c1_11596
ST4.03ch02	SolCAP	SNP	32084808	32084808	.	.	.	ID=solcap_snp_c2_39191;Note=type: SNP;Name=solcap_snp_c2_39191
ST4.03ch02	SolCAP	SNP	32148168	32148168	.	.	.	ID=solcap_snp_c2_39180;Note=type: SNP;Name=solcap_snp_c2_39180
ST4.03ch02	SolCAP	SNP	32148414	32148414	.	.	.	ID=solcap_snp_c2_39178;Note=type: SNP;Name=solcap_snp_c2_39178
ST4.03ch02	SolCAP	SNP	32166954	32166954	.	.	.	ID=solcap_snp_c2_39175;Note=type: SNP;Name=solcap_snp_c2_39175
ST4.03ch02	SolCAP	SNP	32220107	32220107	.	.	.	ID=solcap_snp_c1_11581;Note=type: SNP;Name=solcap_snp_c1_11581
ST4.03ch02	SolCAP	SNP	32410236	32410236	.	.	.	ID=solcap_snp_c2_46808;Note=type: SNP;Name=solcap_snp_c2_46808
ST4.03ch02	SolCAP	SNP	32450996	32450996	.	.	.	ID=solcap_snp_c1_13888;Note=type: SNP;Name=solcap_snp_c1_13888
ST4.03ch02	SolCAP	SNP	32451482	32451482	.	.	.	ID=solcap_snp_c1_13887;Note=type: SNP;Name=solcap_snp_c1_13887
ST4.03ch02	SolCAP	SNP	32611745	32611745	.	.	.	ID=solcap_snp_c2_44788;Note=type: SNP;Name=solcap_snp_c2_44788
ST4.03ch02	SolCAP	SNP	32647366	32647366	.	.	.	ID=solcap_snp_c2_44771;Note=type: SNP;Name=solcap_snp_c2_44771
ST4.03ch02	SolCAP	SNP	32668601	32668601	.	.	.	ID=solcap_snp_c2_44774;Note=type: SNP;Name=solcap_snp_c2_44774
ST4.03ch02	SolCAP	SNP	32669355	32669355	.	.	.	ID=solcap_snp_c2_44775;Note=type: SNP;Name=solcap_snp_c2_44775
ST4.03ch02	SolCAP	SNP	32669674	32669674	.	.	.	ID=solcap_snp_c1_13186;Note=type: SNP;Name=solcap_snp_c1_13186
ST4.03ch02	SolCAP	SNP	32669719	32669719	.	.	.	ID=solcap_snp_c1_13187;Note=type: SNP;Name=solcap_snp_c1_13187
ST4.03ch02	SolCAP	SNP	32669950	32669950	.	.	.	ID=solcap_snp_c2_44776;Note=type: SNP;Name=solcap_snp_c2_44776
ST4.03ch02	SolCAP	SNP	32670575	32670575	.	.	.	ID=solcap_snp_c1_13189;Note=type: SNP;Name=solcap_snp_c1_13189
ST4.03ch02	SolCAP	SNP	32670900	32670900	.	.	.	ID=solcap_snp_c2_44777;Note=type: SNP;Name=solcap_snp_c2_44777
ST4.03ch02	SolCAP	SNP	32671197	32671197	.	.	.	ID=solcap_snp_c2_44778;Note=type: SNP;Name=solcap_snp_c2_44778
ST4.03ch02	SolCAP	SNP	32671241	32671241	.	.	.	ID=solcap_snp_c2_44779;Note=type: SNP;Name=solcap_snp_c2_44779
ST4.03ch02	SolCAP	SNP	32694368	32694368	.	.	.	ID=solcap_snp_c2_44790;Note=type: SNP;Name=solcap_snp_c2_44790
ST4.03ch02	SolCAP	SNP	32806337	32806337	.	.	.	ID=solcap_snp_c2_44768;Note=type: SNP;Name=solcap_snp_c2_44768
ST4.03ch02	SolCAP	SNP	32820618	32820618	.	.	.	ID=solcap_snp_c2_44769;Note=type: SNP;Name=solcap_snp_c2_44769
ST4.03ch02	SolCAP	SNP	32822982	32822982	.	.	.	ID=solcap_snp_c2_44770;Note=type: SNP;Name=solcap_snp_c2_44770
ST4.03ch02	SolCAP	SNP	33076297	33076297	.	.	.	ID=solcap_snp_c2_13051;Note=type: SNP;Name=solcap_snp_c2_13051
ST4.03ch02	SolCAP	SNP	33106169	33106169	.	.	.	ID=solcap_snp_c2_13035;Note=type: SNP;Name=solcap_snp_c2_13035
ST4.03ch02	SolCAP	SNP	33162240	33162240	.	.	.	ID=solcap_snp_c2_13023;Note=type: SNP;Name=solcap_snp_c2_13023
ST4.03ch02	SolCAP	SNP	33204519	33204519	.	.	.	ID=solcap_snp_c1_4192;Note=type: SNP;Name=solcap_snp_c1_4192
ST4.03ch02	SolCAP	SNP	33270568	33270568	.	.	.	ID=solcap_snp_c2_51998;Note=type: SNP;Name=solcap_snp_c2_51998
ST4.03ch02	SolCAP	SNP	33276009	33276009	.	.	.	ID=solcap_snp_c1_15178;Note=type: SNP;Name=solcap_snp_c1_15178
ST4.03ch02	SolCAP	SNP	33339084	33339084	.	.	.	ID=solcap_snp_c2_52011;Note=type: SNP;Name=solcap_snp_c2_52011
ST4.03ch02	SolCAP	SNP	33345944	33345944	.	.	.	ID=solcap_snp_c2_52013;Note=type: SNP;Name=solcap_snp_c2_52013
ST4.03ch02	SolCAP	SNP	33351477	33351477	.	.	.	ID=solcap_snp_c1_15175;Note=type: SNP;Name=solcap_snp_c1_15175
ST4.03ch02	SolCAP	SNP	33352128	33352128	.	.	.	ID=solcap_snp_c2_51985;Note=type: SNP;Name=solcap_snp_c2_51985
ST4.03ch02	SolCAP	SNP	33352248	33352248	.	.	.	ID=solcap_snp_c2_51986;Note=type: SNP;Name=solcap_snp_c2_51986
ST4.03ch02	SolCAP	SNP	33357550	33357550	.	.	.	ID=solcap_snp_c2_51990;Note=type: SNP;Name=solcap_snp_c2_51990
ST4.03ch02	SolCAP	SNP	33667498	33667498	.	.	.	ID=solcap_snp_c2_48782;Note=type: SNP;Name=solcap_snp_c2_48782
ST4.03ch02	SolCAP	SNP	33668270	33668270	.	.	.	ID=solcap_snp_c2_48784;Note=type: SNP;Name=solcap_snp_c2_48784
ST4.03ch02	SolCAP	SNP	33682732	33682732	.	.	.	ID=solcap_snp_c1_14423;Note=type: SNP;Name=solcap_snp_c1_14423
ST4.03ch02	SolCAP	SNP	33798618	33798618	.	.	.	ID=solcap_snp_c1_14419;Note=type: SNP;Name=solcap_snp_c1_14419
ST4.03ch02	SolCAP	SNP	33978983	33978983	.	.	.	ID=solcap_snp_c2_47037;Note=type: SNP;Name=solcap_snp_c2_47037
ST4.03ch02	SolCAP	SNP	34040578	34040578	.	.	.	ID=solcap_snp_c1_13962;Note=type: SNP;Name=solcap_snp_c1_13962
ST4.03ch02	SolCAP	SNP	34078475	34078475	.	.	.	ID=solcap_snp_c1_12287;Note=type: SNP;Name=solcap_snp_c1_12287
ST4.03ch02	SolCAP	SNP	34171906	34171906	.	.	.	ID=solcap_snp_c1_12264;Note=type: SNP;Name=solcap_snp_c1_12264
ST4.03ch02	SolCAP	SNP	34172382	34172382	.	.	.	ID=solcap_snp_c1_12263;Note=type: SNP;Name=solcap_snp_c1_12263
ST4.03ch02	SolCAP	SNP	34172956	34172956	.	.	.	ID=solcap_snp_c1_12262;Note=type: SNP;Name=solcap_snp_c1_12262
ST4.03ch02	SolCAP	SNP	34211649	34211649	.	.	.	ID=solcap_snp_c1_12257;Note=type: SNP;Name=solcap_snp_c1_12257
ST4.03ch02	SolCAP	SNP	34213463	34213463	.	.	.	ID=solcap_snp_c1_12256;Note=type: SNP;Name=solcap_snp_c1_12256
ST4.03ch02	SolCAP	SNP	34237017	34237017	.	.	.	ID=solcap_snp_c1_12251;Note=type: SNP;Name=solcap_snp_c1_12251
ST4.03ch02	SolCAP	SNP	34461501	34461501	.	.	.	ID=solcap_snp_c1_9944;Note=type: SNP;Name=solcap_snp_c1_9944
ST4.03ch02	SolCAP	SNP	34594639	34594639	.	.	.	ID=solcap_snp_c2_33141;Note=type: SNP;Name=solcap_snp_c2_33141
ST4.03ch02	SolCAP	SNP	34739125	34739125	.	.	.	ID=solcap_snp_c2_33108;Note=type: SNP;Name=solcap_snp_c2_33108
ST4.03ch02	SolCAP	SNP	34928666	34928666	.	.	.	ID=solcap_snp_c1_11892;Note=type: SNP;Name=solcap_snp_c1_11892
ST4.03ch02	SolCAP	SNP	35112246	35112246	.	.	.	ID=solcap_snp_c2_40155;Note=type: SNP;Name=solcap_snp_c2_40155
ST4.03ch02	SolCAP	SNP	35183791	35183791	.	.	.	ID=solcap_snp_c2_40167;Note=type: SNP;Name=solcap_snp_c2_40167
ST4.03ch02	SolCAP	SNP	35183801	35183801	.	.	.	ID=solcap_snp_c2_40168;Note=type: SNP;Name=solcap_snp_c2_40168
ST4.03ch02	SolCAP	SNP	35186249	35186249	.	.	.	ID=solcap_snp_c2_40169;Note=type: SNP;Name=solcap_snp_c2_40169
ST4.03ch02	SolCAP	SNP	35186363	35186363	.	.	.	ID=solcap_snp_c2_40171;Note=type: SNP;Name=solcap_snp_c2_40171
ST4.03ch02	SolCAP	SNP	35186396	35186396	.	.	.	ID=solcap_snp_c2_40172;Note=type: SNP;Name=solcap_snp_c2_40172
ST4.03ch02	SolCAP	SNP	35523028	35523028	.	.	.	ID=solcap_snp_c2_55199;Note=type: SNP;Name=solcap_snp_c2_55199
ST4.03ch02	SolCAP	SNP	35549497	35549497	.	.	.	ID=solcap_snp_c2_50394;Note=type: SNP;Name=solcap_snp_c2_50394
ST4.03ch02	SolCAP	SNP	35579208	35579208	.	.	.	ID=solcap_snp_c2_50391;Note=type: SNP;Name=solcap_snp_c2_50391
ST4.03ch02	SolCAP	SNP	35580916	35580916	.	.	.	ID=solcap_snp_c2_50378;Note=type: SNP;Name=solcap_snp_c2_50378
ST4.03ch02	SolCAP	SNP	35600642	35600642	.	.	.	ID=solcap_snp_c2_50412;Note=type: SNP;Name=solcap_snp_c2_50412
ST4.03ch02	SolCAP	SNP	35657856	35657856	.	.	.	ID=solcap_snp_c2_50405;Note=type: SNP;Name=solcap_snp_c2_50405
ST4.03ch02	SolCAP	SNP	35666972	35666972	.	.	.	ID=solcap_snp_c1_14824;Note=type: SNP;Name=solcap_snp_c1_14824
ST4.03ch02	SolCAP	SNP	35667052	35667052	.	.	.	ID=solcap_snp_c2_50403;Note=type: SNP;Name=solcap_snp_c2_50403
ST4.03ch02	SolCAP	SNP	35675019	35675019	.	.	.	ID=solcap_snp_c1_14823;Note=type: SNP;Name=solcap_snp_c1_14823
ST4.03ch02	SolCAP	SNP	36229830	36229830	.	.	.	ID=solcap_snp_c2_17973;Note=type: SNP;Name=solcap_snp_c2_17973
ST4.03ch02	SolCAP	SNP	36329310	36329310	.	.	.	ID=solcap_snp_c2_17954;Note=type: SNP;Name=solcap_snp_c2_17954
ST4.03ch02	SolCAP	SNP	36330134	36330134	.	.	.	ID=solcap_snp_c1_5871;Note=type: SNP;Name=solcap_snp_c1_5871
ST4.03ch02	SolCAP	SNP	36364447	36364447	.	.	.	ID=solcap_snp_c2_17938;Note=type: SNP;Name=solcap_snp_c2_17938
ST4.03ch02	SolCAP	SNP	36364535	36364535	.	.	.	ID=solcap_snp_c2_17937;Note=type: SNP;Name=solcap_snp_c2_17937
ST4.03ch02	SolCAP	SNP	36364573	36364573	.	.	.	ID=solcap_snp_c2_17936;Note=type: SNP;Name=solcap_snp_c2_17936
ST4.03ch02	SolCAP	SNP	36364709	36364709	.	.	.	ID=solcap_snp_c2_17935;Note=type: SNP;Name=solcap_snp_c2_17935
ST4.03ch02	SolCAP	SNP	36364714	36364714	.	.	.	ID=solcap_snp_c2_17934;Note=type: SNP;Name=solcap_snp_c2_17934
ST4.03ch02	SolCAP	SNP	36364840	36364840	.	.	.	ID=solcap_snp_c2_17933;Note=type: SNP;Name=solcap_snp_c2_17933
ST4.03ch02	SolCAP	SNP	36364867	36364867	.	.	.	ID=solcap_snp_c2_17932;Note=type: SNP;Name=solcap_snp_c2_17932
ST4.03ch02	SolCAP	SNP	36364959	36364959	.	.	.	ID=solcap_snp_c2_17931;Note=type: SNP;Name=solcap_snp_c2_17931
ST4.03ch02	SolCAP	SNP	36365001	36365001	.	.	.	ID=solcap_snp_c2_17930;Note=type: SNP;Name=solcap_snp_c2_17930
ST4.03ch02	SolCAP	SNP	36365184	36365184	.	.	.	ID=solcap_snp_c2_17929;Note=type: SNP;Name=solcap_snp_c2_17929
ST4.03ch02	SolCAP	SNP	36365289	36365289	.	.	.	ID=solcap_snp_c2_17928;Note=type: SNP;Name=solcap_snp_c2_17928
ST4.03ch02	SolCAP	SNP	36365433	36365433	.	.	.	ID=solcap_snp_c2_17927;Note=type: SNP;Name=solcap_snp_c2_17927
ST4.03ch02	SolCAP	SNP	36365601	36365601	.	.	.	ID=solcap_snp_c2_17926;Note=type: SNP;Name=solcap_snp_c2_17926
ST4.03ch02	SolCAP	SNP	36365652	36365652	.	.	.	ID=solcap_snp_c2_17925;Note=type: SNP;Name=solcap_snp_c2_17925
ST4.03ch02	SolCAP	SNP	36371413	36371413	.	.	.	ID=solcap_snp_c2_17923;Note=type: SNP;Name=solcap_snp_c2_17923
ST4.03ch02	SolCAP	SNP	36374698	36374698	.	.	.	ID=solcap_snp_c2_17922;Note=type: SNP;Name=solcap_snp_c2_17922
ST4.03ch02	SolCAP	SNP	36375306	36375306	.	.	.	ID=solcap_snp_c2_17921;Note=type: SNP;Name=solcap_snp_c2_17921
ST4.03ch02	SolCAP	SNP	36455029	36455029	.	.	.	ID=solcap_snp_c2_17901;Note=type: SNP;Name=solcap_snp_c2_17901
ST4.03ch02	SolCAP	SNP	36455167	36455167	.	.	.	ID=solcap_snp_c2_17900;Note=type: SNP;Name=solcap_snp_c2_17900
ST4.03ch02	SolCAP	SNP	36455254	36455254	.	.	.	ID=solcap_snp_c2_17899;Note=type: SNP;Name=solcap_snp_c2_17899
ST4.03ch02	SolCAP	SNP	36455503	36455503	.	.	.	ID=solcap_snp_c2_17898;Note=type: SNP;Name=solcap_snp_c2_17898
ST4.03ch02	SolCAP	SNP	36455671	36455671	.	.	.	ID=solcap_snp_c2_17897;Note=type: SNP;Name=solcap_snp_c2_17897
ST4.03ch02	SolCAP	SNP	36455707	36455707	.	.	.	ID=solcap_snp_c2_17896;Note=type: SNP;Name=solcap_snp_c2_17896
ST4.03ch02	SolCAP	SNP	36455917	36455917	.	.	.	ID=solcap_snp_c2_17895;Note=type: SNP;Name=solcap_snp_c2_17895
ST4.03ch02	SolCAP	SNP	36457309	36457309	.	.	.	ID=solcap_snp_c2_17894;Note=type: SNP;Name=solcap_snp_c2_17894
ST4.03ch02	SolCAP	SNP	36599213	36599213	.	.	.	ID=solcap_snp_c2_17858;Note=type: SNP;Name=solcap_snp_c2_17858
ST4.03ch02	SolCAP	SNP	36728587	36728587	.	.	.	ID=solcap_snp_c2_17816;Note=type: SNP;Name=solcap_snp_c2_17816
ST4.03ch02	SolCAP	SNP	36799197	36799197	.	.	.	ID=solcap_snp_c2_17809;Note=type: SNP;Name=solcap_snp_c2_17809
ST4.03ch02	SolCAP	SNP	36801923	36801923	.	.	.	ID=solcap_snp_c2_17808;Note=type: SNP;Name=solcap_snp_c2_17808
ST4.03ch02	SolCAP	SNP	36801968	36801968	.	.	.	ID=solcap_snp_c2_17807;Note=type: SNP;Name=solcap_snp_c2_17807
ST4.03ch02	SolCAP	SNP	36837559	36837559	.	.	.	ID=solcap_snp_c1_5837;Note=type: SNP;Name=solcap_snp_c1_5837
ST4.03ch02	SolCAP	SNP	36842663	36842663	.	.	.	ID=solcap_snp_c2_17795;Note=type: SNP;Name=solcap_snp_c2_17795
ST4.03ch02	SolCAP	SNP	36845936	36845936	.	.	.	ID=solcap_snp_c2_17793;Note=type: SNP;Name=solcap_snp_c2_17793
ST4.03ch02	SolCAP	SNP	36868741	36868741	.	.	.	ID=solcap_snp_c1_5881;Note=type: SNP;Name=solcap_snp_c1_5881
ST4.03ch02	SolCAP	SNP	36878810	36878810	.	.	.	ID=solcap_snp_c1_16731;Note=type: SNP;Name=solcap_snp_c1_16731
ST4.03ch02	SolCAP	SNP	36879127	36879127	.	.	.	ID=solcap_snp_c1_16727;Note=type: SNP;Name=solcap_snp_c1_16727
ST4.03ch02	SolCAP	SNP	36958376	36958376	.	.	.	ID=solcap_snp_c2_17815;Note=type: SNP;Name=solcap_snp_c2_17815
ST4.03ch02	SolCAP	SNP	36959331	36959331	.	.	.	ID=solcap_snp_c1_5846;Note=type: SNP;Name=solcap_snp_c1_5846
ST4.03ch02	SolCAP	SNP	36959334	36959334	.	.	.	ID=solcap_snp_c1_5845;Note=type: SNP;Name=solcap_snp_c1_5845
ST4.03ch02	SolCAP	SNP	37017928	37017928	.	.	.	ID=solcap_snp_c2_49495;Note=type: SNP;Name=solcap_snp_c2_49495
ST4.03ch02	SolCAP	SNP	37341815	37341815	.	.	.	ID=solcap_snp_c1_12377;Note=type: SNP;Name=solcap_snp_c1_12377
ST4.03ch02	SolCAP	SNP	37369714	37369714	.	.	.	ID=solcap_snp_c2_42244;Note=type: SNP;Name=solcap_snp_c2_42244
ST4.03ch02	SolCAP	SNP	37411847	37411847	.	.	.	ID=solcap_snp_c1_12386;Note=type: SNP;Name=solcap_snp_c1_12386
ST4.03ch02	SolCAP	SNP	37438491	37438491	.	.	.	ID=solcap_snp_c2_42169;Note=type: SNP;Name=solcap_snp_c2_42169
ST4.03ch02	SolCAP	SNP	37439083	37439083	.	.	.	ID=solcap_snp_c2_42172;Note=type: SNP;Name=solcap_snp_c2_42172
ST4.03ch02	SolCAP	SNP	37464421	37464421	.	.	.	ID=solcap_snp_c2_42189;Note=type: SNP;Name=solcap_snp_c2_42189
ST4.03ch02	SolCAP	SNP	37474663	37474663	.	.	.	ID=solcap_snp_c1_16170;Note=type: SNP;Name=solcap_snp_c1_16170
ST4.03ch02	SolCAP	SNP	37474756	37474756	.	.	.	ID=solcap_snp_c2_55632;Note=type: SNP;Name=solcap_snp_c2_55632
ST4.03ch02	SolCAP	SNP	37474813	37474813	.	.	.	ID=solcap_snp_c2_55633;Note=type: SNP;Name=solcap_snp_c2_55633
ST4.03ch02	SolCAP	SNP	37474969	37474969	.	.	.	ID=solcap_snp_c1_16171;Note=type: SNP;Name=solcap_snp_c1_16171
ST4.03ch02	SolCAP	SNP	37475092	37475092	.	.	.	ID=solcap_snp_c1_16172;Note=type: SNP;Name=solcap_snp_c1_16172
ST4.03ch02	SolCAP	SNP	37530501	37530501	.	.	.	ID=solcap_snp_c1_12373;Note=type: SNP;Name=solcap_snp_c1_12373
ST4.03ch02	SolCAP	SNP	37530951	37530951	.	.	.	ID=solcap_snp_c1_12375;Note=type: SNP;Name=solcap_snp_c1_12375
ST4.03ch02	SolCAP	SNP	37577586	37577586	.	.	.	ID=solcap_snp_c2_42219;Note=type: SNP;Name=solcap_snp_c2_42219
ST4.03ch02	SolCAP	SNP	37622394	37622394	.	.	.	ID=solcap_snp_c1_12381;Note=type: SNP;Name=solcap_snp_c1_12381
ST4.03ch02	SolCAP	SNP	37654538	37654538	.	.	.	ID=solcap_snp_c1_12382;Note=type: SNP;Name=solcap_snp_c1_12382
ST4.03ch02	SolCAP	SNP	37676152	37676152	.	.	.	ID=solcap_snp_c2_42241;Note=type: SNP;Name=solcap_snp_c2_42241
ST4.03ch02	SolCAP	SNP	37830845	37830845	.	.	.	ID=solcap_snp_c2_35213;Note=type: SNP;Name=solcap_snp_c2_35213
ST4.03ch02	SolCAP	SNP	37831845	37831845	.	.	.	ID=solcap_snp_c2_35211;Note=type: SNP;Name=solcap_snp_c2_35211
ST4.03ch02	SolCAP	SNP	37831871	37831871	.	.	.	ID=solcap_snp_c2_35210;Note=type: SNP;Name=solcap_snp_c2_35210
ST4.03ch02	SolCAP	SNP	37846065	37846065	.	.	.	ID=solcap_snp_c1_10494;Note=type: SNP;Name=solcap_snp_c1_10494
ST4.03ch02	SolCAP	SNP	37890365	37890365	.	.	.	ID=solcap_snp_c1_10493;Note=type: SNP;Name=solcap_snp_c1_10493
ST4.03ch02	SolCAP	SNP	37890658	37890658	.	.	.	ID=solcap_snp_c1_10492;Note=type: SNP;Name=solcap_snp_c1_10492
ST4.03ch02	SolCAP	SNP	37903454	37903454	.	.	.	ID=solcap_snp_c1_10491;Note=type: SNP;Name=solcap_snp_c1_10491
ST4.03ch02	SolCAP	SNP	37952899	37952899	.	.	.	ID=solcap_snp_c2_35183;Note=type: SNP;Name=solcap_snp_c2_35183
ST4.03ch02	SolCAP	SNP	37982843	37982843	.	.	.	ID=solcap_snp_c2_35165;Note=type: SNP;Name=solcap_snp_c2_35165
ST4.03ch02	SolCAP	SNP	38019097	38019097	.	.	.	ID=solcap_snp_c1_10480;Note=type: SNP;Name=solcap_snp_c1_10480
ST4.03ch02	SolCAP	SNP	38046786	38046786	.	.	.	ID=solcap_snp_c2_35139;Note=type: SNP;Name=solcap_snp_c2_35139
ST4.03ch02	SolCAP	SNP	38103808	38103808	.	.	.	ID=solcap_snp_c1_10471;Note=type: SNP;Name=solcap_snp_c1_10471
ST4.03ch02	SolCAP	SNP	38121256	38121256	.	.	.	ID=solcap_snp_c2_35113;Note=type: SNP;Name=solcap_snp_c2_35113
ST4.03ch02	SolCAP	SNP	38121294	38121294	.	.	.	ID=solcap_snp_c2_35111;Note=type: SNP;Name=solcap_snp_c2_35111
ST4.03ch02	SolCAP	SNP	38189801	38189801	.	.	.	ID=solcap_snp_c1_10496;Note=type: SNP;Name=solcap_snp_c1_10496
ST4.03ch02	SolCAP	SNP	38230143	38230143	.	.	.	ID=solcap_snp_c2_35147;Note=type: SNP;Name=solcap_snp_c2_35147
ST4.03ch02	SolCAP	SNP	39182047	39182047	.	.	.	ID=solcap_snp_c1_15466;Note=type: SNP;Name=solcap_snp_c1_15466
ST4.03ch02	SolCAP	SNP	39415671	39415671	.	.	.	ID=solcap_snp_c1_16250;Note=type: SNP;Name=solcap_snp_c1_16250
ST4.03ch02	SolCAP	SNP	39449847	39449847	.	.	.	ID=solcap_snp_c2_40610;Note=type: SNP;Name=solcap_snp_c2_40610
ST4.03ch02	SolCAP	SNP	39483909	39483909	.	.	.	ID=solcap_snp_c2_53037;Note=type: SNP;Name=solcap_snp_c2_53037
ST4.03ch02	SolCAP	SNP	39483992	39483992	.	.	.	ID=solcap_snp_c2_53036;Note=type: SNP;Name=solcap_snp_c2_53036
ST4.03ch02	SolCAP	SNP	39484095	39484095	.	.	.	ID=solcap_snp_c2_53035;Note=type: SNP;Name=solcap_snp_c2_53035
ST4.03ch02	SolCAP	SNP	39484151	39484151	.	.	.	ID=solcap_snp_c2_53034;Note=type: SNP;Name=solcap_snp_c2_53034
ST4.03ch02	SolCAP	SNP	39484265	39484265	.	.	.	ID=solcap_snp_c2_53033;Note=type: SNP;Name=solcap_snp_c2_53033
ST4.03ch02	SolCAP	SNP	39485638	39485638	.	.	.	ID=solcap_snp_c1_15481;Note=type: SNP;Name=solcap_snp_c1_15481
ST4.03ch02	SolCAP	SNP	39489139	39489139	.	.	.	ID=solcap_snp_c2_53032;Note=type: SNP;Name=solcap_snp_c2_53032
ST4.03ch02	SolCAP	SNP	39633307	39633307	.	.	.	ID=solcap_snp_c1_11955;Note=type: SNP;Name=solcap_snp_c1_11955
ST4.03ch02	SolCAP	SNP	39858204	39858204	.	.	.	ID=solcap_snp_c1_11972;Note=type: SNP;Name=solcap_snp_c1_11972
ST4.03ch02	SolCAP	SNP	39869201	39869201	.	.	.	ID=solcap_snp_c2_40635;Note=type: SNP;Name=solcap_snp_c2_40635
ST4.03ch02	SolCAP	SNP	39869264	39869264	.	.	.	ID=solcap_snp_c2_40636;Note=type: SNP;Name=solcap_snp_c2_40636
ST4.03ch02	SolCAP	SNP	39869301	39869301	.	.	.	ID=solcap_snp_c2_40637;Note=type: SNP;Name=solcap_snp_c2_40637
ST4.03ch02	SolCAP	SNP	39869495	39869495	.	.	.	ID=solcap_snp_c2_40638;Note=type: SNP;Name=solcap_snp_c2_40638
ST4.03ch02	SolCAP	SNP	39870187	39870187	.	.	.	ID=solcap_snp_c2_40639;Note=type: SNP;Name=solcap_snp_c2_40639
ST4.03ch02	SolCAP	SNP	39870223	39870223	.	.	.	ID=solcap_snp_c2_40640;Note=type: SNP;Name=solcap_snp_c2_40640
ST4.03ch02	SolCAP	SNP	39940586	39940586	.	.	.	ID=solcap_snp_c2_42132;Note=type: SNP;Name=solcap_snp_c2_42132
ST4.03ch02	SolCAP	SNP	39940596	39940596	.	.	.	ID=solcap_snp_c2_42133;Note=type: SNP;Name=solcap_snp_c2_42133
ST4.03ch02	SolCAP	SNP	40023720	40023720	.	.	.	ID=solcap_snp_c2_42085;Note=type: SNP;Name=solcap_snp_c2_42085
ST4.03ch02	SolCAP	SNP	40164908	40164908	.	.	.	ID=solcap_snp_c2_42126;Note=type: SNP;Name=solcap_snp_c2_42126
ST4.03ch02	SolCAP	SNP	40165010	40165010	.	.	.	ID=solcap_snp_c2_42127;Note=type: SNP;Name=solcap_snp_c2_42127
ST4.03ch02	SolCAP	SNP	40165168	40165168	.	.	.	ID=solcap_snp_c2_42129;Note=type: SNP;Name=solcap_snp_c2_42129
ST4.03ch02	SolCAP	SNP	40165916	40165916	.	.	.	ID=solcap_snp_c2_42130;Note=type: SNP;Name=solcap_snp_c2_42130
ST4.03ch02	SolCAP	SNP	40389035	40389035	.	.	.	ID=solcap_snp_c2_25766;Note=type: SNP;Name=solcap_snp_c2_25766
ST4.03ch02	SolCAP	SNP	40512492	40512492	.	.	.	ID=solcap_snp_c2_25793;Note=type: SNP;Name=solcap_snp_c2_25793
ST4.03ch02	SolCAP	SNP	40513696	40513696	.	.	.	ID=solcap_snp_c1_8090;Note=type: SNP;Name=solcap_snp_c1_8090
ST4.03ch02	SolCAP	SNP	40513720	40513720	.	.	.	ID=solcap_snp_c1_8091;Note=type: SNP;Name=solcap_snp_c1_8091
ST4.03ch02	SolCAP	SNP	40729948	40729948	.	.	.	ID=solcap_snp_c1_8113;Note=type: SNP;Name=solcap_snp_c1_8113
ST4.03ch02	SolCAP	SNP	40736452	40736452	.	.	.	ID=solcap_snp_c1_8118;Note=type: SNP;Name=solcap_snp_c1_8118
ST4.03ch02	SolCAP	SNP	40765607	40765607	.	.	.	ID=solcap_snp_c1_8125;Note=type: SNP;Name=solcap_snp_c1_8125
ST4.03ch02	SolCAP	SNP	40839289	40839289	.	.	.	ID=solcap_snp_c2_25891;Note=type: SNP;Name=solcap_snp_c2_25891
ST4.03ch02	SolCAP	SNP	40840038	40840038	.	.	.	ID=solcap_snp_c2_25892;Note=type: SNP;Name=solcap_snp_c2_25892
ST4.03ch02	SolCAP	SNP	40928176	40928176	.	.	.	ID=solcap_snp_c2_25896;Note=type: SNP;Name=solcap_snp_c2_25896
ST4.03ch02	SolCAP	SNP	40928302	40928302	.	.	.	ID=solcap_snp_c2_25897;Note=type: SNP;Name=solcap_snp_c2_25897
ST4.03ch02	SolCAP	SNP	40928726	40928726	.	.	.	ID=solcap_snp_c1_8129;Note=type: SNP;Name=solcap_snp_c1_8129
ST4.03ch02	SolCAP	SNP	40929028	40929028	.	.	.	ID=solcap_snp_c1_8130;Note=type: SNP;Name=solcap_snp_c1_8130
ST4.03ch02	SolCAP	SNP	41090230	41090230	.	.	.	ID=solcap_snp_c2_25179;Note=type: SNP;Name=solcap_snp_c2_25179
ST4.03ch02	SolCAP	SNP	41090733	41090733	.	.	.	ID=solcap_snp_c2_25178;Note=type: SNP;Name=solcap_snp_c2_25178
ST4.03ch02	SolCAP	SNP	41090779	41090779	.	.	.	ID=solcap_snp_c1_7964;Note=type: SNP;Name=solcap_snp_c1_7964
ST4.03ch02	SolCAP	SNP	41091068	41091068	.	.	.	ID=solcap_snp_c1_7963;Note=type: SNP;Name=solcap_snp_c1_7963
ST4.03ch02	SolCAP	SNP	41103353	41103353	.	.	.	ID=solcap_snp_c2_25167;Note=type: SNP;Name=solcap_snp_c2_25167
ST4.03ch02	SolCAP	SNP	41360582	41360582	.	.	.	ID=solcap_snp_c1_7948;Note=type: SNP;Name=solcap_snp_c1_7948
ST4.03ch02	SolCAP	SNP	41361077	41361077	.	.	.	ID=solcap_snp_c1_7947;Note=type: SNP;Name=solcap_snp_c1_7947
ST4.03ch02	SolCAP	SNP	41430289	41430289	.	.	.	ID=solcap_snp_c1_7935;Note=type: SNP;Name=solcap_snp_c1_7935
ST4.03ch02	SolCAP	SNP	40767958	40767958	.	.	.	ID=solcap_snp_c1_7915;Note=type: SNP;Name=solcap_snp_c1_7915
ST4.03ch02	SolCAP	SNP	40804323	40804323	.	.	.	ID=solcap_snp_c1_7912;Note=type: SNP;Name=solcap_snp_c1_7912
ST4.03ch02	SolCAP	SNP	40806226	40806226	.	.	.	ID=solcap_snp_c2_25034;Note=type: SNP;Name=solcap_snp_c2_25034
ST4.03ch02	SolCAP	SNP	40896280	40896280	.	.	.	ID=solcap_snp_c1_7957;Note=type: SNP;Name=solcap_snp_c1_7957
ST4.03ch02	SolCAP	SNP	40989011	40989011	.	.	.	ID=solcap_snp_c2_7501;Note=type: SNP;Name=solcap_snp_c2_7501
ST4.03ch02	SolCAP	SNP	41047745	41047745	.	.	.	ID=solcap_snp_c2_7506;Note=type: SNP;Name=solcap_snp_c2_7506
ST4.03ch02	SolCAP	SNP	41088098	41088098	.	.	.	ID=solcap_snp_c2_7529;Note=type: SNP;Name=solcap_snp_c2_7529
ST4.03ch02	SolCAP	SNP	41088461	41088461	.	.	.	ID=solcap_snp_c2_7530;Note=type: SNP;Name=solcap_snp_c2_7530
ST4.03ch02	SolCAP	SNP	41134394	41134394	.	.	.	ID=solcap_snp_c2_7543;Note=type: SNP;Name=solcap_snp_c2_7543
ST4.03ch02	SolCAP	SNP	41134803	41134803	.	.	.	ID=solcap_snp_c2_7544;Note=type: SNP;Name=solcap_snp_c2_7544
ST4.03ch02	SolCAP	SNP	41348074	41348074	.	.	.	ID=solcap_snp_c2_7549;Note=type: SNP;Name=solcap_snp_c2_7549
ST4.03ch02	SolCAP	SNP	41356869	41356869	.	.	.	ID=solcap_snp_c2_7555;Note=type: SNP;Name=solcap_snp_c2_7555
ST4.03ch02	SolCAP	SNP	41356967	41356967	.	.	.	ID=solcap_snp_c2_7556;Note=type: SNP;Name=solcap_snp_c2_7556
ST4.03ch02	SolCAP	SNP	41356974	41356974	.	.	.	ID=solcap_snp_c2_7557;Note=type: SNP;Name=solcap_snp_c2_7557
ST4.03ch02	SolCAP	SNP	41359045	41359045	.	.	.	ID=solcap_snp_c2_7560;Note=type: SNP;Name=solcap_snp_c2_7560
ST4.03ch02	SolCAP	SNP	41359059	41359059	.	.	.	ID=solcap_snp_c2_7561;Note=type: SNP;Name=solcap_snp_c2_7561
ST4.03ch02	SolCAP	SNP	41368249	41368249	.	.	.	ID=solcap_snp_c2_7565;Note=type: SNP;Name=solcap_snp_c2_7565
ST4.03ch02	SolCAP	SNP	41510054	41510054	.	.	.	ID=solcap_snp_c2_7602;Note=type: SNP;Name=solcap_snp_c2_7602
ST4.03ch02	SolCAP	SNP	41637553	41637553	.	.	.	ID=solcap_snp_c2_7631;Note=type: SNP;Name=solcap_snp_c2_7631
ST4.03ch02	SolCAP	SNP	41637559	41637559	.	.	.	ID=solcap_snp_c2_7632;Note=type: SNP;Name=solcap_snp_c2_7632
ST4.03ch02	SolCAP	SNP	41745189	41745189	.	.	.	ID=solcap_snp_c1_2630;Note=type: SNP;Name=solcap_snp_c1_2630
ST4.03ch02	SolCAP	SNP	41745346	41745346	.	.	.	ID=solcap_snp_c1_2632;Note=type: SNP;Name=solcap_snp_c1_2632
ST4.03ch02	SolCAP	SNP	41814861	41814861	.	.	.	ID=solcap_snp_c1_2640;Note=type: SNP;Name=solcap_snp_c1_2640
ST4.03ch02	SolCAP	SNP	41814873	41814873	.	.	.	ID=solcap_snp_c1_2641;Note=type: SNP;Name=solcap_snp_c1_2641
ST4.03ch02	SolCAP	SNP	41821574	41821574	.	.	.	ID=solcap_snp_c1_2643;Note=type: SNP;Name=solcap_snp_c1_2643
ST4.03ch02	SolCAP	SNP	41891749	41891749	.	.	.	ID=solcap_snp_c1_2652;Note=type: SNP;Name=solcap_snp_c1_2652
ST4.03ch02	SolCAP	SNP	41904235	41904235	.	.	.	ID=solcap_snp_c1_2653;Note=type: SNP;Name=solcap_snp_c1_2653
ST4.03ch02	SolCAP	SNP	41910961	41910961	.	.	.	ID=solcap_snp_c1_2654;Note=type: SNP;Name=solcap_snp_c1_2654
ST4.03ch02	SolCAP	SNP	41911010	41911010	.	.	.	ID=solcap_snp_c1_2655;Note=type: SNP;Name=solcap_snp_c1_2655
ST4.03ch02	SolCAP	SNP	41911252	41911252	.	.	.	ID=solcap_snp_c1_2656;Note=type: SNP;Name=solcap_snp_c1_2656
ST4.03ch02	SolCAP	SNP	41911264	41911264	.	.	.	ID=solcap_snp_c1_2657;Note=type: SNP;Name=solcap_snp_c1_2657
ST4.03ch02	SolCAP	SNP	41911481	41911481	.	.	.	ID=solcap_snp_c1_2658;Note=type: SNP;Name=solcap_snp_c1_2658
ST4.03ch02	SolCAP	SNP	41911520	41911520	.	.	.	ID=solcap_snp_c1_2659;Note=type: SNP;Name=solcap_snp_c1_2659
ST4.03ch02	SolCAP	SNP	41911562	41911562	.	.	.	ID=solcap_snp_c1_2660;Note=type: SNP;Name=solcap_snp_c1_2660
ST4.03ch02	SolCAP	SNP	41911640	41911640	.	.	.	ID=solcap_snp_c1_2661;Note=type: SNP;Name=solcap_snp_c1_2661
ST4.03ch02	SolCAP	SNP	41993919	41993919	.	.	.	ID=solcap_snp_c1_2569;Note=type: SNP;Name=solcap_snp_c1_2569
ST4.03ch02	SolCAP	SNP	42014714	42014714	.	.	.	ID=solcap_snp_c1_2574;Note=type: SNP;Name=solcap_snp_c1_2574
ST4.03ch02	SolCAP	SNP	42082955	42082955	.	.	.	ID=solcap_snp_c2_7401;Note=type: SNP;Name=solcap_snp_c2_7401
ST4.03ch02	SolCAP	SNP	42178510	42178510	.	.	.	ID=solcap_snp_c2_7422;Note=type: SNP;Name=solcap_snp_c2_7422
ST4.03ch02	SolCAP	SNP	42178564	42178564	.	.	.	ID=solcap_snp_c2_7423;Note=type: SNP;Name=solcap_snp_c2_7423
ST4.03ch02	SolCAP	SNP	42178921	42178921	.	.	.	ID=solcap_snp_c2_7424;Note=type: SNP;Name=solcap_snp_c2_7424
ST4.03ch02	SolCAP	SNP	42179071	42179071	.	.	.	ID=solcap_snp_c2_7425;Note=type: SNP;Name=solcap_snp_c2_7425
ST4.03ch02	SolCAP	SNP	42179952	42179952	.	.	.	ID=solcap_snp_c1_2587;Note=type: SNP;Name=solcap_snp_c1_2587
ST4.03ch02	SolCAP	SNP	42180126	42180126	.	.	.	ID=solcap_snp_c2_7426;Note=type: SNP;Name=solcap_snp_c2_7426
ST4.03ch02	SolCAP	SNP	42230008	42230008	.	.	.	ID=solcap_snp_c1_2590;Note=type: SNP;Name=solcap_snp_c1_2590
ST4.03ch02	SolCAP	SNP	42320744	42320744	.	.	.	ID=solcap_snp_c1_16542;Note=type: SNP;Name=solcap_snp_c1_16542
ST4.03ch02	SolCAP	SNP	42320746	42320746	.	.	.	ID=solcap_snp_c2_57421;Note=type: SNP;Name=solcap_snp_c2_57421
ST4.03ch02	SolCAP	SNP	42320752	42320752	.	.	.	ID=solcap_snp_c1_16540;Note=type: SNP;Name=solcap_snp_c1_16540
ST4.03ch02	SolCAP	SNP	42321509	42321509	.	.	.	ID=solcap_snp_c1_16539;Note=type: SNP;Name=solcap_snp_c1_16539
ST4.03ch02	SolCAP	SNP	42346319	42346319	.	.	.	ID=solcap_snp_c1_15746;Note=type: SNP;Name=solcap_snp_c1_15746
ST4.03ch02	SolCAP	SNP	42378785	42378785	.	.	.	ID=solcap_snp_c2_54104;Note=type: SNP;Name=solcap_snp_c2_54104
ST4.03ch02	SolCAP	SNP	42432523	42432523	.	.	.	ID=solcap_snp_c2_52087;Note=type: SNP;Name=solcap_snp_c2_52087
ST4.03ch02	SolCAP	SNP	42474431	42474431	.	.	.	ID=solcap_snp_c2_22939;Note=type: SNP;Name=solcap_snp_c2_22939
ST4.03ch02	SolCAP	SNP	42536778	42536778	.	.	.	ID=solcap_snp_c2_22919;Note=type: SNP;Name=solcap_snp_c2_22919
ST4.03ch02	SolCAP	SNP	42597150	42597150	.	.	.	ID=solcap_snp_c1_7346;Note=type: SNP;Name=solcap_snp_c1_7346
ST4.03ch02	SolCAP	SNP	42645671	42645671	.	.	.	ID=solcap_snp_c1_7342;Note=type: SNP;Name=solcap_snp_c1_7342
ST4.03ch02	SolCAP	SNP	42657363	42657363	.	.	.	ID=solcap_snp_c1_7341;Note=type: SNP;Name=solcap_snp_c1_7341
ST4.03ch02	SolCAP	SNP	42660643	42660643	.	.	.	ID=solcap_snp_c2_22894;Note=type: SNP;Name=solcap_snp_c2_22894
ST4.03ch02	SolCAP	SNP	42663931	42663931	.	.	.	ID=solcap_snp_c2_22890;Note=type: SNP;Name=solcap_snp_c2_22890
ST4.03ch02	SolCAP	SNP	42671050	42671050	.	.	.	ID=solcap_snp_c2_22886;Note=type: SNP;Name=solcap_snp_c2_22886
ST4.03ch02	SolCAP	SNP	42733475	42733475	.	.	.	ID=solcap_snp_c2_22853;Note=type: SNP;Name=solcap_snp_c2_22853
ST4.03ch02	SolCAP	SNP	42764457	42764457	.	.	.	ID=solcap_snp_c1_7325;Note=type: SNP;Name=solcap_snp_c1_7325
ST4.03ch02	SolCAP	SNP	43112392	43112392	.	.	.	ID=solcap_snp_c1_7281;Note=type: SNP;Name=solcap_snp_c1_7281
ST4.03ch02	SolCAP	SNP	43166698	43166698	.	.	.	ID=solcap_snp_c1_7267;Note=type: SNP;Name=solcap_snp_c1_7267
ST4.03ch02	SolCAP	SNP	43283777	43283777	.	.	.	ID=solcap_snp_c1_7268;Note=type: SNP;Name=solcap_snp_c1_7268
ST4.03ch02	SolCAP	SNP	43617775	43617775	.	.	.	ID=solcap_snp_c1_8427;Note=type: SNP;Name=solcap_snp_c1_8427
ST4.03ch02	SolCAP	SNP	43617799	43617799	.	.	.	ID=solcap_snp_c2_27198;Note=type: SNP;Name=solcap_snp_c2_27198
ST4.03ch02	SolCAP	SNP	43778758	43778758	.	.	.	ID=solcap_snp_c1_8437;Note=type: SNP;Name=solcap_snp_c1_8437
ST4.03ch02	SolCAP	SNP	43804889	43804889	.	.	.	ID=solcap_snp_c2_27216;Note=type: SNP;Name=solcap_snp_c2_27216
ST4.03ch02	SolCAP	SNP	43804957	43804957	.	.	.	ID=solcap_snp_c2_27217;Note=type: SNP;Name=solcap_snp_c2_27217
ST4.03ch02	SolCAP	SNP	43809958	43809958	.	.	.	ID=solcap_snp_c2_27218;Note=type: SNP;Name=solcap_snp_c2_27218
ST4.03ch02	SolCAP	SNP	44159208	44159208	.	.	.	ID=solcap_snp_c2_27372;Note=type: SNP;Name=solcap_snp_c2_27372
ST4.03ch02	SolCAP	SNP	44458190	44458190	.	.	.	ID=solcap_snp_c2_27268;Note=type: SNP;Name=solcap_snp_c2_27268
ST4.03ch02	SolCAP	SNP	44458217	44458217	.	.	.	ID=solcap_snp_c2_27269;Note=type: SNP;Name=solcap_snp_c2_27269
ST4.03ch02	SolCAP	SNP	44458261	44458261	.	.	.	ID=solcap_snp_c2_27270;Note=type: SNP;Name=solcap_snp_c2_27270
ST4.03ch02	SolCAP	SNP	44458744	44458744	.	.	.	ID=solcap_snp_c2_27271;Note=type: SNP;Name=solcap_snp_c2_27271
ST4.03ch02	SolCAP	SNP	44471630	44471630	.	.	.	ID=solcap_snp_c1_964;Note=type: SNP;Name=solcap_snp_c1_964
ST4.03ch02	SolCAP	SNP	44698431	44698431	.	.	.	ID=solcap_snp_c1_8490;Note=type: SNP;Name=solcap_snp_c1_8490
ST4.03ch02	SolCAP	SNP	44773069	44773069	.	.	.	ID=solcap_snp_c2_43352;Note=type: SNP;Name=solcap_snp_c2_43352
ST4.03ch02	SolCAP	SNP	44773107	44773107	.	.	.	ID=solcap_snp_c2_43351;Note=type: SNP;Name=solcap_snp_c2_43351
ST4.03ch02	SolCAP	SNP	44773246	44773246	.	.	.	ID=solcap_snp_c2_43350;Note=type: SNP;Name=solcap_snp_c2_43350
ST4.03ch02	SolCAP	SNP	44773258	44773258	.	.	.	ID=solcap_snp_c2_43349;Note=type: SNP;Name=solcap_snp_c2_43349
ST4.03ch02	SolCAP	SNP	44773405	44773405	.	.	.	ID=solcap_snp_c2_43348;Note=type: SNP;Name=solcap_snp_c2_43348
ST4.03ch02	SolCAP	SNP	44773949	44773949	.	.	.	ID=solcap_snp_c2_43347;Note=type: SNP;Name=solcap_snp_c2_43347
ST4.03ch02	SolCAP	SNP	44810486	44810486	.	.	.	ID=solcap_snp_c1_12771;Note=type: SNP;Name=solcap_snp_c1_12771
ST4.03ch02	SolCAP	SNP	45147257	45147257	.	.	.	ID=solcap_snp_c1_12509;Note=type: SNP;Name=solcap_snp_c1_12509
ST4.03ch02	SolCAP	SNP	45147540	45147540	.	.	.	ID=solcap_snp_c2_42570;Note=type: SNP;Name=solcap_snp_c2_42570
ST4.03ch02	SolCAP	SNP	45148084	45148084	.	.	.	ID=solcap_snp_c1_12508;Note=type: SNP;Name=solcap_snp_c1_12508
ST4.03ch02	SolCAP	SNP	45449277	45449277	.	.	.	ID=solcap_snp_c2_14979;Note=type: SNP;Name=solcap_snp_c2_14979
ST4.03ch02	SolCAP	SNP	45458636	45458636	.	.	.	ID=solcap_snp_c2_14980;Note=type: SNP;Name=solcap_snp_c2_14980
ST4.03ch02	SolCAP	SNP	45458750	45458750	.	.	.	ID=solcap_snp_c2_14981;Note=type: SNP;Name=solcap_snp_c2_14981
ST4.03ch02	SolCAP	SNP	45458975	45458975	.	.	.	ID=solcap_snp_c1_4826;Note=type: SNP;Name=solcap_snp_c1_4826
ST4.03ch02	SolCAP	SNP	45460606	45460606	.	.	.	ID=solcap_snp_c2_14982;Note=type: SNP;Name=solcap_snp_c2_14982
ST4.03ch02	SolCAP	SNP	45460986	45460986	.	.	.	ID=solcap_snp_c2_14985;Note=type: SNP;Name=solcap_snp_c2_14985
ST4.03ch02	SolCAP	SNP	45461204	45461204	.	.	.	ID=solcap_snp_c2_14986;Note=type: SNP;Name=solcap_snp_c2_14986
ST4.03ch02	SolCAP	SNP	45461262	45461262	.	.	.	ID=solcap_snp_c2_14987;Note=type: SNP;Name=solcap_snp_c2_14987
ST4.03ch02	SolCAP	SNP	45461364	45461364	.	.	.	ID=solcap_snp_c2_14988;Note=type: SNP;Name=solcap_snp_c2_14988
ST4.03ch02	SolCAP	SNP	45461381	45461381	.	.	.	ID=solcap_snp_c2_14989;Note=type: SNP;Name=solcap_snp_c2_14989
ST4.03ch02	SolCAP	SNP	45616777	45616777	.	.	.	ID=solcap_snp_c1_4847;Note=type: SNP;Name=solcap_snp_c1_4847
ST4.03ch02	SolCAP	SNP	45616783	45616783	.	.	.	ID=solcap_snp_c1_4848;Note=type: SNP;Name=solcap_snp_c1_4848
ST4.03ch02	SolCAP	SNP	45618397	45618397	.	.	.	ID=solcap_snp_c2_15018;Note=type: SNP;Name=solcap_snp_c2_15018
ST4.03ch02	SolCAP	SNP	45618686	45618686	.	.	.	ID=solcap_snp_c2_15019;Note=type: SNP;Name=solcap_snp_c2_15019
ST4.03ch02	SolCAP	SNP	45618713	45618713	.	.	.	ID=solcap_snp_c2_15020;Note=type: SNP;Name=solcap_snp_c2_15020
ST4.03ch02	SolCAP	SNP	45618817	45618817	.	.	.	ID=solcap_snp_c2_15021;Note=type: SNP;Name=solcap_snp_c2_15021
ST4.03ch02	SolCAP	SNP	45619058	45619058	.	.	.	ID=solcap_snp_c1_4849;Note=type: SNP;Name=solcap_snp_c1_4849
ST4.03ch02	SolCAP	SNP	45619076	45619076	.	.	.	ID=solcap_snp_c1_4850;Note=type: SNP;Name=solcap_snp_c1_4850
ST4.03ch02	SolCAP	SNP	45649739	45649739	.	.	.	ID=solcap_snp_c2_15040;Note=type: SNP;Name=solcap_snp_c2_15040
ST4.03ch02	SolCAP	SNP	45652445	45652445	.	.	.	ID=solcap_snp_c2_15041;Note=type: SNP;Name=solcap_snp_c2_15041
ST4.03ch02	SolCAP	SNP	45652583	45652583	.	.	.	ID=solcap_snp_c2_15043;Note=type: SNP;Name=solcap_snp_c2_15043
ST4.03ch02	SolCAP	SNP	45652812	45652812	.	.	.	ID=solcap_snp_c2_15045;Note=type: SNP;Name=solcap_snp_c2_15045
ST4.03ch02	SolCAP	SNP	45652911	45652911	.	.	.	ID=solcap_snp_c2_15046;Note=type: SNP;Name=solcap_snp_c2_15046
ST4.03ch02	SolCAP	SNP	45652977	45652977	.	.	.	ID=solcap_snp_c2_15047;Note=type: SNP;Name=solcap_snp_c2_15047
ST4.03ch02	SolCAP	SNP	45653058	45653058	.	.	.	ID=solcap_snp_c2_15048;Note=type: SNP;Name=solcap_snp_c2_15048
ST4.03ch02	SolCAP	SNP	45694416	45694416	.	.	.	ID=solcap_snp_c2_15065;Note=type: SNP;Name=solcap_snp_c2_15065
ST4.03ch02	SolCAP	SNP	45695417	45695417	.	.	.	ID=solcap_snp_c1_4859;Note=type: SNP;Name=solcap_snp_c1_4859
ST4.03ch02	SolCAP	SNP	45695531	45695531	.	.	.	ID=solcap_snp_c1_4860;Note=type: SNP;Name=solcap_snp_c1_4860
ST4.03ch02	SolCAP	SNP	45695537	45695537	.	.	.	ID=solcap_snp_c2_15066;Note=type: SNP;Name=solcap_snp_c2_15066
ST4.03ch02	SolCAP	SNP	45695588	45695588	.	.	.	ID=solcap_snp_c2_15067;Note=type: SNP;Name=solcap_snp_c2_15067
ST4.03ch02	SolCAP	SNP	45695644	45695644	.	.	.	ID=solcap_snp_c2_15068;Note=type: SNP;Name=solcap_snp_c2_15068
ST4.03ch02	SolCAP	SNP	45695666	45695666	.	.	.	ID=solcap_snp_c1_4862;Note=type: SNP;Name=solcap_snp_c1_4862
ST4.03ch02	SolCAP	SNP	45695750	45695750	.	.	.	ID=solcap_snp_c2_15069;Note=type: SNP;Name=solcap_snp_c2_15069
ST4.03ch02	SolCAP	SNP	45695772	45695772	.	.	.	ID=solcap_snp_c2_15070;Note=type: SNP;Name=solcap_snp_c2_15070
ST4.03ch02	SolCAP	SNP	45744472	45744472	.	.	.	ID=solcap_snp_c1_4873;Note=type: SNP;Name=solcap_snp_c1_4873
ST4.03ch02	SolCAP	SNP	45756358	45756358	.	.	.	ID=solcap_snp_c1_4881;Note=type: SNP;Name=solcap_snp_c1_4881
ST4.03ch02	SolCAP	SNP	45786859	45786859	.	.	.	ID=solcap_snp_c1_4884;Note=type: SNP;Name=solcap_snp_c1_4884
ST4.03ch02	SolCAP	SNP	45788038	45788038	.	.	.	ID=solcap_snp_c1_4885;Note=type: SNP;Name=solcap_snp_c1_4885
ST4.03ch02	SolCAP	SNP	46086915	46086915	.	.	.	ID=solcap_snp_c2_15253;Note=type: SNP;Name=solcap_snp_c2_15253
ST4.03ch02	SolCAP	SNP	46190640	46190640	.	.	.	ID=solcap_snp_c1_7876;Note=type: SNP;Name=solcap_snp_c1_7876
ST4.03ch02	SolCAP	SNP	46191067	46191067	.	.	.	ID=solcap_snp_c1_7875;Note=type: SNP;Name=solcap_snp_c1_7875
ST4.03ch02	SolCAP	SNP	46191078	46191078	.	.	.	ID=solcap_snp_c1_7874;Note=type: SNP;Name=solcap_snp_c1_7874
ST4.03ch02	SolCAP	SNP	46195190	46195190	.	.	.	ID=solcap_snp_c1_7873;Note=type: SNP;Name=solcap_snp_c1_7873
ST4.03ch02	SolCAP	SNP	46195203	46195203	.	.	.	ID=solcap_snp_c1_7872;Note=type: SNP;Name=solcap_snp_c1_7872
ST4.03ch02	SolCAP	SNP	46195322	46195322	.	.	.	ID=solcap_snp_c1_7871;Note=type: SNP;Name=solcap_snp_c1_7871
ST4.03ch02	SolCAP	SNP	46195346	46195346	.	.	.	ID=solcap_snp_c1_7870;Note=type: SNP;Name=solcap_snp_c1_7870
ST4.03ch02	SolCAP	SNP	46195418	46195418	.	.	.	ID=solcap_snp_c1_7869;Note=type: SNP;Name=solcap_snp_c1_7869
ST4.03ch02	SolCAP	SNP	46196271	46196271	.	.	.	ID=solcap_snp_c1_7868;Note=type: SNP;Name=solcap_snp_c1_7868
ST4.03ch02	SolCAP	SNP	46196337	46196337	.	.	.	ID=solcap_snp_c1_7867;Note=type: SNP;Name=solcap_snp_c1_7867
ST4.03ch02	SolCAP	SNP	46291602	46291602	.	.	.	ID=solcap_snp_c1_7848;Note=type: SNP;Name=solcap_snp_c1_7848
ST4.03ch02	SolCAP	SNP	46384291	46384291	.	.	.	ID=solcap_snp_c1_7834;Note=type: SNP;Name=solcap_snp_c1_7834
ST4.03ch02	SolCAP	SNP	46387242	46387242	.	.	.	ID=solcap_snp_c2_24869;Note=type: SNP;Name=solcap_snp_c2_24869
ST4.03ch02	SolCAP	SNP	46940897	46940897	.	.	.	ID=solcap_snp_c2_47211;Note=type: SNP;Name=solcap_snp_c2_47211
ST4.03ch02	SolCAP	SNP	46986482	46986482	.	.	.	ID=solcap_snp_c2_47227;Note=type: SNP;Name=solcap_snp_c2_47227
ST4.03ch02	SolCAP	SNP	47119850	47119850	.	.	.	ID=solcap_snp_c2_47163;Note=type: SNP;Name=solcap_snp_c2_47163
ST4.03ch02	SolCAP	SNP	47137190	47137190	.	.	.	ID=solcap_snp_c2_47195;Note=type: SNP;Name=solcap_snp_c2_47195
ST4.03ch02	SolCAP	SNP	47137467	47137467	.	.	.	ID=solcap_snp_c2_47198;Note=type: SNP;Name=solcap_snp_c2_47198
ST4.03ch02	SolCAP	SNP	47137638	47137638	.	.	.	ID=solcap_snp_c2_47199;Note=type: SNP;Name=solcap_snp_c2_47199
ST4.03ch02	SolCAP	SNP	47137763	47137763	.	.	.	ID=solcap_snp_c2_47200;Note=type: SNP;Name=solcap_snp_c2_47200
ST4.03ch02	SolCAP	SNP	47142731	47142731	.	.	.	ID=solcap_snp_c2_47202;Note=type: SNP;Name=solcap_snp_c2_47202
ST4.03ch02	SolCAP	SNP	47182735	47182735	.	.	.	ID=solcap_snp_c1_10607;Note=type: SNP;Name=solcap_snp_c1_10607
ST4.03ch02	SolCAP	SNP	47200650	47200650	.	.	.	ID=solcap_snp_c2_35795;Note=type: SNP;Name=solcap_snp_c2_35795
ST4.03ch02	SolCAP	SNP	47302372	47302372	.	.	.	ID=solcap_snp_c1_10593;Note=type: SNP;Name=solcap_snp_c1_10593
ST4.03ch02	SolCAP	SNP	47324048	47324048	.	.	.	ID=solcap_snp_c2_35686;Note=type: SNP;Name=solcap_snp_c2_35686
ST4.03ch02	SolCAP	SNP	47324196	47324196	.	.	.	ID=solcap_snp_c2_35687;Note=type: SNP;Name=solcap_snp_c2_35687
ST4.03ch02	SolCAP	SNP	47324198	47324198	.	.	.	ID=solcap_snp_c2_35688;Note=type: SNP;Name=solcap_snp_c2_35688
ST4.03ch02	SolCAP	SNP	47324246	47324246	.	.	.	ID=solcap_snp_c2_35689;Note=type: SNP;Name=solcap_snp_c2_35689
ST4.03ch02	SolCAP	SNP	47324335	47324335	.	.	.	ID=solcap_snp_c2_35690;Note=type: SNP;Name=solcap_snp_c2_35690
ST4.03ch02	SolCAP	SNP	47324387	47324387	.	.	.	ID=solcap_snp_c2_35691;Note=type: SNP;Name=solcap_snp_c2_35691
ST4.03ch02	SolCAP	SNP	47325169	47325169	.	.	.	ID=solcap_snp_c2_35692;Note=type: SNP;Name=solcap_snp_c2_35692
ST4.03ch02	SolCAP	SNP	47325275	47325275	.	.	.	ID=solcap_snp_c2_35693;Note=type: SNP;Name=solcap_snp_c2_35693
ST4.03ch02	SolCAP	SNP	47325502	47325502	.	.	.	ID=solcap_snp_c2_35695;Note=type: SNP;Name=solcap_snp_c2_35695
ST4.03ch02	SolCAP	SNP	47325586	47325586	.	.	.	ID=solcap_snp_c2_35696;Note=type: SNP;Name=solcap_snp_c2_35696
ST4.03ch02	SolCAP	SNP	47325613	47325613	.	.	.	ID=solcap_snp_c2_35697;Note=type: SNP;Name=solcap_snp_c2_35697
ST4.03ch02	SolCAP	SNP	47326485	47326485	.	.	.	ID=solcap_snp_c2_35698;Note=type: SNP;Name=solcap_snp_c2_35698
ST4.03ch02	SolCAP	SNP	47326597	47326597	.	.	.	ID=solcap_snp_c2_35699;Note=type: SNP;Name=solcap_snp_c2_35699
ST4.03ch02	SolCAP	SNP	47326606	47326606	.	.	.	ID=solcap_snp_c2_35700;Note=type: SNP;Name=solcap_snp_c2_35700
ST4.03ch02	SolCAP	SNP	47327434	47327434	.	.	.	ID=solcap_snp_c2_35701;Note=type: SNP;Name=solcap_snp_c2_35701
ST4.03ch02	SolCAP	SNP	47327523	47327523	.	.	.	ID=solcap_snp_c2_35702;Note=type: SNP;Name=solcap_snp_c2_35702
ST4.03ch02	SolCAP	SNP	47327529	47327529	.	.	.	ID=solcap_snp_c2_35703;Note=type: SNP;Name=solcap_snp_c2_35703
ST4.03ch02	SolCAP	SNP	47327530	47327530	.	.	.	ID=solcap_snp_c2_35704;Note=type: SNP;Name=solcap_snp_c2_35704
ST4.03ch02	SolCAP	SNP	47327646	47327646	.	.	.	ID=solcap_snp_c2_35705;Note=type: SNP;Name=solcap_snp_c2_35705
ST4.03ch02	SolCAP	SNP	47327666	47327666	.	.	.	ID=solcap_snp_c2_35706;Note=type: SNP;Name=solcap_snp_c2_35706
ST4.03ch02	SolCAP	SNP	47625735	47625735	.	.	.	ID=solcap_snp_c1_11458;Note=type: SNP;Name=solcap_snp_c1_11458
ST4.03ch02	SolCAP	SNP	47625747	47625747	.	.	.	ID=solcap_snp_c1_11459;Note=type: SNP;Name=solcap_snp_c1_11459
ST4.03ch02	SolCAP	SNP	47627217	47627217	.	.	.	ID=solcap_snp_c2_38550;Note=type: SNP;Name=solcap_snp_c2_38550
ST4.03ch02	SolCAP	SNP	47627355	47627355	.	.	.	ID=solcap_snp_c2_38551;Note=type: SNP;Name=solcap_snp_c2_38551
ST4.03ch02	SolCAP	SNP	47627484	47627484	.	.	.	ID=solcap_snp_c2_38552;Note=type: SNP;Name=solcap_snp_c2_38552
ST4.03ch02	SolCAP	SNP	47627520	47627520	.	.	.	ID=solcap_snp_c2_38553;Note=type: SNP;Name=solcap_snp_c2_38553
ST4.03ch02	SolCAP	SNP	47627562	47627562	.	.	.	ID=solcap_snp_c2_38554;Note=type: SNP;Name=solcap_snp_c2_38554
ST4.03ch02	SolCAP	SNP	47627703	47627703	.	.	.	ID=solcap_snp_c2_38555;Note=type: SNP;Name=solcap_snp_c2_38555
ST4.03ch02	SolCAP	SNP	47712488	47712488	.	.	.	ID=solcap_snp_c1_5924;Note=type: SNP;Name=solcap_snp_c1_5924
ST4.03ch02	SolCAP	SNP	47734854	47734854	.	.	.	ID=solcap_snp_c1_5922;Note=type: SNP;Name=solcap_snp_c1_5922
ST4.03ch02	SolCAP	SNP	47808850	47808850	.	.	.	ID=solcap_snp_c1_5920;Note=type: SNP;Name=solcap_snp_c1_5920
ST4.03ch02	SolCAP	SNP	47995095	47995095	.	.	.	ID=solcap_snp_c1_5909;Note=type: SNP;Name=solcap_snp_c1_5909
ST4.03ch02	SolCAP	SNP	47995191	47995191	.	.	.	ID=solcap_snp_c1_5908;Note=type: SNP;Name=solcap_snp_c1_5908
ST4.03ch02	SolCAP	SNP	48132855	48132855	.	.	.	ID=solcap_snp_c2_18080;Note=type: SNP;Name=solcap_snp_c2_18080
ST4.03ch02	SolCAP	SNP	48498156	48498156	.	.	.	ID=solcap_snp_c1_5931;Note=type: SNP;Name=solcap_snp_c1_5931
ST4.03ch02	SolCAP	SNP	48564909	48564909	.	.	.	ID=solcap_snp_c1_5895;Note=type: SNP;Name=solcap_snp_c1_5895
ST4.03ch03	SolCAP	SNP	217248	217248	.	.	.	ID=solcap_snp_c2_36331;Note=type: SNP;Name=solcap_snp_c2_36331
ST4.03ch03	SolCAP	SNP	325646	325646	.	.	.	ID=solcap_snp_c2_36280;Note=type: SNP;Name=solcap_snp_c2_36280
ST4.03ch03	SolCAP	SNP	366332	366332	.	.	.	ID=solcap_snp_c2_36264;Note=type: SNP;Name=solcap_snp_c2_36264
ST4.03ch03	SolCAP	SNP	419098	419098	.	.	.	ID=solcap_snp_c2_36232;Note=type: SNP;Name=solcap_snp_c2_36232
ST4.03ch03	SolCAP	SNP	419123	419123	.	.	.	ID=solcap_snp_c2_36231;Note=type: SNP;Name=solcap_snp_c2_36231
ST4.03ch03	SolCAP	SNP	454269	454269	.	.	.	ID=solcap_snp_c1_10858;Note=type: SNP;Name=solcap_snp_c1_10858
ST4.03ch03	SolCAP	SNP	468838	468838	.	.	.	ID=solcap_snp_c2_36228;Note=type: SNP;Name=solcap_snp_c2_36228
ST4.03ch03	SolCAP	SNP	496586	496586	.	.	.	ID=solcap_snp_c1_10868;Note=type: SNP;Name=solcap_snp_c1_10868
ST4.03ch03	SolCAP	SNP	659121	659121	.	.	.	ID=solcap_snp_c2_43470;Note=type: SNP;Name=solcap_snp_c2_43470
ST4.03ch03	SolCAP	SNP	711309	711309	.	.	.	ID=solcap_snp_c2_43453;Note=type: SNP;Name=solcap_snp_c2_43453
ST4.03ch03	SolCAP	SNP	859369	859369	.	.	.	ID=solcap_snp_c1_12821;Note=type: SNP;Name=solcap_snp_c1_12821
ST4.03ch03	SolCAP	SNP	872029	872029	.	.	.	ID=solcap_snp_c1_12825;Note=type: SNP;Name=solcap_snp_c1_12825
ST4.03ch03	SolCAP	SNP	982932	982932	.	.	.	ID=solcap_snp_c2_51390;Note=type: SNP;Name=solcap_snp_c2_51390
ST4.03ch03	SolCAP	SNP	983008	983008	.	.	.	ID=solcap_snp_c2_51389;Note=type: SNP;Name=solcap_snp_c2_51389
ST4.03ch03	SolCAP	SNP	1267563	1267563	.	.	.	ID=solcap_snp_c2_54286;Note=type: SNP;Name=solcap_snp_c2_54286
ST4.03ch03	SolCAP	SNP	1267597	1267597	.	.	.	ID=solcap_snp_c2_54287;Note=type: SNP;Name=solcap_snp_c2_54287
ST4.03ch03	SolCAP	SNP	1269875	1269875	.	.	.	ID=solcap_snp_c2_54288;Note=type: SNP;Name=solcap_snp_c2_54288
ST4.03ch03	SolCAP	SNP	1269921	1269921	.	.	.	ID=solcap_snp_c2_54289;Note=type: SNP;Name=solcap_snp_c2_54289
ST4.03ch03	SolCAP	SNP	1272794	1272794	.	.	.	ID=solcap_snp_c2_54290;Note=type: SNP;Name=solcap_snp_c2_54290
ST4.03ch03	SolCAP	SNP	1276837	1276837	.	.	.	ID=solcap_snp_c1_15782;Note=type: SNP;Name=solcap_snp_c1_15782
ST4.03ch03	SolCAP	SNP	1276863	1276863	.	.	.	ID=solcap_snp_c1_15783;Note=type: SNP;Name=solcap_snp_c1_15783
ST4.03ch03	SolCAP	SNP	1536781	1536781	.	.	.	ID=solcap_snp_c2_52800;Note=type: SNP;Name=solcap_snp_c2_52800
ST4.03ch03	SolCAP	SNP	1538483	1538483	.	.	.	ID=solcap_snp_c2_52802;Note=type: SNP;Name=solcap_snp_c2_52802
ST4.03ch03	SolCAP	SNP	1541622	1541622	.	.	.	ID=solcap_snp_c2_52806;Note=type: SNP;Name=solcap_snp_c2_52806
ST4.03ch03	SolCAP	SNP	1575045	1575045	.	.	.	ID=solcap_snp_c2_52809;Note=type: SNP;Name=solcap_snp_c2_52809
ST4.03ch03	SolCAP	SNP	1580212	1580212	.	.	.	ID=solcap_snp_c2_52811;Note=type: SNP;Name=solcap_snp_c2_52811
ST4.03ch03	SolCAP	SNP	1611409	1611409	.	.	.	ID=solcap_snp_c2_52813;Note=type: SNP;Name=solcap_snp_c2_52813
ST4.03ch03	SolCAP	SNP	1612323	1612323	.	.	.	ID=solcap_snp_c2_52815;Note=type: SNP;Name=solcap_snp_c2_52815
ST4.03ch03	SolCAP	SNP	1623976	1623976	.	.	.	ID=solcap_snp_c2_52819;Note=type: SNP;Name=solcap_snp_c2_52819
ST4.03ch03	SolCAP	SNP	1904181	1904181	.	.	.	ID=solcap_snp_c1_5680;Note=type: SNP;Name=solcap_snp_c1_5680
ST4.03ch03	SolCAP	SNP	1954563	1954563	.	.	.	ID=solcap_snp_c2_17218;Note=type: SNP;Name=solcap_snp_c2_17218
ST4.03ch03	SolCAP	SNP	2357814	2357814	.	.	.	ID=solcap_snp_c2_17279;Note=type: SNP;Name=solcap_snp_c2_17279
ST4.03ch03	SolCAP	SNP	2390429	2390429	.	.	.	ID=solcap_snp_c1_15839;Note=type: SNP;Name=solcap_snp_c1_15839
ST4.03ch03	SolCAP	SNP	2524231	2524231	.	.	.	ID=solcap_snp_c2_50372;Note=type: SNP;Name=solcap_snp_c2_50372
ST4.03ch03	SolCAP	SNP	2565354	2565354	.	.	.	ID=solcap_snp_c1_14813;Note=type: SNP;Name=solcap_snp_c1_14813
ST4.03ch03	SolCAP	SNP	2742262	2742262	.	.	.	ID=solcap_snp_c2_46821;Note=type: SNP;Name=solcap_snp_c2_46821
ST4.03ch03	SolCAP	SNP	2744756	2744756	.	.	.	ID=solcap_snp_c1_13890;Note=type: SNP;Name=solcap_snp_c1_13890
ST4.03ch03	SolCAP	SNP	2969431	2969431	.	.	.	ID=solcap_snp_c2_16693;Note=type: SNP;Name=solcap_snp_c2_16693
ST4.03ch03	SolCAP	SNP	3014439	3014439	.	.	.	ID=solcap_snp_c2_16682;Note=type: SNP;Name=solcap_snp_c2_16682
ST4.03ch03	SolCAP	SNP	3014454	3014454	.	.	.	ID=solcap_snp_c2_16681;Note=type: SNP;Name=solcap_snp_c2_16681
ST4.03ch03	SolCAP	SNP	3014625	3014625	.	.	.	ID=solcap_snp_c2_16680;Note=type: SNP;Name=solcap_snp_c2_16680
ST4.03ch03	SolCAP	SNP	3014691	3014691	.	.	.	ID=solcap_snp_c2_16679;Note=type: SNP;Name=solcap_snp_c2_16679
ST4.03ch03	SolCAP	SNP	3014811	3014811	.	.	.	ID=solcap_snp_c2_16678;Note=type: SNP;Name=solcap_snp_c2_16678
ST4.03ch03	SolCAP	SNP	3014826	3014826	.	.	.	ID=solcap_snp_c2_16677;Note=type: SNP;Name=solcap_snp_c2_16677
ST4.03ch03	SolCAP	SNP	3014973	3014973	.	.	.	ID=solcap_snp_c2_16676;Note=type: SNP;Name=solcap_snp_c2_16676
ST4.03ch03	SolCAP	SNP	3015066	3015066	.	.	.	ID=solcap_snp_c2_16675;Note=type: SNP;Name=solcap_snp_c2_16675
ST4.03ch03	SolCAP	SNP	3107753	3107753	.	.	.	ID=solcap_snp_c1_5401;Note=type: SNP;Name=solcap_snp_c1_5401
ST4.03ch03	SolCAP	SNP	3107887	3107887	.	.	.	ID=solcap_snp_c1_5400;Note=type: SNP;Name=solcap_snp_c1_5400
ST4.03ch03	SolCAP	SNP	3161621	3161621	.	.	.	ID=solcap_snp_c1_5388;Note=type: SNP;Name=solcap_snp_c1_5388
ST4.03ch03	SolCAP	SNP	3467361	3467361	.	.	.	ID=solcap_snp_c1_5374;Note=type: SNP;Name=solcap_snp_c1_5374
ST4.03ch03	SolCAP	SNP	3673234	3673234	.	.	.	ID=solcap_snp_c2_16567;Note=type: SNP;Name=solcap_snp_c2_16567
ST4.03ch03	SolCAP	SNP	3779370	3779370	.	.	.	ID=solcap_snp_c1_5365;Note=type: SNP;Name=solcap_snp_c1_5365
ST4.03ch03	SolCAP	SNP	3921764	3921764	.	.	.	ID=solcap_snp_c2_57210;Note=type: SNP;Name=solcap_snp_c2_57210
ST4.03ch03	SolCAP	SNP	4234685	4234685	.	.	.	ID=solcap_snp_c1_13059;Note=type: SNP;Name=solcap_snp_c1_13059
ST4.03ch03	SolCAP	SNP	4378373	4378373	.	.	.	ID=solcap_snp_c2_44361;Note=type: SNP;Name=solcap_snp_c2_44361
ST4.03ch03	SolCAP	SNP	4382671	4382671	.	.	.	ID=solcap_snp_c1_13052;Note=type: SNP;Name=solcap_snp_c1_13052
ST4.03ch03	SolCAP	SNP	4432953	4432953	.	.	.	ID=solcap_snp_c1_12180;Note=type: SNP;Name=solcap_snp_c1_12180
ST4.03ch03	SolCAP	SNP	4446760	4446760	.	.	.	ID=solcap_snp_c1_12182;Note=type: SNP;Name=solcap_snp_c1_12182
ST4.03ch03	SolCAP	SNP	4670814	4670814	.	.	.	ID=solcap_snp_c2_52467;Note=type: SNP;Name=solcap_snp_c2_52467
ST4.03ch03	SolCAP	SNP	4732420	4732420	.	.	.	ID=solcap_snp_c1_15333;Note=type: SNP;Name=solcap_snp_c1_15333
ST4.03ch03	SolCAP	SNP	5152061	5152061	.	.	.	ID=solcap_snp_c2_29465;Note=type: SNP;Name=solcap_snp_c2_29465
ST4.03ch03	SolCAP	SNP	5410145	5410145	.	.	.	ID=solcap_snp_c1_8972;Note=type: SNP;Name=solcap_snp_c1_8972
ST4.03ch03	SolCAP	SNP	5430309	5430309	.	.	.	ID=solcap_snp_c1_8970;Note=type: SNP;Name=solcap_snp_c1_8970
ST4.03ch03	SolCAP	SNP	5430320	5430320	.	.	.	ID=solcap_snp_c1_8969;Note=type: SNP;Name=solcap_snp_c1_8969
ST4.03ch03	SolCAP	SNP	5430430	5430430	.	.	.	ID=solcap_snp_c1_8968;Note=type: SNP;Name=solcap_snp_c1_8968
ST4.03ch03	SolCAP	SNP	5448582	5448582	.	.	.	ID=solcap_snp_c2_29451;Note=type: SNP;Name=solcap_snp_c2_29451
ST4.03ch03	SolCAP	SNP	5448586	5448586	.	.	.	ID=solcap_snp_c2_29450;Note=type: SNP;Name=solcap_snp_c2_29450
ST4.03ch03	SolCAP	SNP	5544185	5544185	.	.	.	ID=solcap_snp_c2_57638;Note=type: SNP;Name=solcap_snp_c2_57638
ST4.03ch03	SolCAP	SNP	5574752	5574752	.	.	.	ID=solcap_snp_c2_29446;Note=type: SNP;Name=solcap_snp_c2_29446
ST4.03ch03	SolCAP	SNP	5580430	5580430	.	.	.	ID=solcap_snp_c2_29441;Note=type: SNP;Name=solcap_snp_c2_29441
ST4.03ch03	SolCAP	SNP	5580782	5580782	.	.	.	ID=solcap_snp_c2_29438;Note=type: SNP;Name=solcap_snp_c2_29438
ST4.03ch03	SolCAP	SNP	5657114	5657114	.	.	.	ID=solcap_snp_c1_8974;Note=type: SNP;Name=solcap_snp_c1_8974
ST4.03ch03	SolCAP	SNP	5741725	5741725	.	.	.	ID=solcap_snp_c2_50634;Note=type: SNP;Name=solcap_snp_c2_50634
ST4.03ch03	SolCAP	SNP	5764659	5764659	.	.	.	ID=solcap_snp_c2_50637;Note=type: SNP;Name=solcap_snp_c2_50637
ST4.03ch03	SolCAP	SNP	6354080	6354080	.	.	.	ID=solcap_snp_c2_53606;Note=type: SNP;Name=solcap_snp_c2_53606
ST4.03ch03	SolCAP	SNP	7104975	7104975	.	.	.	ID=solcap_snp_c2_5269;Note=type: SNP;Name=solcap_snp_c2_5269
ST4.03ch03	SolCAP	SNP	7105399	7105399	.	.	.	ID=solcap_snp_c2_5267;Note=type: SNP;Name=solcap_snp_c2_5267
ST4.03ch03	SolCAP	SNP	7105688	7105688	.	.	.	ID=solcap_snp_c2_5263;Note=type: SNP;Name=solcap_snp_c2_5263
ST4.03ch03	SolCAP	SNP	7217277	7217277	.	.	.	ID=solcap_snp_c2_5256;Note=type: SNP;Name=solcap_snp_c2_5256
ST4.03ch03	SolCAP	SNP	7288799	7288799	.	.	.	ID=solcap_snp_c2_5239;Note=type: SNP;Name=solcap_snp_c2_5239
ST4.03ch03	SolCAP	SNP	7288867	7288867	.	.	.	ID=solcap_snp_c2_5238;Note=type: SNP;Name=solcap_snp_c2_5238
ST4.03ch03	SolCAP	SNP	7289078	7289078	.	.	.	ID=solcap_snp_c2_5237;Note=type: SNP;Name=solcap_snp_c2_5237
ST4.03ch03	SolCAP	SNP	7289267	7289267	.	.	.	ID=solcap_snp_c2_5236;Note=type: SNP;Name=solcap_snp_c2_5236
ST4.03ch03	SolCAP	SNP	7289647	7289647	.	.	.	ID=solcap_snp_c2_5235;Note=type: SNP;Name=solcap_snp_c2_5235
ST4.03ch03	SolCAP	SNP	7289711	7289711	.	.	.	ID=solcap_snp_c2_5234;Note=type: SNP;Name=solcap_snp_c2_5234
ST4.03ch03	SolCAP	SNP	7289738	7289738	.	.	.	ID=solcap_snp_c2_5233;Note=type: SNP;Name=solcap_snp_c2_5233
ST4.03ch03	SolCAP	SNP	7289851	7289851	.	.	.	ID=solcap_snp_c2_5232;Note=type: SNP;Name=solcap_snp_c2_5232
ST4.03ch03	SolCAP	SNP	7337024	7337024	.	.	.	ID=solcap_snp_c2_5227;Note=type: SNP;Name=solcap_snp_c2_5227
ST4.03ch03	SolCAP	SNP	7337144	7337144	.	.	.	ID=solcap_snp_c2_5226;Note=type: SNP;Name=solcap_snp_c2_5226
ST4.03ch03	SolCAP	SNP	7599703	7599703	.	.	.	ID=solcap_snp_c1_1918;Note=type: SNP;Name=solcap_snp_c1_1918
ST4.03ch03	SolCAP	SNP	7824125	7824125	.	.	.	ID=solcap_snp_c1_1914;Note=type: SNP;Name=solcap_snp_c1_1914
ST4.03ch03	SolCAP	SNP	8177658	8177658	.	.	.	ID=solcap_snp_c1_1909;Note=type: SNP;Name=solcap_snp_c1_1909
ST4.03ch03	SolCAP	SNP	8219311	8219311	.	.	.	ID=solcap_snp_c1_1908;Note=type: SNP;Name=solcap_snp_c1_1908
ST4.03ch03	SolCAP	SNP	8263418	8263418	.	.	.	ID=solcap_snp_c2_5289;Note=type: SNP;Name=solcap_snp_c2_5289
ST4.03ch03	SolCAP	SNP	8390507	8390507	.	.	.	ID=solcap_snp_c2_54674;Note=type: SNP;Name=solcap_snp_c2_54674
ST4.03ch03	SolCAP	SNP	8564101	8564101	.	.	.	ID=solcap_snp_c2_5287;Note=type: SNP;Name=solcap_snp_c2_5287
ST4.03ch03	SolCAP	SNP	8564142	8564142	.	.	.	ID=solcap_snp_c2_5286;Note=type: SNP;Name=solcap_snp_c2_5286
ST4.03ch03	SolCAP	SNP	9163294	9163294	.	.	.	ID=solcap_snp_c2_38515;Note=type: SNP;Name=solcap_snp_c2_38515
ST4.03ch03	SolCAP	SNP	9255377	9255377	.	.	.	ID=solcap_snp_c2_56264;Note=type: SNP;Name=solcap_snp_c2_56264
ST4.03ch03	SolCAP	SNP	9358570	9358570	.	.	.	ID=solcap_snp_c2_54530;Note=type: SNP;Name=solcap_snp_c2_54530
ST4.03ch03	SolCAP	SNP	9603835	9603835	.	.	.	ID=solcap_snp_c1_15204;Note=type: SNP;Name=solcap_snp_c1_15204
ST4.03ch03	SolCAP	SNP	9777979	9777979	.	.	.	ID=solcap_snp_c2_58394;Note=type: SNP;Name=solcap_snp_c2_58394
ST4.03ch03	SolCAP	SNP	9971288	9971288	.	.	.	ID=solcap_snp_c2_5732;Note=type: SNP;Name=solcap_snp_c2_5732
ST4.03ch03	SolCAP	SNP	10245644	10245644	.	.	.	ID=solcap_snp_c1_2039;Note=type: SNP;Name=solcap_snp_c1_2039
ST4.03ch03	SolCAP	SNP	10245695	10245695	.	.	.	ID=solcap_snp_c1_2038;Note=type: SNP;Name=solcap_snp_c1_2038
ST4.03ch03	SolCAP	SNP	10383457	10383457	.	.	.	ID=solcap_snp_c2_5742;Note=type: SNP;Name=solcap_snp_c2_5742
ST4.03ch03	SolCAP	SNP	10654105	10654105	.	.	.	ID=solcap_snp_c1_2051;Note=type: SNP;Name=solcap_snp_c1_2051
ST4.03ch03	SolCAP	SNP	11287783	11287783	.	.	.	ID=solcap_snp_c2_5736;Note=type: SNP;Name=solcap_snp_c2_5736
ST4.03ch03	SolCAP	SNP	11792597	11792597	.	.	.	ID=solcap_snp_c1_7144;Note=type: SNP;Name=solcap_snp_c1_7144
ST4.03ch03	SolCAP	SNP	12886399	12886399	.	.	.	ID=solcap_snp_c1_11979;Note=type: SNP;Name=solcap_snp_c1_11979
ST4.03ch03	SolCAP	SNP	13104179	13104179	.	.	.	ID=solcap_snp_c1_11985;Note=type: SNP;Name=solcap_snp_c1_11985
ST4.03ch03	SolCAP	SNP	13273884	13273884	.	.	.	ID=solcap_snp_c1_10556;Note=type: SNP;Name=solcap_snp_c1_10556
ST4.03ch03	SolCAP	SNP	13393873	13393873	.	.	.	ID=solcap_snp_c1_10555;Note=type: SNP;Name=solcap_snp_c1_10555
ST4.03ch03	SolCAP	SNP	13505832	13505832	.	.	.	ID=solcap_snp_c2_35563;Note=type: SNP;Name=solcap_snp_c2_35563
ST4.03ch03	SolCAP	SNP	13506897	13506897	.	.	.	ID=solcap_snp_c2_35556;Note=type: SNP;Name=solcap_snp_c2_35556
ST4.03ch03	SolCAP	SNP	13584242	13584242	.	.	.	ID=solcap_snp_c2_35552;Note=type: SNP;Name=solcap_snp_c2_35552
ST4.03ch03	SolCAP	SNP	13585654	13585654	.	.	.	ID=solcap_snp_c2_35551;Note=type: SNP;Name=solcap_snp_c2_35551
ST4.03ch03	SolCAP	SNP	13687177	13687177	.	.	.	ID=solcap_snp_c2_35580;Note=type: SNP;Name=solcap_snp_c2_35580
ST4.03ch03	SolCAP	SNP	13716066	13716066	.	.	.	ID=solcap_snp_c2_35572;Note=type: SNP;Name=solcap_snp_c2_35572
ST4.03ch03	SolCAP	SNP	13830637	13830637	.	.	.	ID=solcap_snp_c1_16052;Note=type: SNP;Name=solcap_snp_c1_16052
ST4.03ch03	SolCAP	SNP	13872519	13872519	.	.	.	ID=solcap_snp_c1_11196;Note=type: SNP;Name=solcap_snp_c1_11196
ST4.03ch03	SolCAP	SNP	13929679	13929679	.	.	.	ID=solcap_snp_c1_11202;Note=type: SNP;Name=solcap_snp_c1_11202
ST4.03ch03	SolCAP	SNP	13982016	13982016	.	.	.	ID=solcap_snp_c2_37411;Note=type: SNP;Name=solcap_snp_c2_37411
ST4.03ch03	SolCAP	SNP	13982109	13982109	.	.	.	ID=solcap_snp_c2_37412;Note=type: SNP;Name=solcap_snp_c2_37412
ST4.03ch03	SolCAP	SNP	13982156	13982156	.	.	.	ID=solcap_snp_c2_37413;Note=type: SNP;Name=solcap_snp_c2_37413
ST4.03ch03	SolCAP	SNP	14203339	14203339	.	.	.	ID=solcap_snp_c2_37431;Note=type: SNP;Name=solcap_snp_c2_37431
ST4.03ch03	SolCAP	SNP	14287867	14287867	.	.	.	ID=solcap_snp_c1_11178;Note=type: SNP;Name=solcap_snp_c1_11178
ST4.03ch03	SolCAP	SNP	14311177	14311177	.	.	.	ID=solcap_snp_c1_11189;Note=type: SNP;Name=solcap_snp_c1_11189
ST4.03ch03	SolCAP	SNP	14646478	14646478	.	.	.	ID=solcap_snp_c1_15829;Note=type: SNP;Name=solcap_snp_c1_15829
ST4.03ch03	SolCAP	SNP	14724994	14724994	.	.	.	ID=solcap_snp_c2_21822;Note=type: SNP;Name=solcap_snp_c2_21822
ST4.03ch03	SolCAP	SNP	14979685	14979685	.	.	.	ID=solcap_snp_c1_11840;Note=type: SNP;Name=solcap_snp_c1_11840
ST4.03ch03	SolCAP	SNP	15243506	15243506	.	.	.	ID=solcap_snp_c1_3346;Note=type: SNP;Name=solcap_snp_c1_3346
ST4.03ch03	SolCAP	SNP	15355001	15355001	.	.	.	ID=solcap_snp_c2_10087;Note=type: SNP;Name=solcap_snp_c2_10087
ST4.03ch03	SolCAP	SNP	15654535	15654535	.	.	.	ID=solcap_snp_c2_10088;Note=type: SNP;Name=solcap_snp_c2_10088
ST4.03ch03	SolCAP	SNP	15755427	15755427	.	.	.	ID=solcap_snp_c1_3343;Note=type: SNP;Name=solcap_snp_c1_3343
ST4.03ch03	SolCAP	SNP	16008414	16008414	.	.	.	ID=solcap_snp_c1_3347;Note=type: SNP;Name=solcap_snp_c1_3347
ST4.03ch03	SolCAP	SNP	16833849	16833849	.	.	.	ID=solcap_snp_c1_10725;Note=type: SNP;Name=solcap_snp_c1_10725
ST4.03ch03	SolCAP	SNP	16887518	16887518	.	.	.	ID=solcap_snp_c1_10737;Note=type: SNP;Name=solcap_snp_c1_10737
ST4.03ch03	SolCAP	SNP	16913527	16913527	.	.	.	ID=solcap_snp_c1_10738;Note=type: SNP;Name=solcap_snp_c1_10738
ST4.03ch03	SolCAP	SNP	16988929	16988929	.	.	.	ID=solcap_snp_c2_36017;Note=type: SNP;Name=solcap_snp_c2_36017
ST4.03ch03	SolCAP	SNP	16989140	16989140	.	.	.	ID=solcap_snp_c1_10743;Note=type: SNP;Name=solcap_snp_c1_10743
ST4.03ch03	SolCAP	SNP	17013558	17013558	.	.	.	ID=solcap_snp_c2_36018;Note=type: SNP;Name=solcap_snp_c2_36018
ST4.03ch03	SolCAP	SNP	17198119	17198119	.	.	.	ID=solcap_snp_c2_56077;Note=type: SNP;Name=solcap_snp_c2_56077
ST4.03ch03	SolCAP	SNP	17239217	17239217	.	.	.	ID=solcap_snp_c1_16267;Note=type: SNP;Name=solcap_snp_c1_16267
ST4.03ch03	SolCAP	SNP	17336653	17336653	.	.	.	ID=solcap_snp_c2_664;Note=type: SNP;Name=solcap_snp_c2_664
ST4.03ch03	SolCAP	SNP	17668007	17668007	.	.	.	ID=solcap_snp_c2_662;Note=type: SNP;Name=solcap_snp_c2_662
ST4.03ch03	SolCAP	SNP	17668275	17668275	.	.	.	ID=solcap_snp_c2_661;Note=type: SNP;Name=solcap_snp_c2_661
ST4.03ch03	SolCAP	SNP	17668335	17668335	.	.	.	ID=solcap_snp_c2_660;Note=type: SNP;Name=solcap_snp_c2_660
ST4.03ch03	SolCAP	SNP	17668488	17668488	.	.	.	ID=solcap_snp_c2_659;Note=type: SNP;Name=solcap_snp_c2_659
ST4.03ch03	SolCAP	SNP	17668662	17668662	.	.	.	ID=solcap_snp_c2_658;Note=type: SNP;Name=solcap_snp_c2_658
ST4.03ch03	SolCAP	SNP	17668710	17668710	.	.	.	ID=solcap_snp_c2_657;Note=type: SNP;Name=solcap_snp_c2_657
ST4.03ch03	SolCAP	SNP	18052893	18052893	.	.	.	ID=solcap_snp_c2_649;Note=type: SNP;Name=solcap_snp_c2_649
ST4.03ch03	SolCAP	SNP	18052994	18052994	.	.	.	ID=solcap_snp_c2_648;Note=type: SNP;Name=solcap_snp_c2_648
ST4.03ch03	SolCAP	SNP	18855669	18855669	.	.	.	ID=solcap_snp_c2_646;Note=type: SNP;Name=solcap_snp_c2_646
ST4.03ch03	SolCAP	SNP	18972218	18972218	.	.	.	ID=solcap_snp_c2_644;Note=type: SNP;Name=solcap_snp_c2_644
ST4.03ch03	SolCAP	SNP	19105081	19105081	.	.	.	ID=solcap_snp_c1_171;Note=type: SNP;Name=solcap_snp_c1_171
ST4.03ch03	SolCAP	SNP	19813675	19813675	.	.	.	ID=solcap_snp_c1_167;Note=type: SNP;Name=solcap_snp_c1_167
ST4.03ch03	SolCAP	SNP	19893461	19893461	.	.	.	ID=solcap_snp_c2_634;Note=type: SNP;Name=solcap_snp_c2_634
ST4.03ch03	SolCAP	SNP	20183296	20183296	.	.	.	ID=solcap_snp_c1_156;Note=type: SNP;Name=solcap_snp_c1_156
ST4.03ch03	SolCAP	SNP	20614716	20614716	.	.	.	ID=solcap_snp_c1_200;Note=type: SNP;Name=solcap_snp_c1_200
ST4.03ch03	SolCAP	SNP	20633625	20633625	.	.	.	ID=solcap_snp_c1_197;Note=type: SNP;Name=solcap_snp_c1_197
ST4.03ch03	SolCAP	SNP	21336716	21336716	.	.	.	ID=solcap_snp_c1_450;Note=type: SNP;Name=solcap_snp_c1_450
ST4.03ch03	SolCAP	SNP	22177581	22177581	.	.	.	ID=solcap_snp_c1_456;Note=type: SNP;Name=solcap_snp_c1_456
ST4.03ch03	SolCAP	SNP	22354220	22354220	.	.	.	ID=solcap_snp_c2_1924;Note=type: SNP;Name=solcap_snp_c2_1924
ST4.03ch03	SolCAP	SNP	22430579	22430579	.	.	.	ID=solcap_snp_c1_459;Note=type: SNP;Name=solcap_snp_c1_459
ST4.03ch03	SolCAP	SNP	22658606	22658606	.	.	.	ID=solcap_snp_c2_11253;Note=type: SNP;Name=solcap_snp_c2_11253
ST4.03ch03	SolCAP	SNP	22782440	22782440	.	.	.	ID=solcap_snp_c1_3647;Note=type: SNP;Name=solcap_snp_c1_3647
ST4.03ch03	SolCAP	SNP	22942918	22942918	.	.	.	ID=solcap_snp_c2_11272;Note=type: SNP;Name=solcap_snp_c2_11272
ST4.03ch03	SolCAP	SNP	22942945	22942945	.	.	.	ID=solcap_snp_c2_11271;Note=type: SNP;Name=solcap_snp_c2_11271
ST4.03ch03	SolCAP	SNP	22942960	22942960	.	.	.	ID=solcap_snp_c2_11270;Note=type: SNP;Name=solcap_snp_c2_11270
ST4.03ch03	SolCAP	SNP	22982620	22982620	.	.	.	ID=solcap_snp_c1_3663;Note=type: SNP;Name=solcap_snp_c1_3663
ST4.03ch03	SolCAP	SNP	22982837	22982837	.	.	.	ID=solcap_snp_c1_3662;Note=type: SNP;Name=solcap_snp_c1_3662
ST4.03ch03	SolCAP	SNP	23155488	23155488	.	.	.	ID=solcap_snp_c2_11269;Note=type: SNP;Name=solcap_snp_c2_11269
ST4.03ch03	SolCAP	SNP	24562056	24562056	.	.	.	ID=solcap_snp_c2_11268;Note=type: SNP;Name=solcap_snp_c2_11268
ST4.03ch03	SolCAP	SNP	24729923	24729923	.	.	.	ID=solcap_snp_c2_11260;Note=type: SNP;Name=solcap_snp_c2_11260
ST4.03ch03	SolCAP	SNP	25440332	25440332	.	.	.	ID=solcap_snp_c1_15198;Note=type: SNP;Name=solcap_snp_c1_15198
ST4.03ch03	SolCAP	SNP	25612124	25612124	.	.	.	ID=solcap_snp_c1_8681;Note=type: SNP;Name=solcap_snp_c1_8681
ST4.03ch03	SolCAP	SNP	25740974	25740974	.	.	.	ID=solcap_snp_c2_14425;Note=type: SNP;Name=solcap_snp_c2_14425
ST4.03ch03	SolCAP	SNP	25742118	25742118	.	.	.	ID=solcap_snp_c2_14424;Note=type: SNP;Name=solcap_snp_c2_14424
ST4.03ch03	SolCAP	SNP	25742346	25742346	.	.	.	ID=solcap_snp_c2_14420;Note=type: SNP;Name=solcap_snp_c2_14420
ST4.03ch03	SolCAP	SNP	25742632	25742632	.	.	.	ID=solcap_snp_c2_14419;Note=type: SNP;Name=solcap_snp_c2_14419
ST4.03ch03	SolCAP	SNP	25746032	25746032	.	.	.	ID=solcap_snp_c1_4680;Note=type: SNP;Name=solcap_snp_c1_4680
ST4.03ch03	SolCAP	SNP	25746102	25746102	.	.	.	ID=solcap_snp_c1_4679;Note=type: SNP;Name=solcap_snp_c1_4679
ST4.03ch03	SolCAP	SNP	27868119	27868119	.	.	.	ID=solcap_snp_c1_476;Note=type: SNP;Name=solcap_snp_c1_476
ST4.03ch03	SolCAP	SNP	28082959	28082959	.	.	.	ID=solcap_snp_c1_465;Note=type: SNP;Name=solcap_snp_c1_465
ST4.03ch03	SolCAP	SNP	31011140	31011140	.	.	.	ID=solcap_snp_c1_4781;Note=type: SNP;Name=solcap_snp_c1_4781
ST4.03ch03	SolCAP	SNP	31011263	31011263	.	.	.	ID=solcap_snp_c1_4780;Note=type: SNP;Name=solcap_snp_c1_4780
ST4.03ch03	SolCAP	SNP	31023949	31023949	.	.	.	ID=solcap_snp_c1_4779;Note=type: SNP;Name=solcap_snp_c1_4779
ST4.03ch03	SolCAP	SNP	31023966	31023966	.	.	.	ID=solcap_snp_c1_4778;Note=type: SNP;Name=solcap_snp_c1_4778
ST4.03ch03	SolCAP	SNP	31056089	31056089	.	.	.	ID=solcap_snp_c1_4777;Note=type: SNP;Name=solcap_snp_c1_4777
ST4.03ch03	SolCAP	SNP	31056337	31056337	.	.	.	ID=solcap_snp_c1_4776;Note=type: SNP;Name=solcap_snp_c1_4776
ST4.03ch03	SolCAP	SNP	31056417	31056417	.	.	.	ID=solcap_snp_c1_4775;Note=type: SNP;Name=solcap_snp_c1_4775
ST4.03ch03	SolCAP	SNP	31363467	31363467	.	.	.	ID=solcap_snp_c1_4774;Note=type: SNP;Name=solcap_snp_c1_4774
ST4.03ch03	SolCAP	SNP	31745504	31745504	.	.	.	ID=solcap_snp_c2_41163;Note=type: SNP;Name=solcap_snp_c2_41163
ST4.03ch03	SolCAP	SNP	31760438	31760438	.	.	.	ID=solcap_snp_c2_41164;Note=type: SNP;Name=solcap_snp_c2_41164
ST4.03ch03	SolCAP	SNP	31879411	31879411	.	.	.	ID=solcap_snp_c2_41178;Note=type: SNP;Name=solcap_snp_c2_41178
ST4.03ch03	SolCAP	SNP	32080786	32080786	.	.	.	ID=solcap_snp_c1_13652;Note=type: SNP;Name=solcap_snp_c1_13652
ST4.03ch03	SolCAP	SNP	32161262	32161262	.	.	.	ID=solcap_snp_c1_13651;Note=type: SNP;Name=solcap_snp_c1_13651
ST4.03ch03	SolCAP	SNP	32626268	32626268	.	.	.	ID=solcap_snp_c2_56455;Note=type: SNP;Name=solcap_snp_c2_56455
ST4.03ch03	SolCAP	SNP	32654648	32654648	.	.	.	ID=solcap_snp_c2_41069;Note=type: SNP;Name=solcap_snp_c2_41069
ST4.03ch03	SolCAP	SNP	32828579	32828579	.	.	.	ID=solcap_snp_c2_41056;Note=type: SNP;Name=solcap_snp_c2_41056
ST4.03ch03	SolCAP	SNP	32856641	32856641	.	.	.	ID=solcap_snp_c2_41055;Note=type: SNP;Name=solcap_snp_c2_41055
ST4.03ch03	SolCAP	SNP	32950090	32950090	.	.	.	ID=solcap_snp_c2_41072;Note=type: SNP;Name=solcap_snp_c2_41072
ST4.03ch03	SolCAP	SNP	32950171	32950171	.	.	.	ID=solcap_snp_c2_41071;Note=type: SNP;Name=solcap_snp_c2_41071
ST4.03ch03	SolCAP	SNP	33046437	33046437	.	.	.	ID=solcap_snp_c2_28984;Note=type: SNP;Name=solcap_snp_c2_28984
ST4.03ch03	SolCAP	SNP	33125632	33125632	.	.	.	ID=solcap_snp_c2_49745;Note=type: SNP;Name=solcap_snp_c2_49745
ST4.03ch03	SolCAP	SNP	33393461	33393461	.	.	.	ID=solcap_snp_c2_51096;Note=type: SNP;Name=solcap_snp_c2_51096
ST4.03ch03	SolCAP	SNP	33464174	33464174	.	.	.	ID=solcap_snp_c1_14973;Note=type: SNP;Name=solcap_snp_c1_14973
ST4.03ch03	SolCAP	SNP	33475318	33475318	.	.	.	ID=solcap_snp_c1_14975;Note=type: SNP;Name=solcap_snp_c1_14975
ST4.03ch03	SolCAP	SNP	33495019	33495019	.	.	.	ID=solcap_snp_c2_56635;Note=type: SNP;Name=solcap_snp_c2_56635
ST4.03ch03	SolCAP	SNP	33495209	33495209	.	.	.	ID=solcap_snp_c1_16382;Note=type: SNP;Name=solcap_snp_c1_16382
ST4.03ch03	SolCAP	SNP	33496751	33496751	.	.	.	ID=solcap_snp_c1_16381;Note=type: SNP;Name=solcap_snp_c1_16381
ST4.03ch03	SolCAP	SNP	33836905	33836905	.	.	.	ID=solcap_snp_c1_13782;Note=type: SNP;Name=solcap_snp_c1_13782
ST4.03ch03	SolCAP	SNP	34073937	34073937	.	.	.	ID=solcap_snp_c2_56611;Note=type: SNP;Name=solcap_snp_c2_56611
ST4.03ch03	SolCAP	SNP	34350488	34350488	.	.	.	ID=solcap_snp_c2_43270;Note=type: SNP;Name=solcap_snp_c2_43270
ST4.03ch03	SolCAP	SNP	34373409	34373409	.	.	.	ID=solcap_snp_c2_43267;Note=type: SNP;Name=solcap_snp_c2_43267
ST4.03ch03	SolCAP	SNP	34432175	34432175	.	.	.	ID=solcap_snp_c2_43261;Note=type: SNP;Name=solcap_snp_c2_43261
ST4.03ch03	SolCAP	SNP	34433739	34433739	.	.	.	ID=solcap_snp_c2_43258;Note=type: SNP;Name=solcap_snp_c2_43258
ST4.03ch03	SolCAP	SNP	34492320	34492320	.	.	.	ID=solcap_snp_c1_12745;Note=type: SNP;Name=solcap_snp_c1_12745
ST4.03ch03	SolCAP	SNP	34493007	34493007	.	.	.	ID=solcap_snp_c2_43255;Note=type: SNP;Name=solcap_snp_c2_43255
ST4.03ch03	SolCAP	SNP	34493591	34493591	.	.	.	ID=solcap_snp_c2_43254;Note=type: SNP;Name=solcap_snp_c2_43254
ST4.03ch03	SolCAP	SNP	34493699	34493699	.	.	.	ID=solcap_snp_c2_43252;Note=type: SNP;Name=solcap_snp_c2_43252
ST4.03ch03	SolCAP	SNP	34637736	34637736	.	.	.	ID=solcap_snp_c1_12751;Note=type: SNP;Name=solcap_snp_c1_12751
ST4.03ch03	SolCAP	SNP	34638581	34638581	.	.	.	ID=solcap_snp_c1_12749;Note=type: SNP;Name=solcap_snp_c1_12749
ST4.03ch03	SolCAP	SNP	34700457	34700457	.	.	.	ID=solcap_snp_c2_56834;Note=type: SNP;Name=solcap_snp_c2_56834
ST4.03ch03	SolCAP	SNP	35218601	35218601	.	.	.	ID=solcap_snp_c2_54671;Note=type: SNP;Name=solcap_snp_c2_54671
ST4.03ch03	SolCAP	SNP	35457992	35457992	.	.	.	ID=solcap_snp_c2_43155;Note=type: SNP;Name=solcap_snp_c2_43155
ST4.03ch03	SolCAP	SNP	35567208	35567208	.	.	.	ID=solcap_snp_c2_43171;Note=type: SNP;Name=solcap_snp_c2_43171
ST4.03ch03	SolCAP	SNP	35716078	35716078	.	.	.	ID=solcap_snp_c2_35341;Note=type: SNP;Name=solcap_snp_c2_35341
ST4.03ch03	SolCAP	SNP	35939787	35939787	.	.	.	ID=solcap_snp_c2_35332;Note=type: SNP;Name=solcap_snp_c2_35332
ST4.03ch03	SolCAP	SNP	35940612	35940612	.	.	.	ID=solcap_snp_c2_35329;Note=type: SNP;Name=solcap_snp_c2_35329
ST4.03ch03	SolCAP	SNP	35991675	35991675	.	.	.	ID=solcap_snp_c2_35358;Note=type: SNP;Name=solcap_snp_c2_35358
ST4.03ch03	SolCAP	SNP	36000522	36000522	.	.	.	ID=solcap_snp_c2_35355;Note=type: SNP;Name=solcap_snp_c2_35355
ST4.03ch03	SolCAP	SNP	36000658	36000658	.	.	.	ID=solcap_snp_c2_35354;Note=type: SNP;Name=solcap_snp_c2_35354
ST4.03ch03	SolCAP	SNP	36000878	36000878	.	.	.	ID=solcap_snp_c2_35353;Note=type: SNP;Name=solcap_snp_c2_35353
ST4.03ch03	SolCAP	SNP	36000900	36000900	.	.	.	ID=solcap_snp_c2_35352;Note=type: SNP;Name=solcap_snp_c2_35352
ST4.03ch03	SolCAP	SNP	36000905	36000905	.	.	.	ID=solcap_snp_c2_35351;Note=type: SNP;Name=solcap_snp_c2_35351
ST4.03ch03	SolCAP	SNP	36001002	36001002	.	.	.	ID=solcap_snp_c2_35350;Note=type: SNP;Name=solcap_snp_c2_35350
ST4.03ch03	SolCAP	SNP	36001146	36001146	.	.	.	ID=solcap_snp_c2_35348;Note=type: SNP;Name=solcap_snp_c2_35348
ST4.03ch03	SolCAP	SNP	36151152	36151152	.	.	.	ID=solcap_snp_c1_15925;Note=type: SNP;Name=solcap_snp_c1_15925
ST4.03ch03	SolCAP	SNP	36151220	36151220	.	.	.	ID=solcap_snp_c1_15926;Note=type: SNP;Name=solcap_snp_c1_15926
ST4.03ch03	SolCAP	SNP	36152649	36152649	.	.	.	ID=solcap_snp_c2_54687;Note=type: SNP;Name=solcap_snp_c2_54687
ST4.03ch03	SolCAP	SNP	36177234	36177234	.	.	.	ID=solcap_snp_c2_54694;Note=type: SNP;Name=solcap_snp_c2_54694
ST4.03ch03	SolCAP	SNP	36334363	36334363	.	.	.	ID=solcap_snp_c2_30741;Note=type: SNP;Name=solcap_snp_c2_30741
ST4.03ch03	SolCAP	SNP	36484535	36484535	.	.	.	ID=solcap_snp_c2_30730;Note=type: SNP;Name=solcap_snp_c2_30730
ST4.03ch03	SolCAP	SNP	36528674	36528674	.	.	.	ID=solcap_snp_c1_9292;Note=type: SNP;Name=solcap_snp_c1_9292
ST4.03ch03	SolCAP	SNP	36598423	36598423	.	.	.	ID=solcap_snp_c1_9275;Note=type: SNP;Name=solcap_snp_c1_9275
ST4.03ch03	SolCAP	SNP	36658149	36658149	.	.	.	ID=solcap_snp_c1_9268;Note=type: SNP;Name=solcap_snp_c1_9268
ST4.03ch03	SolCAP	SNP	36840643	36840643	.	.	.	ID=solcap_snp_c1_4814;Note=type: SNP;Name=solcap_snp_c1_4814
ST4.03ch03	SolCAP	SNP	36920317	36920317	.	.	.	ID=solcap_snp_c2_55729;Note=type: SNP;Name=solcap_snp_c2_55729
ST4.03ch03	SolCAP	SNP	37121012	37121012	.	.	.	ID=solcap_snp_c2_49970;Note=type: SNP;Name=solcap_snp_c2_49970
ST4.03ch03	SolCAP	SNP	37167370	37167370	.	.	.	ID=solcap_snp_c2_49976;Note=type: SNP;Name=solcap_snp_c2_49976
ST4.03ch03	SolCAP	SNP	37485839	37485839	.	.	.	ID=solcap_snp_c1_15343;Note=type: SNP;Name=solcap_snp_c1_15343
ST4.03ch03	SolCAP	SNP	37489785	37489785	.	.	.	ID=solcap_snp_c2_52496;Note=type: SNP;Name=solcap_snp_c2_52496
ST4.03ch03	SolCAP	SNP	37489792	37489792	.	.	.	ID=solcap_snp_c2_52495;Note=type: SNP;Name=solcap_snp_c2_52495
ST4.03ch03	SolCAP	SNP	37493452	37493452	.	.	.	ID=solcap_snp_c1_15342;Note=type: SNP;Name=solcap_snp_c1_15342
ST4.03ch03	SolCAP	SNP	37495967	37495967	.	.	.	ID=solcap_snp_c2_52494;Note=type: SNP;Name=solcap_snp_c2_52494
ST4.03ch03	SolCAP	SNP	37936981	37936981	.	.	.	ID=solcap_snp_c1_7133;Note=type: SNP;Name=solcap_snp_c1_7133
ST4.03ch03	SolCAP	SNP	37958054	37958054	.	.	.	ID=solcap_snp_c1_7139;Note=type: SNP;Name=solcap_snp_c1_7139
ST4.03ch03	SolCAP	SNP	38141607	38141607	.	.	.	ID=solcap_snp_c2_36466;Note=type: SNP;Name=solcap_snp_c2_36466
ST4.03ch03	SolCAP	SNP	38142166	38142166	.	.	.	ID=solcap_snp_c2_36467;Note=type: SNP;Name=solcap_snp_c2_36467
ST4.03ch03	SolCAP	SNP	38153740	38153740	.	.	.	ID=solcap_snp_c2_36468;Note=type: SNP;Name=solcap_snp_c2_36468
ST4.03ch03	SolCAP	SNP	38175099	38175099	.	.	.	ID=solcap_snp_c2_36469;Note=type: SNP;Name=solcap_snp_c2_36469
ST4.03ch03	SolCAP	SNP	38175139	38175139	.	.	.	ID=solcap_snp_c2_36470;Note=type: SNP;Name=solcap_snp_c2_36470
ST4.03ch03	SolCAP	SNP	38177443	38177443	.	.	.	ID=solcap_snp_c1_10879;Note=type: SNP;Name=solcap_snp_c1_10879
ST4.03ch03	SolCAP	SNP	38183853	38183853	.	.	.	ID=solcap_snp_c1_10881;Note=type: SNP;Name=solcap_snp_c1_10881
ST4.03ch03	SolCAP	SNP	38315031	38315031	.	.	.	ID=solcap_snp_c1_10885;Note=type: SNP;Name=solcap_snp_c1_10885
ST4.03ch03	SolCAP	SNP	38435099	38435099	.	.	.	ID=solcap_snp_c1_11350;Note=type: SNP;Name=solcap_snp_c1_11350
ST4.03ch03	SolCAP	SNP	38564508	38564508	.	.	.	ID=solcap_snp_c2_38041;Note=type: SNP;Name=solcap_snp_c2_38041
ST4.03ch03	SolCAP	SNP	38662974	38662974	.	.	.	ID=solcap_snp_c2_38047;Note=type: SNP;Name=solcap_snp_c2_38047
ST4.03ch03	SolCAP	SNP	38756280	38756280	.	.	.	ID=solcap_snp_c2_38058;Note=type: SNP;Name=solcap_snp_c2_38058
ST4.03ch03	SolCAP	SNP	38784819	38784819	.	.	.	ID=solcap_snp_c2_49065;Note=type: SNP;Name=solcap_snp_c2_49065
ST4.03ch03	SolCAP	SNP	38790300	38790300	.	.	.	ID=solcap_snp_c2_49061;Note=type: SNP;Name=solcap_snp_c2_49061
ST4.03ch03	SolCAP	SNP	39198462	39198462	.	.	.	ID=solcap_snp_c2_48381;Note=type: SNP;Name=solcap_snp_c2_48381
ST4.03ch03	SolCAP	SNP	39198646	39198646	.	.	.	ID=solcap_snp_c2_48378;Note=type: SNP;Name=solcap_snp_c2_48378
ST4.03ch03	SolCAP	SNP	39221780	39221780	.	.	.	ID=solcap_snp_c1_14316;Note=type: SNP;Name=solcap_snp_c1_14316
ST4.03ch03	SolCAP	SNP	39255175	39255175	.	.	.	ID=solcap_snp_c2_48373;Note=type: SNP;Name=solcap_snp_c2_48373
ST4.03ch03	SolCAP	SNP	39255217	39255217	.	.	.	ID=solcap_snp_c2_48372;Note=type: SNP;Name=solcap_snp_c2_48372
ST4.03ch03	SolCAP	SNP	39255236	39255236	.	.	.	ID=solcap_snp_c2_48371;Note=type: SNP;Name=solcap_snp_c2_48371
ST4.03ch03	SolCAP	SNP	39255317	39255317	.	.	.	ID=solcap_snp_c2_48370;Note=type: SNP;Name=solcap_snp_c2_48370
ST4.03ch03	SolCAP	SNP	39257162	39257162	.	.	.	ID=solcap_snp_c2_48369;Note=type: SNP;Name=solcap_snp_c2_48369
ST4.03ch03	SolCAP	SNP	39257271	39257271	.	.	.	ID=solcap_snp_c2_48368;Note=type: SNP;Name=solcap_snp_c2_48368
ST4.03ch03	SolCAP	SNP	39257352	39257352	.	.	.	ID=solcap_snp_c2_48367;Note=type: SNP;Name=solcap_snp_c2_48367
ST4.03ch03	SolCAP	SNP	39257411	39257411	.	.	.	ID=solcap_snp_c2_48366;Note=type: SNP;Name=solcap_snp_c2_48366
ST4.03ch03	SolCAP	SNP	39257459	39257459	.	.	.	ID=solcap_snp_c2_48365;Note=type: SNP;Name=solcap_snp_c2_48365
ST4.03ch03	SolCAP	SNP	39257577	39257577	.	.	.	ID=solcap_snp_c2_48364;Note=type: SNP;Name=solcap_snp_c2_48364
ST4.03ch03	SolCAP	SNP	39257702	39257702	.	.	.	ID=solcap_snp_c2_48363;Note=type: SNP;Name=solcap_snp_c2_48363
ST4.03ch03	SolCAP	SNP	39258166	39258166	.	.	.	ID=solcap_snp_c1_14315;Note=type: SNP;Name=solcap_snp_c1_14315
ST4.03ch03	SolCAP	SNP	39258512	39258512	.	.	.	ID=solcap_snp_c2_48362;Note=type: SNP;Name=solcap_snp_c2_48362
ST4.03ch03	SolCAP	SNP	39258996	39258996	.	.	.	ID=solcap_snp_c2_48361;Note=type: SNP;Name=solcap_snp_c2_48361
ST4.03ch03	SolCAP	SNP	39259017	39259017	.	.	.	ID=solcap_snp_c2_48360;Note=type: SNP;Name=solcap_snp_c2_48360
ST4.03ch03	SolCAP	SNP	39259070	39259070	.	.	.	ID=solcap_snp_c2_48359;Note=type: SNP;Name=solcap_snp_c2_48359
ST4.03ch03	SolCAP	SNP	39312775	39312775	.	.	.	ID=solcap_snp_c2_48389;Note=type: SNP;Name=solcap_snp_c2_48389
ST4.03ch03	SolCAP	SNP	39313859	39313859	.	.	.	ID=solcap_snp_c2_48388;Note=type: SNP;Name=solcap_snp_c2_48388
ST4.03ch03	SolCAP	SNP	39314332	39314332	.	.	.	ID=solcap_snp_c2_48386;Note=type: SNP;Name=solcap_snp_c2_48386
ST4.03ch03	SolCAP	SNP	39314387	39314387	.	.	.	ID=solcap_snp_c2_48385;Note=type: SNP;Name=solcap_snp_c2_48385
ST4.03ch03	SolCAP	SNP	39314505	39314505	.	.	.	ID=solcap_snp_c2_48384;Note=type: SNP;Name=solcap_snp_c2_48384
ST4.03ch03	SolCAP	SNP	39315263	39315263	.	.	.	ID=solcap_snp_c2_48383;Note=type: SNP;Name=solcap_snp_c2_48383
ST4.03ch03	SolCAP	SNP	39423538	39423538	.	.	.	ID=solcap_snp_c2_58227;Note=type: SNP;Name=solcap_snp_c2_58227
ST4.03ch03	SolCAP	SNP	39424007	39424007	.	.	.	ID=solcap_snp_c2_58230;Note=type: SNP;Name=solcap_snp_c2_58230
ST4.03ch03	SolCAP	SNP	39584588	39584588	.	.	.	ID=solcap_snp_c2_57010;Note=type: SNP;Name=solcap_snp_c2_57010
ST4.03ch03	SolCAP	SNP	39609315	39609315	.	.	.	ID=solcap_snp_c2_57009;Note=type: SNP;Name=solcap_snp_c2_57009
ST4.03ch03	SolCAP	SNP	40102342	40102342	.	.	.	ID=solcap_snp_c2_38004;Note=type: SNP;Name=solcap_snp_c2_38004
ST4.03ch03	SolCAP	SNP	40197844	40197844	.	.	.	ID=solcap_snp_c1_16679;Note=type: SNP;Name=solcap_snp_c1_16679
ST4.03ch03	SolCAP	SNP	40248445	40248445	.	.	.	ID=solcap_snp_c2_37982;Note=type: SNP;Name=solcap_snp_c2_37982
ST4.03ch03	SolCAP	SNP	40261626	40261626	.	.	.	ID=solcap_snp_c2_37988;Note=type: SNP;Name=solcap_snp_c2_37988
ST4.03ch03	SolCAP	SNP	40295978	40295978	.	.	.	ID=solcap_snp_c2_37991;Note=type: SNP;Name=solcap_snp_c2_37991
ST4.03ch03	SolCAP	SNP	40339071	40339071	.	.	.	ID=solcap_snp_c1_11339;Note=type: SNP;Name=solcap_snp_c1_11339
ST4.03ch03	SolCAP	SNP	42078290	42078290	.	.	.	ID=solcap_snp_c1_10516;Note=type: SNP;Name=solcap_snp_c1_10516
ST4.03ch03	SolCAP	SNP	42078458	42078458	.	.	.	ID=solcap_snp_c1_10514;Note=type: SNP;Name=solcap_snp_c1_10514
ST4.03ch03	SolCAP	SNP	42189368	42189368	.	.	.	ID=solcap_snp_c1_10510;Note=type: SNP;Name=solcap_snp_c1_10510
ST4.03ch03	SolCAP	SNP	42366082	42366082	.	.	.	ID=solcap_snp_c1_10519;Note=type: SNP;Name=solcap_snp_c1_10519
ST4.03ch03	SolCAP	SNP	41324382	41324382	.	.	.	ID=solcap_snp_c2_42306;Note=type: SNP;Name=solcap_snp_c2_42306
ST4.03ch03	SolCAP	SNP	41507559	41507559	.	.	.	ID=solcap_snp_c2_42308;Note=type: SNP;Name=solcap_snp_c2_42308
ST4.03ch03	SolCAP	SNP	41530089	41530089	.	.	.	ID=solcap_snp_c2_42312;Note=type: SNP;Name=solcap_snp_c2_42312
ST4.03ch03	SolCAP	SNP	41580211	41580211	.	.	.	ID=solcap_snp_c2_42313;Note=type: SNP;Name=solcap_snp_c2_42313
ST4.03ch03	SolCAP	SNP	41651732	41651732	.	.	.	ID=solcap_snp_c1_7882;Note=type: SNP;Name=solcap_snp_c1_7882
ST4.03ch03	SolCAP	SNP	41778945	41778945	.	.	.	ID=solcap_snp_c2_57360;Note=type: SNP;Name=solcap_snp_c2_57360
ST4.03ch03	SolCAP	SNP	41779526	41779526	.	.	.	ID=solcap_snp_c2_57354;Note=type: SNP;Name=solcap_snp_c2_57354
ST4.03ch03	SolCAP	SNP	41779584	41779584	.	.	.	ID=solcap_snp_c2_57353;Note=type: SNP;Name=solcap_snp_c2_57353
ST4.03ch03	SolCAP	SNP	41780626	41780626	.	.	.	ID=solcap_snp_c2_57349;Note=type: SNP;Name=solcap_snp_c2_57349
ST4.03ch03	SolCAP	SNP	41964901	41964901	.	.	.	ID=solcap_snp_c1_6866;Note=type: SNP;Name=solcap_snp_c1_6866
ST4.03ch03	SolCAP	SNP	41992129	41992129	.	.	.	ID=solcap_snp_c1_6869;Note=type: SNP;Name=solcap_snp_c1_6869
ST4.03ch03	SolCAP	SNP	41994529	41994529	.	.	.	ID=solcap_snp_c1_6875;Note=type: SNP;Name=solcap_snp_c1_6875
ST4.03ch03	SolCAP	SNP	42057000	42057000	.	.	.	ID=solcap_snp_c1_6851;Note=type: SNP;Name=solcap_snp_c1_6851
ST4.03ch03	SolCAP	SNP	42154551	42154551	.	.	.	ID=solcap_snp_c1_6853;Note=type: SNP;Name=solcap_snp_c1_6853
ST4.03ch03	SolCAP	SNP	42289087	42289087	.	.	.	ID=solcap_snp_c1_6864;Note=type: SNP;Name=solcap_snp_c1_6864
ST4.03ch03	SolCAP	SNP	42321222	42321222	.	.	.	ID=solcap_snp_c2_52371;Note=type: SNP;Name=solcap_snp_c2_52371
ST4.03ch03	SolCAP	SNP	42485437	42485437	.	.	.	ID=solcap_snp_c2_30200;Note=type: SNP;Name=solcap_snp_c2_30200
ST4.03ch03	SolCAP	SNP	42570907	42570907	.	.	.	ID=solcap_snp_c1_9141;Note=type: SNP;Name=solcap_snp_c1_9141
ST4.03ch03	SolCAP	SNP	42734504	42734504	.	.	.	ID=solcap_snp_c1_9144;Note=type: SNP;Name=solcap_snp_c1_9144
ST4.03ch03	SolCAP	SNP	42943917	42943917	.	.	.	ID=solcap_snp_c1_9153;Note=type: SNP;Name=solcap_snp_c1_9153
ST4.03ch03	SolCAP	SNP	43020613	43020613	.	.	.	ID=solcap_snp_c1_9156;Note=type: SNP;Name=solcap_snp_c1_9156
ST4.03ch03	SolCAP	SNP	43024161	43024161	.	.	.	ID=solcap_snp_c1_9161;Note=type: SNP;Name=solcap_snp_c1_9161
ST4.03ch03	SolCAP	SNP	43224595	43224595	.	.	.	ID=solcap_snp_c2_46592;Note=type: SNP;Name=solcap_snp_c2_46592
ST4.03ch03	SolCAP	SNP	43326283	43326283	.	.	.	ID=solcap_snp_c2_45697;Note=type: SNP;Name=solcap_snp_c2_45697
ST4.03ch03	SolCAP	SNP	43326301	43326301	.	.	.	ID=solcap_snp_c2_45698;Note=type: SNP;Name=solcap_snp_c2_45698
ST4.03ch03	SolCAP	SNP	43326576	43326576	.	.	.	ID=solcap_snp_c2_45699;Note=type: SNP;Name=solcap_snp_c2_45699
ST4.03ch03	SolCAP	SNP	43326700	43326700	.	.	.	ID=solcap_snp_c2_45700;Note=type: SNP;Name=solcap_snp_c2_45700
ST4.03ch03	SolCAP	SNP	43326802	43326802	.	.	.	ID=solcap_snp_c2_45701;Note=type: SNP;Name=solcap_snp_c2_45701
ST4.03ch03	SolCAP	SNP	43326959	43326959	.	.	.	ID=solcap_snp_c2_45702;Note=type: SNP;Name=solcap_snp_c2_45702
ST4.03ch03	SolCAP	SNP	43326982	43326982	.	.	.	ID=solcap_snp_c2_45703;Note=type: SNP;Name=solcap_snp_c2_45703
ST4.03ch03	SolCAP	SNP	43390870	43390870	.	.	.	ID=solcap_snp_c2_46575;Note=type: SNP;Name=solcap_snp_c2_46575
ST4.03ch03	SolCAP	SNP	43465296	43465296	.	.	.	ID=solcap_snp_c1_13847;Note=type: SNP;Name=solcap_snp_c1_13847
ST4.03ch03	SolCAP	SNP	43469293	43469293	.	.	.	ID=solcap_snp_c1_13843;Note=type: SNP;Name=solcap_snp_c1_13843
ST4.03ch03	SolCAP	SNP	43497910	43497910	.	.	.	ID=solcap_snp_c2_46605;Note=type: SNP;Name=solcap_snp_c2_46605
ST4.03ch03	SolCAP	SNP	43497970	43497970	.	.	.	ID=solcap_snp_c2_46604;Note=type: SNP;Name=solcap_snp_c2_46604
ST4.03ch03	SolCAP	SNP	43498325	43498325	.	.	.	ID=solcap_snp_c2_46603;Note=type: SNP;Name=solcap_snp_c2_46603
ST4.03ch03	SolCAP	SNP	43573501	43573501	.	.	.	ID=solcap_snp_c2_13811;Note=type: SNP;Name=solcap_snp_c2_13811
ST4.03ch03	SolCAP	SNP	43602976	43602976	.	.	.	ID=solcap_snp_c1_4444;Note=type: SNP;Name=solcap_snp_c1_4444
ST4.03ch03	SolCAP	SNP	43631297	43631297	.	.	.	ID=solcap_snp_c2_13818;Note=type: SNP;Name=solcap_snp_c2_13818
ST4.03ch03	SolCAP	SNP	43631694	43631694	.	.	.	ID=solcap_snp_c2_13821;Note=type: SNP;Name=solcap_snp_c2_13821
ST4.03ch03	SolCAP	SNP	43632258	43632258	.	.	.	ID=solcap_snp_c2_13825;Note=type: SNP;Name=solcap_snp_c2_13825
ST4.03ch03	SolCAP	SNP	43859960	43859960	.	.	.	ID=solcap_snp_c2_13798;Note=type: SNP;Name=solcap_snp_c2_13798
ST4.03ch03	SolCAP	SNP	43938270	43938270	.	.	.	ID=solcap_snp_c2_45504;Note=type: SNP;Name=solcap_snp_c2_45504
ST4.03ch03	SolCAP	SNP	44171761	44171761	.	.	.	ID=solcap_snp_c2_17588;Note=type: SNP;Name=solcap_snp_c2_17588
ST4.03ch03	SolCAP	SNP	44226314	44226314	.	.	.	ID=solcap_snp_c2_17581;Note=type: SNP;Name=solcap_snp_c2_17581
ST4.03ch03	SolCAP	SNP	44244998	44244998	.	.	.	ID=solcap_snp_c2_17567;Note=type: SNP;Name=solcap_snp_c2_17567
ST4.03ch03	SolCAP	SNP	44314081	44314081	.	.	.	ID=solcap_snp_c2_17552;Note=type: SNP;Name=solcap_snp_c2_17552
ST4.03ch03	SolCAP	SNP	44353245	44353245	.	.	.	ID=solcap_snp_c1_5766;Note=type: SNP;Name=solcap_snp_c1_5766
ST4.03ch03	SolCAP	SNP	44472022	44472022	.	.	.	ID=solcap_snp_c2_20347;Note=type: SNP;Name=solcap_snp_c2_20347
ST4.03ch03	SolCAP	SNP	44480342	44480342	.	.	.	ID=solcap_snp_c1_6348;Note=type: SNP;Name=solcap_snp_c1_6348
ST4.03ch03	SolCAP	SNP	44510665	44510665	.	.	.	ID=solcap_snp_c2_55473;Note=type: SNP;Name=solcap_snp_c2_55473
ST4.03ch03	SolCAP	SNP	44510670	44510670	.	.	.	ID=solcap_snp_c1_16094;Note=type: SNP;Name=solcap_snp_c1_16094
ST4.03ch03	SolCAP	SNP	44512686	44512686	.	.	.	ID=solcap_snp_c2_55471;Note=type: SNP;Name=solcap_snp_c2_55471
ST4.03ch03	SolCAP	SNP	44517478	44517478	.	.	.	ID=solcap_snp_c2_55465;Note=type: SNP;Name=solcap_snp_c2_55465
ST4.03ch03	SolCAP	SNP	44675684	44675684	.	.	.	ID=solcap_snp_c1_6349;Note=type: SNP;Name=solcap_snp_c1_6349
ST4.03ch03	SolCAP	SNP	45036117	45036117	.	.	.	ID=solcap_snp_c1_6352;Note=type: SNP;Name=solcap_snp_c1_6352
ST4.03ch03	SolCAP	SNP	45036809	45036809	.	.	.	ID=solcap_snp_c1_6355;Note=type: SNP;Name=solcap_snp_c1_6355
ST4.03ch03	SolCAP	SNP	45037603	45037603	.	.	.	ID=solcap_snp_c1_6358;Note=type: SNP;Name=solcap_snp_c1_6358
ST4.03ch03	SolCAP	SNP	45112594	45112594	.	.	.	ID=solcap_snp_c2_20333;Note=type: SNP;Name=solcap_snp_c2_20333
ST4.03ch03	SolCAP	SNP	45191489	45191489	.	.	.	ID=solcap_snp_c1_6385;Note=type: SNP;Name=solcap_snp_c1_6385
ST4.03ch03	SolCAP	SNP	45198406	45198406	.	.	.	ID=solcap_snp_c1_6390;Note=type: SNP;Name=solcap_snp_c1_6390
ST4.03ch03	SolCAP	SNP	45286991	45286991	.	.	.	ID=solcap_snp_c1_6398;Note=type: SNP;Name=solcap_snp_c1_6398
ST4.03ch03	SolCAP	SNP	45305706	45305706	.	.	.	ID=solcap_snp_c1_6405;Note=type: SNP;Name=solcap_snp_c1_6405
ST4.03ch03	SolCAP	SNP	45345505	45345505	.	.	.	ID=solcap_snp_c1_6411;Note=type: SNP;Name=solcap_snp_c1_6411
ST4.03ch03	SolCAP	SNP	45406049	45406049	.	.	.	ID=solcap_snp_c1_6425;Note=type: SNP;Name=solcap_snp_c1_6425
ST4.03ch03	SolCAP	SNP	45670130	45670130	.	.	.	ID=solcap_snp_c2_55275;Note=type: SNP;Name=solcap_snp_c2_55275
ST4.03ch03	SolCAP	SNP	45670209	45670209	.	.	.	ID=solcap_snp_c2_55276;Note=type: SNP;Name=solcap_snp_c2_55276
ST4.03ch03	SolCAP	SNP	45670226	45670226	.	.	.	ID=solcap_snp_c2_55277;Note=type: SNP;Name=solcap_snp_c2_55277
ST4.03ch03	SolCAP	SNP	45670264	45670264	.	.	.	ID=solcap_snp_c2_55278;Note=type: SNP;Name=solcap_snp_c2_55278
ST4.03ch03	SolCAP	SNP	45670349	45670349	.	.	.	ID=solcap_snp_c2_55279;Note=type: SNP;Name=solcap_snp_c2_55279
ST4.03ch03	SolCAP	SNP	45670553	45670553	.	.	.	ID=solcap_snp_c2_55280;Note=type: SNP;Name=solcap_snp_c2_55280
ST4.03ch03	SolCAP	SNP	45670613	45670613	.	.	.	ID=solcap_snp_c2_55281;Note=type: SNP;Name=solcap_snp_c2_55281
ST4.03ch03	SolCAP	SNP	45672839	45672839	.	.	.	ID=solcap_snp_c2_55282;Note=type: SNP;Name=solcap_snp_c2_55282
ST4.03ch03	SolCAP	SNP	45672905	45672905	.	.	.	ID=solcap_snp_c2_55283;Note=type: SNP;Name=solcap_snp_c2_55283
ST4.03ch03	SolCAP	SNP	45673064	45673064	.	.	.	ID=solcap_snp_c2_55284;Note=type: SNP;Name=solcap_snp_c2_55284
ST4.03ch03	SolCAP	SNP	45673181	45673181	.	.	.	ID=solcap_snp_c2_55285;Note=type: SNP;Name=solcap_snp_c2_55285
ST4.03ch03	SolCAP	SNP	45673241	45673241	.	.	.	ID=solcap_snp_c2_55286;Note=type: SNP;Name=solcap_snp_c2_55286
ST4.03ch03	SolCAP	SNP	45762995	45762995	.	.	.	ID=solcap_snp_c1_8069;Note=type: SNP;Name=solcap_snp_c1_8069
ST4.03ch03	SolCAP	SNP	45887940	45887940	.	.	.	ID=solcap_snp_c2_25653;Note=type: SNP;Name=solcap_snp_c2_25653
ST4.03ch03	SolCAP	SNP	45889236	45889236	.	.	.	ID=solcap_snp_c2_25651;Note=type: SNP;Name=solcap_snp_c2_25651
[truncated: 6,001 more rows]

## Sheet: SolCAP_SNPs_DM_V3_superscaffold
##gff-version 3
#SolCAP SNP marker positions on DM Version 3 superscaffolds provided by the SolCAP consortium. Some of these will overlap with the marker positions found in DM_V3_superscaffolds_new_opa.gff
#Data is based on the results published the article: Felcher KJ, Coombs JJ, Massa AN, Hansey CN, Hamilton JP, et al. (2012) Integration of Two Diploid Potato Linkage Maps with the Potato Genome Sequence. PLoS ONE 7(4): e36347. doi:10.1371/journal.pone.0036347
#seqid	source	type	start	end	score	strand	phase	attributes
PGSC0003DMB000000001	SolCAP	SNP	300913	300913	.	.	.	ID=solcap_snp_c1_11066;Note=type: SNP;Name=solcap_snp_c1_11066
PGSC0003DMB000000001	SolCAP	SNP	672040	672040	.	.	.	ID=solcap_snp_c1_14900;Note=type: SNP;Name=solcap_snp_c1_14900
PGSC0003DMB000000001	SolCAP	SNP	1163643	1163643	.	.	.	ID=solcap_snp_c2_25753;Note=type: SNP;Name=solcap_snp_c2_25753
PGSC0003DMB000000001	SolCAP	SNP	1563397	1563397	.	.	.	ID=solcap_snp_c2_25746;Note=type: SNP;Name=solcap_snp_c2_25746
PGSC0003DMB000000001	SolCAP	SNP	2307309	2307309	.	.	.	ID=solcap_snp_c1_9378;Note=type: SNP;Name=solcap_snp_c1_9378
PGSC0003DMB000000001	SolCAP	SNP	3686613	3686613	.	.	.	ID=solcap_snp_c1_14956;Note=type: SNP;Name=solcap_snp_c1_14956
PGSC0003DMB000000001	SolCAP	SNP	4064101	4064101	.	.	.	ID=solcap_snp_c1_13827;Note=type: SNP;Name=solcap_snp_c1_13827
PGSC0003DMB000000001	SolCAP	SNP	4622220	4622220	.	.	.	ID=solcap_snp_c1_3693;Note=type: SNP;Name=solcap_snp_c1_3693
PGSC0003DMB000000001	SolCAP	SNP	5276516	5276516	.	.	.	ID=solcap_snp_c2_27683;Note=type: SNP;Name=solcap_snp_c2_27683
PGSC0003DMB000000001	SolCAP	SNP	5276598	5276598	.	.	.	ID=solcap_snp_c2_27682;Note=type: SNP;Name=solcap_snp_c2_27682
PGSC0003DMB000000001	SolCAP	SNP	5276624	5276624	.	.	.	ID=solcap_snp_c2_27681;Note=type: SNP;Name=solcap_snp_c2_27681
PGSC0003DMB000000001	SolCAP	SNP	5276761	5276761	.	.	.	ID=solcap_snp_c2_27680;Note=type: SNP;Name=solcap_snp_c2_27680
PGSC0003DMB000000001	SolCAP	SNP	5277250	5277250	.	.	.	ID=solcap_snp_c2_27679;Note=type: SNP;Name=solcap_snp_c2_27679
PGSC0003DMB000000001	SolCAP	SNP	5279133	5279133	.	.	.	ID=solcap_snp_c1_8535;Note=type: SNP;Name=solcap_snp_c1_8535
PGSC0003DMB000000001	SolCAP	SNP	5279670	5279670	.	.	.	ID=solcap_snp_c1_8534;Note=type: SNP;Name=solcap_snp_c1_8534
PGSC0003DMB000000001	SolCAP	SNP	5279693	5279693	.	.	.	ID=solcap_snp_c2_27678;Note=type: SNP;Name=solcap_snp_c2_27678
PGSC0003DMB000000001	SolCAP	SNP	5280460	5280460	.	.	.	ID=solcap_snp_c2_27677;Note=type: SNP;Name=solcap_snp_c2_27677
PGSC0003DMB000000001	SolCAP	SNP	5280775	5280775	.	.	.	ID=solcap_snp_c2_27676;Note=type: SNP;Name=solcap_snp_c2_27676
PGSC0003DMB000000001	SolCAP	SNP	5280867	5280867	.	.	.	ID=solcap_snp_c2_27675;Note=type: SNP;Name=solcap_snp_c2_27675
PGSC0003DMB000000001	SolCAP	SNP	5485835	5485835	.	.	.	ID=solcap_snp_c1_8541;Note=type: SNP;Name=solcap_snp_c1_8541
PGSC0003DMB000000001	SolCAP	SNP	5892191	5892191	.	.	.	ID=solcap_snp_c1_6795;Note=type: SNP;Name=solcap_snp_c1_6795
PGSC0003DMB000000001	SolCAP	SNP	5893739	5893739	.	.	.	ID=solcap_snp_c1_6787;Note=type: SNP;Name=solcap_snp_c1_6787
PGSC0003DMB000000001	SolCAP	SNP	5893858	5893858	.	.	.	ID=solcap_snp_c1_6786;Note=type: SNP;Name=solcap_snp_c1_6786
PGSC0003DMB000000001	SolCAP	SNP	6687466	6687466	.	.	.	ID=solcap_snp_c2_42829;Note=type: SNP;Name=solcap_snp_c2_42829
PGSC0003DMB000000002	SolCAP	SNP	159443	159443	.	.	.	ID=solcap_snp_c2_21363;Note=type: SNP;Name=solcap_snp_c2_21363
PGSC0003DMB000000002	SolCAP	SNP	159446	159446	.	.	.	ID=solcap_snp_c2_21364;Note=type: SNP;Name=solcap_snp_c2_21364
PGSC0003DMB000000002	SolCAP	SNP	160502	160502	.	.	.	ID=solcap_snp_c2_21367;Note=type: SNP;Name=solcap_snp_c2_21367
PGSC0003DMB000000002	SolCAP	SNP	460076	460076	.	.	.	ID=solcap_snp_c2_21479;Note=type: SNP;Name=solcap_snp_c2_21479
PGSC0003DMB000000002	SolCAP	SNP	463647	463647	.	.	.	ID=solcap_snp_c1_6748;Note=type: SNP;Name=solcap_snp_c1_6748
PGSC0003DMB000000002	SolCAP	SNP	487561	487561	.	.	.	ID=solcap_snp_c1_6749;Note=type: SNP;Name=solcap_snp_c1_6749
PGSC0003DMB000000002	SolCAP	SNP	571345	571345	.	.	.	ID=solcap_snp_c2_21532;Note=type: SNP;Name=solcap_snp_c2_21532
PGSC0003DMB000000002	SolCAP	SNP	592778	592778	.	.	.	ID=solcap_snp_c1_6758;Note=type: SNP;Name=solcap_snp_c1_6758
PGSC0003DMB000000002	SolCAP	SNP	678638	678638	.	.	.	ID=solcap_snp_c2_21572;Note=type: SNP;Name=solcap_snp_c2_21572
PGSC0003DMB000000002	SolCAP	SNP	678642	678642	.	.	.	ID=solcap_snp_c2_21573;Note=type: SNP;Name=solcap_snp_c2_21573
PGSC0003DMB000000002	SolCAP	SNP	679558	679558	.	.	.	ID=solcap_snp_c2_21574;Note=type: SNP;Name=solcap_snp_c2_21574
PGSC0003DMB000000002	SolCAP	SNP	682233	682233	.	.	.	ID=solcap_snp_c2_21575;Note=type: SNP;Name=solcap_snp_c2_21575
PGSC0003DMB000000002	SolCAP	SNP	684494	684494	.	.	.	ID=solcap_snp_c2_21576;Note=type: SNP;Name=solcap_snp_c2_21576
PGSC0003DMB000000002	SolCAP	SNP	684618	684618	.	.	.	ID=solcap_snp_c2_21577;Note=type: SNP;Name=solcap_snp_c2_21577
PGSC0003DMB000000002	SolCAP	SNP	684713	684713	.	.	.	ID=solcap_snp_c2_21578;Note=type: SNP;Name=solcap_snp_c2_21578
PGSC0003DMB000000002	SolCAP	SNP	684722	684722	.	.	.	ID=solcap_snp_c2_21579;Note=type: SNP;Name=solcap_snp_c2_21579
PGSC0003DMB000000002	SolCAP	SNP	684765	684765	.	.	.	ID=solcap_snp_c2_21581;Note=type: SNP;Name=solcap_snp_c2_21581
PGSC0003DMB000000002	SolCAP	SNP	702034	702034	.	.	.	ID=solcap_snp_c2_21590;Note=type: SNP;Name=solcap_snp_c2_21590
PGSC0003DMB000000002	SolCAP	SNP	911613	911613	.	.	.	ID=solcap_snp_c1_12564;Note=type: SNP;Name=solcap_snp_c1_12564
PGSC0003DMB000000002	SolCAP	SNP	2172571	2172571	.	.	.	ID=solcap_snp_c1_9603;Note=type: SNP;Name=solcap_snp_c1_9603
PGSC0003DMB000000002	SolCAP	SNP	3292300	3292300	.	.	.	ID=solcap_snp_c2_56304;Note=type: SNP;Name=solcap_snp_c2_56304
PGSC0003DMB000000002	SolCAP	SNP	4028797	4028797	.	.	.	ID=solcap_snp_c2_50532;Note=type: SNP;Name=solcap_snp_c2_50532
PGSC0003DMB000000002	SolCAP	SNP	5641497	5641497	.	.	.	ID=solcap_snp_c1_15614;Note=type: SNP;Name=solcap_snp_c1_15614
PGSC0003DMB000000003	SolCAP	SNP	42989	42989	.	.	.	ID=solcap_snp_c1_5058;Note=type: SNP;Name=solcap_snp_c1_5058
PGSC0003DMB000000003	SolCAP	SNP	129041	129041	.	.	.	ID=solcap_snp_c2_15676;Note=type: SNP;Name=solcap_snp_c2_15676
PGSC0003DMB000000003	SolCAP	SNP	519224	519224	.	.	.	ID=solcap_snp_c2_15722;Note=type: SNP;Name=solcap_snp_c2_15722
PGSC0003DMB000000003	SolCAP	SNP	1043688	1043688	.	.	.	ID=solcap_snp_c2_49666;Note=type: SNP;Name=solcap_snp_c2_49666
PGSC0003DMB000000003	SolCAP	SNP	1675713	1675713	.	.	.	ID=solcap_snp_c2_52058;Note=type: SNP;Name=solcap_snp_c2_52058
PGSC0003DMB000000003	SolCAP	SNP	1676417	1676417	.	.	.	ID=solcap_snp_c2_52057;Note=type: SNP;Name=solcap_snp_c2_52057
PGSC0003DMB000000003	SolCAP	SNP	1684280	1684280	.	.	.	ID=solcap_snp_c2_52056;Note=type: SNP;Name=solcap_snp_c2_52056
PGSC0003DMB000000003	SolCAP	SNP	1684350	1684350	.	.	.	ID=solcap_snp_c2_52055;Note=type: SNP;Name=solcap_snp_c2_52055
PGSC0003DMB000000003	SolCAP	SNP	1684764	1684764	.	.	.	ID=solcap_snp_c2_52054;Note=type: SNP;Name=solcap_snp_c2_52054
PGSC0003DMB000000003	SolCAP	SNP	1684805	1684805	.	.	.	ID=solcap_snp_c2_52053;Note=type: SNP;Name=solcap_snp_c2_52053
PGSC0003DMB000000003	SolCAP	SNP	1729195	1729195	.	.	.	ID=solcap_snp_c1_15192;Note=type: SNP;Name=solcap_snp_c1_15192
PGSC0003DMB000000003	SolCAP	SNP	1729279	1729279	.	.	.	ID=solcap_snp_c1_15191;Note=type: SNP;Name=solcap_snp_c1_15191
PGSC0003DMB000000003	SolCAP	SNP	1733977	1733977	.	.	.	ID=solcap_snp_c1_15189;Note=type: SNP;Name=solcap_snp_c1_15189
PGSC0003DMB000000003	SolCAP	SNP	1771530	1771530	.	.	.	ID=solcap_snp_c2_53217;Note=type: SNP;Name=solcap_snp_c2_53217
PGSC0003DMB000000003	SolCAP	SNP	1790930	1790930	.	.	.	ID=solcap_snp_c1_15536;Note=type: SNP;Name=solcap_snp_c1_15536
PGSC0003DMB000000003	SolCAP	SNP	3331523	3331523	.	.	.	ID=solcap_snp_c1_15690;Note=type: SNP;Name=solcap_snp_c1_15690
PGSC0003DMB000000003	SolCAP	SNP	4030880	4030880	.	.	.	ID=solcap_snp_c1_12912;Note=type: SNP;Name=solcap_snp_c1_12912
PGSC0003DMB000000003	SolCAP	SNP	4174782	4174782	.	.	.	ID=solcap_snp_c1_15551;Note=type: SNP;Name=solcap_snp_c1_15551
PGSC0003DMB000000004	SolCAP	SNP	33011	33011	.	.	.	ID=solcap_snp_c2_27372;Note=type: SNP;Name=solcap_snp_c2_27372
PGSC0003DMB000000004	SolCAP	SNP	331993	331993	.	.	.	ID=solcap_snp_c2_27268;Note=type: SNP;Name=solcap_snp_c2_27268
PGSC0003DMB000000004	SolCAP	SNP	332020	332020	.	.	.	ID=solcap_snp_c2_27269;Note=type: SNP;Name=solcap_snp_c2_27269
PGSC0003DMB000000004	SolCAP	SNP	332064	332064	.	.	.	ID=solcap_snp_c2_27270;Note=type: SNP;Name=solcap_snp_c2_27270
PGSC0003DMB000000004	SolCAP	SNP	332547	332547	.	.	.	ID=solcap_snp_c2_27271;Note=type: SNP;Name=solcap_snp_c2_27271
PGSC0003DMB000000004	SolCAP	SNP	345433	345433	.	.	.	ID=solcap_snp_c1_964;Note=type: SNP;Name=solcap_snp_c1_964
PGSC0003DMB000000004	SolCAP	SNP	572234	572234	.	.	.	ID=solcap_snp_c1_8490;Note=type: SNP;Name=solcap_snp_c1_8490
PGSC0003DMB000000004	SolCAP	SNP	646872	646872	.	.	.	ID=solcap_snp_c2_43352;Note=type: SNP;Name=solcap_snp_c2_43352
PGSC0003DMB000000004	SolCAP	SNP	646910	646910	.	.	.	ID=solcap_snp_c2_43351;Note=type: SNP;Name=solcap_snp_c2_43351
PGSC0003DMB000000004	SolCAP	SNP	647049	647049	.	.	.	ID=solcap_snp_c2_43350;Note=type: SNP;Name=solcap_snp_c2_43350
PGSC0003DMB000000004	SolCAP	SNP	647061	647061	.	.	.	ID=solcap_snp_c2_43349;Note=type: SNP;Name=solcap_snp_c2_43349
PGSC0003DMB000000004	SolCAP	SNP	647208	647208	.	.	.	ID=solcap_snp_c2_43348;Note=type: SNP;Name=solcap_snp_c2_43348
PGSC0003DMB000000004	SolCAP	SNP	647752	647752	.	.	.	ID=solcap_snp_c2_43347;Note=type: SNP;Name=solcap_snp_c2_43347
PGSC0003DMB000000004	SolCAP	SNP	684289	684289	.	.	.	ID=solcap_snp_c1_12771;Note=type: SNP;Name=solcap_snp_c1_12771
PGSC0003DMB000000004	SolCAP	SNP	1021060	1021060	.	.	.	ID=solcap_snp_c1_12509;Note=type: SNP;Name=solcap_snp_c1_12509
PGSC0003DMB000000004	SolCAP	SNP	1021343	1021343	.	.	.	ID=solcap_snp_c2_42570;Note=type: SNP;Name=solcap_snp_c2_42570
PGSC0003DMB000000004	SolCAP	SNP	1021887	1021887	.	.	.	ID=solcap_snp_c1_12508;Note=type: SNP;Name=solcap_snp_c1_12508
PGSC0003DMB000000004	SolCAP	SNP	1323080	1323080	.	.	.	ID=solcap_snp_c2_14979;Note=type: SNP;Name=solcap_snp_c2_14979
PGSC0003DMB000000004	SolCAP	SNP	1332439	1332439	.	.	.	ID=solcap_snp_c2_14980;Note=type: SNP;Name=solcap_snp_c2_14980
PGSC0003DMB000000004	SolCAP	SNP	1332553	1332553	.	.	.	ID=solcap_snp_c2_14981;Note=type: SNP;Name=solcap_snp_c2_14981
PGSC0003DMB000000004	SolCAP	SNP	1332778	1332778	.	.	.	ID=solcap_snp_c1_4826;Note=type: SNP;Name=solcap_snp_c1_4826
PGSC0003DMB000000004	SolCAP	SNP	1334409	1334409	.	.	.	ID=solcap_snp_c2_14982;Note=type: SNP;Name=solcap_snp_c2_14982
PGSC0003DMB000000004	SolCAP	SNP	1334789	1334789	.	.	.	ID=solcap_snp_c2_14985;Note=type: SNP;Name=solcap_snp_c2_14985
PGSC0003DMB000000004	SolCAP	SNP	1335007	1335007	.	.	.	ID=solcap_snp_c2_14986;Note=type: SNP;Name=solcap_snp_c2_14986
PGSC0003DMB000000004	SolCAP	SNP	1335065	1335065	.	.	.	ID=solcap_snp_c2_14987;Note=type: SNP;Name=solcap_snp_c2_14987
PGSC0003DMB000000004	SolCAP	SNP	1335167	1335167	.	.	.	ID=solcap_snp_c2_14988;Note=type: SNP;Name=solcap_snp_c2_14988
PGSC0003DMB000000004	SolCAP	SNP	1335184	1335184	.	.	.	ID=solcap_snp_c2_14989;Note=type: SNP;Name=solcap_snp_c2_14989
PGSC0003DMB000000004	SolCAP	SNP	1490580	1490580	.	.	.	ID=solcap_snp_c1_4847;Note=type: SNP;Name=solcap_snp_c1_4847
PGSC0003DMB000000004	SolCAP	SNP	1490586	1490586	.	.	.	ID=solcap_snp_c1_4848;Note=type: SNP;Name=solcap_snp_c1_4848
PGSC0003DMB000000004	SolCAP	SNP	1492200	1492200	.	.	.	ID=solcap_snp_c2_15018;Note=type: SNP;Name=solcap_snp_c2_15018
PGSC0003DMB000000004	SolCAP	SNP	1492489	1492489	.	.	.	ID=solcap_snp_c2_15019;Note=type: SNP;Name=solcap_snp_c2_15019
PGSC0003DMB000000004	SolCAP	SNP	1492516	1492516	.	.	.	ID=solcap_snp_c2_15020;Note=type: SNP;Name=solcap_snp_c2_15020
PGSC0003DMB000000004	SolCAP	SNP	1492620	1492620	.	.	.	ID=solcap_snp_c2_15021;Note=type: SNP;Name=solcap_snp_c2_15021
PGSC0003DMB000000004	SolCAP	SNP	1492861	1492861	.	.	.	ID=solcap_snp_c1_4849;Note=type: SNP;Name=solcap_snp_c1_4849
PGSC0003DMB000000004	SolCAP	SNP	1492879	1492879	.	.	.	ID=solcap_snp_c1_4850;Note=type: SNP;Name=solcap_snp_c1_4850
PGSC0003DMB000000004	SolCAP	SNP	1523542	1523542	.	.	.	ID=solcap_snp_c2_15040;Note=type: SNP;Name=solcap_snp_c2_15040
PGSC0003DMB000000004	SolCAP	SNP	1526248	1526248	.	.	.	ID=solcap_snp_c2_15041;Note=type: SNP;Name=solcap_snp_c2_15041
PGSC0003DMB000000004	SolCAP	SNP	1526386	1526386	.	.	.	ID=solcap_snp_c2_15043;Note=type: SNP;Name=solcap_snp_c2_15043
PGSC0003DMB000000004	SolCAP	SNP	1526615	1526615	.	.	.	ID=solcap_snp_c2_15045;Note=type: SNP;Name=solcap_snp_c2_15045
PGSC0003DMB000000004	SolCAP	SNP	1526714	1526714	.	.	.	ID=solcap_snp_c2_15046;Note=type: SNP;Name=solcap_snp_c2_15046
PGSC0003DMB000000004	SolCAP	SNP	1526780	1526780	.	.	.	ID=solcap_snp_c2_15047;Note=type: SNP;Name=solcap_snp_c2_15047
PGSC0003DMB000000004	SolCAP	SNP	1526861	1526861	.	.	.	ID=solcap_snp_c2_15048;Note=type: SNP;Name=solcap_snp_c2_15048
PGSC0003DMB000000004	SolCAP	SNP	1568219	1568219	.	.	.	ID=solcap_snp_c2_15065;Note=type: SNP;Name=solcap_snp_c2_15065
PGSC0003DMB000000004	SolCAP	SNP	1569220	1569220	.	.	.	ID=solcap_snp_c1_4859;Note=type: SNP;Name=solcap_snp_c1_4859
PGSC0003DMB000000004	SolCAP	SNP	1569334	1569334	.	.	.	ID=solcap_snp_c1_4860;Note=type: SNP;Name=solcap_snp_c1_4860
PGSC0003DMB000000004	SolCAP	SNP	1569340	1569340	.	.	.	ID=solcap_snp_c2_15066;Note=type: SNP;Name=solcap_snp_c2_15066
PGSC0003DMB000000004	SolCAP	SNP	1569391	1569391	.	.	.	ID=solcap_snp_c2_15067;Note=type: SNP;Name=solcap_snp_c2_15067
PGSC0003DMB000000004	SolCAP	SNP	1569447	1569447	.	.	.	ID=solcap_snp_c2_15068;Note=type: SNP;Name=solcap_snp_c2_15068
PGSC0003DMB000000004	SolCAP	SNP	1569469	1569469	.	.	.	ID=solcap_snp_c1_4862;Note=type: SNP;Name=solcap_snp_c1_4862
PGSC0003DMB000000004	SolCAP	SNP	1569553	1569553	.	.	.	ID=solcap_snp_c2_15069;Note=type: SNP;Name=solcap_snp_c2_15069
PGSC0003DMB000000004	SolCAP	SNP	1569575	1569575	.	.	.	ID=solcap_snp_c2_15070;Note=type: SNP;Name=solcap_snp_c2_15070
PGSC0003DMB000000004	SolCAP	SNP	1618275	1618275	.	.	.	ID=solcap_snp_c1_4873;Note=type: SNP;Name=solcap_snp_c1_4873
PGSC0003DMB000000004	SolCAP	SNP	1630161	1630161	.	.	.	ID=solcap_snp_c1_4881;Note=type: SNP;Name=solcap_snp_c1_4881
PGSC0003DMB000000004	SolCAP	SNP	1660662	1660662	.	.	.	ID=solcap_snp_c1_4884;Note=type: SNP;Name=solcap_snp_c1_4884
PGSC0003DMB000000004	SolCAP	SNP	1661841	1661841	.	.	.	ID=solcap_snp_c1_4885;Note=type: SNP;Name=solcap_snp_c1_4885
PGSC0003DMB000000004	SolCAP	SNP	1960718	1960718	.	.	.	ID=solcap_snp_c2_15253;Note=type: SNP;Name=solcap_snp_c2_15253
PGSC0003DMB000000004	SolCAP	SNP	2064443	2064443	.	.	.	ID=solcap_snp_c1_7876;Note=type: SNP;Name=solcap_snp_c1_7876
PGSC0003DMB000000004	SolCAP	SNP	2064870	2064870	.	.	.	ID=solcap_snp_c1_7875;Note=type: SNP;Name=solcap_snp_c1_7875
PGSC0003DMB000000004	SolCAP	SNP	2064881	2064881	.	.	.	ID=solcap_snp_c1_7874;Note=type: SNP;Name=solcap_snp_c1_7874
PGSC0003DMB000000004	SolCAP	SNP	2068993	2068993	.	.	.	ID=solcap_snp_c1_7873;Note=type: SNP;Name=solcap_snp_c1_7873
PGSC0003DMB000000004	SolCAP	SNP	2069006	2069006	.	.	.	ID=solcap_snp_c1_7872;Note=type: SNP;Name=solcap_snp_c1_7872
PGSC0003DMB000000004	SolCAP	SNP	2069125	2069125	.	.	.	ID=solcap_snp_c1_7871;Note=type: SNP;Name=solcap_snp_c1_7871
PGSC0003DMB000000004	SolCAP	SNP	2069149	2069149	.	.	.	ID=solcap_snp_c1_7870;Note=type: SNP;Name=solcap_snp_c1_7870
PGSC0003DMB000000004	SolCAP	SNP	2069221	2069221	.	.	.	ID=solcap_snp_c1_7869;Note=type: SNP;Name=solcap_snp_c1_7869
PGSC0003DMB000000004	SolCAP	SNP	2070074	2070074	.	.	.	ID=solcap_snp_c1_7868;Note=type: SNP;Name=solcap_snp_c1_7868
PGSC0003DMB000000004	SolCAP	SNP	2070140	2070140	.	.	.	ID=solcap_snp_c1_7867;Note=type: SNP;Name=solcap_snp_c1_7867
PGSC0003DMB000000004	SolCAP	SNP	2165405	2165405	.	.	.	ID=solcap_snp_c1_7848;Note=type: SNP;Name=solcap_snp_c1_7848
PGSC0003DMB000000004	SolCAP	SNP	2258094	2258094	.	.	.	ID=solcap_snp_c1_7834;Note=type: SNP;Name=solcap_snp_c1_7834
PGSC0003DMB000000004	SolCAP	SNP	2261045	2261045	.	.	.	ID=solcap_snp_c2_24869;Note=type: SNP;Name=solcap_snp_c2_24869
PGSC0003DMB000000004	SolCAP	SNP	2814700	2814700	.	.	.	ID=solcap_snp_c2_47211;Note=type: SNP;Name=solcap_snp_c2_47211
PGSC0003DMB000000004	SolCAP	SNP	2860285	2860285	.	.	.	ID=solcap_snp_c2_47227;Note=type: SNP;Name=solcap_snp_c2_47227
PGSC0003DMB000000004	SolCAP	SNP	2993653	2993653	.	.	.	ID=solcap_snp_c2_47163;Note=type: SNP;Name=solcap_snp_c2_47163
PGSC0003DMB000000004	SolCAP	SNP	3010993	3010993	.	.	.	ID=solcap_snp_c2_47195;Note=type: SNP;Name=solcap_snp_c2_47195
PGSC0003DMB000000004	SolCAP	SNP	3011270	3011270	.	.	.	ID=solcap_snp_c2_47198;Note=type: SNP;Name=solcap_snp_c2_47198
PGSC0003DMB000000004	SolCAP	SNP	3011441	3011441	.	.	.	ID=solcap_snp_c2_47199;Note=type: SNP;Name=solcap_snp_c2_47199
PGSC0003DMB000000004	SolCAP	SNP	3011566	3011566	.	.	.	ID=solcap_snp_c2_47200;Note=type: SNP;Name=solcap_snp_c2_47200
PGSC0003DMB000000004	SolCAP	SNP	3016534	3016534	.	.	.	ID=solcap_snp_c2_47202;Note=type: SNP;Name=solcap_snp_c2_47202
PGSC0003DMB000000004	SolCAP	SNP	3056538	3056538	.	.	.	ID=solcap_snp_c1_10607;Note=type: SNP;Name=solcap_snp_c1_10607
PGSC0003DMB000000004	SolCAP	SNP	3074453	3074453	.	.	.	ID=solcap_snp_c2_35795;Note=type: SNP;Name=solcap_snp_c2_35795
PGSC0003DMB000000004	SolCAP	SNP	3176175	3176175	.	.	.	ID=solcap_snp_c1_10593;Note=type: SNP;Name=solcap_snp_c1_10593
PGSC0003DMB000000004	SolCAP	SNP	3197851	3197851	.	.	.	ID=solcap_snp_c2_35686;Note=type: SNP;Name=solcap_snp_c2_35686
PGSC0003DMB000000004	SolCAP	SNP	3197999	3197999	.	.	.	ID=solcap_snp_c2_35687;Note=type: SNP;Name=solcap_snp_c2_35687
PGSC0003DMB000000004	SolCAP	SNP	3198001	3198001	.	.	.	ID=solcap_snp_c2_35688;Note=type: SNP;Name=solcap_snp_c2_35688
PGSC0003DMB000000004	SolCAP	SNP	3198049	3198049	.	.	.	ID=solcap_snp_c2_35689;Note=type: SNP;Name=solcap_snp_c2_35689
PGSC0003DMB000000004	SolCAP	SNP	3198138	3198138	.	.	.	ID=solcap_snp_c2_35690;Note=type: SNP;Name=solcap_snp_c2_35690
PGSC0003DMB000000004	SolCAP	SNP	3198190	3198190	.	.	.	ID=solcap_snp_c2_35691;Note=type: SNP;Name=solcap_snp_c2_35691
PGSC0003DMB000000004	SolCAP	SNP	3198972	3198972	.	.	.	ID=solcap_snp_c2_35692;Note=type: SNP;Name=solcap_snp_c2_35692
PGSC0003DMB000000004	SolCAP	SNP	3199078	3199078	.	.	.	ID=solcap_snp_c2_35693;Note=type: SNP;Name=solcap_snp_c2_35693
PGSC0003DMB000000004	SolCAP	SNP	3199305	3199305	.	.	.	ID=solcap_snp_c2_35695;Note=type: SNP;Name=solcap_snp_c2_35695
PGSC0003DMB000000004	SolCAP	SNP	3199389	3199389	.	.	.	ID=solcap_snp_c2_35696;Note=type: SNP;Name=solcap_snp_c2_35696
PGSC0003DMB000000004	SolCAP	SNP	3199416	3199416	.	.	.	ID=solcap_snp_c2_35697;Note=type: SNP;Name=solcap_snp_c2_35697
PGSC0003DMB000000004	SolCAP	SNP	3200288	3200288	.	.	.	ID=solcap_snp_c2_35698;Note=type: SNP;Name=solcap_snp_c2_35698
PGSC0003DMB000000004	SolCAP	SNP	3200400	3200400	.	.	.	ID=solcap_snp_c2_35699;Note=type: SNP;Name=solcap_snp_c2_35699
PGSC0003DMB000000004	SolCAP	SNP	3200409	3200409	.	.	.	ID=solcap_snp_c2_35700;Note=type: SNP;Name=solcap_snp_c2_35700
PGSC0003DMB000000004	SolCAP	SNP	3201237	3201237	.	.	.	ID=solcap_snp_c2_35701;Note=type: SNP;Name=solcap_snp_c2_35701
PGSC0003DMB000000004	SolCAP	SNP	3201326	3201326	.	.	.	ID=solcap_snp_c2_35702;Note=type: SNP;Name=solcap_snp_c2_35702
PGSC0003DMB000000004	SolCAP	SNP	3201332	3201332	.	.	.	ID=solcap_snp_c2_35703;Note=type: SNP;Name=solcap_snp_c2_35703
PGSC0003DMB000000004	SolCAP	SNP	3201333	3201333	.	.	.	ID=solcap_snp_c2_35704;Note=type: SNP;Name=solcap_snp_c2_35704
PGSC0003DMB000000004	SolCAP	SNP	3201449	3201449	.	.	.	ID=solcap_snp_c2_35705;Note=type: SNP;Name=solcap_snp_c2_35705
PGSC0003DMB000000004	SolCAP	SNP	3201469	3201469	.	.	.	ID=solcap_snp_c2_35706;Note=type: SNP;Name=solcap_snp_c2_35706
PGSC0003DMB000000004	SolCAP	SNP	3499538	3499538	.	.	.	ID=solcap_snp_c1_11458;Note=type: SNP;Name=solcap_snp_c1_11458
PGSC0003DMB000000004	SolCAP	SNP	3499550	3499550	.	.	.	ID=solcap_snp_c1_11459;Note=type: SNP;Name=solcap_snp_c1_11459
PGSC0003DMB000000004	SolCAP	SNP	3501020	3501020	.	.	.	ID=solcap_snp_c2_38550;Note=type: SNP;Name=solcap_snp_c2_38550
PGSC0003DMB000000004	SolCAP	SNP	3501158	3501158	.	.	.	ID=solcap_snp_c2_38551;Note=type: SNP;Name=solcap_snp_c2_38551
PGSC0003DMB000000004	SolCAP	SNP	3501287	3501287	.	.	.	ID=solcap_snp_c2_38552;Note=type: SNP;Name=solcap_snp_c2_38552
PGSC0003DMB000000004	SolCAP	SNP	3501323	3501323	.	.	.	ID=solcap_snp_c2_38553;Note=type: SNP;Name=solcap_snp_c2_38553
PGSC0003DMB000000004	SolCAP	SNP	3501365	3501365	.	.	.	ID=solcap_snp_c2_38554;Note=type: SNP;Name=solcap_snp_c2_38554
PGSC0003DMB000000004	SolCAP	SNP	3501506	3501506	.	.	.	ID=solcap_snp_c2_38555;Note=type: SNP;Name=solcap_snp_c2_38555
PGSC0003DMB000000004	SolCAP	SNP	3586291	3586291	.	.	.	ID=solcap_snp_c1_5924;Note=type: SNP;Name=solcap_snp_c1_5924
PGSC0003DMB000000004	SolCAP	SNP	3608657	3608657	.	.	.	ID=solcap_snp_c1_5922;Note=type: SNP;Name=solcap_snp_c1_5922
PGSC0003DMB000000004	SolCAP	SNP	3682653	3682653	.	.	.	ID=solcap_snp_c1_5920;Note=type: SNP;Name=solcap_snp_c1_5920
PGSC0003DMB000000004	SolCAP	SNP	3868898	3868898	.	.	.	ID=solcap_snp_c1_5909;Note=type: SNP;Name=solcap_snp_c1_5909
PGSC0003DMB000000004	SolCAP	SNP	3868994	3868994	.	.	.	ID=solcap_snp_c1_5908;Note=type: SNP;Name=solcap_snp_c1_5908
PGSC0003DMB000000004	SolCAP	SNP	4006658	4006658	.	.	.	ID=solcap_snp_c2_18080;Note=type: SNP;Name=solcap_snp_c2_18080
PGSC0003DMB000000004	SolCAP	SNP	4371959	4371959	.	.	.	ID=solcap_snp_c1_5931;Note=type: SNP;Name=solcap_snp_c1_5931
PGSC0003DMB000000004	SolCAP	SNP	4438712	4438712	.	.	.	ID=solcap_snp_c1_5895;Note=type: SNP;Name=solcap_snp_c1_5895
PGSC0003DMB000000005	SolCAP	SNP	417799	417799	.	.	.	ID=solcap_snp_c2_35592;Note=type: SNP;Name=solcap_snp_c2_35592
PGSC0003DMB000000005	SolCAP	SNP	682319	682319	.	.	.	ID=solcap_snp_c2_35590;Note=type: SNP;Name=solcap_snp_c2_35590
PGSC0003DMB000000005	SolCAP	SNP	682877	682877	.	.	.	ID=solcap_snp_c1_10560;Note=type: SNP;Name=solcap_snp_c1_10560
PGSC0003DMB000000005	SolCAP	SNP	869141	869141	.	.	.	ID=solcap_snp_c2_32894;Note=type: SNP;Name=solcap_snp_c2_32894
PGSC0003DMB000000005	SolCAP	SNP	869279	869279	.	.	.	ID=solcap_snp_c2_32893;Note=type: SNP;Name=solcap_snp_c2_32893
PGSC0003DMB000000005	SolCAP	SNP	1813373	1813373	.	.	.	ID=solcap_snp_c2_24050;Note=type: SNP;Name=solcap_snp_c2_24050
PGSC0003DMB000000005	SolCAP	SNP	2368811	2368811	.	.	.	ID=solcap_snp_c2_55661;Note=type: SNP;Name=solcap_snp_c2_55661
PGSC0003DMB000000005	SolCAP	SNP	2940808	2940808	.	.	.	ID=solcap_snp_c2_4590;Note=type: SNP;Name=solcap_snp_c2_4590
PGSC0003DMB000000005	SolCAP	SNP	3790353	3790353	.	.	.	ID=solcap_snp_c1_1576;Note=type: SNP;Name=solcap_snp_c1_1576
PGSC0003DMB000000005	SolCAP	SNP	4373341	4373341	.	.	.	ID=solcap_snp_c2_4589;Note=type: SNP;Name=solcap_snp_c2_4589
PGSC0003DMB000000006	SolCAP	SNP	806119	806119	.	.	.	ID=solcap_snp_c2_49995;Note=type: SNP;Name=solcap_snp_c2_49995
PGSC0003DMB000000006	SolCAP	SNP	855939	855939	.	.	.	ID=solcap_snp_c1_6127;Note=type: SNP;Name=solcap_snp_c1_6127
PGSC0003DMB000000006	SolCAP	SNP	857510	857510	.	.	.	ID=solcap_snp_c1_6126;Note=type: SNP;Name=solcap_snp_c1_6126
PGSC0003DMB000000006	SolCAP	SNP	1745106	1745106	.	.	.	ID=solcap_snp_c1_9111;Note=type: SNP;Name=solcap_snp_c1_9111
PGSC0003DMB000000006	SolCAP	SNP	2669759	2669759	.	.	.	ID=solcap_snp_c1_10941;Note=type: SNP;Name=solcap_snp_c1_10941
PGSC0003DMB000000006	SolCAP	SNP	3085410	3085410	.	.	.	ID=solcap_snp_c1_15042;Note=type: SNP;Name=solcap_snp_c1_15042
PGSC0003DMB000000006	SolCAP	SNP	3480970	3480970	.	.	.	ID=solcap_snp_c2_14924;Note=type: SNP;Name=solcap_snp_c2_14924
PGSC0003DMB000000006	SolCAP	SNP	4129568	4129568	.	.	.	ID=solcap_snp_c2_53248;Note=type: SNP;Name=solcap_snp_c2_53248
PGSC0003DMB000000007	SolCAP	SNP	349109	349109	.	.	.	ID=solcap_snp_c2_1905;Note=type: SNP;Name=solcap_snp_c2_1905
PGSC0003DMB000000007	SolCAP	SNP	349483	349483	.	.	.	ID=solcap_snp_c2_1903;Note=type: SNP;Name=solcap_snp_c2_1903
PGSC0003DMB000000007	SolCAP	SNP	566005	566005	.	.	.	ID=solcap_snp_c2_52793;Note=type: SNP;Name=solcap_snp_c2_52793
PGSC0003DMB000000007	SolCAP	SNP	1097103	1097103	.	.	.	ID=solcap_snp_c2_1898;Note=type: SNP;Name=solcap_snp_c2_1898
PGSC0003DMB000000007	SolCAP	SNP	1417158	1417158	.	.	.	ID=solcap_snp_c2_57615;Note=type: SNP;Name=solcap_snp_c2_57615
PGSC0003DMB000000007	SolCAP	SNP	3637503	3637503	.	.	.	ID=solcap_snp_c1_5783;Note=type: SNP;Name=solcap_snp_c1_5783
PGSC0003DMB000000008	SolCAP	SNP	115758	115758	.	.	.	ID=solcap_snp_c2_57623;Note=type: SNP;Name=solcap_snp_c2_57623
PGSC0003DMB000000008	SolCAP	SNP	115763	115763	.	.	.	ID=solcap_snp_c2_57622;Note=type: SNP;Name=solcap_snp_c2_57622
PGSC0003DMB000000008	SolCAP	SNP	116015	116015	.	.	.	ID=solcap_snp_c2_57620;Note=type: SNP;Name=solcap_snp_c2_57620
PGSC0003DMB000000008	SolCAP	SNP	147649	147649	.	.	.	ID=solcap_snp_c1_10295;Note=type: SNP;Name=solcap_snp_c1_10295
PGSC0003DMB000000008	SolCAP	SNP	150196	150196	.	.	.	ID=solcap_snp_c1_10297;Note=type: SNP;Name=solcap_snp_c1_10297
PGSC0003DMB000000008	SolCAP	SNP	221130	221130	.	.	.	ID=solcap_snp_c2_55820;Note=type: SNP;Name=solcap_snp_c2_55820
PGSC0003DMB000000008	SolCAP	SNP	465746	465746	.	.	.	ID=solcap_snp_c2_34306;Note=type: SNP;Name=solcap_snp_c2_34306
PGSC0003DMB000000008	SolCAP	SNP	465811	465811	.	.	.	ID=solcap_snp_c2_34307;Note=type: SNP;Name=solcap_snp_c2_34307
PGSC0003DMB000000008	SolCAP	SNP	465813	465813	.	.	.	ID=solcap_snp_c2_34308;Note=type: SNP;Name=solcap_snp_c2_34308
PGSC0003DMB000000008	SolCAP	SNP	465829	465829	.	.	.	ID=solcap_snp_c2_34309;Note=type: SNP;Name=solcap_snp_c2_34309
PGSC0003DMB000000008	SolCAP	SNP	540011	540011	.	.	.	ID=solcap_snp_c2_37931;Note=type: SNP;Name=solcap_snp_c2_37931
PGSC0003DMB000000008	SolCAP	SNP	540085	540085	.	.	.	ID=solcap_snp_c2_37932;Note=type: SNP;Name=solcap_snp_c2_37932
PGSC0003DMB000000008	SolCAP	SNP	562136	562136	.	.	.	ID=solcap_snp_c2_37957;Note=type: SNP;Name=solcap_snp_c2_37957
PGSC0003DMB000000008	SolCAP	SNP	563152	563152	.	.	.	ID=solcap_snp_c2_37960;Note=type: SNP;Name=solcap_snp_c2_37960
PGSC0003DMB000000008	SolCAP	SNP	563203	563203	.	.	.	ID=solcap_snp_c2_37961;Note=type: SNP;Name=solcap_snp_c2_37961
PGSC0003DMB000000008	SolCAP	SNP	563208	563208	.	.	.	ID=solcap_snp_c2_37962;Note=type: SNP;Name=solcap_snp_c2_37962
PGSC0003DMB000000008	SolCAP	SNP	563252	563252	.	.	.	ID=solcap_snp_c2_37963;Note=type: SNP;Name=solcap_snp_c2_37963
PGSC0003DMB000000008	SolCAP	SNP	563308	563308	.	.	.	ID=solcap_snp_c2_37964;Note=type: SNP;Name=solcap_snp_c2_37964
PGSC0003DMB000000008	SolCAP	SNP	587699	587699	.	.	.	ID=solcap_snp_c1_11329;Note=type: SNP;Name=solcap_snp_c1_11329
PGSC0003DMB000000008	SolCAP	SNP	632040	632040	.	.	.	ID=solcap_snp_c1_11319;Note=type: SNP;Name=solcap_snp_c1_11319
PGSC0003DMB000000008	SolCAP	SNP	1073315	1073315	.	.	.	ID=solcap_snp_c1_15132;Note=type: SNP;Name=solcap_snp_c1_15132
PGSC0003DMB000000008	SolCAP	SNP	1273062	1273062	.	.	.	ID=solcap_snp_c2_34324;Note=type: SNP;Name=solcap_snp_c2_34324
PGSC0003DMB000000008	SolCAP	SNP	1298588	1298588	.	.	.	ID=solcap_snp_c1_10315;Note=type: SNP;Name=solcap_snp_c1_10315
PGSC0003DMB000000008	SolCAP	SNP	1729960	1729960	.	.	.	ID=solcap_snp_c1_16013;Note=type: SNP;Name=solcap_snp_c1_16013
PGSC0003DMB000000008	SolCAP	SNP	1730197	1730197	.	.	.	ID=solcap_snp_c2_54996;Note=type: SNP;Name=solcap_snp_c2_54996
PGSC0003DMB000000008	SolCAP	SNP	1730291	1730291	.	.	.	ID=solcap_snp_c2_54995;Note=type: SNP;Name=solcap_snp_c2_54995
PGSC0003DMB000000008	SolCAP	SNP	1730600	1730600	.	.	.	ID=solcap_snp_c2_54993;Note=type: SNP;Name=solcap_snp_c2_54993
PGSC0003DMB000000008	SolCAP	SNP	1730752	1730752	.	.	.	ID=solcap_snp_c2_54992;Note=type: SNP;Name=solcap_snp_c2_54992
PGSC0003DMB000000008	SolCAP	SNP	1732243	1732243	.	.	.	ID=solcap_snp_c2_54991;Note=type: SNP;Name=solcap_snp_c2_54991
PGSC0003DMB000000008	SolCAP	SNP	1771623	1771623	.	.	.	ID=solcap_snp_c2_15468;Note=type: SNP;Name=solcap_snp_c2_15468
PGSC0003DMB000000008	SolCAP	SNP	2049684	2049684	.	.	.	ID=solcap_snp_c1_4989;Note=type: SNP;Name=solcap_snp_c1_4989
PGSC0003DMB000000008	SolCAP	SNP	2050048	2050048	.	.	.	ID=solcap_snp_c1_4990;Note=type: SNP;Name=solcap_snp_c1_4990
PGSC0003DMB000000008	SolCAP	SNP	2050479	2050479	.	.	.	ID=solcap_snp_c1_4992;Note=type: SNP;Name=solcap_snp_c1_4992
PGSC0003DMB000000008	SolCAP	SNP	2194132	2194132	.	.	.	ID=solcap_snp_c1_5010;Note=type: SNP;Name=solcap_snp_c1_5010
PGSC0003DMB000000008	SolCAP	SNP	2271064	2271064	.	.	.	ID=solcap_snp_c2_15528;Note=type: SNP;Name=solcap_snp_c2_15528
PGSC0003DMB000000008	SolCAP	SNP	2271122	2271122	.	.	.	ID=solcap_snp_c2_15529;Note=type: SNP;Name=solcap_snp_c2_15529
PGSC0003DMB000000008	SolCAP	SNP	2271194	2271194	.	.	.	ID=solcap_snp_c2_15530;Note=type: SNP;Name=solcap_snp_c2_15530
PGSC0003DMB000000008	SolCAP	SNP	2271220	2271220	.	.	.	ID=solcap_snp_c2_15531;Note=type: SNP;Name=solcap_snp_c2_15531
PGSC0003DMB000000008	SolCAP	SNP	2271807	2271807	.	.	.	ID=solcap_snp_c2_15532;Note=type: SNP;Name=solcap_snp_c2_15532
PGSC0003DMB000000008	SolCAP	SNP	2271968	2271968	.	.	.	ID=solcap_snp_c2_15533;Note=type: SNP;Name=solcap_snp_c2_15533
PGSC0003DMB000000008	SolCAP	SNP	2272012	2272012	.	.	.	ID=solcap_snp_c2_15534;Note=type: SNP;Name=solcap_snp_c2_15534
PGSC0003DMB000000008	SolCAP	SNP	2415674	2415674	.	.	.	ID=solcap_snp_c1_5029;Note=type: SNP;Name=solcap_snp_c1_5029
PGSC0003DMB000000008	SolCAP	SNP	2593149	2593149	.	.	.	ID=solcap_snp_c2_15603;Note=type: SNP;Name=solcap_snp_c2_15603
PGSC0003DMB000000008	SolCAP	SNP	2596187	2596187	.	.	.	ID=solcap_snp_c2_15604;Note=type: SNP;Name=solcap_snp_c2_15604
PGSC0003DMB000000008	SolCAP	SNP	2596540	2596540	.	.	.	ID=solcap_snp_c1_5047;Note=type: SNP;Name=solcap_snp_c1_5047
PGSC0003DMB000000008	SolCAP	SNP	2596826	2596826	.	.	.	ID=solcap_snp_c2_15606;Note=type: SNP;Name=solcap_snp_c2_15606
PGSC0003DMB000000008	SolCAP	SNP	2825295	2825295	.	.	.	ID=solcap_snp_c2_48125;Note=type: SNP;Name=solcap_snp_c2_48125
PGSC0003DMB000000008	SolCAP	SNP	2825299	2825299	.	.	.	ID=solcap_snp_c2_48124;Note=type: SNP;Name=solcap_snp_c2_48124
PGSC0003DMB000000008	SolCAP	SNP	2825374	2825374	.	.	.	ID=solcap_snp_c2_48123;Note=type: SNP;Name=solcap_snp_c2_48123
PGSC0003DMB000000008	SolCAP	SNP	2825388	2825388	.	.	.	ID=solcap_snp_c2_48122;Note=type: SNP;Name=solcap_snp_c2_48122
PGSC0003DMB000000008	SolCAP	SNP	2825399	2825399	.	.	.	ID=solcap_snp_c2_48121;Note=type: SNP;Name=solcap_snp_c2_48121
PGSC0003DMB000000008	SolCAP	SNP	2825703	2825703	.	.	.	ID=solcap_snp_c2_48119;Note=type: SNP;Name=solcap_snp_c2_48119
PGSC0003DMB000000008	SolCAP	SNP	2825755	2825755	.	.	.	ID=solcap_snp_c2_48118;Note=type: SNP;Name=solcap_snp_c2_48118
PGSC0003DMB000000008	SolCAP	SNP	2930237	2930237	.	.	.	ID=solcap_snp_c1_14236;Note=type: SNP;Name=solcap_snp_c1_14236
PGSC0003DMB000000008	SolCAP	SNP	2930375	2930375	.	.	.	ID=solcap_snp_c2_48130;Note=type: SNP;Name=solcap_snp_c2_48130
PGSC0003DMB000000008	SolCAP	SNP	2951534	2951534	.	.	.	ID=solcap_snp_c2_48129;Note=type: SNP;Name=solcap_snp_c2_48129
PGSC0003DMB000000008	SolCAP	SNP	2951587	2951587	.	.	.	ID=solcap_snp_c2_48128;Note=type: SNP;Name=solcap_snp_c2_48128
PGSC0003DMB000000008	SolCAP	SNP	2951644	2951644	.	.	.	ID=solcap_snp_c2_48127;Note=type: SNP;Name=solcap_snp_c2_48127
PGSC0003DMB000000008	SolCAP	SNP	2952178	2952178	.	.	.	ID=solcap_snp_c2_48126;Note=type: SNP;Name=solcap_snp_c2_48126
PGSC0003DMB000000008	SolCAP	SNP	3100269	3100269	.	.	.	ID=solcap_snp_c1_9027;Note=type: SNP;Name=solcap_snp_c1_9027
PGSC0003DMB000000008	SolCAP	SNP	3178020	3178020	.	.	.	ID=solcap_snp_c1_9056;Note=type: SNP;Name=solcap_snp_c1_9056
PGSC0003DMB000000008	SolCAP	SNP	3285212	3285212	.	.	.	ID=solcap_snp_c1_9058;Note=type: SNP;Name=solcap_snp_c1_9058
PGSC0003DMB000000008	SolCAP	SNP	3286908	3286908	.	.	.	ID=solcap_snp_c2_29739;Note=type: SNP;Name=solcap_snp_c2_29739
PGSC0003DMB000000008	SolCAP	SNP	3290961	3290961	.	.	.	ID=solcap_snp_c2_29740;Note=type: SNP;Name=solcap_snp_c2_29740
PGSC0003DMB000000008	SolCAP	SNP	3293551	3293551	.	.	.	ID=solcap_snp_c1_9059;Note=type: SNP;Name=solcap_snp_c1_9059
PGSC0003DMB000000008	SolCAP	SNP	3294499	3294499	.	.	.	ID=solcap_snp_c1_9060;Note=type: SNP;Name=solcap_snp_c1_9060
PGSC0003DMB000000008	SolCAP	SNP	3294711	3294711	.	.	.	ID=solcap_snp_c2_29741;Note=type: SNP;Name=solcap_snp_c2_29741
PGSC0003DMB000000008	SolCAP	SNP	3295190	3295190	.	.	.	ID=solcap_snp_c2_29742;Note=type: SNP;Name=solcap_snp_c2_29742
PGSC0003DMB000000008	SolCAP	SNP	3303314	3303314	.	.	.	ID=solcap_snp_c2_29743;Note=type: SNP;Name=solcap_snp_c2_29743
PGSC0003DMB000000008	SolCAP	SNP	3304897	3304897	.	.	.	ID=solcap_snp_c2_29744;Note=type: SNP;Name=solcap_snp_c2_29744
PGSC0003DMB000000008	SolCAP	SNP	3304906	3304906	.	.	.	ID=solcap_snp_c2_29745;Note=type: SNP;Name=solcap_snp_c2_29745
PGSC0003DMB000000008	SolCAP	SNP	3350556	3350556	.	.	.	ID=solcap_snp_c1_9064;Note=type: SNP;Name=solcap_snp_c1_9064
PGSC0003DMB000000008	SolCAP	SNP	3432003	3432003	.	.	.	ID=solcap_snp_c2_29767;Note=type: SNP;Name=solcap_snp_c2_29767
PGSC0003DMB000000008	SolCAP	SNP	3706878	3706878	.	.	.	ID=solcap_snp_c1_12644;Note=type: SNP;Name=solcap_snp_c1_12644
PGSC0003DMB000000008	SolCAP	SNP	3737374	3737374	.	.	.	ID=solcap_snp_c1_12619;Note=type: SNP;Name=solcap_snp_c1_12619
PGSC0003DMB000000008	SolCAP	SNP	3936403	3936403	.	.	.	ID=solcap_snp_c2_44155;Note=type: SNP;Name=solcap_snp_c2_44155
PGSC0003DMB000000008	SolCAP	SNP	3936505	3936505	.	.	.	ID=solcap_snp_c2_44154;Note=type: SNP;Name=solcap_snp_c2_44154
PGSC0003DMB000000008	SolCAP	SNP	3936747	3936747	.	.	.	ID=solcap_snp_c2_44153;Note=type: SNP;Name=solcap_snp_c2_44153
PGSC0003DMB000000008	SolCAP	SNP	3969311	3969311	.	.	.	ID=solcap_snp_c1_12981;Note=type: SNP;Name=solcap_snp_c1_12981
PGSC0003DMB000000009	SolCAP	SNP	698833	698833	.	.	.	ID=solcap_snp_c2_17332;Note=type: SNP;Name=solcap_snp_c2_17332
PGSC0003DMB000000009	SolCAP	SNP	844967	844967	.	.	.	ID=solcap_snp_c1_5716;Note=type: SNP;Name=solcap_snp_c1_5716
PGSC0003DMB000000009	SolCAP	SNP	1490628	1490628	.	.	.	ID=solcap_snp_c1_12159;Note=type: SNP;Name=solcap_snp_c1_12159
PGSC0003DMB000000009	SolCAP	SNP	1490637	1490637	.	.	.	ID=solcap_snp_c1_12160;Note=type: SNP;Name=solcap_snp_c1_12160
PGSC0003DMB000000009	SolCAP	SNP	1923147	1923147	.	.	.	ID=solcap_snp_c2_51216;Note=type: SNP;Name=solcap_snp_c2_51216
PGSC0003DMB000000009	SolCAP	SNP	2149871	2149871	.	.	.	ID=solcap_snp_c1_16325;Note=type: SNP;Name=solcap_snp_c1_16325
PGSC0003DMB000000009	SolCAP	SNP	2284669	2284669	.	.	.	ID=solcap_snp_c1_16141;Note=type: SNP;Name=solcap_snp_c1_16141
PGSC0003DMB000000009	SolCAP	SNP	3221322	3221322	.	.	.	ID=solcap_snp_c2_689;Note=type: SNP;Name=solcap_snp_c2_689
PGSC0003DMB000000009	SolCAP	SNP	3602811	3602811	.	.	.	ID=solcap_snp_c2_701;Note=type: SNP;Name=solcap_snp_c2_701
PGSC0003DMB000000010	SolCAP	SNP	387440	387440	.	.	.	ID=solcap_snp_c2_20895;Note=type: SNP;Name=solcap_snp_c2_20895
PGSC0003DMB000000010	SolCAP	SNP	403092	403092	.	.	.	ID=solcap_snp_c2_20890;Note=type: SNP;Name=solcap_snp_c2_20890
PGSC0003DMB000000010	SolCAP	SNP	403302	403302	.	.	.	ID=solcap_snp_c2_20889;Note=type: SNP;Name=solcap_snp_c2_20889
PGSC0003DMB000000010	SolCAP	SNP	403371	403371	.	.	.	ID=solcap_snp_c2_20888;Note=type: SNP;Name=solcap_snp_c2_20888
PGSC0003DMB000000010	SolCAP	SNP	673415	673415	.	.	.	ID=solcap_snp_c1_5653;Note=type: SNP;Name=solcap_snp_c1_5653
PGSC0003DMB000000010	SolCAP	SNP	985502	985502	.	.	.	ID=solcap_snp_c1_3860;Note=type: SNP;Name=solcap_snp_c1_3860
PGSC0003DMB000000010	SolCAP	SNP	985700	985700	.	.	.	ID=solcap_snp_c1_3863;Note=type: SNP;Name=solcap_snp_c1_3863
PGSC0003DMB000000010	SolCAP	SNP	1064443	1064443	.	.	.	ID=solcap_snp_c1_3844;Note=type: SNP;Name=solcap_snp_c1_3844
PGSC0003DMB000000010	SolCAP	SNP	1066678	1066678	.	.	.	ID=solcap_snp_c2_12076;Note=type: SNP;Name=solcap_snp_c2_12076
PGSC0003DMB000000010	SolCAP	SNP	1215312	1215312	.	.	.	ID=solcap_snp_c1_3867;Note=type: SNP;Name=solcap_snp_c1_3867
PGSC0003DMB000000010	SolCAP	SNP	1215573	1215573	.	.	.	ID=solcap_snp_c1_3868;Note=type: SNP;Name=solcap_snp_c1_3868
PGSC0003DMB000000010	SolCAP	SNP	1254269	1254269	.	.	.	ID=solcap_snp_c1_3876;Note=type: SNP;Name=solcap_snp_c1_3876
PGSC0003DMB000000010	SolCAP	SNP	1274209	1274209	.	.	.	ID=solcap_snp_c2_12106;Note=type: SNP;Name=solcap_snp_c2_12106
PGSC0003DMB000000010	SolCAP	SNP	1397334	1397334	.	.	.	ID=solcap_snp_c1_3894;Note=type: SNP;Name=solcap_snp_c1_3894
PGSC0003DMB000000010	SolCAP	SNP	1419984	1419984	.	.	.	ID=solcap_snp_c1_3895;Note=type: SNP;Name=solcap_snp_c1_3895
PGSC0003DMB000000010	SolCAP	SNP	1425972	1425972	.	.	.	ID=solcap_snp_c2_12123;Note=type: SNP;Name=solcap_snp_c2_12123
PGSC0003DMB000000010	SolCAP	SNP	1425981	1425981	.	.	.	ID=solcap_snp_c2_12124;Note=type: SNP;Name=solcap_snp_c2_12124
PGSC0003DMB000000010	SolCAP	SNP	1426314	1426314	.	.	.	ID=solcap_snp_c2_12125;Note=type: SNP;Name=solcap_snp_c2_12125
PGSC0003DMB000000010	SolCAP	SNP	1426606	1426606	.	.	.	ID=solcap_snp_c2_12126;Note=type: SNP;Name=solcap_snp_c2_12126
PGSC0003DMB000000010	SolCAP	SNP	1426657	1426657	.	.	.	ID=solcap_snp_c2_12127;Note=type: SNP;Name=solcap_snp_c2_12127
PGSC0003DMB000000010	SolCAP	SNP	1686292	1686292	.	.	.	ID=solcap_snp_c1_3917;Note=type: SNP;Name=solcap_snp_c1_3917
PGSC0003DMB000000010	SolCAP	SNP	1783765	1783765	.	.	.	ID=solcap_snp_c2_12167;Note=type: SNP;Name=solcap_snp_c2_12167
PGSC0003DMB000000010	SolCAP	SNP	2027252	2027252	.	.	.	ID=solcap_snp_c2_12215;Note=type: SNP;Name=solcap_snp_c2_12215
PGSC0003DMB000000010	SolCAP	SNP	2027443	2027443	.	.	.	ID=solcap_snp_c2_12216;Note=type: SNP;Name=solcap_snp_c2_12216
PGSC0003DMB000000010	SolCAP	SNP	2027470	2027470	.	.	.	ID=solcap_snp_c2_12217;Note=type: SNP;Name=solcap_snp_c2_12217
PGSC0003DMB000000010	SolCAP	SNP	2033174	2033174	.	.	.	ID=solcap_snp_c1_3965;Note=type: SNP;Name=solcap_snp_c1_3965
PGSC0003DMB000000010	SolCAP	SNP	2084232	2084232	.	.	.	ID=solcap_snp_c1_3848;Note=type: SNP;Name=solcap_snp_c1_3848
PGSC0003DMB000000010	SolCAP	SNP	2084248	2084248	.	.	.	ID=solcap_snp_c1_3849;Note=type: SNP;Name=solcap_snp_c1_3849
PGSC0003DMB000000010	SolCAP	SNP	2087048	2087048	.	.	.	ID=solcap_snp_c1_3850;Note=type: SNP;Name=solcap_snp_c1_3850
PGSC0003DMB000000010	SolCAP	SNP	2087878	2087878	.	.	.	ID=solcap_snp_c1_3851;Note=type: SNP;Name=solcap_snp_c1_3851
PGSC0003DMB000000010	SolCAP	SNP	2087888	2087888	.	.	.	ID=solcap_snp_c1_3852;Note=type: SNP;Name=solcap_snp_c1_3852
PGSC0003DMB000000010	SolCAP	SNP	2088359	2088359	.	.	.	ID=solcap_snp_c1_3853;Note=type: SNP;Name=solcap_snp_c1_3853
PGSC0003DMB000000010	SolCAP	SNP	2088487	2088487	.	.	.	ID=solcap_snp_c1_3854;Note=type: SNP;Name=solcap_snp_c1_3854
PGSC0003DMB000000010	SolCAP	SNP	2296375	2296375	.	.	.	ID=solcap_snp_c1_9565;Note=type: SNP;Name=solcap_snp_c1_9565
PGSC0003DMB000000010	SolCAP	SNP	2296396	2296396	.	.	.	ID=solcap_snp_c1_9566;Note=type: SNP;Name=solcap_snp_c1_9566
PGSC0003DMB000000010	SolCAP	SNP	2480381	2480381	.	.	.	ID=solcap_snp_c1_9573;Note=type: SNP;Name=solcap_snp_c1_9573
PGSC0003DMB000000010	SolCAP	SNP	2504485	2504485	.	.	.	ID=solcap_snp_c2_31820;Note=type: SNP;Name=solcap_snp_c2_31820
PGSC0003DMB000000010	SolCAP	SNP	2507277	2507277	.	.	.	ID=solcap_snp_c2_31821;Note=type: SNP;Name=solcap_snp_c2_31821
PGSC0003DMB000000010	SolCAP	SNP	2507316	2507316	.	.	.	ID=solcap_snp_c2_31822;Note=type: SNP;Name=solcap_snp_c2_31822
PGSC0003DMB000000010	SolCAP	SNP	2515427	2515427	.	.	.	ID=solcap_snp_c1_9581;Note=type: SNP;Name=solcap_snp_c1_9581
PGSC0003DMB000000010	SolCAP	SNP	2515988	2515988	.	.	.	ID=solcap_snp_c2_31823;Note=type: SNP;Name=solcap_snp_c2_31823
PGSC0003DMB000000010	SolCAP	SNP	2516414	2516414	.	.	.	ID=solcap_snp_c1_9583;Note=type: SNP;Name=solcap_snp_c1_9583
PGSC0003DMB000000010	SolCAP	SNP	2516444	2516444	.	.	.	ID=solcap_snp_c1_9584;Note=type: SNP;Name=solcap_snp_c1_9584
PGSC0003DMB000000010	SolCAP	SNP	2516471	2516471	.	.	.	ID=solcap_snp_c1_9585;Note=type: SNP;Name=solcap_snp_c1_9585
PGSC0003DMB000000010	SolCAP	SNP	2516867	2516867	.	.	.	ID=solcap_snp_c1_9586;Note=type: SNP;Name=solcap_snp_c1_9586
PGSC0003DMB000000010	SolCAP	SNP	2516889	2516889	.	.	.	ID=solcap_snp_c1_9587;Note=type: SNP;Name=solcap_snp_c1_9587
PGSC0003DMB000000010	SolCAP	SNP	2718460	2718460	.	.	.	ID=solcap_snp_c2_19956;Note=type: SNP;Name=solcap_snp_c2_19956
PGSC0003DMB000000010	SolCAP	SNP	2792248	2792248	.	.	.	ID=solcap_snp_c2_19974;Note=type: SNP;Name=solcap_snp_c2_19974
PGSC0003DMB000000010	SolCAP	SNP	3316227	3316227	.	.	.	ID=solcap_snp_c1_6294;Note=type: SNP;Name=solcap_snp_c1_6294
PGSC0003DMB000000010	SolCAP	SNP	3505194	3505194	.	.	.	ID=solcap_snp_c1_5723;Note=type: SNP;Name=solcap_snp_c1_5723
PGSC0003DMB000000010	SolCAP	SNP	3682235	3682235	.	.	.	ID=solcap_snp_c1_14089;Note=type: SNP;Name=solcap_snp_c1_14089
PGSC0003DMB000000011	SolCAP	SNP	685283	685283	.	.	.	ID=solcap_snp_c2_63;Note=type: SNP;Name=solcap_snp_c2_63
PGSC0003DMB000000011	SolCAP	SNP	994825	994825	.	.	.	ID=solcap_snp_c1_1;Note=type: SNP;Name=solcap_snp_c1_1
PGSC0003DMB000000011	SolCAP	SNP	1752731	1752731	.	.	.	ID=solcap_snp_c2_34;Note=type: SNP;Name=solcap_snp_c2_34
PGSC0003DMB000000011	SolCAP	SNP	2125460	2125460	.	.	.	ID=solcap_snp_c2_37;Note=type: SNP;Name=solcap_snp_c2_37
PGSC0003DMB000000011	SolCAP	SNP	2460614	2460614	.	.	.	ID=solcap_snp_c2_45;Note=type: SNP;Name=solcap_snp_c2_45
PGSC0003DMB000000011	SolCAP	SNP	2736486	2736486	.	.	.	ID=solcap_snp_c1_7;Note=type: SNP;Name=solcap_snp_c1_7
PGSC0003DMB000000012	SolCAP	SNP	198691	198691	.	.	.	ID=solcap_snp_c1_7281;Note=type: SNP;Name=solcap_snp_c1_7281
PGSC0003DMB000000012	SolCAP	SNP	252997	252997	.	.	.	ID=solcap_snp_c1_7267;Note=type: SNP;Name=solcap_snp_c1_7267
PGSC0003DMB000000012	SolCAP	SNP	370076	370076	.	.	.	ID=solcap_snp_c1_7268;Note=type: SNP;Name=solcap_snp_c1_7268
PGSC0003DMB000000012	SolCAP	SNP	704074	704074	.	.	.	ID=solcap_snp_c1_8427;Note=type: SNP;Name=solcap_snp_c1_8427
PGSC0003DMB000000012	SolCAP	SNP	704098	704098	.	.	.	ID=solcap_snp_c2_27198;Note=type: SNP;Name=solcap_snp_c2_27198
PGSC0003DMB000000012	SolCAP	SNP	865057	865057	.	.	.	ID=solcap_snp_c1_8437;Note=type: SNP;Name=solcap_snp_c1_8437
PGSC0003DMB000000012	SolCAP	SNP	891188	891188	.	.	.	ID=solcap_snp_c2_27216;Note=type: SNP;Name=solcap_snp_c2_27216
PGSC0003DMB000000012	SolCAP	SNP	891256	891256	.	.	.	ID=solcap_snp_c2_27217;Note=type: SNP;Name=solcap_snp_c2_27217
PGSC0003DMB000000012	SolCAP	SNP	896257	896257	.	.	.	ID=solcap_snp_c2_27218;Note=type: SNP;Name=solcap_snp_c2_27218
PGSC0003DMB000000012	SolCAP	SNP	1195641	1195641	.	.	.	ID=solcap_snp_c2_47;Note=type: SNP;Name=solcap_snp_c2_47
PGSC0003DMB000000012	SolCAP	SNP	1510771	1510771	.	.	.	ID=solcap_snp_c1_8;Note=type: SNP;Name=solcap_snp_c1_8
PGSC0003DMB000000012	SolCAP	SNP	1510925	1510925	.	.	.	ID=solcap_snp_c1_9;Note=type: SNP;Name=solcap_snp_c1_9
PGSC0003DMB000000012	SolCAP	SNP	1624775	1624775	.	.	.	ID=solcap_snp_c1_11;Note=type: SNP;Name=solcap_snp_c1_11
PGSC0003DMB000000012	SolCAP	SNP	3530746	3530746	.	.	.	ID=solcap_snp_c1_16;Note=type: SNP;Name=solcap_snp_c1_16
PGSC0003DMB000000013	SolCAP	SNP	188340	188340	.	.	.	ID=solcap_snp_c1_9129;Note=type: SNP;Name=solcap_snp_c1_9129
PGSC0003DMB000000013	SolCAP	SNP	562341	562341	.	.	.	ID=solcap_snp_c2_16315;Note=type: SNP;Name=solcap_snp_c2_16315
PGSC0003DMB000000013	SolCAP	SNP	562435	562435	.	.	.	ID=solcap_snp_c2_16314;Note=type: SNP;Name=solcap_snp_c2_16314
PGSC0003DMB000000013	SolCAP	SNP	799018	799018	.	.	.	ID=solcap_snp_c1_5217;Note=type: SNP;Name=solcap_snp_c1_5217
PGSC0003DMB000000013	SolCAP	SNP	1629419	1629419	.	.	.	ID=solcap_snp_c1_9477;Note=type: SNP;Name=solcap_snp_c1_9477
PGSC0003DMB000000013	SolCAP	SNP	1693324	1693324	.	.	.	ID=solcap_snp_c2_31358;Note=type: SNP;Name=solcap_snp_c2_31358
PGSC0003DMB000000013	SolCAP	SNP	1693360	1693360	.	.	.	ID=solcap_snp_c2_31359;Note=type: SNP;Name=solcap_snp_c2_31359
PGSC0003DMB000000013	SolCAP	SNP	1693462	1693462	.	.	.	ID=solcap_snp_c2_31360;Note=type: SNP;Name=solcap_snp_c2_31360
PGSC0003DMB000000013	SolCAP	SNP	1695129	1695129	.	.	.	ID=solcap_snp_c2_31361;Note=type: SNP;Name=solcap_snp_c2_31361
PGSC0003DMB000000013	SolCAP	SNP	2042599	2042599	.	.	.	ID=solcap_snp_c1_9476;Note=type: SNP;Name=solcap_snp_c1_9476
PGSC0003DMB000000013	SolCAP	SNP	2139147	2139147	.	.	.	ID=solcap_snp_c1_6157;Note=type: SNP;Name=solcap_snp_c1_6157
PGSC0003DMB000000013	SolCAP	SNP	2946382	2946382	.	.	.	ID=solcap_snp_c2_47108;Note=type: SNP;Name=solcap_snp_c2_47108
PGSC0003DMB000000013	SolCAP	SNP	3218678	3218678	.	.	.	ID=solcap_snp_c1_12887;Note=type: SNP;Name=solcap_snp_c1_12887
PGSC0003DMB000000014	SolCAP	SNP	185714	185714	.	.	.	ID=solcap_snp_c2_57608;Note=type: SNP;Name=solcap_snp_c2_57608
PGSC0003DMB000000014	SolCAP	SNP	343915	343915	.	.	.	ID=solcap_snp_c1_8084;Note=type: SNP;Name=solcap_snp_c1_8084
PGSC0003DMB000000014	SolCAP	SNP	2917924	2917924	.	.	.	ID=solcap_snp_c1_14767;Note=type: SNP;Name=solcap_snp_c1_14767
PGSC0003DMB000000014	SolCAP	SNP	3179575	3179575	.	.	.	ID=solcap_snp_c1_8913;Note=type: SNP;Name=solcap_snp_c1_8913
PGSC0003DMB000000014	SolCAP	SNP	3187309	3187309	.	.	.	ID=solcap_snp_c2_29293;Note=type: SNP;Name=solcap_snp_c2_29293
PGSC0003DMB000000015	SolCAP	SNP	353594	353594	.	.	.	ID=solcap_snp_c2_52130;Note=type: SNP;Name=solcap_snp_c2_52130
PGSC0003DMB000000015	SolCAP	SNP	1133343	1133343	.	.	.	ID=solcap_snp_c2_44625;Note=type: SNP;Name=solcap_snp_c2_44625
PGSC0003DMB000000015	SolCAP	SNP	1424529	1424529	.	.	.	ID=solcap_snp_c2_49873;Note=type: SNP;Name=solcap_snp_c2_49873
PGSC0003DMB000000015	SolCAP	SNP	1929056	1929056	.	.	.	ID=solcap_snp_c2_57182;Note=type: SNP;Name=solcap_snp_c2_57182
PGSC0003DMB000000015	SolCAP	SNP	1936872	1936872	.	.	.	ID=solcap_snp_c2_57185;Note=type: SNP;Name=solcap_snp_c2_57185
PGSC0003DMB000000015	SolCAP	SNP	2395297	2395297	.	.	.	ID=solcap_snp_c2_48568;Note=type: SNP;Name=solcap_snp_c2_48568
PGSC0003DMB000000015	SolCAP	SNP	2405798	2405798	.	.	.	ID=solcap_snp_c2_48566;Note=type: SNP;Name=solcap_snp_c2_48566
PGSC0003DMB000000015	SolCAP	SNP	2405801	2405801	.	.	.	ID=solcap_snp_c2_48565;Note=type: SNP;Name=solcap_snp_c2_48565
PGSC0003DMB000000015	SolCAP	SNP	2688782	2688782	.	.	.	ID=solcap_snp_c1_8593;Note=type: SNP;Name=solcap_snp_c1_8593
PGSC0003DMB000000016	SolCAP	SNP	20929	20929	.	.	.	ID=solcap_snp_c2_48068;Note=type: SNP;Name=solcap_snp_c2_48068
PGSC0003DMB000000016	SolCAP	SNP	172553	172553	.	.	.	ID=solcap_snp_c2_48075;Note=type: SNP;Name=solcap_snp_c2_48075
PGSC0003DMB000000016	SolCAP	SNP	181477	181477	.	.	.	ID=solcap_snp_c2_48074;Note=type: SNP;Name=solcap_snp_c2_48074
PGSC0003DMB000000016	SolCAP	SNP	181625	181625	.	.	.	ID=solcap_snp_c2_48073;Note=type: SNP;Name=solcap_snp_c2_48073
PGSC0003DMB000000016	SolCAP	SNP	187873	187873	.	.	.	ID=solcap_snp_c1_14213;Note=type: SNP;Name=solcap_snp_c1_14213
PGSC0003DMB000000016	SolCAP	SNP	1691229	1691229	.	.	.	ID=solcap_snp_c2_54709;Note=type: SNP;Name=solcap_snp_c2_54709
PGSC0003DMB000000016	SolCAP	SNP	2094690	2094690	.	.	.	ID=solcap_snp_c2_18221;Note=type: SNP;Name=solcap_snp_c2_18221
PGSC0003DMB000000016	SolCAP	SNP	2362741	2362741	.	.	.	ID=solcap_snp_c2_18223;Note=type: SNP;Name=solcap_snp_c2_18223
PGSC0003DMB000000016	SolCAP	SNP	2362947	2362947	.	.	.	ID=solcap_snp_c2_18225;Note=type: SNP;Name=solcap_snp_c2_18225
PGSC0003DMB000000016	SolCAP	SNP	2875682	2875682	.	.	.	ID=solcap_snp_c2_21601;Note=type: SNP;Name=solcap_snp_c2_21601
PGSC0003DMB000000016	SolCAP	SNP	3132679	3132679	.	.	.	ID=solcap_snp_c2_21604;Note=type: SNP;Name=solcap_snp_c2_21604
PGSC0003DMB000000017	SolCAP	SNP	186667	186667	.	.	.	ID=solcap_snp_c1_4976;Note=type: SNP;Name=solcap_snp_c1_4976
PGSC0003DMB000000017	SolCAP	SNP	421898	421898	.	.	.	ID=solcap_snp_c2_15388;Note=type: SNP;Name=solcap_snp_c2_15388
PGSC0003DMB000000017	SolCAP	SNP	422114	422114	.	.	.	ID=solcap_snp_c1_4955;Note=type: SNP;Name=solcap_snp_c1_4955
PGSC0003DMB000000017	SolCAP	SNP	422605	422605	.	.	.	ID=solcap_snp_c1_4954;Note=type: SNP;Name=solcap_snp_c1_4954
PGSC0003DMB000000017	SolCAP	SNP	520275	520275	.	.	.	ID=solcap_snp_c1_4951;Note=type: SNP;Name=solcap_snp_c1_4951
PGSC0003DMB000000017	SolCAP	SNP	520387	520387	.	.	.	ID=solcap_snp_c1_4949;Note=type: SNP;Name=solcap_snp_c1_4949
PGSC0003DMB000000017	SolCAP	SNP	520766	520766	.	.	.	ID=solcap_snp_c1_4947;Note=type: SNP;Name=solcap_snp_c1_4947
PGSC0003DMB000000017	SolCAP	SNP	521346	521346	.	.	.	ID=solcap_snp_c1_4942;Note=type: SNP;Name=solcap_snp_c1_4942
PGSC0003DMB000000017	SolCAP	SNP	657344	657344	.	.	.	ID=solcap_snp_c2_15342;Note=type: SNP;Name=solcap_snp_c2_15342
PGSC0003DMB000000017	SolCAP	SNP	657404	657404	.	.	.	ID=solcap_snp_c2_15341;Note=type: SNP;Name=solcap_snp_c2_15341
PGSC0003DMB000000017	SolCAP	SNP	657548	657548	.	.	.	ID=solcap_snp_c2_15339;Note=type: SNP;Name=solcap_snp_c2_15339
PGSC0003DMB000000017	SolCAP	SNP	657752	657752	.	.	.	ID=solcap_snp_c2_15338;Note=type: SNP;Name=solcap_snp_c2_15338
PGSC0003DMB000000017	SolCAP	SNP	657812	657812	.	.	.	ID=solcap_snp_c2_15337;Note=type: SNP;Name=solcap_snp_c2_15337
PGSC0003DMB000000017	SolCAP	SNP	657890	657890	.	.	.	ID=solcap_snp_c2_15336;Note=type: SNP;Name=solcap_snp_c2_15336
PGSC0003DMB000000017	SolCAP	SNP	659398	659398	.	.	.	ID=solcap_snp_c2_15334;Note=type: SNP;Name=solcap_snp_c2_15334
PGSC0003DMB000000017	SolCAP	SNP	659488	659488	.	.	.	ID=solcap_snp_c2_15333;Note=type: SNP;Name=solcap_snp_c2_15333
PGSC0003DMB000000017	SolCAP	SNP	659565	659565	.	.	.	ID=solcap_snp_c2_15332;Note=type: SNP;Name=solcap_snp_c2_15332
PGSC0003DMB000000017	SolCAP	SNP	659578	659578	.	.	.	ID=solcap_snp_c2_15331;Note=type: SNP;Name=solcap_snp_c2_15331
PGSC0003DMB000000017	SolCAP	SNP	659737	659737	.	.	.	ID=solcap_snp_c2_15330;Note=type: SNP;Name=solcap_snp_c2_15330
PGSC0003DMB000000017	SolCAP	SNP	659756	659756	.	.	.	ID=solcap_snp_c2_15329;Note=type: SNP;Name=solcap_snp_c2_15329
PGSC0003DMB000000017	SolCAP	SNP	675155	675155	.	.	.	ID=solcap_snp_c1_4926;Note=type: SNP;Name=solcap_snp_c1_4926
PGSC0003DMB000000017	SolCAP	SNP	675212	675212	.	.	.	ID=solcap_snp_c1_4925;Note=type: SNP;Name=solcap_snp_c1_4925
PGSC0003DMB000000017	SolCAP	SNP	1078361	1078361	.	.	.	ID=solcap_snp_c2_15255;Note=type: SNP;Name=solcap_snp_c2_15255
PGSC0003DMB000000017	SolCAP	SNP	1350847	1350847	.	.	.	ID=solcap_snp_c2_15268;Note=type: SNP;Name=solcap_snp_c2_15268
PGSC0003DMB000000017	SolCAP	SNP	1393116	1393116	.	.	.	ID=solcap_snp_c2_30358;Note=type: SNP;Name=solcap_snp_c2_30358
PGSC0003DMB000000017	SolCAP	SNP	1699863	1699863	.	.	.	ID=solcap_snp_c1_9183;Note=type: SNP;Name=solcap_snp_c1_9183
PGSC0003DMB000000017	SolCAP	SNP	1700445	1700445	.	.	.	ID=solcap_snp_c2_30300;Note=type: SNP;Name=solcap_snp_c2_30300
PGSC0003DMB000000017	SolCAP	SNP	1700568	1700568	.	.	.	ID=solcap_snp_c2_30299;Note=type: SNP;Name=solcap_snp_c2_30299
PGSC0003DMB000000017	SolCAP	SNP	1712135	1712135	.	.	.	ID=solcap_snp_c2_30297;Note=type: SNP;Name=solcap_snp_c2_30297
PGSC0003DMB000000017	SolCAP	SNP	1737714	1737714	.	.	.	ID=solcap_snp_c1_9204;Note=type: SNP;Name=solcap_snp_c1_9204
PGSC0003DMB000000017	SolCAP	SNP	1802301	1802301	.	.	.	ID=solcap_snp_c1_9194;Note=type: SNP;Name=solcap_snp_c1_9194
PGSC0003DMB000000017	SolCAP	SNP	1861631	1861631	.	.	.	ID=solcap_snp_c1_15562;Note=type: SNP;Name=solcap_snp_c1_15562
PGSC0003DMB000000017	SolCAP	SNP	1866095	1866095	.	.	.	ID=solcap_snp_c2_53331;Note=type: SNP;Name=solcap_snp_c2_53331
PGSC0003DMB000000017	SolCAP	SNP	1870502	1870502	.	.	.	ID=solcap_snp_c1_15561;Note=type: SNP;Name=solcap_snp_c1_15561
PGSC0003DMB000000017	SolCAP	SNP	2276021	2276021	.	.	.	ID=solcap_snp_c2_39912;Note=type: SNP;Name=solcap_snp_c2_39912
PGSC0003DMB000000017	SolCAP	SNP	2354817	2354817	.	.	.	ID=solcap_snp_c1_11815;Note=type: SNP;Name=solcap_snp_c1_11815
PGSC0003DMB000000017	SolCAP	SNP	2492006	2492006	.	.	.	ID=solcap_snp_c1_11817;Note=type: SNP;Name=solcap_snp_c1_11817
PGSC0003DMB000000017	SolCAP	SNP	2895841	2895841	.	.	.	ID=solcap_snp_c2_31503;Note=type: SNP;Name=solcap_snp_c2_31503
PGSC0003DMB000000017	SolCAP	SNP	2931404	2931404	.	.	.	ID=solcap_snp_c2_31487;Note=type: SNP;Name=solcap_snp_c2_31487
PGSC0003DMB000000017	SolCAP	SNP	3009940	3009940	.	.	.	ID=solcap_snp_c2_31579;Note=type: SNP;Name=solcap_snp_c2_31579
PGSC0003DMB000000017	SolCAP	SNP	3203732	3203732	.	.	.	ID=solcap_snp_c2_55426;Note=type: SNP;Name=solcap_snp_c2_55426
PGSC0003DMB000000018	SolCAP	SNP	100742	100742	.	.	.	ID=solcap_snp_c1_5209;Note=type: SNP;Name=solcap_snp_c1_5209
PGSC0003DMB000000018	SolCAP	SNP	346867	346867	.	.	.	ID=solcap_snp_c2_42168;Note=type: SNP;Name=solcap_snp_c2_42168
PGSC0003DMB000000018	SolCAP	SNP	707712	707712	.	.	.	ID=solcap_snp_c1_2681;Note=type: SNP;Name=solcap_snp_c1_2681
PGSC0003DMB000000018	SolCAP	SNP	1131861	1131861	.	.	.	ID=solcap_snp_c2_10008;Note=type: SNP;Name=solcap_snp_c2_10008
PGSC0003DMB000000018	SolCAP	SNP	1387947	1387947	.	.	.	ID=solcap_snp_c1_3316;Note=type: SNP;Name=solcap_snp_c1_3316
PGSC0003DMB000000018	SolCAP	SNP	1905660	1905660	.	.	.	ID=solcap_snp_c1_3319;Note=type: SNP;Name=solcap_snp_c1_3319
PGSC0003DMB000000018	SolCAP	SNP	2235429	2235429	.	.	.	ID=solcap_snp_c1_3310;Note=type: SNP;Name=solcap_snp_c1_3310
PGSC0003DMB000000018	SolCAP	SNP	2235435	2235435	.	.	.	ID=solcap_snp_c1_3311;Note=type: SNP;Name=solcap_snp_c1_3311
PGSC0003DMB000000018	SolCAP	SNP	2316543	2316543	.	.	.	ID=solcap_snp_c2_56758;Note=type: SNP;Name=solcap_snp_c2_56758
PGSC0003DMB000000018	SolCAP	SNP	2792232	2792232	.	.	.	ID=solcap_snp_c1_15886;Note=type: SNP;Name=solcap_snp_c1_15886
PGSC0003DMB000000018	SolCAP	SNP	2794467	2794467	.	.	.	ID=solcap_snp_c2_54605;Note=type: SNP;Name=solcap_snp_c2_54605
PGSC0003DMB000000018	SolCAP	SNP	2794533	2794533	.	.	.	ID=solcap_snp_c2_54606;Note=type: SNP;Name=solcap_snp_c2_54606
PGSC0003DMB000000018	SolCAP	SNP	2794538	2794538	.	.	.	ID=solcap_snp_c2_54607;Note=type: SNP;Name=solcap_snp_c2_54607
PGSC0003DMB000000018	SolCAP	SNP	2794580	2794580	.	.	.	ID=solcap_snp_c2_54608;Note=type: SNP;Name=solcap_snp_c2_54608
PGSC0003DMB000000018	SolCAP	SNP	2905446	2905446	.	.	.	ID=solcap_snp_c2_55090;Note=type: SNP;Name=solcap_snp_c2_55090
PGSC0003DMB000000018	SolCAP	SNP	3130019	3130019	.	.	.	ID=solcap_snp_c2_43229;Note=type: SNP;Name=solcap_snp_c2_43229
PGSC0003DMB000000019	SolCAP	SNP	231576	231576	.	.	.	ID=solcap_snp_c2_42355;Note=type: SNP;Name=solcap_snp_c2_42355
PGSC0003DMB000000019	SolCAP	SNP	231584	231584	.	.	.	ID=solcap_snp_c2_42354;Note=type: SNP;Name=solcap_snp_c2_42354
PGSC0003DMB000000019	SolCAP	SNP	231829	231829	.	.	.	ID=solcap_snp_c2_42353;Note=type: SNP;Name=solcap_snp_c2_42353
PGSC0003DMB000000019	SolCAP	SNP	231889	231889	.	.	.	ID=solcap_snp_c2_42352;Note=type: SNP;Name=solcap_snp_c2_42352
PGSC0003DMB000000019	SolCAP	SNP	233294	233294	.	.	.	ID=solcap_snp_c2_42351;Note=type: SNP;Name=solcap_snp_c2_42351
PGSC0003DMB000000019	SolCAP	SNP	233370	233370	.	.	.	ID=solcap_snp_c2_42350;Note=type: SNP;Name=solcap_snp_c2_42350
PGSC0003DMB000000019	SolCAP	SNP	233382	233382	.	.	.	ID=solcap_snp_c2_42349;Note=type: SNP;Name=solcap_snp_c2_42349
PGSC0003DMB000000019	SolCAP	SNP	233539	233539	.	.	.	ID=solcap_snp_c2_42348;Note=type: SNP;Name=solcap_snp_c2_42348
PGSC0003DMB000000019	SolCAP	SNP	233670	233670	.	.	.	ID=solcap_snp_c2_42346;Note=type: SNP;Name=solcap_snp_c2_42346
PGSC0003DMB000000019	SolCAP	SNP	349755	349755	.	.	.	ID=solcap_snp_c1_12409;Note=type: SNP;Name=solcap_snp_c1_12409
PGSC0003DMB000000019	SolCAP	SNP	1144241	1144241	.	.	.	ID=solcap_snp_c2_46461;Note=type: SNP;Name=solcap_snp_c2_46461
PGSC0003DMB000000019	SolCAP	SNP	1145505	1145505	.	.	.	ID=solcap_snp_c2_46464;Note=type: SNP;Name=solcap_snp_c2_46464
PGSC0003DMB000000019	SolCAP	SNP	1614073	1614073	.	.	.	ID=solcap_snp_c1_14569;Note=type: SNP;Name=solcap_snp_c1_14569
PGSC0003DMB000000019	SolCAP	SNP	1802967	1802967	.	.	.	ID=solcap_snp_c2_10443;Note=type: SNP;Name=solcap_snp_c2_10443
PGSC0003DMB000000019	SolCAP	SNP	2184084	2184084	.	.	.	ID=solcap_snp_c1_3443;Note=type: SNP;Name=solcap_snp_c1_3443
PGSC0003DMB000000019	SolCAP	SNP	2560765	2560765	.	.	.	ID=solcap_snp_c2_10461;Note=type: SNP;Name=solcap_snp_c2_10461
PGSC0003DMB000000019	SolCAP	SNP	2733954	2733954	.	.	.	ID=solcap_snp_c1_3436;Note=type: SNP;Name=solcap_snp_c1_3436
PGSC0003DMB000000019	SolCAP	SNP	2871298	2871298	.	.	.	ID=solcap_snp_c2_11107;Note=type: SNP;Name=solcap_snp_c2_11107
PGSC0003DMB000000019	SolCAP	SNP	3078595	3078595	.	.	.	ID=solcap_snp_c1_3616;Note=type: SNP;Name=solcap_snp_c1_3616
PGSC0003DMB000000019	SolCAP	SNP	3086827	3086827	.	.	.	ID=solcap_snp_c2_11104;Note=type: SNP;Name=solcap_snp_c2_11104
PGSC0003DMB000000019	SolCAP	SNP	3087024	3087024	.	.	.	ID=solcap_snp_c2_11101;Note=type: SNP;Name=solcap_snp_c2_11101
PGSC0003DMB000000020	SolCAP	SNP	66462	66462	.	.	.	ID=solcap_snp_c1_7935;Note=type: SNP;Name=solcap_snp_c1_7935
PGSC0003DMB000000020	SolCAP	SNP	135674	135674	.	.	.	ID=solcap_snp_c1_7947;Note=type: SNP;Name=solcap_snp_c1_7947
PGSC0003DMB000000020	SolCAP	SNP	136169	136169	.	.	.	ID=solcap_snp_c1_7948;Note=type: SNP;Name=solcap_snp_c1_7948
PGSC0003DMB000000020	SolCAP	SNP	393398	393398	.	.	.	ID=solcap_snp_c2_25167;Note=type: SNP;Name=solcap_snp_c2_25167
PGSC0003DMB000000020	SolCAP	SNP	405683	405683	.	.	.	ID=solcap_snp_c1_7963;Note=type: SNP;Name=solcap_snp_c1_7963
PGSC0003DMB000000020	SolCAP	SNP	405972	405972	.	.	.	ID=solcap_snp_c1_7964;Note=type: SNP;Name=solcap_snp_c1_7964
PGSC0003DMB000000020	SolCAP	SNP	406018	406018	.	.	.	ID=solcap_snp_c2_25178;Note=type: SNP;Name=solcap_snp_c2_25178
PGSC0003DMB000000020	SolCAP	SNP	406521	406521	.	.	.	ID=solcap_snp_c2_25179;Note=type: SNP;Name=solcap_snp_c2_25179
PGSC0003DMB000000020	SolCAP	SNP	567723	567723	.	.	.	ID=solcap_snp_c1_8130;Note=type: SNP;Name=solcap_snp_c1_8130
PGSC0003DMB000000020	SolCAP	SNP	568025	568025	.	.	.	ID=solcap_snp_c1_8129;Note=type: SNP;Name=solcap_snp_c1_8129
PGSC0003DMB000000020	SolCAP	SNP	568449	568449	.	.	.	ID=solcap_snp_c2_25897;Note=type: SNP;Name=solcap_snp_c2_25897
PGSC0003DMB000000020	SolCAP	SNP	568575	568575	.	.	.	ID=solcap_snp_c2_25896;Note=type: SNP;Name=solcap_snp_c2_25896
PGSC0003DMB000000020	SolCAP	SNP	656713	656713	.	.	.	ID=solcap_snp_c2_25892;Note=type: SNP;Name=solcap_snp_c2_25892
PGSC0003DMB000000020	SolCAP	SNP	657462	657462	.	.	.	ID=solcap_snp_c2_25891;Note=type: SNP;Name=solcap_snp_c2_25891
PGSC0003DMB000000020	SolCAP	SNP	731144	731144	.	.	.	ID=solcap_snp_c1_8125;Note=type: SNP;Name=solcap_snp_c1_8125
PGSC0003DMB000000020	SolCAP	SNP	760299	760299	.	.	.	ID=solcap_snp_c1_8118;Note=type: SNP;Name=solcap_snp_c1_8118
PGSC0003DMB000000020	SolCAP	SNP	766803	766803	.	.	.	ID=solcap_snp_c1_8113;Note=type: SNP;Name=solcap_snp_c1_8113
PGSC0003DMB000000020	SolCAP	SNP	983031	983031	.	.	.	ID=solcap_snp_c1_8091;Note=type: SNP;Name=solcap_snp_c1_8091
PGSC0003DMB000000020	SolCAP	SNP	983055	983055	.	.	.	ID=solcap_snp_c1_8090;Note=type: SNP;Name=solcap_snp_c1_8090
PGSC0003DMB000000020	SolCAP	SNP	984259	984259	.	.	.	ID=solcap_snp_c2_25793;Note=type: SNP;Name=solcap_snp_c2_25793
PGSC0003DMB000000020	SolCAP	SNP	1107716	1107716	.	.	.	ID=solcap_snp_c2_25766;Note=type: SNP;Name=solcap_snp_c2_25766
PGSC0003DMB000000020	SolCAP	SNP	1330835	1330835	.	.	.	ID=solcap_snp_c2_42130;Note=type: SNP;Name=solcap_snp_c2_42130
PGSC0003DMB000000020	SolCAP	SNP	1331583	1331583	.	.	.	ID=solcap_snp_c2_42129;Note=type: SNP;Name=solcap_snp_c2_42129
PGSC0003DMB000000020	SolCAP	SNP	1331741	1331741	.	.	.	ID=solcap_snp_c2_42127;Note=type: SNP;Name=solcap_snp_c2_42127
PGSC0003DMB000000020	SolCAP	SNP	1331843	1331843	.	.	.	ID=solcap_snp_c2_42126;Note=type: SNP;Name=solcap_snp_c2_42126
PGSC0003DMB000000020	SolCAP	SNP	1473031	1473031	.	.	.	ID=solcap_snp_c2_42085;Note=type: SNP;Name=solcap_snp_c2_42085
PGSC0003DMB000000020	SolCAP	SNP	1556155	1556155	.	.	.	ID=solcap_snp_c2_42133;Note=type: SNP;Name=solcap_snp_c2_42133
PGSC0003DMB000000020	SolCAP	SNP	1556165	1556165	.	.	.	ID=solcap_snp_c2_42132;Note=type: SNP;Name=solcap_snp_c2_42132
PGSC0003DMB000000020	SolCAP	SNP	1626528	1626528	.	.	.	ID=solcap_snp_c2_40640;Note=type: SNP;Name=solcap_snp_c2_40640
PGSC0003DMB000000020	SolCAP	SNP	1626564	1626564	.	.	.	ID=solcap_snp_c2_40639;Note=type: SNP;Name=solcap_snp_c2_40639
PGSC0003DMB000000020	SolCAP	SNP	1627256	1627256	.	.	.	ID=solcap_snp_c2_40638;Note=type: SNP;Name=solcap_snp_c2_40638
PGSC0003DMB000000020	SolCAP	SNP	1627450	1627450	.	.	.	ID=solcap_snp_c2_40637;Note=type: SNP;Name=solcap_snp_c2_40637
PGSC0003DMB000000020	SolCAP	SNP	1627487	1627487	.	.	.	ID=solcap_snp_c2_40636;Note=type: SNP;Name=solcap_snp_c2_40636
PGSC0003DMB000000020	SolCAP	SNP	1627550	1627550	.	.	.	ID=solcap_snp_c2_40635;Note=type: SNP;Name=solcap_snp_c2_40635
PGSC0003DMB000000020	SolCAP	SNP	1638547	1638547	.	.	.	ID=solcap_snp_c1_11972;Note=type: SNP;Name=solcap_snp_c1_11972
PGSC0003DMB000000020	SolCAP	SNP	1863444	1863444	.	.	.	ID=solcap_snp_c1_11955;Note=type: SNP;Name=solcap_snp_c1_11955
PGSC0003DMB000000020	SolCAP	SNP	2007612	2007612	.	.	.	ID=solcap_snp_c2_53032;Note=type: SNP;Name=solcap_snp_c2_53032
PGSC0003DMB000000020	SolCAP	SNP	2011113	2011113	.	.	.	ID=solcap_snp_c1_15481;Note=type: SNP;Name=solcap_snp_c1_15481
PGSC0003DMB000000020	SolCAP	SNP	2012486	2012486	.	.	.	ID=solcap_snp_c2_53033;Note=type: SNP;Name=solcap_snp_c2_53033
PGSC0003DMB000000020	SolCAP	SNP	2012600	2012600	.	.	.	ID=solcap_snp_c2_53034;Note=type: SNP;Name=solcap_snp_c2_53034
PGSC0003DMB000000020	SolCAP	SNP	2012656	2012656	.	.	.	ID=solcap_snp_c2_53035;Note=type: SNP;Name=solcap_snp_c2_53035
PGSC0003DMB000000020	SolCAP	SNP	2012759	2012759	.	.	.	ID=solcap_snp_c2_53036;Note=type: SNP;Name=solcap_snp_c2_53036
PGSC0003DMB000000020	SolCAP	SNP	2012842	2012842	.	.	.	ID=solcap_snp_c2_53037;Note=type: SNP;Name=solcap_snp_c2_53037
PGSC0003DMB000000020	SolCAP	SNP	2046904	2046904	.	.	.	ID=solcap_snp_c2_40610;Note=type: SNP;Name=solcap_snp_c2_40610
PGSC0003DMB000000020	SolCAP	SNP	2081080	2081080	.	.	.	ID=solcap_snp_c1_16250;Note=type: SNP;Name=solcap_snp_c1_16250
PGSC0003DMB000000020	SolCAP	SNP	2314704	2314704	.	.	.	ID=solcap_snp_c1_15466;Note=type: SNP;Name=solcap_snp_c1_15466
PGSC0003DMB000000020	SolCAP	SNP	2407972	2407972	.	.	.	ID=solcap_snp_c2_20640;Note=type: SNP;Name=solcap_snp_c2_20640
PGSC0003DMB000000020	SolCAP	SNP	2523748	2523748	.	.	.	ID=solcap_snp_c2_40033;Note=type: SNP;Name=solcap_snp_c2_40033
PGSC0003DMB000000020	SolCAP	SNP	2619971	2619971	.	.	.	ID=solcap_snp_c1_11853;Note=type: SNP;Name=solcap_snp_c1_11853
PGSC0003DMB000000020	SolCAP	SNP	2694529	2694529	.	.	.	ID=solcap_snp_c1_11867;Note=type: SNP;Name=solcap_snp_c1_11867
PGSC0003DMB000000020	SolCAP	SNP	2695547	2695547	.	.	.	ID=solcap_snp_c1_11866;Note=type: SNP;Name=solcap_snp_c1_11866
PGSC0003DMB000000020	SolCAP	SNP	2696337	2696337	.	.	.	ID=solcap_snp_c2_40087;Note=type: SNP;Name=solcap_snp_c2_40087
PGSC0003DMB000000020	SolCAP	SNP	2696520	2696520	.	.	.	ID=solcap_snp_c2_40086;Note=type: SNP;Name=solcap_snp_c2_40086
PGSC0003DMB000000020	SolCAP	SNP	2696586	2696586	.	.	.	ID=solcap_snp_c2_40085;Note=type: SNP;Name=solcap_snp_c2_40085
PGSC0003DMB000000020	SolCAP	SNP	2696601	2696601	.	.	.	ID=solcap_snp_c2_40084;Note=type: SNP;Name=solcap_snp_c2_40084
PGSC0003DMB000000020	SolCAP	SNP	3034677	3034677	.	.	.	ID=solcap_snp_c1_12728;Note=type: SNP;Name=solcap_snp_c1_12728
PGSC0003DMB000000020	SolCAP	SNP	3051877	3051877	.	.	.	ID=solcap_snp_c2_43241;Note=type: SNP;Name=solcap_snp_c2_43241
PGSC0003DMB000000020	SolCAP	SNP	3053215	3053215	.	.	.	ID=solcap_snp_c2_43242;Note=type: SNP;Name=solcap_snp_c2_43242
PGSC0003DMB000000020	SolCAP	SNP	3053323	3053323	.	.	.	ID=solcap_snp_c2_43243;Note=type: SNP;Name=solcap_snp_c2_43243
PGSC0003DMB000000021	SolCAP	SNP	62085	62085	.	.	.	ID=solcap_snp_c2_39029;Note=type: SNP;Name=solcap_snp_c2_39029
PGSC0003DMB000000021	SolCAP	SNP	62178	62178	.	.	.	ID=solcap_snp_c2_39031;Note=type: SNP;Name=solcap_snp_c2_39031
PGSC0003DMB000000021	SolCAP	SNP	63494	63494	.	.	.	ID=solcap_snp_c2_39035;Note=type: SNP;Name=solcap_snp_c2_39035
PGSC0003DMB000000021	SolCAP	SNP	63549	63549	.	.	.	ID=solcap_snp_c2_39036;Note=type: SNP;Name=solcap_snp_c2_39036
PGSC0003DMB000000021	SolCAP	SNP	63687	63687	.	.	.	ID=solcap_snp_c2_39038;Note=type: SNP;Name=solcap_snp_c2_39038
PGSC0003DMB000000021	SolCAP	SNP	238695	238695	.	.	.	ID=solcap_snp_c2_39080;Note=type: SNP;Name=solcap_snp_c2_39080
PGSC0003DMB000000021	SolCAP	SNP	238730	238730	.	.	.	ID=solcap_snp_c2_39081;Note=type: SNP;Name=solcap_snp_c2_39081
PGSC0003DMB000000021	SolCAP	SNP	239115	239115	.	.	.	ID=solcap_snp_c2_39085;Note=type: SNP;Name=solcap_snp_c2_39085
PGSC0003DMB000000021	SolCAP	SNP	239492	239492	.	.	.	ID=solcap_snp_c2_39086;Note=type: SNP;Name=solcap_snp_c2_39086
PGSC0003DMB000000021	SolCAP	SNP	240245	240245	.	.	.	ID=solcap_snp_c1_11572;Note=type: SNP;Name=solcap_snp_c1_11572
PGSC0003DMB000000021	SolCAP	SNP	304379	304379	.	.	.	ID=solcap_snp_c2_10877;Note=type: SNP;Name=solcap_snp_c2_10877
PGSC0003DMB000000021	SolCAP	SNP	419052	419052	.	.	.	ID=solcap_snp_c1_3613;Note=type: SNP;Name=solcap_snp_c1_3613
PGSC0003DMB000000021	SolCAP	SNP	419073	419073	.	.	.	ID=solcap_snp_c1_3612;Note=type: SNP;Name=solcap_snp_c1_3612
PGSC0003DMB000000021	SolCAP	SNP	455545	455545	.	.	.	ID=solcap_snp_c1_3608;Note=type: SNP;Name=solcap_snp_c1_3608
PGSC0003DMB000000021	SolCAP	SNP	457940	457940	.	.	.	ID=solcap_snp_c2_11082;Note=type: SNP;Name=solcap_snp_c2_11082
PGSC0003DMB000000021	SolCAP	SNP	472376	472376	.	.	.	ID=solcap_snp_c1_3606;Note=type: SNP;Name=solcap_snp_c1_3606
PGSC0003DMB000000021	SolCAP	SNP	820845	820845	.	.	.	ID=solcap_snp_c2_11007;Note=type: SNP;Name=solcap_snp_c2_11007
PGSC0003DMB000000021	SolCAP	SNP	820941	820941	.	.	.	ID=solcap_snp_c2_11006;Note=type: SNP;Name=solcap_snp_c2_11006
PGSC0003DMB000000021	SolCAP	SNP	821153	821153	.	.	.	ID=solcap_snp_c2_11005;Note=type: SNP;Name=solcap_snp_c2_11005
PGSC0003DMB000000021	SolCAP	SNP	887157	887157	.	.	.	ID=solcap_snp_c2_10966;Note=type: SNP;Name=solcap_snp_c2_10966
PGSC0003DMB000000021	SolCAP	SNP	941074	941074	.	.	.	ID=solcap_snp_c2_10964;Note=type: SNP;Name=solcap_snp_c2_10964
PGSC0003DMB000000021	SolCAP	SNP	941130	941130	.	.	.	ID=solcap_snp_c2_10963;Note=type: SNP;Name=solcap_snp_c2_10963
PGSC0003DMB000000021	SolCAP	SNP	942616	942616	.	.	.	ID=solcap_snp_c1_3598;Note=type: SNP;Name=solcap_snp_c1_3598
PGSC0003DMB000000021	SolCAP	SNP	943756	943756	.	.	.	ID=solcap_snp_c1_3597;Note=type: SNP;Name=solcap_snp_c1_3597
PGSC0003DMB000000021	SolCAP	SNP	943819	943819	.	.	.	ID=solcap_snp_c1_3596;Note=type: SNP;Name=solcap_snp_c1_3596
PGSC0003DMB000000021	SolCAP	SNP	944083	944083	.	.	.	ID=solcap_snp_c2_10962;Note=type: SNP;Name=solcap_snp_c2_10962
PGSC0003DMB000000021	SolCAP	SNP	944121	944121	.	.	.	ID=solcap_snp_c2_10961;Note=type: SNP;Name=solcap_snp_c2_10961
PGSC0003DMB000000021	SolCAP	SNP	944850	944850	.	.	.	ID=solcap_snp_c2_10960;Note=type: SNP;Name=solcap_snp_c2_10960
PGSC0003DMB000000021	SolCAP	SNP	944886	944886	.	.	.	ID=solcap_snp_c2_10959;Note=type: SNP;Name=solcap_snp_c2_10959
PGSC0003DMB000000021	SolCAP	SNP	945148	945148	.	.	.	ID=solcap_snp_c2_10958;Note=type: SNP;Name=solcap_snp_c2_10958
PGSC0003DMB000000021	SolCAP	SNP	945933	945933	.	.	.	ID=solcap_snp_c2_10957;Note=type: SNP;Name=solcap_snp_c2_10957
PGSC0003DMB000000021	SolCAP	SNP	945939	945939	.	.	.	ID=solcap_snp_c2_10956;Note=type: SNP;Name=solcap_snp_c2_10956
PGSC0003DMB000000021	SolCAP	SNP	1333563	1333563	.	.	.	ID=solcap_snp_c2_11018;Note=type: SNP;Name=solcap_snp_c2_11018
PGSC0003DMB000000021	SolCAP	SNP	1393875	1393875	.	.	.	ID=solcap_snp_c2_10896;Note=type: SNP;Name=solcap_snp_c2_10896
PGSC0003DMB000000021	SolCAP	SNP	1644412	1644412	.	.	.	ID=solcap_snp_c2_39220;Note=type: SNP;Name=solcap_snp_c2_39220
PGSC0003DMB000000021	SolCAP	SNP	1645361	1645361	.	.	.	ID=solcap_snp_c2_39219;Note=type: SNP;Name=solcap_snp_c2_39219
PGSC0003DMB000000021	SolCAP	SNP	1647672	1647672	.	.	.	ID=solcap_snp_c1_11613;Note=type: SNP;Name=solcap_snp_c1_11613
PGSC0003DMB000000021	SolCAP	SNP	2048156	2048156	.	.	.	ID=solcap_snp_c2_32193;Note=type: SNP;Name=solcap_snp_c2_32193
PGSC0003DMB000000021	SolCAP	SNP	2186782	2186782	.	.	.	ID=solcap_snp_c1_9651;Note=type: SNP;Name=solcap_snp_c1_9651
PGSC0003DMB000000021	SolCAP	SNP	2233467	2233467	.	.	.	ID=solcap_snp_c1_9652;Note=type: SNP;Name=solcap_snp_c1_9652
PGSC0003DMB000000021	SolCAP	SNP	2481446	2481446	.	.	.	ID=solcap_snp_c2_4030;Note=type: SNP;Name=solcap_snp_c2_4030
PGSC0003DMB000000021	SolCAP	SNP	2482128	2482128	.	.	.	ID=solcap_snp_c2_4031;Note=type: SNP;Name=solcap_snp_c2_4031
PGSC0003DMB000000021	SolCAP	SNP	2572958	2572958	.	.	.	ID=solcap_snp_c2_4045;Note=type: SNP;Name=solcap_snp_c2_4045
PGSC0003DMB000000021	SolCAP	SNP	2597668	2597668	.	.	.	ID=solcap_snp_c2_4047;Note=type: SNP;Name=solcap_snp_c2_4047
PGSC0003DMB000000021	SolCAP	SNP	2608801	2608801	.	.	.	ID=solcap_snp_c2_4048;Note=type: SNP;Name=solcap_snp_c2_4048
PGSC0003DMB000000021	SolCAP	SNP	2708210	2708210	.	.	.	ID=solcap_snp_c1_1383;Note=type: SNP;Name=solcap_snp_c1_1383
PGSC0003DMB000000021	SolCAP	SNP	2732209	2732209	.	.	.	ID=solcap_snp_c1_1391;Note=type: SNP;Name=solcap_snp_c1_1391
PGSC0003DMB000000021	SolCAP	SNP	2734410	2734410	.	.	.	ID=solcap_snp_c1_1394;Note=type: SNP;Name=solcap_snp_c1_1394
PGSC0003DMB000000021	SolCAP	SNP	2858744	2858744	.	.	.	ID=solcap_snp_c2_4136;Note=type: SNP;Name=solcap_snp_c2_4136
PGSC0003DMB000000021	SolCAP	SNP	2951776	2951776	.	.	.	ID=solcap_snp_c2_4156;Note=type: SNP;Name=solcap_snp_c2_4156
PGSC0003DMB000000021	SolCAP	SNP	2951938	2951938	.	.	.	ID=solcap_snp_c2_4157;Note=type: SNP;Name=solcap_snp_c2_4157
PGSC0003DMB000000021	SolCAP	SNP	2953363	2953363	.	.	.	ID=solcap_snp_c2_4158;Note=type: SNP;Name=solcap_snp_c2_4158
PGSC0003DMB000000021	SolCAP	SNP	2981391	2981391	.	.	.	ID=solcap_snp_c2_4165;Note=type: SNP;Name=solcap_snp_c2_4165
PGSC0003DMB000000021	SolCAP	SNP	3023080	3023080	.	.	.	ID=solcap_snp_c2_4174;Note=type: SNP;Name=solcap_snp_c2_4174
PGSC0003DMB000000022	SolCAP	SNP	265503	265503	.	.	.	ID=solcap_snp_c1_6523;Note=type: SNP;Name=solcap_snp_c1_6523
PGSC0003DMB000000022	SolCAP	SNP	873873	873873	.	.	.	ID=solcap_snp_c2_4575;Note=type: SNP;Name=solcap_snp_c2_4575
PGSC0003DMB000000022	SolCAP	SNP	878020	878020	.	.	.	ID=solcap_snp_c2_4577;Note=type: SNP;Name=solcap_snp_c2_4577
PGSC0003DMB000000022	SolCAP	SNP	878163	878163	.	.	.	ID=solcap_snp_c2_4578;Note=type: SNP;Name=solcap_snp_c2_4578
PGSC0003DMB000000022	SolCAP	SNP	878322	878322	.	.	.	ID=solcap_snp_c2_4579;Note=type: SNP;Name=solcap_snp_c2_4579
PGSC0003DMB000000022	SolCAP	SNP	879421	879421	.	.	.	ID=solcap_snp_c2_4583;Note=type: SNP;Name=solcap_snp_c2_4583
PGSC0003DMB000000022	SolCAP	SNP	1177523	1177523	.	.	.	ID=solcap_snp_c2_4550;Note=type: SNP;Name=solcap_snp_c2_4550
PGSC0003DMB000000022	SolCAP	SNP	2164818	2164818	.	.	.	ID=solcap_snp_c2_4342;Note=type: SNP;Name=solcap_snp_c2_4342
PGSC0003DMB000000022	SolCAP	SNP	2679623	2679623	.	.	.	ID=solcap_snp_c1_1495;Note=type: SNP;Name=solcap_snp_c1_1495
PGSC0003DMB000000022	SolCAP	SNP	2909711	2909711	.	.	.	ID=solcap_snp_c1_1481;Note=type: SNP;Name=solcap_snp_c1_1481
PGSC0003DMB000000023	SolCAP	SNP	1070234	1070234	.	.	.	ID=solcap_snp_c2_1908;Note=type: SNP;Name=solcap_snp_c2_1908
PGSC0003DMB000000023	SolCAP	SNP	1325124	1325124	.	.	.	ID=solcap_snp_c2_1918;Note=type: SNP;Name=solcap_snp_c2_1918
PGSC0003DMB000000023	SolCAP	SNP	1325394	1325394	.	.	.	ID=solcap_snp_c2_1916;Note=type: SNP;Name=solcap_snp_c2_1916
PGSC0003DMB000000023	SolCAP	SNP	1325655	1325655	.	.	.	ID=solcap_snp_c2_1915;Note=type: SNP;Name=solcap_snp_c2_1915
PGSC0003DMB000000023	SolCAP	SNP	1340325	1340325	.	.	.	ID=solcap_snp_c2_1914;Note=type: SNP;Name=solcap_snp_c2_1914
PGSC0003DMB000000023	SolCAP	SNP	1731274	1731274	.	.	.	ID=solcap_snp_c1_449;Note=type: SNP;Name=solcap_snp_c1_449
PGSC0003DMB000000023	SolCAP	SNP	1995675	1995675	.	.	.	ID=solcap_snp_c1_447;Note=type: SNP;Name=solcap_snp_c1_447
PGSC0003DMB000000023	SolCAP	SNP	2703631	2703631	.	.	.	ID=solcap_snp_c2_566;Note=type: SNP;Name=solcap_snp_c2_566
PGSC0003DMB000000023	SolCAP	SNP	3014080	3014080	.	.	.	ID=solcap_snp_c1_125;Note=type: SNP;Name=solcap_snp_c1_125
PGSC0003DMB000000024	SolCAP	SNP	500211	500211	.	.	.	ID=solcap_snp_c2_5950;Note=type: SNP;Name=solcap_snp_c2_5950
PGSC0003DMB000000024	SolCAP	SNP	502397	502397	.	.	.	ID=solcap_snp_c2_5951;Note=type: SNP;Name=solcap_snp_c2_5951
PGSC0003DMB000000024	SolCAP	SNP	502481	502481	.	.	.	ID=solcap_snp_c2_5952;Note=type: SNP;Name=solcap_snp_c2_5952
PGSC0003DMB000000024	SolCAP	SNP	502536	502536	.	.	.	ID=solcap_snp_c2_5953;Note=type: SNP;Name=solcap_snp_c2_5953
PGSC0003DMB000000024	SolCAP	SNP	1482047	1482047	.	.	.	ID=solcap_snp_c2_5919;Note=type: SNP;Name=solcap_snp_c2_5919
PGSC0003DMB000000024	SolCAP	SNP	1630678	1630678	.	.	.	ID=solcap_snp_c2_5934;Note=type: SNP;Name=solcap_snp_c2_5934
PGSC0003DMB000000024	SolCAP	SNP	1917073	1917073	.	.	.	ID=solcap_snp_c2_48491;Note=type: SNP;Name=solcap_snp_c2_48491
PGSC0003DMB000000025	SolCAP	SNP	1187234	1187234	.	.	.	ID=solcap_snp_c2_18265;Note=type: SNP;Name=solcap_snp_c2_18265
PGSC0003DMB000000026	SolCAP	SNP	203284	203284	.	.	.	ID=solcap_snp_c2_26320;Note=type: SNP;Name=solcap_snp_c2_26320
PGSC0003DMB000000026	SolCAP	SNP	561624	561624	.	.	.	ID=solcap_snp_c2_430;Note=type: SNP;Name=solcap_snp_c2_430
PGSC0003DMB000000026	SolCAP	SNP	562321	562321	.	.	.	ID=solcap_snp_c1_112;Note=type: SNP;Name=solcap_snp_c1_112
PGSC0003DMB000000026	SolCAP	SNP	563451	563451	.	.	.	ID=solcap_snp_c1_111;Note=type: SNP;Name=solcap_snp_c1_111
PGSC0003DMB000000026	SolCAP	SNP	563721	563721	.	.	.	ID=solcap_snp_c1_110;Note=type: SNP;Name=solcap_snp_c1_110
PGSC0003DMB000000026	SolCAP	SNP	563892	563892	.	.	.	ID=solcap_snp_c2_429;Note=type: SNP;Name=solcap_snp_c2_429
PGSC0003DMB000000026	SolCAP	SNP	565471	565471	.	.	.	ID=solcap_snp_c2_428;Note=type: SNP;Name=solcap_snp_c2_428
PGSC0003DMB000000026	SolCAP	SNP	579598	579598	.	.	.	ID=solcap_snp_c2_422;Note=type: SNP;Name=solcap_snp_c2_422
PGSC0003DMB000000026	SolCAP	SNP	672799	672799	.	.	.	ID=solcap_snp_c2_401;Note=type: SNP;Name=solcap_snp_c2_401
PGSC0003DMB000000026	SolCAP	SNP	672898	672898	.	.	.	ID=solcap_snp_c2_400;Note=type: SNP;Name=solcap_snp_c2_400
PGSC0003DMB000000026	SolCAP	SNP	672928	672928	.	.	.	ID=solcap_snp_c2_399;Note=type: SNP;Name=solcap_snp_c2_399
PGSC0003DMB000000026	SolCAP	SNP	674958	674958	.	.	.	ID=solcap_snp_c1_108;Note=type: SNP;Name=solcap_snp_c1_108
PGSC0003DMB000000026	SolCAP	SNP	675118	675118	.	.	.	ID=solcap_snp_c2_398;Note=type: SNP;Name=solcap_snp_c2_398
PGSC0003DMB000000026	SolCAP	SNP	675204	675204	.	.	.	ID=solcap_snp_c2_395;Note=type: SNP;Name=solcap_snp_c2_395
PGSC0003DMB000000026	SolCAP	SNP	675265	675265	.	.	.	ID=solcap_snp_c2_394;Note=type: SNP;Name=solcap_snp_c2_394
PGSC0003DMB000000026	SolCAP	SNP	675303	675303	.	.	.	ID=solcap_snp_c2_393;Note=type: SNP;Name=solcap_snp_c2_393
PGSC0003DMB000000026	SolCAP	SNP	675333	675333	.	.	.	ID=solcap_snp_c2_392;Note=type: SNP;Name=solcap_snp_c2_392
PGSC0003DMB000000026	SolCAP	SNP	675459	675459	.	.	.	ID=solcap_snp_c2_391;Note=type: SNP;Name=solcap_snp_c2_391
PGSC0003DMB000000026	SolCAP	SNP	675507	675507	.	.	.	ID=solcap_snp_c2_390;Note=type: SNP;Name=solcap_snp_c2_390
PGSC0003DMB000000026	SolCAP	SNP	675564	675564	.	.	.	ID=solcap_snp_c2_389;Note=type: SNP;Name=solcap_snp_c2_389
PGSC0003DMB000000026	SolCAP	SNP	675642	675642	.	.	.	ID=solcap_snp_c2_387;Note=type: SNP;Name=solcap_snp_c2_387
PGSC0003DMB000000026	SolCAP	SNP	834605	834605	.	.	.	ID=solcap_snp_c2_328;Note=type: SNP;Name=solcap_snp_c2_328
PGSC0003DMB000000026	SolCAP	SNP	834629	834629	.	.	.	ID=solcap_snp_c2_327;Note=type: SNP;Name=solcap_snp_c2_327
PGSC0003DMB000000026	SolCAP	SNP	835243	835243	.	.	.	ID=solcap_snp_c1_99;Note=type: SNP;Name=solcap_snp_c1_99
PGSC0003DMB000000026	SolCAP	SNP	836699	836699	.	.	.	ID=solcap_snp_c2_326;Note=type: SNP;Name=solcap_snp_c2_326
PGSC0003DMB000000026	SolCAP	SNP	836728	836728	.	.	.	ID=solcap_snp_c2_325;Note=type: SNP;Name=solcap_snp_c2_325
PGSC0003DMB000000026	SolCAP	SNP	836918	836918	.	.	.	ID=solcap_snp_c2_324;Note=type: SNP;Name=solcap_snp_c2_324
PGSC0003DMB000000026	SolCAP	SNP	837026	837026	.	.	.	ID=solcap_snp_c1_97;Note=type: SNP;Name=solcap_snp_c1_97
PGSC0003DMB000000026	SolCAP	SNP	837284	837284	.	.	.	ID=solcap_snp_c2_323;Note=type: SNP;Name=solcap_snp_c2_323
PGSC0003DMB000000026	SolCAP	SNP	837362	837362	.	.	.	ID=solcap_snp_c2_322;Note=type: SNP;Name=solcap_snp_c2_322
PGSC0003DMB000000026	SolCAP	SNP	869150	869150	.	.	.	ID=solcap_snp_c2_308;Note=type: SNP;Name=solcap_snp_c2_308
PGSC0003DMB000000026	SolCAP	SNP	940568	940568	.	.	.	ID=solcap_snp_c2_284;Note=type: SNP;Name=solcap_snp_c2_284
PGSC0003DMB000000026	SolCAP	SNP	1143271	1143271	.	.	.	ID=solcap_snp_c2_245;Note=type: SNP;Name=solcap_snp_c2_245
PGSC0003DMB000000026	SolCAP	SNP	1246307	1246307	.	.	.	ID=solcap_snp_c1_86;Note=type: SNP;Name=solcap_snp_c1_86
PGSC0003DMB000000026	SolCAP	SNP	1374614	1374614	.	.	.	ID=solcap_snp_c2_185;Note=type: SNP;Name=solcap_snp_c2_185
PGSC0003DMB000000026	SolCAP	SNP	1553846	1553846	.	.	.	ID=solcap_snp_c2_151;Note=type: SNP;Name=solcap_snp_c2_151
PGSC0003DMB000000026	SolCAP	SNP	1553894	1553894	.	.	.	ID=solcap_snp_c2_149;Note=type: SNP;Name=solcap_snp_c2_149
PGSC0003DMB000000026	SolCAP	SNP	1562774	1562774	.	.	.	ID=solcap_snp_c2_148;Note=type: SNP;Name=solcap_snp_c2_148
PGSC0003DMB000000026	SolCAP	SNP	1589935	1589935	.	.	.	ID=solcap_snp_c2_133;Note=type: SNP;Name=solcap_snp_c2_133
PGSC0003DMB000000026	SolCAP	SNP	1722969	1722969	.	.	.	ID=solcap_snp_c1_58;Note=type: SNP;Name=solcap_snp_c1_58
PGSC0003DMB000000026	SolCAP	SNP	1877428	1877428	.	.	.	ID=solcap_snp_c1_38;Note=type: SNP;Name=solcap_snp_c1_38
PGSC0003DMB000000026	SolCAP	SNP	1877559	1877559	.	.	.	ID=solcap_snp_c1_36;Note=type: SNP;Name=solcap_snp_c1_36
PGSC0003DMB000000026	SolCAP	SNP	1878705	1878705	.	.	.	ID=solcap_snp_c2_88;Note=type: SNP;Name=solcap_snp_c2_88
PGSC0003DMB000000026	SolCAP	SNP	1878758	1878758	.	.	.	ID=solcap_snp_c2_87;Note=type: SNP;Name=solcap_snp_c2_87
PGSC0003DMB000000026	SolCAP	SNP	1878855	1878855	.	.	.	ID=solcap_snp_c2_86;Note=type: SNP;Name=solcap_snp_c2_86
PGSC0003DMB000000026	SolCAP	SNP	1878906	1878906	.	.	.	ID=solcap_snp_c2_85;Note=type: SNP;Name=solcap_snp_c2_85
PGSC0003DMB000000026	SolCAP	SNP	1926129	1926129	.	.	.	ID=solcap_snp_c1_26;Note=type: SNP;Name=solcap_snp_c1_26
PGSC0003DMB000000026	SolCAP	SNP	2144872	2144872	.	.	.	ID=solcap_snp_c2_617;Note=type: SNP;Name=solcap_snp_c2_617
PGSC0003DMB000000026	SolCAP	SNP	2144926	2144926	.	.	.	ID=solcap_snp_c2_616;Note=type: SNP;Name=solcap_snp_c2_616
PGSC0003DMB000000026	SolCAP	SNP	2212249	2212249	.	.	.	ID=solcap_snp_c1_151;Note=type: SNP;Name=solcap_snp_c1_151
PGSC0003DMB000000026	SolCAP	SNP	2499636	2499636	.	.	.	ID=solcap_snp_c1_129;Note=type: SNP;Name=solcap_snp_c1_129
PGSC0003DMB000000026	SolCAP	SNP	2842759	2842759	.	.	.	ID=solcap_snp_c2_164;Note=type: SNP;Name=solcap_snp_c2_164
PGSC0003DMB000000026	SolCAP	SNP	2880989	2880989	.	.	.	ID=solcap_snp_c2_95;Note=type: SNP;Name=solcap_snp_c2_95
PGSC0003DMB000000027	SolCAP	SNP	325734	325734	.	.	.	ID=solcap_snp_c2_19225;Note=type: SNP;Name=solcap_snp_c2_19225
PGSC0003DMB000000027	SolCAP	SNP	326410	326410	.	.	.	ID=solcap_snp_c2_19224;Note=type: SNP;Name=solcap_snp_c2_19224
PGSC0003DMB000000027	SolCAP	SNP	327429	327429	.	.	.	ID=solcap_snp_c2_19223;Note=type: SNP;Name=solcap_snp_c2_19223
PGSC0003DMB000000027	SolCAP	SNP	327543	327543	.	.	.	ID=solcap_snp_c2_19222;Note=type: SNP;Name=solcap_snp_c2_19222
PGSC0003DMB000000027	SolCAP	SNP	629364	629364	.	.	.	ID=solcap_snp_c2_19221;Note=type: SNP;Name=solcap_snp_c2_19221
PGSC0003DMB000000027	SolCAP	SNP	659804	659804	.	.	.	ID=solcap_snp_c1_6071;Note=type: SNP;Name=solcap_snp_c1_6071
PGSC0003DMB000000027	SolCAP	SNP	664515	664515	.	.	.	ID=solcap_snp_c1_6068;Note=type: SNP;Name=solcap_snp_c1_6068
PGSC0003DMB000000027	SolCAP	SNP	1013021	1013021	.	.	.	ID=solcap_snp_c2_56464;Note=type: SNP;Name=solcap_snp_c2_56464
PGSC0003DMB000000027	SolCAP	SNP	1372798	1372798	.	.	.	ID=solcap_snp_c2_38490;Note=type: SNP;Name=solcap_snp_c2_38490
PGSC0003DMB000000027	SolCAP	SNP	1465357	1465357	.	.	.	ID=solcap_snp_c2_38456;Note=type: SNP;Name=solcap_snp_c2_38456
PGSC0003DMB000000027	SolCAP	SNP	1960311	1960311	.	.	.	ID=solcap_snp_c1_15864;Note=type: SNP;Name=solcap_snp_c1_15864
PGSC0003DMB000000027	SolCAP	SNP	2297500	2297500	.	.	.	ID=solcap_snp_c2_24329;Note=type: SNP;Name=solcap_snp_c2_24329
PGSC0003DMB000000027	SolCAP	SNP	2362734	2362734	.	.	.	ID=solcap_snp_c2_43672;Note=type: SNP;Name=solcap_snp_c2_43672
PGSC0003DMB000000027	SolCAP	SNP	2516883	2516883	.	.	.	ID=solcap_snp_c2_43663;Note=type: SNP;Name=solcap_snp_c2_43663
PGSC0003DMB000000027	SolCAP	SNP	2866331	2866331	.	.	.	ID=solcap_snp_c2_51899;Note=type: SNP;Name=solcap_snp_c2_51899
PGSC0003DMB000000028	SolCAP	SNP	269882	269882	.	.	.	ID=solcap_snp_c2_9021;Note=type: SNP;Name=solcap_snp_c2_9021
PGSC0003DMB000000028	SolCAP	SNP	530230	530230	.	.	.	ID=solcap_snp_c1_3060;Note=type: SNP;Name=solcap_snp_c1_3060
PGSC0003DMB000000028	SolCAP	SNP	578319	578319	.	.	.	ID=solcap_snp_c2_9028;Note=type: SNP;Name=solcap_snp_c2_9028
PGSC0003DMB000000028	SolCAP	SNP	1318356	1318356	.	.	.	ID=solcap_snp_c1_3057;Note=type: SNP;Name=solcap_snp_c1_3057
PGSC0003DMB000000028	SolCAP	SNP	2522202	2522202	.	.	.	ID=solcap_snp_c1_3052;Note=type: SNP;Name=solcap_snp_c1_3052
PGSC0003DMB000000028	SolCAP	SNP	2619719	2619719	.	.	.	ID=solcap_snp_c1_3051;Note=type: SNP;Name=solcap_snp_c1_3051
PGSC0003DMB000000028	SolCAP	SNP	2620688	2620688	.	.	.	ID=solcap_snp_c1_3049;Note=type: SNP;Name=solcap_snp_c1_3049
PGSC0003DMB000000029	SolCAP	SNP	910565	910565	.	.	.	ID=solcap_snp_c1_16261;Note=type: SNP;Name=solcap_snp_c1_16261
PGSC0003DMB000000029	SolCAP	SNP	912682	912682	.	.	.	ID=solcap_snp_c2_56052;Note=type: SNP;Name=solcap_snp_c2_56052
PGSC0003DMB000000029	SolCAP	SNP	1284735	1284735	.	.	.	ID=solcap_snp_c2_14930;Note=type: SNP;Name=solcap_snp_c2_14930
PGSC0003DMB000000029	SolCAP	SNP	2164189	2164189	.	.	.	ID=solcap_snp_c2_19422;Note=type: SNP;Name=solcap_snp_c2_19422
PGSC0003DMB000000029	SolCAP	SNP	2450977	2450977	.	.	.	ID=solcap_snp_c1_12080;Note=type: SNP;Name=solcap_snp_c1_12080
PGSC0003DMB000000029	SolCAP	SNP	2451312	2451312	.	.	.	ID=solcap_snp_c2_41104;Note=type: SNP;Name=solcap_snp_c2_41104
PGSC0003DMB000000029	SolCAP	SNP	2710466	2710466	.	.	.	ID=solcap_snp_c2_41106;Note=type: SNP;Name=solcap_snp_c2_41106
PGSC0003DMB000000031	SolCAP	SNP	504913	504913	.	.	.	ID=solcap_snp_c2_57817;Note=type: SNP;Name=solcap_snp_c2_57817
PGSC0003DMB000000031	SolCAP	SNP	1467968	1467968	.	.	.	ID=solcap_snp_c2_4214;Note=type: SNP;Name=solcap_snp_c2_4214
PGSC0003DMB000000031	SolCAP	SNP	1715879	1715879	.	.	.	ID=solcap_snp_c2_27779;Note=type: SNP;Name=solcap_snp_c2_27779
PGSC0003DMB000000031	SolCAP	SNP	1715925	1715925	.	.	.	ID=solcap_snp_c2_27780;Note=type: SNP;Name=solcap_snp_c2_27780
PGSC0003DMB000000031	SolCAP	SNP	1722312	1722312	.	.	.	ID=solcap_snp_c2_27788;Note=type: SNP;Name=solcap_snp_c2_27788
PGSC0003DMB000000031	SolCAP	SNP	1837384	1837384	.	.	.	ID=solcap_snp_c2_27773;Note=type: SNP;Name=solcap_snp_c2_27773
PGSC0003DMB000000031	SolCAP	SNP	1860094	1860094	.	.	.	ID=solcap_snp_c1_8581;Note=type: SNP;Name=solcap_snp_c1_8581
PGSC0003DMB000000031	SolCAP	SNP	2243860	2243860	.	.	.	ID=solcap_snp_c2_57686;Note=type: SNP;Name=solcap_snp_c2_57686
PGSC0003DMB000000032	SolCAP	SNP	121902	121902	.	.	.	ID=solcap_snp_c2_12863;Note=type: SNP;Name=solcap_snp_c2_12863
PGSC0003DMB000000032	SolCAP	SNP	151684	151684	.	.	.	ID=solcap_snp_c1_4140;Note=type: SNP;Name=solcap_snp_c1_4140
PGSC0003DMB000000032	SolCAP	SNP	170977	170977	.	.	.	ID=solcap_snp_c2_12855;Note=type: SNP;Name=solcap_snp_c2_12855
PGSC0003DMB000000032	SolCAP	SNP	171296	171296	.	.	.	ID=solcap_snp_c2_12854;Note=type: SNP;Name=solcap_snp_c2_12854
PGSC0003DMB000000032	SolCAP	SNP	332807	332807	.	.	.	ID=solcap_snp_c1_4109;Note=type: SNP;Name=solcap_snp_c1_4109
PGSC0003DMB000000032	SolCAP	SNP	687691	687691	.	.	.	ID=solcap_snp_c1_10167;Note=type: SNP;Name=solcap_snp_c1_10167
PGSC0003DMB000000032	SolCAP	SNP	687729	687729	.	.	.	ID=solcap_snp_c1_10168;Note=type: SNP;Name=solcap_snp_c1_10168
PGSC0003DMB000000032	SolCAP	SNP	689016	689016	.	.	.	ID=solcap_snp_c1_10169;Note=type: SNP;Name=solcap_snp_c1_10169
PGSC0003DMB000000032	SolCAP	SNP	701852	701852	.	.	.	ID=solcap_snp_c1_10178;Note=type: SNP;Name=solcap_snp_c1_10178
PGSC0003DMB000000032	SolCAP	SNP	701861	701861	.	.	.	ID=solcap_snp_c1_10179;Note=type: SNP;Name=solcap_snp_c1_10179
PGSC0003DMB000000032	SolCAP	SNP	702054	702054	.	.	.	ID=solcap_snp_c1_10180;Note=type: SNP;Name=solcap_snp_c1_10180
PGSC0003DMB000000032	SolCAP	SNP	703197	703197	.	.	.	ID=solcap_snp_c1_10181;Note=type: SNP;Name=solcap_snp_c1_10181
PGSC0003DMB000000032	SolCAP	SNP	704407	704407	.	.	.	ID=solcap_snp_c2_34017;Note=type: SNP;Name=solcap_snp_c2_34017
PGSC0003DMB000000032	SolCAP	SNP	724804	724804	.	.	.	ID=solcap_snp_c2_34019;Note=type: SNP;Name=solcap_snp_c2_34019
PGSC0003DMB000000032	SolCAP	SNP	867882	867882	.	.	.	ID=solcap_snp_c1_10196;Note=type: SNP;Name=solcap_snp_c1_10196
PGSC0003DMB000000032	SolCAP	SNP	899497	899497	.	.	.	ID=solcap_snp_c1_10202;Note=type: SNP;Name=solcap_snp_c1_10202
PGSC0003DMB000000032	SolCAP	SNP	1091811	1091811	.	.	.	ID=solcap_snp_c1_13349;Note=type: SNP;Name=solcap_snp_c1_13349
PGSC0003DMB000000032	SolCAP	SNP	1286534	1286534	.	.	.	ID=solcap_snp_c2_35960;Note=type: SNP;Name=solcap_snp_c2_35960
PGSC0003DMB000000032	SolCAP	SNP	1289889	1289889	.	.	.	ID=solcap_snp_c2_35959;Note=type: SNP;Name=solcap_snp_c2_35959
PGSC0003DMB000000032	SolCAP	SNP	1289967	1289967	.	.	.	ID=solcap_snp_c2_35958;Note=type: SNP;Name=solcap_snp_c2_35958
PGSC0003DMB000000032	SolCAP	SNP	1308197	1308197	.	.	.	ID=solcap_snp_c1_10679;Note=type: SNP;Name=solcap_snp_c1_10679
PGSC0003DMB000000032	SolCAP	SNP	1308347	1308347	.	.	.	ID=solcap_snp_c1_10678;Note=type: SNP;Name=solcap_snp_c1_10678
PGSC0003DMB000000032	SolCAP	SNP	1308383	1308383	.	.	.	ID=solcap_snp_c1_10677;Note=type: SNP;Name=solcap_snp_c1_10677
PGSC0003DMB000000032	SolCAP	SNP	1309653	1309653	.	.	.	ID=solcap_snp_c1_10676;Note=type: SNP;Name=solcap_snp_c1_10676
PGSC0003DMB000000032	SolCAP	SNP	1381508	1381508	.	.	.	ID=solcap_snp_c2_35944;Note=type: SNP;Name=solcap_snp_c2_35944
PGSC0003DMB000000032	SolCAP	SNP	1381514	1381514	.	.	.	ID=solcap_snp_c2_35943;Note=type: SNP;Name=solcap_snp_c2_35943
PGSC0003DMB000000032	SolCAP	SNP	1381526	1381526	.	.	.	ID=solcap_snp_c2_35942;Note=type: SNP;Name=solcap_snp_c2_35942
PGSC0003DMB000000032	SolCAP	SNP	1381616	1381616	.	.	.	ID=solcap_snp_c2_35941;Note=type: SNP;Name=solcap_snp_c2_35941
PGSC0003DMB000000032	SolCAP	SNP	1382831	1382831	.	.	.	ID=solcap_snp_c1_10670;Note=type: SNP;Name=solcap_snp_c1_10670
PGSC0003DMB000000032	SolCAP	SNP	1383050	1383050	.	.	.	ID=solcap_snp_c1_10669;Note=type: SNP;Name=solcap_snp_c1_10669
PGSC0003DMB000000032	SolCAP	SNP	1383516	1383516	.	.	.	ID=solcap_snp_c1_10668;Note=type: SNP;Name=solcap_snp_c1_10668
PGSC0003DMB000000032	SolCAP	SNP	1383581	1383581	.	.	.	ID=solcap_snp_c1_10667;Note=type: SNP;Name=solcap_snp_c1_10667
PGSC0003DMB000000032	SolCAP	SNP	1441934	1441934	.	.	.	ID=solcap_snp_c1_10715;Note=type: SNP;Name=solcap_snp_c1_10715
PGSC0003DMB000000032	SolCAP	SNP	1442284	1442284	.	.	.	ID=solcap_snp_c2_35999;Note=type: SNP;Name=solcap_snp_c2_35999
PGSC0003DMB000000032	SolCAP	SNP	1442296	1442296	.	.	.	ID=solcap_snp_c2_35998;Note=type: SNP;Name=solcap_snp_c2_35998
PGSC0003DMB000000032	SolCAP	SNP	1447683	1447683	.	.	.	ID=solcap_snp_c2_35996;Note=type: SNP;Name=solcap_snp_c2_35996
PGSC0003DMB000000032	SolCAP	SNP	1448246	1448246	.	.	.	ID=solcap_snp_c2_35995;Note=type: SNP;Name=solcap_snp_c2_35995
PGSC0003DMB000000032	SolCAP	SNP	1456282	1456282	.	.	.	ID=solcap_snp_c1_10714;Note=type: SNP;Name=solcap_snp_c1_10714
PGSC0003DMB000000032	SolCAP	SNP	1457155	1457155	.	.	.	ID=solcap_snp_c1_10713;Note=type: SNP;Name=solcap_snp_c1_10713
PGSC0003DMB000000032	SolCAP	SNP	1457272	1457272	.	.	.	ID=solcap_snp_c1_10712;Note=type: SNP;Name=solcap_snp_c1_10712
PGSC0003DMB000000032	SolCAP	SNP	1457341	1457341	.	.	.	ID=solcap_snp_c1_10711;Note=type: SNP;Name=solcap_snp_c1_10711
PGSC0003DMB000000032	SolCAP	SNP	1579018	1579018	.	.	.	ID=solcap_snp_c1_3450;Note=type: SNP;Name=solcap_snp_c1_3450
PGSC0003DMB000000032	SolCAP	SNP	1750848	1750848	.	.	.	ID=solcap_snp_c2_10841;Note=type: SNP;Name=solcap_snp_c2_10841
PGSC0003DMB000000032	SolCAP	SNP	1750849	1750849	.	.	.	ID=solcap_snp_c2_10840;Note=type: SNP;Name=solcap_snp_c2_10840
PGSC0003DMB000000032	SolCAP	SNP	1835610	1835610	.	.	.	ID=solcap_snp_c2_10820;Note=type: SNP;Name=solcap_snp_c2_10820
PGSC0003DMB000000032	SolCAP	SNP	1837640	1837640	.	.	.	ID=solcap_snp_c2_10819;Note=type: SNP;Name=solcap_snp_c2_10819
PGSC0003DMB000000032	SolCAP	SNP	1839272	1839272	.	.	.	ID=solcap_snp_c1_3557;Note=type: SNP;Name=solcap_snp_c1_3557
PGSC0003DMB000000032	SolCAP	SNP	1862161	1862161	.	.	.	ID=solcap_snp_c1_3553;Note=type: SNP;Name=solcap_snp_c1_3553
PGSC0003DMB000000032	SolCAP	SNP	1886000	1886000	.	.	.	ID=solcap_snp_c2_10802;Note=type: SNP;Name=solcap_snp_c2_10802
PGSC0003DMB000000032	SolCAP	SNP	1886002	1886002	.	.	.	ID=solcap_snp_c2_10801;Note=type: SNP;Name=solcap_snp_c2_10801
PGSC0003DMB000000032	SolCAP	SNP	1886111	1886111	.	.	.	ID=solcap_snp_c2_10800;Note=type: SNP;Name=solcap_snp_c2_10800
PGSC0003DMB000000032	SolCAP	SNP	1886140	1886140	.	.	.	ID=solcap_snp_c2_10799;Note=type: SNP;Name=solcap_snp_c2_10799
PGSC0003DMB000000032	SolCAP	SNP	1886591	1886591	.	.	.	ID=solcap_snp_c1_3546;Note=type: SNP;Name=solcap_snp_c1_3546
PGSC0003DMB000000032	SolCAP	SNP	1886592	1886592	.	.	.	ID=solcap_snp_c1_3545;Note=type: SNP;Name=solcap_snp_c1_3545
PGSC0003DMB000000032	SolCAP	SNP	1887029	1887029	.	.	.	ID=solcap_snp_c2_10798;Note=type: SNP;Name=solcap_snp_c2_10798
PGSC0003DMB000000032	SolCAP	SNP	1888146	1888146	.	.	.	ID=solcap_snp_c1_3544;Note=type: SNP;Name=solcap_snp_c1_3544
PGSC0003DMB000000032	SolCAP	SNP	1890543	1890543	.	.	.	ID=solcap_snp_c2_10797;Note=type: SNP;Name=solcap_snp_c2_10797
PGSC0003DMB000000032	SolCAP	SNP	1952391	1952391	.	.	.	ID=solcap_snp_c2_10772;Note=type: SNP;Name=solcap_snp_c2_10772
PGSC0003DMB000000032	SolCAP	SNP	1952427	1952427	.	.	.	ID=solcap_snp_c2_10771;Note=type: SNP;Name=solcap_snp_c2_10771
PGSC0003DMB000000032	SolCAP	SNP	2090762	2090762	.	.	.	ID=solcap_snp_c2_10694;Note=type: SNP;Name=solcap_snp_c2_10694
PGSC0003DMB000000032	SolCAP	SNP	2090780	2090780	.	.	.	ID=solcap_snp_c2_10693;Note=type: SNP;Name=solcap_snp_c2_10693
PGSC0003DMB000000032	SolCAP	SNP	2091800	2091800	.	.	.	ID=solcap_snp_c1_3526;Note=type: SNP;Name=solcap_snp_c1_3526
PGSC0003DMB000000032	SolCAP	SNP	2092922	2092922	.	.	.	ID=solcap_snp_c1_3525;Note=type: SNP;Name=solcap_snp_c1_3525
PGSC0003DMB000000032	SolCAP	SNP	2094423	2094423	.	.	.	ID=solcap_snp_c2_10692;Note=type: SNP;Name=solcap_snp_c2_10692
PGSC0003DMB000000032	SolCAP	SNP	2094484	2094484	.	.	.	ID=solcap_snp_c2_10691;Note=type: SNP;Name=solcap_snp_c2_10691
PGSC0003DMB000000032	SolCAP	SNP	2094512	2094512	.	.	.	ID=solcap_snp_c1_3522;Note=type: SNP;Name=solcap_snp_c1_3522
PGSC0003DMB000000032	SolCAP	SNP	2094698	2094698	.	.	.	ID=solcap_snp_c2_10690;Note=type: SNP;Name=solcap_snp_c2_10690
PGSC0003DMB000000032	SolCAP	SNP	2094756	2094756	.	.	.	ID=solcap_snp_c2_10689;Note=type: SNP;Name=solcap_snp_c2_10689
PGSC0003DMB000000032	SolCAP	SNP	2094826	2094826	.	.	.	ID=solcap_snp_c2_10688;Note=type: SNP;Name=solcap_snp_c2_10688
PGSC0003DMB000000032	SolCAP	SNP	2094895	2094895	.	.	.	ID=solcap_snp_c2_10687;Note=type: SNP;Name=solcap_snp_c2_10687
PGSC0003DMB000000032	SolCAP	SNP	2094977	2094977	.	.	.	ID=solcap_snp_c2_10686;Note=type: SNP;Name=solcap_snp_c2_10686
PGSC0003DMB000000032	SolCAP	SNP	2095000	2095000	.	.	.	ID=solcap_snp_c2_10685;Note=type: SNP;Name=solcap_snp_c2_10685
PGSC0003DMB000000032	SolCAP	SNP	2095042	2095042	.	.	.	ID=solcap_snp_c2_10684;Note=type: SNP;Name=solcap_snp_c2_10684
PGSC0003DMB000000032	SolCAP	SNP	2095137	2095137	.	.	.	ID=solcap_snp_c2_10683;Note=type: SNP;Name=solcap_snp_c2_10683
PGSC0003DMB000000032	SolCAP	SNP	2095155	2095155	.	.	.	ID=solcap_snp_c2_10682;Note=type: SNP;Name=solcap_snp_c2_10682
PGSC0003DMB000000032	SolCAP	SNP	2095182	2095182	.	.	.	ID=solcap_snp_c2_10681;Note=type: SNP;Name=solcap_snp_c2_10681
PGSC0003DMB000000032	SolCAP	SNP	2096510	2096510	.	.	.	ID=solcap_snp_c1_3515;Note=type: SNP;Name=solcap_snp_c1_3515
PGSC0003DMB000000032	SolCAP	SNP	2096540	2096540	.	.	.	ID=solcap_snp_c1_3514;Note=type: SNP;Name=solcap_snp_c1_3514
PGSC0003DMB000000032	SolCAP	SNP	2140919	2140919	.	.	.	ID=solcap_snp_c2_10658;Note=type: SNP;Name=solcap_snp_c2_10658
PGSC0003DMB000000032	SolCAP	SNP	2157394	2157394	.	.	.	ID=solcap_snp_c2_10656;Note=type: SNP;Name=solcap_snp_c2_10656
PGSC0003DMB000000032	SolCAP	SNP	2328821	2328821	.	.	.	ID=solcap_snp_c2_10618;Note=type: SNP;Name=solcap_snp_c2_10618
PGSC0003DMB000000032	SolCAP	SNP	2328867	2328867	.	.	.	ID=solcap_snp_c2_10617;Note=type: SNP;Name=solcap_snp_c2_10617
PGSC0003DMB000000032	SolCAP	SNP	2328954	2328954	.	.	.	ID=solcap_snp_c1_3499;Note=type: SNP;Name=solcap_snp_c1_3499
PGSC0003DMB000000032	SolCAP	SNP	2328966	2328966	.	.	.	ID=solcap_snp_c2_10616;Note=type: SNP;Name=solcap_snp_c2_10616
PGSC0003DMB000000032	SolCAP	SNP	2328975	2328975	.	.	.	ID=solcap_snp_c2_10615;Note=type: SNP;Name=solcap_snp_c2_10615
PGSC0003DMB000000032	SolCAP	SNP	2330131	2330131	.	.	.	ID=solcap_snp_c2_10614;Note=type: SNP;Name=solcap_snp_c2_10614
PGSC0003DMB000000032	SolCAP	SNP	2330443	2330443	.	.	.	ID=solcap_snp_c2_10613;Note=type: SNP;Name=solcap_snp_c2_10613
PGSC0003DMB000000032	SolCAP	SNP	2331248	2331248	.	.	.	ID=solcap_snp_c2_10612;Note=type: SNP;Name=solcap_snp_c2_10612
PGSC0003DMB000000032	SolCAP	SNP	2356905	2356905	.	.	.	ID=solcap_snp_c1_3497;Note=type: SNP;Name=solcap_snp_c1_3497
PGSC0003DMB000000032	SolCAP	SNP	2369169	2369169	.	.	.	ID=solcap_snp_c1_3495;Note=type: SNP;Name=solcap_snp_c1_3495
PGSC0003DMB000000032	SolCAP	SNP	2370975	2370975	.	.	.	ID=solcap_snp_c1_3494;Note=type: SNP;Name=solcap_snp_c1_3494
PGSC0003DMB000000032	SolCAP	SNP	2447717	2447717	.	.	.	ID=solcap_snp_c1_3484;Note=type: SNP;Name=solcap_snp_c1_3484
PGSC0003DMB000000032	SolCAP	SNP	2457138	2457138	.	.	.	ID=solcap_snp_c2_10568;Note=type: SNP;Name=solcap_snp_c2_10568
PGSC0003DMB000000032	SolCAP	SNP	2457177	2457177	.	.	.	ID=solcap_snp_c2_10567;Note=type: SNP;Name=solcap_snp_c2_10567
PGSC0003DMB000000032	SolCAP	SNP	2457246	2457246	.	.	.	ID=solcap_snp_c2_10566;Note=type: SNP;Name=solcap_snp_c2_10566
PGSC0003DMB000000032	SolCAP	SNP	2458356	2458356	.	.	.	ID=solcap_snp_c2_10565;Note=type: SNP;Name=solcap_snp_c2_10565
PGSC0003DMB000000032	SolCAP	SNP	2458411	2458411	.	.	.	ID=solcap_snp_c2_10564;Note=type: SNP;Name=solcap_snp_c2_10564
PGSC0003DMB000000032	SolCAP	SNP	2458960	2458960	.	.	.	ID=solcap_snp_c2_10563;Note=type: SNP;Name=solcap_snp_c2_10563
PGSC0003DMB000000032	SolCAP	SNP	2459348	2459348	.	.	.	ID=solcap_snp_c1_3478;Note=type: SNP;Name=solcap_snp_c1_3478
PGSC0003DMB000000032	SolCAP	SNP	2459704	2459704	.	.	.	ID=solcap_snp_c1_3476;Note=type: SNP;Name=solcap_snp_c1_3476
PGSC0003DMB000000032	SolCAP	SNP	2525002	2525002	.	.	.	ID=solcap_snp_c2_10548;Note=type: SNP;Name=solcap_snp_c2_10548
PGSC0003DMB000000032	SolCAP	SNP	2525361	2525361	.	.	.	ID=solcap_snp_c2_10547;Note=type: SNP;Name=solcap_snp_c2_10547
PGSC0003DMB000000032	SolCAP	SNP	2529478	2529478	.	.	.	ID=solcap_snp_c1_3462;Note=type: SNP;Name=solcap_snp_c1_3462
PGSC0003DMB000000032	SolCAP	SNP	2529495	2529495	.	.	.	ID=solcap_snp_c1_3461;Note=type: SNP;Name=solcap_snp_c1_3461
PGSC0003DMB000000032	SolCAP	SNP	2541987	2541987	.	.	.	ID=solcap_snp_c1_3458;Note=type: SNP;Name=solcap_snp_c1_3458
PGSC0003DMB000000032	SolCAP	SNP	2542008	2542008	.	.	.	ID=solcap_snp_c2_10539;Note=type: SNP;Name=solcap_snp_c2_10539
PGSC0003DMB000000033	SolCAP	SNP	477634	477634	.	.	.	ID=solcap_snp_c1_4464;Note=type: SNP;Name=solcap_snp_c1_4464
PGSC0003DMB000000033	SolCAP	SNP	793891	793891	.	.	.	ID=solcap_snp_c1_4455;Note=type: SNP;Name=solcap_snp_c1_4455
PGSC0003DMB000000033	SolCAP	SNP	1053750	1053750	.	.	.	ID=solcap_snp_c1_4454;Note=type: SNP;Name=solcap_snp_c1_4454
PGSC0003DMB000000033	SolCAP	SNP	1218815	1218815	.	.	.	ID=solcap_snp_c2_13856;Note=type: SNP;Name=solcap_snp_c2_13856
PGSC0003DMB000000033	SolCAP	SNP	1603877	1603877	.	.	.	ID=solcap_snp_c2_38250;Note=type: SNP;Name=solcap_snp_c2_38250
PGSC0003DMB000000033	SolCAP	SNP	1643139	1643139	.	.	.	ID=solcap_snp_c2_38252;Note=type: SNP;Name=solcap_snp_c2_38252
PGSC0003DMB000000033	SolCAP	SNP	2487876	2487876	.	.	.	ID=solcap_snp_c1_11953;Note=type: SNP;Name=solcap_snp_c1_11953
PGSC0003DMB000000034	SolCAP	SNP	119980	119980	.	.	.	ID=solcap_snp_c2_50875;Note=type: SNP;Name=solcap_snp_c2_50875
PGSC0003DMB000000034	SolCAP	SNP	120098	120098	.	.	.	ID=solcap_snp_c2_50874;Note=type: SNP;Name=solcap_snp_c2_50874
PGSC0003DMB000000034	SolCAP	SNP	128444	128444	.	.	.	ID=solcap_snp_c2_50869;Note=type: SNP;Name=solcap_snp_c2_50869
PGSC0003DMB000000034	SolCAP	SNP	128663	128663	.	.	.	ID=solcap_snp_c2_50868;Note=type: SNP;Name=solcap_snp_c2_50868
PGSC0003DMB000000034	SolCAP	SNP	479212	479212	.	.	.	ID=solcap_snp_c2_7860;Note=type: SNP;Name=solcap_snp_c2_7860
PGSC0003DMB000000034	SolCAP	SNP	528743	528743	.	.	.	ID=solcap_snp_c2_7838;Note=type: SNP;Name=solcap_snp_c2_7838
PGSC0003DMB000000034	SolCAP	SNP	545822	545822	.	.	.	ID=solcap_snp_c1_2702;Note=type: SNP;Name=solcap_snp_c1_2702
PGSC0003DMB000000034	SolCAP	SNP	626136	626136	.	.	.	ID=solcap_snp_c1_2690;Note=type: SNP;Name=solcap_snp_c1_2690
PGSC0003DMB000000034	SolCAP	SNP	626352	626352	.	.	.	ID=solcap_snp_c1_2689;Note=type: SNP;Name=solcap_snp_c1_2689
PGSC0003DMB000000034	SolCAP	SNP	967988	967988	.	.	.	ID=solcap_snp_c2_8037;Note=type: SNP;Name=solcap_snp_c2_8037
PGSC0003DMB000000034	SolCAP	SNP	970163	970163	.	.	.	ID=solcap_snp_c2_8036;Note=type: SNP;Name=solcap_snp_c2_8036
PGSC0003DMB000000034	SolCAP	SNP	970207	970207	.	.	.	ID=solcap_snp_c2_8035;Note=type: SNP;Name=solcap_snp_c2_8035
PGSC0003DMB000000034	SolCAP	SNP	1014075	1014075	.	.	.	ID=solcap_snp_c1_2740;Note=type: SNP;Name=solcap_snp_c1_2740
PGSC0003DMB000000034	SolCAP	SNP	1061905	1061905	.	.	.	ID=solcap_snp_c2_7995;Note=type: SNP;Name=solcap_snp_c2_7995
PGSC0003DMB000000034	SolCAP	SNP	1076106	1076106	.	.	.	ID=solcap_snp_c2_7988;Note=type: SNP;Name=solcap_snp_c2_7988
PGSC0003DMB000000034	SolCAP	SNP	1110099	1110099	.	.	.	ID=solcap_snp_c2_7985;Note=type: SNP;Name=solcap_snp_c2_7985
PGSC0003DMB000000034	SolCAP	SNP	1205337	1205337	.	.	.	ID=solcap_snp_c1_2727;Note=type: SNP;Name=solcap_snp_c1_2727
PGSC0003DMB000000034	SolCAP	SNP	1205342	1205342	.	.	.	ID=solcap_snp_c2_7959;Note=type: SNP;Name=solcap_snp_c2_7959
PGSC0003DMB000000034	SolCAP	SNP	1205571	1205571	.	.	.	ID=solcap_snp_c2_7958;Note=type: SNP;Name=solcap_snp_c2_7958
PGSC0003DMB000000034	SolCAP	SNP	1213634	1213634	.	.	.	ID=solcap_snp_c1_2724;Note=type: SNP;Name=solcap_snp_c1_2724
PGSC0003DMB000000034	SolCAP	SNP	1324325	1324325	.	.	.	ID=solcap_snp_c1_2718;Note=type: SNP;Name=solcap_snp_c1_2718
PGSC0003DMB000000034	SolCAP	SNP	1396851	1396851	.	.	.	ID=solcap_snp_c2_7920;Note=type: SNP;Name=solcap_snp_c2_7920
PGSC0003DMB000000034	SolCAP	SNP	1397638	1397638	.	.	.	ID=solcap_snp_c2_7919;Note=type: SNP;Name=solcap_snp_c2_7919
PGSC0003DMB000000034	SolCAP	SNP	1397853	1397853	.	.	.	ID=solcap_snp_c2_7918;Note=type: SNP;Name=solcap_snp_c2_7918
PGSC0003DMB000000034	SolCAP	SNP	1737631	1737631	.	.	.	ID=solcap_snp_c1_2340;Note=type: SNP;Name=solcap_snp_c1_2340
PGSC0003DMB000000034	SolCAP	SNP	1794967	1794967	.	.	.	ID=solcap_snp_c1_2333;Note=type: SNP;Name=solcap_snp_c1_2333
PGSC0003DMB000000034	SolCAP	SNP	1796783	1796783	.	.	.	ID=solcap_snp_c1_2331;Note=type: SNP;Name=solcap_snp_c1_2331
PGSC0003DMB000000034	SolCAP	SNP	1913047	1913047	.	.	.	ID=solcap_snp_c1_2383;Note=type: SNP;Name=solcap_snp_c1_2383
PGSC0003DMB000000034	SolCAP	SNP	2032516	2032516	.	.	.	ID=solcap_snp_c1_2366;Note=type: SNP;Name=solcap_snp_c1_2366
PGSC0003DMB000000034	SolCAP	SNP	2095456	2095456	.	.	.	ID=solcap_snp_c2_6500;Note=type: SNP;Name=solcap_snp_c2_6500
PGSC0003DMB000000034	SolCAP	SNP	2102075	2102075	.	.	.	ID=solcap_snp_c2_6488;Note=type: SNP;Name=solcap_snp_c2_6488
PGSC0003DMB000000034	SolCAP	SNP	2102114	2102114	.	.	.	ID=solcap_snp_c2_6487;Note=type: SNP;Name=solcap_snp_c2_6487
PGSC0003DMB000000034	SolCAP	SNP	2103931	2103931	.	.	.	ID=solcap_snp_c1_2358;Note=type: SNP;Name=solcap_snp_c1_2358
PGSC0003DMB000000034	SolCAP	SNP	2144934	2144934	.	.	.	ID=solcap_snp_c2_6470;Note=type: SNP;Name=solcap_snp_c2_6470
PGSC0003DMB000000034	SolCAP	SNP	2218759	2218759	.	.	.	ID=solcap_snp_c1_2350;Note=type: SNP;Name=solcap_snp_c1_2350
PGSC0003DMB000000035	SolCAP	SNP	77421	77421	.	.	.	ID=solcap_snp_c1_16040;Note=type: SNP;Name=solcap_snp_c1_16040
PGSC0003DMB000000035	SolCAP	SNP	154660	154660	.	.	.	ID=solcap_snp_c2_45301;Note=type: SNP;Name=solcap_snp_c2_45301
PGSC0003DMB000000035	SolCAP	SNP	155182	155182	.	.	.	ID=solcap_snp_c1_13429;Note=type: SNP;Name=solcap_snp_c1_13429
PGSC0003DMB000000035	SolCAP	SNP	155202	155202	.	.	.	ID=solcap_snp_c1_13430;Note=type: SNP;Name=solcap_snp_c1_13430
PGSC0003DMB000000035	SolCAP	SNP	447925	447925	.	.	.	ID=solcap_snp_c2_2582;Note=type: SNP;Name=solcap_snp_c2_2582
PGSC0003DMB000000035	SolCAP	SNP	533180	533180	.	.	.	ID=solcap_snp_c2_2589;Note=type: SNP;Name=solcap_snp_c2_2589
PGSC0003DMB000000035	SolCAP	SNP	533252	533252	.	.	.	ID=solcap_snp_c2_2591;Note=type: SNP;Name=solcap_snp_c2_2591
PGSC0003DMB000000035	SolCAP	SNP	672713	672713	.	.	.	ID=solcap_snp_c2_2630;Note=type: SNP;Name=solcap_snp_c2_2630
PGSC0003DMB000000035	SolCAP	SNP	771774	771774	.	.	.	ID=solcap_snp_c2_2649;Note=type: SNP;Name=solcap_snp_c2_2649
PGSC0003DMB000000035	SolCAP	SNP	780941	780941	.	.	.	ID=solcap_snp_c2_2653;Note=type: SNP;Name=solcap_snp_c2_2653
PGSC0003DMB000000035	SolCAP	SNP	951633	951633	.	.	.	ID=solcap_snp_c1_805;Note=type: SNP;Name=solcap_snp_c1_805
PGSC0003DMB000000035	SolCAP	SNP	1321215	1321215	.	.	.	ID=solcap_snp_c2_2721;Note=type: SNP;Name=solcap_snp_c2_2721
PGSC0003DMB000000035	SolCAP	SNP	1498428	1498428	.	.	.	ID=solcap_snp_c1_14629;Note=type: SNP;Name=solcap_snp_c1_14629
PGSC0003DMB000000035	SolCAP	SNP	1586775	1586775	.	.	.	ID=solcap_snp_c1_14633;Note=type: SNP;Name=solcap_snp_c1_14633
PGSC0003DMB000000035	SolCAP	SNP	1879027	1879027	.	.	.	ID=solcap_snp_c2_43275;Note=type: SNP;Name=solcap_snp_c2_43275
PGSC0003DMB000000035	SolCAP	SNP	1977564	1977564	.	.	.	ID=solcap_snp_c2_32336;Note=type: SNP;Name=solcap_snp_c2_32336
PGSC0003DMB000000035	SolCAP	SNP	2151217	2151217	.	.	.	ID=solcap_snp_c1_13578;Note=type: SNP;Name=solcap_snp_c1_13578
PGSC0003DMB000000035	SolCAP	SNP	2478551	2478551	.	.	.	ID=solcap_snp_c1_14219;Note=type: SNP;Name=solcap_snp_c1_14219
PGSC0003DMB000000036	SolCAP	SNP	21701	21701	.	.	.	ID=solcap_snp_c2_664;Note=type: SNP;Name=solcap_snp_c2_664
PGSC0003DMB000000036	SolCAP	SNP	353055	353055	.	.	.	ID=solcap_snp_c2_662;Note=type: SNP;Name=solcap_snp_c2_662
PGSC0003DMB000000036	SolCAP	SNP	353323	353323	.	.	.	ID=solcap_snp_c2_661;Note=type: SNP;Name=solcap_snp_c2_661
PGSC0003DMB000000036	SolCAP	SNP	353383	353383	.	.	.	ID=solcap_snp_c2_660;Note=type: SNP;Name=solcap_snp_c2_660
PGSC0003DMB000000036	SolCAP	SNP	353536	353536	.	.	.	ID=solcap_snp_c2_659;Note=type: SNP;Name=solcap_snp_c2_659
PGSC0003DMB000000036	SolCAP	SNP	353710	353710	.	.	.	ID=solcap_snp_c2_658;Note=type: SNP;Name=solcap_snp_c2_658
PGSC0003DMB000000036	SolCAP	SNP	353758	353758	.	.	.	ID=solcap_snp_c2_657;Note=type: SNP;Name=solcap_snp_c2_657
PGSC0003DMB000000036	SolCAP	SNP	737941	737941	.	.	.	ID=solcap_snp_c2_649;Note=type: SNP;Name=solcap_snp_c2_649
PGSC0003DMB000000036	SolCAP	SNP	738042	738042	.	.	.	ID=solcap_snp_c2_648;Note=type: SNP;Name=solcap_snp_c2_648
PGSC0003DMB000000036	SolCAP	SNP	1540717	1540717	.	.	.	ID=solcap_snp_c2_646;Note=type: SNP;Name=solcap_snp_c2_646
PGSC0003DMB000000036	SolCAP	SNP	1657266	1657266	.	.	.	ID=solcap_snp_c2_644;Note=type: SNP;Name=solcap_snp_c2_644
PGSC0003DMB000000036	SolCAP	SNP	1790129	1790129	.	.	.	ID=solcap_snp_c1_171;Note=type: SNP;Name=solcap_snp_c1_171
PGSC0003DMB000000037	SolCAP	SNP	104109	104109	.	.	.	ID=solcap_snp_c2_2000;Note=type: SNP;Name=solcap_snp_c2_2000
PGSC0003DMB000000037	SolCAP	SNP	205096	205096	.	.	.	ID=solcap_snp_c1_482;Note=type: SNP;Name=solcap_snp_c1_482
PGSC0003DMB000000037	SolCAP	SNP	205097	205097	.	.	.	ID=solcap_snp_c1_483;Note=type: SNP;Name=solcap_snp_c1_483
PGSC0003DMB000000037	SolCAP	SNP	377332	377332	.	.	.	ID=solcap_snp_c2_2031;Note=type: SNP;Name=solcap_snp_c2_2031
PGSC0003DMB000000037	SolCAP	SNP	525357	525357	.	.	.	ID=solcap_snp_c1_500;Note=type: SNP;Name=solcap_snp_c1_500
PGSC0003DMB000000037	SolCAP	SNP	775810	775810	.	.	.	ID=solcap_snp_c2_2074;Note=type: SNP;Name=solcap_snp_c2_2074
PGSC0003DMB000000037	SolCAP	SNP	972972	972972	.	.	.	ID=solcap_snp_c2_13882;Note=type: SNP;Name=solcap_snp_c2_13882
PGSC0003DMB000000037	SolCAP	SNP	1584545	1584545	.	.	.	ID=solcap_snp_c2_13908;Note=type: SNP;Name=solcap_snp_c2_13908
PGSC0003DMB000000037	SolCAP	SNP	1975289	1975289	.	.	.	ID=solcap_snp_c2_4530;Note=type: SNP;Name=solcap_snp_c2_4530
PGSC0003DMB000000037	SolCAP	SNP	2338456	2338456	.	.	.	ID=solcap_snp_c2_4438;Note=type: SNP;Name=solcap_snp_c2_4438
PGSC0003DMB000000037	SolCAP	SNP	2388285	2388285	.	.	.	ID=solcap_snp_c2_4445;Note=type: SNP;Name=solcap_snp_c2_4445
PGSC0003DMB000000037	SolCAP	SNP	2517251	2517251	.	.	.	ID=solcap_snp_c2_4465;Note=type: SNP;Name=solcap_snp_c2_4465
PGSC0003DMB000000038	SolCAP	SNP	262438	262438	.	.	.	ID=solcap_snp_c1_403;Note=type: SNP;Name=solcap_snp_c1_403
PGSC0003DMB000000038	SolCAP	SNP	864083	864083	.	.	.	ID=solcap_snp_c1_15033;Note=type: SNP;Name=solcap_snp_c1_15033
PGSC0003DMB000000038	SolCAP	SNP	864209	864209	.	.	.	ID=solcap_snp_c1_15034;Note=type: SNP;Name=solcap_snp_c1_15034
PGSC0003DMB000000038	SolCAP	SNP	1334280	1334280	.	.	.	ID=solcap_snp_c2_14411;Note=type: SNP;Name=solcap_snp_c2_14411
PGSC0003DMB000000038	SolCAP	SNP	1576178	1576178	.	.	.	ID=solcap_snp_c2_21336;Note=type: SNP;Name=solcap_snp_c2_21336
PGSC0003DMB000000038	SolCAP	SNP	2333912	2333912	.	.	.	ID=solcap_snp_c2_45742;Note=type: SNP;Name=solcap_snp_c2_45742
PGSC0003DMB000000038	SolCAP	SNP	2340332	2340332	.	.	.	ID=solcap_snp_c2_45743;Note=type: SNP;Name=solcap_snp_c2_45743
PGSC0003DMB000000039	SolCAP	SNP	221324	221324	.	.	.	ID=solcap_snp_c1_5680;Note=type: SNP;Name=solcap_snp_c1_5680
PGSC0003DMB000000039	SolCAP	SNP	271706	271706	.	.	.	ID=solcap_snp_c2_17218;Note=type: SNP;Name=solcap_snp_c2_17218
PGSC0003DMB000000039	SolCAP	SNP	674957	674957	.	.	.	ID=solcap_snp_c2_17279;Note=type: SNP;Name=solcap_snp_c2_17279
PGSC0003DMB000000039	SolCAP	SNP	707572	707572	.	.	.	ID=solcap_snp_c1_15839;Note=type: SNP;Name=solcap_snp_c1_15839
PGSC0003DMB000000039	SolCAP	SNP	841374	841374	.	.	.	ID=solcap_snp_c2_50372;Note=type: SNP;Name=solcap_snp_c2_50372
PGSC0003DMB000000039	SolCAP	SNP	882497	882497	.	.	.	ID=solcap_snp_c1_14813;Note=type: SNP;Name=solcap_snp_c1_14813
PGSC0003DMB000000039	SolCAP	SNP	1059405	1059405	.	.	.	ID=solcap_snp_c2_46821;Note=type: SNP;Name=solcap_snp_c2_46821
PGSC0003DMB000000039	SolCAP	SNP	1061899	1061899	.	.	.	ID=solcap_snp_c1_13890;Note=type: SNP;Name=solcap_snp_c1_13890
PGSC0003DMB000000039	SolCAP	SNP	1286574	1286574	.	.	.	ID=solcap_snp_c2_16693;Note=type: SNP;Name=solcap_snp_c2_16693
PGSC0003DMB000000039	SolCAP	SNP	1331582	1331582	.	.	.	ID=solcap_snp_c2_16682;Note=type: SNP;Name=solcap_snp_c2_16682
PGSC0003DMB000000039	SolCAP	SNP	1331597	1331597	.	.	.	ID=solcap_snp_c2_16681;Note=type: SNP;Name=solcap_snp_c2_16681
PGSC0003DMB000000039	SolCAP	SNP	1331768	1331768	.	.	.	ID=solcap_snp_c2_16680;Note=type: SNP;Name=solcap_snp_c2_16680
PGSC0003DMB000000039	SolCAP	SNP	1331834	1331834	.	.	.	ID=solcap_snp_c2_16679;Note=type: SNP;Name=solcap_snp_c2_16679
PGSC0003DMB000000039	SolCAP	SNP	1331954	1331954	.	.	.	ID=solcap_snp_c2_16678;Note=type: SNP;Name=solcap_snp_c2_16678
PGSC0003DMB000000039	SolCAP	SNP	1331969	1331969	.	.	.	ID=solcap_snp_c2_16677;Note=type: SNP;Name=solcap_snp_c2_16677
PGSC0003DMB000000039	SolCAP	SNP	1332116	1332116	.	.	.	ID=solcap_snp_c2_16676;Note=type: SNP;Name=solcap_snp_c2_16676
PGSC0003DMB000000039	SolCAP	SNP	1332209	1332209	.	.	.	ID=solcap_snp_c2_16675;Note=type: SNP;Name=solcap_snp_c2_16675
PGSC0003DMB000000039	SolCAP	SNP	1424896	1424896	.	.	.	ID=solcap_snp_c1_5401;Note=type: SNP;Name=solcap_snp_c1_5401
PGSC0003DMB000000039	SolCAP	SNP	1425030	1425030	.	.	.	ID=solcap_snp_c1_5400;Note=type: SNP;Name=solcap_snp_c1_5400
PGSC0003DMB000000039	SolCAP	SNP	1478764	1478764	.	.	.	ID=solcap_snp_c1_5388;Note=type: SNP;Name=solcap_snp_c1_5388
PGSC0003DMB000000039	SolCAP	SNP	1784504	1784504	.	.	.	ID=solcap_snp_c1_5374;Note=type: SNP;Name=solcap_snp_c1_5374
PGSC0003DMB000000039	SolCAP	SNP	1990377	1990377	.	.	.	ID=solcap_snp_c2_16567;Note=type: SNP;Name=solcap_snp_c2_16567
PGSC0003DMB000000039	SolCAP	SNP	2096513	2096513	.	.	.	ID=solcap_snp_c1_5365;Note=type: SNP;Name=solcap_snp_c1_5365
PGSC0003DMB000000039	SolCAP	SNP	2238907	2238907	.	.	.	ID=solcap_snp_c2_57210;Note=type: SNP;Name=solcap_snp_c2_57210
PGSC0003DMB000000039	SolCAP	SNP	2551828	2551828	.	.	.	ID=solcap_snp_c1_13059;Note=type: SNP;Name=solcap_snp_c1_13059
PGSC0003DMB000000040	SolCAP	SNP	20616	20616	.	.	.	ID=solcap_snp_c2_56824;Note=type: SNP;Name=solcap_snp_c2_56824
PGSC0003DMB000000040	SolCAP	SNP	257286	257286	.	.	.	ID=solcap_snp_c1_16472;Note=type: SNP;Name=solcap_snp_c1_16472
PGSC0003DMB000000040	SolCAP	SNP	257391	257391	.	.	.	ID=solcap_snp_c1_16473;Note=type: SNP;Name=solcap_snp_c1_16473
PGSC0003DMB000000040	SolCAP	SNP	291734	291734	.	.	.	ID=solcap_snp_c2_37100;Note=type: SNP;Name=solcap_snp_c2_37100
PGSC0003DMB000000040	SolCAP	SNP	413945	413945	.	.	.	ID=solcap_snp_c2_37118;Note=type: SNP;Name=solcap_snp_c2_37118
PGSC0003DMB000000040	SolCAP	SNP	415470	415470	.	.	.	ID=solcap_snp_c2_37119;Note=type: SNP;Name=solcap_snp_c2_37119
PGSC0003DMB000000040	SolCAP	SNP	417848	417848	.	.	.	ID=solcap_snp_c2_37121;Note=type: SNP;Name=solcap_snp_c2_37121
PGSC0003DMB000000040	SolCAP	SNP	419603	419603	.	.	.	ID=solcap_snp_c2_37123;Note=type: SNP;Name=solcap_snp_c2_37123
PGSC0003DMB000000040	SolCAP	SNP	493353	493353	.	.	.	ID=solcap_snp_c2_37136;Note=type: SNP;Name=solcap_snp_c2_37136
PGSC0003DMB000000040	SolCAP	SNP	495802	495802	.	.	.	ID=solcap_snp_c2_37138;Note=type: SNP;Name=solcap_snp_c2_37138
PGSC0003DMB000000040	SolCAP	SNP	495812	495812	.	.	.	ID=solcap_snp_c2_37139;Note=type: SNP;Name=solcap_snp_c2_37139
PGSC0003DMB000000040	SolCAP	SNP	495956	495956	.	.	.	ID=solcap_snp_c2_37140;Note=type: SNP;Name=solcap_snp_c2_37140
PGSC0003DMB000000040	SolCAP	SNP	532829	532829	.	.	.	ID=solcap_snp_c2_37146;Note=type: SNP;Name=solcap_snp_c2_37146
PGSC0003DMB000000040	SolCAP	SNP	1016819	1016819	.	.	.	ID=solcap_snp_c2_39561;Note=type: SNP;Name=solcap_snp_c2_39561
PGSC0003DMB000000040	SolCAP	SNP	1254300	1254300	.	.	.	ID=solcap_snp_c2_9531;Note=type: SNP;Name=solcap_snp_c2_9531
PGSC0003DMB000000040	SolCAP	SNP	1352709	1352709	.	.	.	ID=solcap_snp_c2_9498;Note=type: SNP;Name=solcap_snp_c2_9498
PGSC0003DMB000000040	SolCAP	SNP	1352780	1352780	.	.	.	ID=solcap_snp_c2_9497;Note=type: SNP;Name=solcap_snp_c2_9497
PGSC0003DMB000000040	SolCAP	SNP	1410156	1410156	.	.	.	ID=solcap_snp_c1_3193;Note=type: SNP;Name=solcap_snp_c1_3193
PGSC0003DMB000000040	SolCAP	SNP	1798386	1798386	.	.	.	ID=solcap_snp_c2_9630;Note=type: SNP;Name=solcap_snp_c2_9630
PGSC0003DMB000000040	SolCAP	SNP	2006863	2006863	.	.	.	ID=solcap_snp_c2_9605;Note=type: SNP;Name=solcap_snp_c2_9605
PGSC0003DMB000000040	SolCAP	SNP	2307616	2307616	.	.	.	ID=solcap_snp_c1_3190;Note=type: SNP;Name=solcap_snp_c1_3190
PGSC0003DMB000000040	SolCAP	SNP	2481291	2481291	.	.	.	ID=solcap_snp_c1_7722;Note=type: SNP;Name=solcap_snp_c1_7722
PGSC0003DMB000000040	SolCAP	SNP	2520993	2520993	.	.	.	ID=solcap_snp_c2_578;Note=type: SNP;Name=solcap_snp_c2_578
PGSC0003DMB000000041	SolCAP	SNP	1891520	1891520	.	.	.	ID=solcap_snp_c1_465;Note=type: SNP;Name=solcap_snp_c1_465
PGSC0003DMB000000041	SolCAP	SNP	2106360	2106360	.	.	.	ID=solcap_snp_c1_476;Note=type: SNP;Name=solcap_snp_c1_476
PGSC0003DMB000000042	SolCAP	SNP	243636	243636	.	.	.	ID=solcap_snp_c1_14700;Note=type: SNP;Name=solcap_snp_c1_14700
PGSC0003DMB000000042	SolCAP	SNP	372429	372429	.	.	.	ID=solcap_snp_c2_43568;Note=type: SNP;Name=solcap_snp_c2_43568
PGSC0003DMB000000042	SolCAP	SNP	418765	418765	.	.	.	ID=solcap_snp_c2_43566;Note=type: SNP;Name=solcap_snp_c2_43566
PGSC0003DMB000000042	SolCAP	SNP	699172	699172	.	.	.	ID=solcap_snp_c1_12835;Note=type: SNP;Name=solcap_snp_c1_12835
PGSC0003DMB000000042	SolCAP	SNP	919359	919359	.	.	.	ID=solcap_snp_c1_15249;Note=type: SNP;Name=solcap_snp_c1_15249
PGSC0003DMB000000042	SolCAP	SNP	1036431	1036431	.	.	.	ID=solcap_snp_c2_51194;Note=type: SNP;Name=solcap_snp_c2_51194
PGSC0003DMB000000042	SolCAP	SNP	1679678	1679678	.	.	.	ID=solcap_snp_c1_1914;Note=type: SNP;Name=solcap_snp_c1_1914
PGSC0003DMB000000042	SolCAP	SNP	1904100	1904100	.	.	.	ID=solcap_snp_c1_1918;Note=type: SNP;Name=solcap_snp_c1_1918
PGSC0003DMB000000042	SolCAP	SNP	2166659	2166659	.	.	.	ID=solcap_snp_c2_5226;Note=type: SNP;Name=solcap_snp_c2_5226
PGSC0003DMB000000042	SolCAP	SNP	2166779	2166779	.	.	.	ID=solcap_snp_c2_5227;Note=type: SNP;Name=solcap_snp_c2_5227
PGSC0003DMB000000042	SolCAP	SNP	2213952	2213952	.	.	.	ID=solcap_snp_c2_5232;Note=type: SNP;Name=solcap_snp_c2_5232
PGSC0003DMB000000042	SolCAP	SNP	2214065	2214065	.	.	.	ID=solcap_snp_c2_5233;Note=type: SNP;Name=solcap_snp_c2_5233
PGSC0003DMB000000042	SolCAP	SNP	2214092	2214092	.	.	.	ID=solcap_snp_c2_5234;Note=type: SNP;Name=solcap_snp_c2_5234
PGSC0003DMB000000042	SolCAP	SNP	2214156	2214156	.	.	.	ID=solcap_snp_c2_5235;Note=type: SNP;Name=solcap_snp_c2_5235
PGSC0003DMB000000042	SolCAP	SNP	2214536	2214536	.	.	.	ID=solcap_snp_c2_5236;Note=type: SNP;Name=solcap_snp_c2_5236
PGSC0003DMB000000042	SolCAP	SNP	2214725	2214725	.	.	.	ID=solcap_snp_c2_5237;Note=type: SNP;Name=solcap_snp_c2_5237
PGSC0003DMB000000042	SolCAP	SNP	2214936	2214936	.	.	.	ID=solcap_snp_c2_5238;Note=type: SNP;Name=solcap_snp_c2_5238
PGSC0003DMB000000042	SolCAP	SNP	2215004	2215004	.	.	.	ID=solcap_snp_c2_5239;Note=type: SNP;Name=solcap_snp_c2_5239
PGSC0003DMB000000042	SolCAP	SNP	2286526	2286526	.	.	.	ID=solcap_snp_c2_5256;Note=type: SNP;Name=solcap_snp_c2_5256
PGSC0003DMB000000042	SolCAP	SNP	2398115	2398115	.	.	.	ID=solcap_snp_c2_5263;Note=type: SNP;Name=solcap_snp_c2_5263
PGSC0003DMB000000042	SolCAP	SNP	2398404	2398404	.	.	.	ID=solcap_snp_c2_5267;Note=type: SNP;Name=solcap_snp_c2_5267
PGSC0003DMB000000042	SolCAP	SNP	2398828	2398828	.	.	.	ID=solcap_snp_c2_5269;Note=type: SNP;Name=solcap_snp_c2_5269
PGSC0003DMB000000043	SolCAP	SNP	1606492	1606492	.	.	.	ID=solcap_snp_c2_29253;Note=type: SNP;Name=solcap_snp_c2_29253
PGSC0003DMB000000043	SolCAP	SNP	1917310	1917310	.	.	.	ID=solcap_snp_c2_29276;Note=type: SNP;Name=solcap_snp_c2_29276
PGSC0003DMB000000043	SolCAP	SNP	1918767	1918767	.	.	.	ID=solcap_snp_c2_29268;Note=type: SNP;Name=solcap_snp_c2_29268
PGSC0003DMB000000043	SolCAP	SNP	1919533	1919533	.	.	.	ID=solcap_snp_c2_29261;Note=type: SNP;Name=solcap_snp_c2_29261
PGSC0003DMB000000044	SolCAP	SNP	20757	20757	.	.	.	ID=solcap_snp_c2_17378;Note=type: SNP;Name=solcap_snp_c2_17378
PGSC0003DMB000000044	SolCAP	SNP	20853	20853	.	.	.	ID=solcap_snp_c2_17377;Note=type: SNP;Name=solcap_snp_c2_17377
PGSC0003DMB000000044	SolCAP	SNP	478389	478389	.	.	.	ID=solcap_snp_c2_46048;Note=type: SNP;Name=solcap_snp_c2_46048
PGSC0003DMB000000044	SolCAP	SNP	1359261	1359261	.	.	.	ID=solcap_snp_c2_52798;Note=type: SNP;Name=solcap_snp_c2_52798
PGSC0003DMB000000044	SolCAP	SNP	1946866	1946866	.	.	.	ID=solcap_snp_c2_24273;Note=type: SNP;Name=solcap_snp_c2_24273
PGSC0003DMB000000044	SolCAP	SNP	1948682	1948682	.	.	.	ID=solcap_snp_c2_24266;Note=type: SNP;Name=solcap_snp_c2_24266
PGSC0003DMB000000044	SolCAP	SNP	2266007	2266007	.	.	.	ID=solcap_snp_c1_15811;Note=type: SNP;Name=solcap_snp_c1_15811
PGSC0003DMB000000045	SolCAP	SNP	129079	129079	.	.	.	ID=solcap_snp_c2_2178;Note=type: SNP;Name=solcap_snp_c2_2178
PGSC0003DMB000000045	SolCAP	SNP	130700	130700	.	.	.	ID=solcap_snp_c2_2179;Note=type: SNP;Name=solcap_snp_c2_2179
PGSC0003DMB000000045	SolCAP	SNP	421429	421429	.	.	.	ID=solcap_snp_c1_516;Note=type: SNP;Name=solcap_snp_c1_516
PGSC0003DMB000000045	SolCAP	SNP	570442	570442	.	.	.	ID=solcap_snp_c2_2105;Note=type: SNP;Name=solcap_snp_c2_2105
PGSC0003DMB000000045	SolCAP	SNP	1290201	1290201	.	.	.	ID=solcap_snp_c2_2122;Note=type: SNP;Name=solcap_snp_c2_2122
PGSC0003DMB000000045	SolCAP	SNP	1462257	1462257	.	.	.	ID=solcap_snp_c2_42290;Note=type: SNP;Name=solcap_snp_c2_42290
PGSC0003DMB000000045	SolCAP	SNP	1871439	1871439	.	.	.	ID=solcap_snp_c2_34564;Note=type: SNP;Name=solcap_snp_c2_34564
PGSC0003DMB000000045	SolCAP	SNP	2273469	2273469	.	.	.	ID=solcap_snp_c2_34565;Note=type: SNP;Name=solcap_snp_c2_34565
PGSC0003DMB000000046	SolCAP	SNP	80763	80763	.	.	.	ID=solcap_snp_c1_3975;Note=type: SNP;Name=solcap_snp_c1_3975
PGSC0003DMB000000046	SolCAP	SNP	607733	607733	.	.	.	ID=solcap_snp_c1_16555;Note=type: SNP;Name=solcap_snp_c1_16555
PGSC0003DMB000000046	SolCAP	SNP	946066	946066	.	.	.	ID=solcap_snp_c2_44941;Note=type: SNP;Name=solcap_snp_c2_44941
PGSC0003DMB000000046	SolCAP	SNP	992788	992788	.	.	.	ID=solcap_snp_c1_13220;Note=type: SNP;Name=solcap_snp_c1_13220
PGSC0003DMB000000046	SolCAP	SNP	1687384	1687384	.	.	.	ID=solcap_snp_c2_4962;Note=type: SNP;Name=solcap_snp_c2_4962
PGSC0003DMB000000046	SolCAP	SNP	1695117	1695117	.	.	.	ID=solcap_snp_c2_4961;Note=type: SNP;Name=solcap_snp_c2_4961
PGSC0003DMB000000046	SolCAP	SNP	1695257	1695257	.	.	.	ID=solcap_snp_c2_4958;Note=type: SNP;Name=solcap_snp_c2_4958
PGSC0003DMB000000046	SolCAP	SNP	2261163	2261163	.	.	.	ID=solcap_snp_c2_4993;Note=type: SNP;Name=solcap_snp_c2_4993
PGSC0003DMB000000046	SolCAP	SNP	2263436	2263436	.	.	.	ID=solcap_snp_c2_4991;Note=type: SNP;Name=solcap_snp_c2_4991
PGSC0003DMB000000046	SolCAP	SNP	2263437	2263437	.	.	.	ID=solcap_snp_c2_4990;Note=type: SNP;Name=solcap_snp_c2_4990
PGSC0003DMB000000046	SolCAP	SNP	2266036	2266036	.	.	.	ID=solcap_snp_c1_1784;Note=type: SNP;Name=solcap_snp_c1_1784
PGSC0003DMB000000047	SolCAP	SNP	102420	102420	.	.	.	ID=solcap_snp_c2_43960;Note=type: SNP;Name=solcap_snp_c2_43960
PGSC0003DMB000000047	SolCAP	SNP	454995	454995	.	.	.	ID=solcap_snp_c2_45643;Note=type: SNP;Name=solcap_snp_c2_45643
PGSC0003DMB000000047	SolCAP	SNP	684518	684518	.	.	.	ID=solcap_snp_c2_41666;Note=type: SNP;Name=solcap_snp_c2_41666
PGSC0003DMB000000047	SolCAP	SNP	903366	903366	.	.	.	ID=solcap_snp_c1_12208;Note=type: SNP;Name=solcap_snp_c1_12208
PGSC0003DMB000000047	SolCAP	SNP	1049566	1049566	.	.	.	ID=solcap_snp_c1_10836;Note=type: SNP;Name=solcap_snp_c1_10836
PGSC0003DMB000000047	SolCAP	SNP	1083624	1083624	.	.	.	ID=solcap_snp_c1_10781;Note=type: SNP;Name=solcap_snp_c1_10781
PGSC0003DMB000000047	SolCAP	SNP	1083828	1083828	.	.	.	ID=solcap_snp_c1_10783;Note=type: SNP;Name=solcap_snp_c1_10783
PGSC0003DMB000000047	SolCAP	SNP	1120233	1120233	.	.	.	ID=solcap_snp_c2_36067;Note=type: SNP;Name=solcap_snp_c2_36067
PGSC0003DMB000000047	SolCAP	SNP	1122814	1122814	.	.	.	ID=solcap_snp_c2_36068;Note=type: SNP;Name=solcap_snp_c2_36068
PGSC0003DMB000000047	SolCAP	SNP	1122903	1122903	.	.	.	ID=solcap_snp_c1_10788;Note=type: SNP;Name=solcap_snp_c1_10788
PGSC0003DMB000000047	SolCAP	SNP	1316017	1316017	.	.	.	ID=solcap_snp_c1_10819;Note=type: SNP;Name=solcap_snp_c1_10819
PGSC0003DMB000000047	SolCAP	SNP	1320498	1320498	.	.	.	ID=solcap_snp_c1_10825;Note=type: SNP;Name=solcap_snp_c1_10825
PGSC0003DMB000000047	SolCAP	SNP	1396581	1396581	.	.	.	ID=solcap_snp_c1_15914;Note=type: SNP;Name=solcap_snp_c1_15914
PGSC0003DMB000000047	SolCAP	SNP	1396656	1396656	.	.	.	ID=solcap_snp_c1_15913;Note=type: SNP;Name=solcap_snp_c1_15913
PGSC0003DMB000000047	SolCAP	SNP	1396721	1396721	.	.	.	ID=solcap_snp_c1_15912;Note=type: SNP;Name=solcap_snp_c1_15912
PGSC0003DMB000000047	SolCAP	SNP	1399790	1399790	.	.	.	ID=solcap_snp_c1_15911;Note=type: SNP;Name=solcap_snp_c1_15911
PGSC0003DMB000000047	SolCAP	SNP	1399810	1399810	.	.	.	ID=solcap_snp_c1_15910;Note=type: SNP;Name=solcap_snp_c1_15910
PGSC0003DMB000000047	SolCAP	SNP	1400012	1400012	.	.	.	ID=solcap_snp_c1_15909;Note=type: SNP;Name=solcap_snp_c1_15909
PGSC0003DMB000000047	SolCAP	SNP	1400250	1400250	.	.	.	ID=solcap_snp_c2_54652;Note=type: SNP;Name=solcap_snp_c2_54652
PGSC0003DMB000000047	SolCAP	SNP	1400393	1400393	.	.	.	ID=solcap_snp_c2_54651;Note=type: SNP;Name=solcap_snp_c2_54651
PGSC0003DMB000000047	SolCAP	SNP	1400427	1400427	.	.	.	ID=solcap_snp_c1_15906;Note=type: SNP;Name=solcap_snp_c1_15906
PGSC0003DMB000000047	SolCAP	SNP	1604974	1604974	.	.	.	ID=solcap_snp_c2_38874;Note=type: SNP;Name=solcap_snp_c2_38874
PGSC0003DMB000000047	SolCAP	SNP	1604984	1604984	.	.	.	ID=solcap_snp_c2_38873;Note=type: SNP;Name=solcap_snp_c2_38873
PGSC0003DMB000000047	SolCAP	SNP	1605016	1605016	.	.	.	ID=solcap_snp_c2_38872;Note=type: SNP;Name=solcap_snp_c2_38872
PGSC0003DMB000000047	SolCAP	SNP	1607207	1607207	.	.	.	ID=solcap_snp_c2_38871;Note=type: SNP;Name=solcap_snp_c2_38871
PGSC0003DMB000000047	SolCAP	SNP	1633291	1633291	.	.	.	ID=solcap_snp_c1_11525;Note=type: SNP;Name=solcap_snp_c1_11525
PGSC0003DMB000000047	SolCAP	SNP	1764369	1764369	.	.	.	ID=solcap_snp_c2_38900;Note=type: SNP;Name=solcap_snp_c2_38900
PGSC0003DMB000000047	SolCAP	SNP	1764532	1764532	.	.	.	ID=solcap_snp_c2_38899;Note=type: SNP;Name=solcap_snp_c2_38899
PGSC0003DMB000000047	SolCAP	SNP	1765471	1765471	.	.	.	ID=solcap_snp_c2_38893;Note=type: SNP;Name=solcap_snp_c2_38893
PGSC0003DMB000000047	SolCAP	SNP	1814267	1814267	.	.	.	ID=solcap_snp_c1_11523;Note=type: SNP;Name=solcap_snp_c1_11523
PGSC0003DMB000000047	SolCAP	SNP	1814357	1814357	.	.	.	ID=solcap_snp_c2_38828;Note=type: SNP;Name=solcap_snp_c2_38828
PGSC0003DMB000000047	SolCAP	SNP	1814414	1814414	.	.	.	ID=solcap_snp_c1_11521;Note=type: SNP;Name=solcap_snp_c1_11521
PGSC0003DMB000000047	SolCAP	SNP	1815428	1815428	.	.	.	ID=solcap_snp_c1_11520;Note=type: SNP;Name=solcap_snp_c1_11520
PGSC0003DMB000000047	SolCAP	SNP	1815446	1815446	.	.	.	ID=solcap_snp_c1_11519;Note=type: SNP;Name=solcap_snp_c1_11519
PGSC0003DMB000000047	SolCAP	SNP	1818924	1818924	.	.	.	ID=solcap_snp_c1_11534;Note=type: SNP;Name=solcap_snp_c1_11534
PGSC0003DMB000000047	SolCAP	SNP	1828940	1828940	.	.	.	ID=solcap_snp_c2_46113;Note=type: SNP;Name=solcap_snp_c2_46113
PGSC0003DMB000000047	SolCAP	SNP	1828956	1828956	.	.	.	ID=solcap_snp_c2_46112;Note=type: SNP;Name=solcap_snp_c2_46112
PGSC0003DMB000000047	SolCAP	SNP	1829920	1829920	.	.	.	ID=solcap_snp_c2_46111;Note=type: SNP;Name=solcap_snp_c2_46111
PGSC0003DMB000000047	SolCAP	SNP	1829983	1829983	.	.	.	ID=solcap_snp_c2_46110;Note=type: SNP;Name=solcap_snp_c2_46110
PGSC0003DMB000000047	SolCAP	SNP	1834177	1834177	.	.	.	ID=solcap_snp_c1_13671;Note=type: SNP;Name=solcap_snp_c1_13671
PGSC0003DMB000000047	SolCAP	SNP	1835435	1835435	.	.	.	ID=solcap_snp_c2_46108;Note=type: SNP;Name=solcap_snp_c2_46108
PGSC0003DMB000000047	SolCAP	SNP	1836511	1836511	.	.	.	ID=solcap_snp_c2_46107;Note=type: SNP;Name=solcap_snp_c2_46107
PGSC0003DMB000000047	SolCAP	SNP	1836572	1836572	.	.	.	ID=solcap_snp_c2_46106;Note=type: SNP;Name=solcap_snp_c2_46106
PGSC0003DMB000000047	SolCAP	SNP	1836634	1836634	.	.	.	ID=solcap_snp_c2_46105;Note=type: SNP;Name=solcap_snp_c2_46105
PGSC0003DMB000000047	SolCAP	SNP	1837865	1837865	.	.	.	ID=solcap_snp_c2_46104;Note=type: SNP;Name=solcap_snp_c2_46104
PGSC0003DMB000000047	SolCAP	SNP	1837912	1837912	.	.	.	ID=solcap_snp_c2_46103;Note=type: SNP;Name=solcap_snp_c2_46103
PGSC0003DMB000000047	SolCAP	SNP	1838059	1838059	.	.	.	ID=solcap_snp_c1_13663;Note=type: SNP;Name=solcap_snp_c1_13663
PGSC0003DMB000000047	SolCAP	SNP	1838114	1838114	.	.	.	ID=solcap_snp_c2_46101;Note=type: SNP;Name=solcap_snp_c2_46101
PGSC0003DMB000000047	SolCAP	SNP	1838559	1838559	.	.	.	ID=solcap_snp_c2_46100;Note=type: SNP;Name=solcap_snp_c2_46100
PGSC0003DMB000000047	SolCAP	SNP	1862875	1862875	.	.	.	ID=solcap_snp_c2_46081;Note=type: SNP;Name=solcap_snp_c2_46081
PGSC0003DMB000000047	SolCAP	SNP	1956369	1956369	.	.	.	ID=solcap_snp_c2_46051;Note=type: SNP;Name=solcap_snp_c2_46051
PGSC0003DMB000000047	SolCAP	SNP	2114063	2114063	.	.	.	ID=solcap_snp_c2_52905;Note=type: SNP;Name=solcap_snp_c2_52905
PGSC0003DMB000000047	SolCAP	SNP	2115152	2115152	.	.	.	ID=solcap_snp_c2_52906;Note=type: SNP;Name=solcap_snp_c2_52906
PGSC0003DMB000000047	SolCAP	SNP	2196545	2196545	.	.	.	ID=solcap_snp_c1_15462;Note=type: SNP;Name=solcap_snp_c1_15462
PGSC0003DMB000000048	SolCAP	SNP	88003	88003	.	.	.	ID=solcap_snp_c2_28474;Note=type: SNP;Name=solcap_snp_c2_28474
PGSC0003DMB000000048	SolCAP	SNP	91909	91909	.	.	.	ID=solcap_snp_c1_8759;Note=type: SNP;Name=solcap_snp_c1_8759
PGSC0003DMB000000048	SolCAP	SNP	91947	91947	.	.	.	ID=solcap_snp_c1_8760;Note=type: SNP;Name=solcap_snp_c1_8760
PGSC0003DMB000000048	SolCAP	SNP	92005	92005	.	.	.	ID=solcap_snp_c1_8761;Note=type: SNP;Name=solcap_snp_c1_8761
PGSC0003DMB000000048	SolCAP	SNP	93426	93426	.	.	.	ID=solcap_snp_c2_28475;Note=type: SNP;Name=solcap_snp_c2_28475
PGSC0003DMB000000048	SolCAP	SNP	94022	94022	.	.	.	ID=solcap_snp_c1_8762;Note=type: SNP;Name=solcap_snp_c1_8762
PGSC0003DMB000000048	SolCAP	SNP	94755	94755	.	.	.	ID=solcap_snp_c2_28476;Note=type: SNP;Name=solcap_snp_c2_28476
PGSC0003DMB000000048	SolCAP	SNP	94982	94982	.	.	.	ID=solcap_snp_c2_28477;Note=type: SNP;Name=solcap_snp_c2_28477
PGSC0003DMB000000048	SolCAP	SNP	94995	94995	.	.	.	ID=solcap_snp_c2_28478;Note=type: SNP;Name=solcap_snp_c2_28478
PGSC0003DMB000000048	SolCAP	SNP	95857	95857	.	.	.	ID=solcap_snp_c2_28479;Note=type: SNP;Name=solcap_snp_c2_28479
PGSC0003DMB000000048	SolCAP	SNP	95906	95906	.	.	.	ID=solcap_snp_c2_28480;Note=type: SNP;Name=solcap_snp_c2_28480
PGSC0003DMB000000048	SolCAP	SNP	96762	96762	.	.	.	ID=solcap_snp_c2_28481;Note=type: SNP;Name=solcap_snp_c2_28481
PGSC0003DMB000000048	SolCAP	SNP	96857	96857	.	.	.	ID=solcap_snp_c2_28482;Note=type: SNP;Name=solcap_snp_c2_28482
PGSC0003DMB000000048	SolCAP	SNP	96883	96883	.	.	.	ID=solcap_snp_c2_28483;Note=type: SNP;Name=solcap_snp_c2_28483
PGSC0003DMB000000048	SolCAP	SNP	124109	124109	.	.	.	ID=solcap_snp_c1_8763;Note=type: SNP;Name=solcap_snp_c1_8763
PGSC0003DMB000000048	SolCAP	SNP	124131	124131	.	.	.	ID=solcap_snp_c1_8764;Note=type: SNP;Name=solcap_snp_c1_8764
PGSC0003DMB000000048	SolCAP	SNP	124228	124228	.	.	.	ID=solcap_snp_c1_8765;Note=type: SNP;Name=solcap_snp_c1_8765
PGSC0003DMB000000048	SolCAP	SNP	301605	301605	.	.	.	ID=solcap_snp_c1_8723;Note=type: SNP;Name=solcap_snp_c1_8723
PGSC0003DMB000000048	SolCAP	SNP	495146	495146	.	.	.	ID=solcap_snp_c2_28433;Note=type: SNP;Name=solcap_snp_c2_28433
PGSC0003DMB000000048	SolCAP	SNP	544264	544264	.	.	.	ID=solcap_snp_c1_8754;Note=type: SNP;Name=solcap_snp_c1_8754
PGSC0003DMB000000048	SolCAP	SNP	680551	680551	.	.	.	ID=solcap_snp_c2_16135;Note=type: SNP;Name=solcap_snp_c2_16135
PGSC0003DMB000000048	SolCAP	SNP	819319	819319	.	.	.	ID=solcap_snp_c1_5179;Note=type: SNP;Name=solcap_snp_c1_5179
PGSC0003DMB000000048	SolCAP	SNP	837693	837693	.	.	.	ID=solcap_snp_c1_5175;Note=type: SNP;Name=solcap_snp_c1_5175
PGSC0003DMB000000048	SolCAP	SNP	1090889	1090889	.	.	.	ID=solcap_snp_c1_13742;Note=type: SNP;Name=solcap_snp_c1_13742
PGSC0003DMB000000048	SolCAP	SNP	1363318	1363318	.	.	.	ID=solcap_snp_c2_17133;Note=type: SNP;Name=solcap_snp_c2_17133
PGSC0003DMB000000048	SolCAP	SNP	1622891	1622891	.	.	.	ID=solcap_snp_c2_17094;Note=type: SNP;Name=solcap_snp_c2_17094
PGSC0003DMB000000048	SolCAP	SNP	1640913	1640913	.	.	.	ID=solcap_snp_c1_5599;Note=type: SNP;Name=solcap_snp_c1_5599
PGSC0003DMB000000048	SolCAP	SNP	1689308	1689308	.	.	.	ID=solcap_snp_c1_5587;Note=type: SNP;Name=solcap_snp_c1_5587
PGSC0003DMB000000048	SolCAP	SNP	1716104	1716104	.	.	.	ID=solcap_snp_c1_5580;Note=type: SNP;Name=solcap_snp_c1_5580
PGSC0003DMB000000048	SolCAP	SNP	1739391	1739391	.	.	.	ID=solcap_snp_c1_5567;Note=type: SNP;Name=solcap_snp_c1_5567
PGSC0003DMB000000048	SolCAP	SNP	1739400	1739400	.	.	.	ID=solcap_snp_c1_5566;Note=type: SNP;Name=solcap_snp_c1_5566
PGSC0003DMB000000048	SolCAP	SNP	1759801	1759801	.	.	.	ID=solcap_snp_c2_17061;Note=type: SNP;Name=solcap_snp_c2_17061
PGSC0003DMB000000048	SolCAP	SNP	1762469	1762469	.	.	.	ID=solcap_snp_c1_5560;Note=type: SNP;Name=solcap_snp_c1_5560
PGSC0003DMB000000048	SolCAP	SNP	1762475	1762475	.	.	.	ID=solcap_snp_c1_5559;Note=type: SNP;Name=solcap_snp_c1_5559
PGSC0003DMB000000048	SolCAP	SNP	1762775	1762775	.	.	.	ID=solcap_snp_c2_17060;Note=type: SNP;Name=solcap_snp_c2_17060
PGSC0003DMB000000048	SolCAP	SNP	1861129	1861129	.	.	.	ID=solcap_snp_c1_5546;Note=type: SNP;Name=solcap_snp_c1_5546
PGSC0003DMB000000048	SolCAP	SNP	1962642	1962642	.	.	.	ID=solcap_snp_c1_5529;Note=type: SNP;Name=solcap_snp_c1_5529
PGSC0003DMB000000048	SolCAP	SNP	2039270	2039270	.	.	.	ID=solcap_snp_c2_16999;Note=type: SNP;Name=solcap_snp_c2_16999
PGSC0003DMB000000048	SolCAP	SNP	2039289	2039289	.	.	.	ID=solcap_snp_c2_16998;Note=type: SNP;Name=solcap_snp_c2_16998
PGSC0003DMB000000048	SolCAP	SNP	2039550	2039550	.	.	.	ID=solcap_snp_c2_16997;Note=type: SNP;Name=solcap_snp_c2_16997
PGSC0003DMB000000048	SolCAP	SNP	2040424	2040424	.	.	.	ID=solcap_snp_c2_16996;Note=type: SNP;Name=solcap_snp_c2_16996
PGSC0003DMB000000048	SolCAP	SNP	2041903	2041903	.	.	.	ID=solcap_snp_c2_16995;Note=type: SNP;Name=solcap_snp_c2_16995
PGSC0003DMB000000048	SolCAP	SNP	2041990	2041990	.	.	.	ID=solcap_snp_c2_16994;Note=type: SNP;Name=solcap_snp_c2_16994
PGSC0003DMB000000048	SolCAP	SNP	2043076	2043076	.	.	.	ID=solcap_snp_c2_16993;Note=type: SNP;Name=solcap_snp_c2_16993
PGSC0003DMB000000048	SolCAP	SNP	2045809	2045809	.	.	.	ID=solcap_snp_c1_5499;Note=type: SNP;Name=solcap_snp_c1_5499
PGSC0003DMB000000048	SolCAP	SNP	2126094	2126094	.	.	.	ID=solcap_snp_c1_5483;Note=type: SNP;Name=solcap_snp_c1_5483
PGSC0003DMB000000048	SolCAP	SNP	2199481	2199481	.	.	.	ID=solcap_snp_c1_5578;Note=type: SNP;Name=solcap_snp_c1_5578
PGSC0003DMB000000048	SolCAP	SNP	2226310	2226310	.	.	.	ID=solcap_snp_c2_17021;Note=type: SNP;Name=solcap_snp_c2_17021
PGSC0003DMB000000049	SolCAP	SNP	2011074	2011074	.	.	.	ID=solcap_snp_c2_19537;Note=type: SNP;Name=solcap_snp_c2_19537
PGSC0003DMB000000049	SolCAP	SNP	2011142	2011142	.	.	.	ID=solcap_snp_c2_19536;Note=type: SNP;Name=solcap_snp_c2_19536
PGSC0003DMB000000049	SolCAP	SNP	2255882	2255882	.	.	.	ID=solcap_snp_c1_6159;Note=type: SNP;Name=solcap_snp_c1_6159
PGSC0003DMB000000050	SolCAP	SNP	1870161	1870161	.	.	.	ID=solcap_snp_c2_12403;Note=type: SNP;Name=solcap_snp_c2_12403
PGSC0003DMB000000050	SolCAP	SNP	1988933	1988933	.	.	.	ID=solcap_snp_c2_12402;Note=type: SNP;Name=solcap_snp_c2_12402
PGSC0003DMB000000051	SolCAP	SNP	112619	112619	.	.	.	ID=solcap_snp_c1_3767;Note=type: SNP;Name=solcap_snp_c1_3767
PGSC0003DMB000000051	SolCAP	SNP	382005	382005	.	.	.	ID=solcap_snp_c1_15618;Note=type: SNP;Name=solcap_snp_c1_15618
PGSC0003DMB000000051	SolCAP	SNP	465706	465706	.	.	.	ID=solcap_snp_c1_3840;Note=type: SNP;Name=solcap_snp_c1_3840
PGSC0003DMB000000051	SolCAP	SNP	689475	689475	.	.	.	ID=solcap_snp_c1_3833;Note=type: SNP;Name=solcap_snp_c1_3833
PGSC0003DMB000000051	SolCAP	SNP	846695	846695	.	.	.	ID=solcap_snp_c2_11977;Note=type: SNP;Name=solcap_snp_c2_11977
PGSC0003DMB000000051	SolCAP	SNP	916368	916368	.	.	.	ID=solcap_snp_c1_3804;Note=type: SNP;Name=solcap_snp_c1_3804
PGSC0003DMB000000051	SolCAP	SNP	916380	916380	.	.	.	ID=solcap_snp_c1_3803;Note=type: SNP;Name=solcap_snp_c1_3803
PGSC0003DMB000000051	SolCAP	SNP	1032910	1032910	.	.	.	ID=solcap_snp_c1_3795;Note=type: SNP;Name=solcap_snp_c1_3795
PGSC0003DMB000000051	SolCAP	SNP	1039496	1039496	.	.	.	ID=solcap_snp_c2_11925;Note=type: SNP;Name=solcap_snp_c2_11925
PGSC0003DMB000000051	SolCAP	SNP	1039499	1039499	.	.	.	ID=solcap_snp_c2_11924;Note=type: SNP;Name=solcap_snp_c2_11924
PGSC0003DMB000000051	SolCAP	SNP	1040462	1040462	.	.	.	ID=solcap_snp_c1_3793;Note=type: SNP;Name=solcap_snp_c1_3793
PGSC0003DMB000000051	SolCAP	SNP	1040988	1040988	.	.	.	ID=solcap_snp_c2_11923;Note=type: SNP;Name=solcap_snp_c2_11923
PGSC0003DMB000000051	SolCAP	SNP	1372249	1372249	.	.	.	ID=solcap_snp_c2_11829;Note=type: SNP;Name=solcap_snp_c2_11829
PGSC0003DMB000000051	SolCAP	SNP	1445833	1445833	.	.	.	ID=solcap_snp_c2_11786;Note=type: SNP;Name=solcap_snp_c2_11786
PGSC0003DMB000000051	SolCAP	SNP	1609814	1609814	.	.	.	ID=solcap_snp_c2_22986;Note=type: SNP;Name=solcap_snp_c2_22986
PGSC0003DMB000000051	SolCAP	SNP	1878960	1878960	.	.	.	ID=solcap_snp_c1_7574;Note=type: SNP;Name=solcap_snp_c1_7574
PGSC0003DMB000000051	SolCAP	SNP	2199826	2199826	.	.	.	ID=solcap_snp_c1_7562;Note=type: SNP;Name=solcap_snp_c1_7562
PGSC0003DMB000000052	SolCAP	SNP	842717	842717	.	.	.	ID=solcap_snp_c2_11260;Note=type: SNP;Name=solcap_snp_c2_11260
PGSC0003DMB000000052	SolCAP	SNP	1010584	1010584	.	.	.	ID=solcap_snp_c2_11268;Note=type: SNP;Name=solcap_snp_c2_11268
PGSC0003DMB000000052	SolCAP	SNP	1221073	1221073	.	.	.	ID=solcap_snp_c2_3133;Note=type: SNP;Name=solcap_snp_c2_3133
PGSC0003DMB000000052	SolCAP	SNP	1221076	1221076	.	.	.	ID=solcap_snp_c2_3134;Note=type: SNP;Name=solcap_snp_c2_3134
PGSC0003DMB000000052	SolCAP	SNP	1225332	1225332	.	.	.	ID=solcap_snp_c2_3135;Note=type: SNP;Name=solcap_snp_c2_3135
PGSC0003DMB000000052	SolCAP	SNP	1305252	1305252	.	.	.	ID=solcap_snp_c2_27556;Note=type: SNP;Name=solcap_snp_c2_27556
PGSC0003DMB000000052	SolCAP	SNP	1305280	1305280	.	.	.	ID=solcap_snp_c2_27557;Note=type: SNP;Name=solcap_snp_c2_27557
PGSC0003DMB000000052	SolCAP	SNP	1306631	1306631	.	.	.	ID=solcap_snp_c2_27564;Note=type: SNP;Name=solcap_snp_c2_27564
PGSC0003DMB000000052	SolCAP	SNP	1306643	1306643	.	.	.	ID=solcap_snp_c2_27565;Note=type: SNP;Name=solcap_snp_c2_27565
PGSC0003DMB000000052	SolCAP	SNP	1306946	1306946	.	.	.	ID=solcap_snp_c2_27568;Note=type: SNP;Name=solcap_snp_c2_27568
PGSC0003DMB000000052	SolCAP	SNP	1307129	1307129	.	.	.	ID=solcap_snp_c2_27569;Note=type: SNP;Name=solcap_snp_c2_27569
PGSC0003DMB000000052	SolCAP	SNP	1307493	1307493	.	.	.	ID=solcap_snp_c2_27570;Note=type: SNP;Name=solcap_snp_c2_27570
PGSC0003DMB000000052	SolCAP	SNP	1336171	1336171	.	.	.	ID=solcap_snp_c2_27606;Note=type: SNP;Name=solcap_snp_c2_27606
PGSC0003DMB000000052	SolCAP	SNP	1336203	1336203	.	.	.	ID=solcap_snp_c2_27607;Note=type: SNP;Name=solcap_snp_c2_27607
PGSC0003DMB000000052	SolCAP	SNP	1440627	1440627	.	.	.	ID=solcap_snp_c2_27559;Note=type: SNP;Name=solcap_snp_c2_27559
PGSC0003DMB000000052	SolCAP	SNP	1440867	1440867	.	.	.	ID=solcap_snp_c2_27561;Note=type: SNP;Name=solcap_snp_c2_27561
PGSC0003DMB000000052	SolCAP	SNP	1441055	1441055	.	.	.	ID=solcap_snp_c2_27563;Note=type: SNP;Name=solcap_snp_c2_27563
PGSC0003DMB000000052	SolCAP	SNP	1481528	1481528	.	.	.	ID=solcap_snp_c2_27574;Note=type: SNP;Name=solcap_snp_c2_27574
PGSC0003DMB000000052	SolCAP	SNP	1617247	1617247	.	.	.	ID=solcap_snp_c2_27591;Note=type: SNP;Name=solcap_snp_c2_27591
PGSC0003DMB000000052	SolCAP	SNP	1822499	1822499	.	.	.	ID=solcap_snp_c2_27620;Note=type: SNP;Name=solcap_snp_c2_27620
PGSC0003DMB000000052	SolCAP	SNP	1957988	1957988	.	.	.	ID=solcap_snp_c2_38330;Note=type: SNP;Name=solcap_snp_c2_38330
PGSC0003DMB000000052	SolCAP	SNP	2063193	2063193	.	.	.	ID=solcap_snp_c1_11418;Note=type: SNP;Name=solcap_snp_c1_11418
PGSC0003DMB000000052	SolCAP	SNP	2185942	2185942	.	.	.	ID=solcap_snp_c2_38293;Note=type: SNP;Name=solcap_snp_c2_38293
PGSC0003DMB000000053	SolCAP	SNP	558329	558329	.	.	.	ID=solcap_snp_c2_4200;Note=type: SNP;Name=solcap_snp_c2_4200
PGSC0003DMB000000053	SolCAP	SNP	731429	731429	.	.	.	ID=solcap_snp_c2_4205;Note=type: SNP;Name=solcap_snp_c2_4205
PGSC0003DMB000000053	SolCAP	SNP	949963	949963	.	.	.	ID=solcap_snp_c1_211;Note=type: SNP;Name=solcap_snp_c1_211
PGSC0003DMB000000053	SolCAP	SNP	1433022	1433022	.	.	.	ID=solcap_snp_c1_212;Note=type: SNP;Name=solcap_snp_c1_212
PGSC0003DMB000000053	SolCAP	SNP	1554929	1554929	.	.	.	ID=solcap_snp_c2_680;Note=type: SNP;Name=solcap_snp_c2_680
PGSC0003DMB000000053	SolCAP	SNP	1555015	1555015	.	.	.	ID=solcap_snp_c2_681;Note=type: SNP;Name=solcap_snp_c2_681
PGSC0003DMB000000053	SolCAP	SNP	1980818	1980818	.	.	.	ID=solcap_snp_c2_682;Note=type: SNP;Name=solcap_snp_c2_682
PGSC0003DMB000000053	SolCAP	SNP	2244824	2244824	.	.	.	ID=solcap_snp_c1_216;Note=type: SNP;Name=solcap_snp_c1_216
PGSC0003DMB000000054	SolCAP	SNP	45598	45598	.	.	.	ID=solcap_snp_c2_8172;Note=type: SNP;Name=solcap_snp_c2_8172
PGSC0003DMB000000054	SolCAP	SNP	1701150	1701150	.	.	.	ID=solcap_snp_c2_5915;Note=type: SNP;Name=solcap_snp_c2_5915
PGSC0003DMB000000054	SolCAP	SNP	1701203	1701203	.	.	.	ID=solcap_snp_c2_5914;Note=type: SNP;Name=solcap_snp_c2_5914
PGSC0003DMB000000054	SolCAP	SNP	1701882	1701882	.	.	.	ID=solcap_snp_c2_5909;Note=type: SNP;Name=solcap_snp_c2_5909
PGSC0003DMB000000054	SolCAP	SNP	1737416	1737416	.	.	.	ID=solcap_snp_c1_2126;Note=type: SNP;Name=solcap_snp_c1_2126
PGSC0003DMB000000055	SolCAP	SNP	175150	175150	.	.	.	ID=solcap_snp_c2_14155;Note=type: SNP;Name=solcap_snp_c2_14155
PGSC0003DMB000000055	SolCAP	SNP	426921	426921	.	.	.	ID=solcap_snp_c2_14064;Note=type: SNP;Name=solcap_snp_c2_14064
PGSC0003DMB000000055	SolCAP	SNP	500061	500061	.	.	.	ID=solcap_snp_c1_4542;Note=type: SNP;Name=solcap_snp_c1_4542
PGSC0003DMB000000055	SolCAP	SNP	538529	538529	.	.	.	ID=solcap_snp_c2_14017;Note=type: SNP;Name=solcap_snp_c2_14017
PGSC0003DMB000000055	SolCAP	SNP	598429	598429	.	.	.	ID=solcap_snp_c1_4519;Note=type: SNP;Name=solcap_snp_c1_4519
PGSC0003DMB000000055	SolCAP	SNP	600960	600960	.	.	.	ID=solcap_snp_c2_13987;Note=type: SNP;Name=solcap_snp_c2_13987
PGSC0003DMB000000055	SolCAP	SNP	678337	678337	.	.	.	ID=solcap_snp_c1_4509;Note=type: SNP;Name=solcap_snp_c1_4509
PGSC0003DMB000000055	SolCAP	SNP	678718	678718	.	.	.	ID=solcap_snp_c1_4504;Note=type: SNP;Name=solcap_snp_c1_4504
PGSC0003DMB000000055	SolCAP	SNP	678766	678766	.	.	.	ID=solcap_snp_c2_13970;Note=type: SNP;Name=solcap_snp_c2_13970
PGSC0003DMB000000055	SolCAP	SNP	768348	768348	.	.	.	ID=solcap_snp_c2_3828;Note=type: SNP;Name=solcap_snp_c2_3828
PGSC0003DMB000000055	SolCAP	SNP	1112646	1112646	.	.	.	ID=solcap_snp_c2_47510;Note=type: SNP;Name=solcap_snp_c2_47510
PGSC0003DMB000000055	SolCAP	SNP	1148582	1148582	.	.	.	ID=solcap_snp_c2_47583;Note=type: SNP;Name=solcap_snp_c2_47583
PGSC0003DMB000000055	SolCAP	SNP	1356826	1356826	.	.	.	ID=solcap_snp_c2_41437;Note=type: SNP;Name=solcap_snp_c2_41437
PGSC0003DMB000000055	SolCAP	SNP	1804077	1804077	.	.	.	ID=solcap_snp_c2_24258;Note=type: SNP;Name=solcap_snp_c2_24258
PGSC0003DMB000000055	SolCAP	SNP	2158104	2158104	.	.	.	ID=solcap_snp_c1_7707;Note=type: SNP;Name=solcap_snp_c1_7707
PGSC0003DMB000000056	SolCAP	SNP	110101	110101	.	.	.	ID=solcap_snp_c2_54917;Note=type: SNP;Name=solcap_snp_c2_54917
PGSC0003DMB000000056	SolCAP	SNP	210487	210487	.	.	.	ID=solcap_snp_c2_3191;Note=type: SNP;Name=solcap_snp_c2_3191
PGSC0003DMB000000056	SolCAP	SNP	244260	244260	.	.	.	ID=solcap_snp_c2_3185;Note=type: SNP;Name=solcap_snp_c2_3185
PGSC0003DMB000000056	SolCAP	SNP	276639	276639	.	.	.	ID=solcap_snp_c2_3255;Note=type: SNP;Name=solcap_snp_c2_3255
PGSC0003DMB000000056	SolCAP	SNP	479456	479456	.	.	.	ID=solcap_snp_c2_32120;Note=type: SNP;Name=solcap_snp_c2_32120
PGSC0003DMB000000056	SolCAP	SNP	854206	854206	.	.	.	ID=solcap_snp_c2_32437;Note=type: SNP;Name=solcap_snp_c2_32437
PGSC0003DMB000000056	SolCAP	SNP	931058	931058	.	.	.	ID=solcap_snp_c1_9646;Note=type: SNP;Name=solcap_snp_c1_9646
PGSC0003DMB000000056	SolCAP	SNP	983153	983153	.	.	.	ID=solcap_snp_c2_27379;Note=type: SNP;Name=solcap_snp_c2_27379
PGSC0003DMB000000056	SolCAP	SNP	983359	983359	.	.	.	ID=solcap_snp_c2_27380;Note=type: SNP;Name=solcap_snp_c2_27380
PGSC0003DMB000000056	SolCAP	SNP	1251180	1251180	.	.	.	ID=solcap_snp_c2_27387;Note=type: SNP;Name=solcap_snp_c2_27387
PGSC0003DMB000000056	SolCAP	SNP	1253243	1253243	.	.	.	ID=solcap_snp_c2_27390;Note=type: SNP;Name=solcap_snp_c2_27390
PGSC0003DMB000000056	SolCAP	SNP	1400785	1400785	.	.	.	ID=solcap_snp_c2_27396;Note=type: SNP;Name=solcap_snp_c2_27396
PGSC0003DMB000000056	SolCAP	SNP	1400861	1400861	.	.	.	ID=solcap_snp_c2_27397;Note=type: SNP;Name=solcap_snp_c2_27397
PGSC0003DMB000000056	SolCAP	SNP	1400864	1400864	.	.	.	ID=solcap_snp_c2_27398;Note=type: SNP;Name=solcap_snp_c2_27398
PGSC0003DMB000000056	SolCAP	SNP	1400982	1400982	.	.	.	ID=solcap_snp_c2_27399;Note=type: SNP;Name=solcap_snp_c2_27399
PGSC0003DMB000000056	SolCAP	SNP	1420107	1420107	.	.	.	ID=solcap_snp_c2_27405;Note=type: SNP;Name=solcap_snp_c2_27405
PGSC0003DMB000000056	SolCAP	SNP	1420997	1420997	.	.	.	ID=solcap_snp_c2_27414;Note=type: SNP;Name=solcap_snp_c2_27414
PGSC0003DMB000000056	SolCAP	SNP	1774839	1774839	.	.	.	ID=solcap_snp_c1_16441;Note=type: SNP;Name=solcap_snp_c1_16441
PGSC0003DMB000000056	SolCAP	SNP	2132099	2132099	.	.	.	ID=solcap_snp_c2_37362;Note=type: SNP;Name=solcap_snp_c2_37362
PGSC0003DMB000000057	SolCAP	SNP	863719	863719	.	.	.	ID=solcap_snp_c2_58250;Note=type: SNP;Name=solcap_snp_c2_58250
PGSC0003DMB000000057	SolCAP	SNP	864494	864494	.	.	.	ID=solcap_snp_c2_58249;Note=type: SNP;Name=solcap_snp_c2_58249
PGSC0003DMB000000057	SolCAP	SNP	864507	864507	.	.	.	ID=solcap_snp_c2_58248;Note=type: SNP;Name=solcap_snp_c2_58248
PGSC0003DMB000000057	SolCAP	SNP	866163	866163	.	.	.	ID=solcap_snp_c2_58247;Note=type: SNP;Name=solcap_snp_c2_58247
PGSC0003DMB000000057	SolCAP	SNP	1520516	1520516	.	.	.	ID=solcap_snp_c2_6333;Note=type: SNP;Name=solcap_snp_c2_6333
PGSC0003DMB000000057	SolCAP	SNP	1946801	1946801	.	.	.	ID=solcap_snp_c1_2319;Note=type: SNP;Name=solcap_snp_c1_2319
PGSC0003DMB000000058	SolCAP	SNP	69295	69295	.	.	.	ID=solcap_snp_c2_6666;Note=type: SNP;Name=solcap_snp_c2_6666
PGSC0003DMB000000058	SolCAP	SNP	417877	417877	.	.	.	ID=solcap_snp_c2_6641;Note=type: SNP;Name=solcap_snp_c2_6641
PGSC0003DMB000000058	SolCAP	SNP	543672	543672	.	.	.	ID=solcap_snp_c1_2408;Note=type: SNP;Name=solcap_snp_c1_2408
PGSC0003DMB000000058	SolCAP	SNP	647405	647405	.	.	.	ID=solcap_snp_c2_6622;Note=type: SNP;Name=solcap_snp_c2_6622
PGSC0003DMB000000058	SolCAP	SNP	647669	647669	.	.	.	ID=solcap_snp_c1_2405;Note=type: SNP;Name=solcap_snp_c1_2405
PGSC0003DMB000000058	SolCAP	SNP	647738	647738	.	.	.	ID=solcap_snp_c1_2404;Note=type: SNP;Name=solcap_snp_c1_2404
PGSC0003DMB000000058	SolCAP	SNP	648552	648552	.	.	.	ID=solcap_snp_c2_6621;Note=type: SNP;Name=solcap_snp_c2_6621
PGSC0003DMB000000058	SolCAP	SNP	648911	648911	.	.	.	ID=solcap_snp_c2_6620;Note=type: SNP;Name=solcap_snp_c2_6620
PGSC0003DMB000000058	SolCAP	SNP	648980	648980	.	.	.	ID=solcap_snp_c2_6619;Note=type: SNP;Name=solcap_snp_c2_6619
PGSC0003DMB000000058	SolCAP	SNP	649545	649545	.	.	.	ID=solcap_snp_c2_6618;Note=type: SNP;Name=solcap_snp_c2_6618
PGSC0003DMB000000058	SolCAP	SNP	649568	649568	.	.	.	ID=solcap_snp_c2_6617;Note=type: SNP;Name=solcap_snp_c2_6617
PGSC0003DMB000000058	SolCAP	SNP	649710	649710	.	.	.	ID=solcap_snp_c2_6616;Note=type: SNP;Name=solcap_snp_c2_6616
PGSC0003DMB000000058	SolCAP	SNP	649859	649859	.	.	.	ID=solcap_snp_c2_6615;Note=type: SNP;Name=solcap_snp_c2_6615
PGSC0003DMB000000058	SolCAP	SNP	781775	781775	.	.	.	ID=solcap_snp_c2_6612;Note=type: SNP;Name=solcap_snp_c2_6612
PGSC0003DMB000000058	SolCAP	SNP	834464	834464	.	.	.	ID=solcap_snp_c2_6609;Note=type: SNP;Name=solcap_snp_c2_6609
PGSC0003DMB000000058	SolCAP	SNP	834471	834471	.	.	.	ID=solcap_snp_c2_6608;Note=type: SNP;Name=solcap_snp_c2_6608
PGSC0003DMB000000058	SolCAP	SNP	834820	834820	.	.	.	ID=solcap_snp_c2_6607;Note=type: SNP;Name=solcap_snp_c2_6607
PGSC0003DMB000000058	SolCAP	SNP	834832	834832	.	.	.	ID=solcap_snp_c2_6606;Note=type: SNP;Name=solcap_snp_c2_6606
PGSC0003DMB000000058	SolCAP	SNP	836014	836014	.	.	.	ID=solcap_snp_c2_6601;Note=type: SNP;Name=solcap_snp_c2_6601
PGSC0003DMB000000058	SolCAP	SNP	836146	836146	.	.	.	ID=solcap_snp_c2_6600;Note=type: SNP;Name=solcap_snp_c2_6600
PGSC0003DMB000000058	SolCAP	SNP	1322619	1322619	.	.	.	ID=solcap_snp_c2_49845;Note=type: SNP;Name=solcap_snp_c2_49845
PGSC0003DMB000000058	SolCAP	SNP	1322640	1322640	.	.	.	ID=solcap_snp_c2_49844;Note=type: SNP;Name=solcap_snp_c2_49844
PGSC0003DMB000000058	SolCAP	SNP	1322655	1322655	.	.	.	ID=solcap_snp_c2_49843;Note=type: SNP;Name=solcap_snp_c2_49843
PGSC0003DMB000000058	SolCAP	SNP	1322730	1322730	.	.	.	ID=solcap_snp_c2_49842;Note=type: SNP;Name=solcap_snp_c2_49842
PGSC0003DMB000000058	SolCAP	SNP	1322793	1322793	.	.	.	ID=solcap_snp_c2_49840;Note=type: SNP;Name=solcap_snp_c2_49840
PGSC0003DMB000000058	SolCAP	SNP	1322799	1322799	.	.	.	ID=solcap_snp_c2_49839;Note=type: SNP;Name=solcap_snp_c2_49839
PGSC0003DMB000000058	SolCAP	SNP	1322874	1322874	.	.	.	ID=solcap_snp_c2_49838;Note=type: SNP;Name=solcap_snp_c2_49838
PGSC0003DMB000000058	SolCAP	SNP	1324533	1324533	.	.	.	ID=solcap_snp_c2_49837;Note=type: SNP;Name=solcap_snp_c2_49837
PGSC0003DMB000000058	SolCAP	SNP	1324599	1324599	.	.	.	ID=solcap_snp_c2_49836;Note=type: SNP;Name=solcap_snp_c2_49836
PGSC0003DMB000000058	SolCAP	SNP	1324700	1324700	.	.	.	ID=solcap_snp_c2_49835;Note=type: SNP;Name=solcap_snp_c2_49835
PGSC0003DMB000000058	SolCAP	SNP	1328681	1328681	.	.	.	ID=solcap_snp_c2_49833;Note=type: SNP;Name=solcap_snp_c2_49833
PGSC0003DMB000000058	SolCAP	SNP	1488076	1488076	.	.	.	ID=solcap_snp_c1_10855;Note=type: SNP;Name=solcap_snp_c1_10855
PGSC0003DMB000000058	SolCAP	SNP	1712153	1712153	.	.	.	ID=solcap_snp_c2_36159;Note=type: SNP;Name=solcap_snp_c2_36159
PGSC0003DMB000000058	SolCAP	SNP	1771163	1771163	.	.	.	ID=solcap_snp_c2_36221;Note=type: SNP;Name=solcap_snp_c2_36221
PGSC0003DMB000000058	SolCAP	SNP	2047672	2047672	.	.	.	ID=solcap_snp_c2_8740;Note=type: SNP;Name=solcap_snp_c2_8740
PGSC0003DMB000000059	SolCAP	SNP	81378	81378	.	.	.	ID=solcap_snp_c1_13782;Note=type: SNP;Name=solcap_snp_c1_13782
PGSC0003DMB000000059	SolCAP	SNP	318410	318410	.	.	.	ID=solcap_snp_c2_56611;Note=type: SNP;Name=solcap_snp_c2_56611
PGSC0003DMB000000059	SolCAP	SNP	635057	635057	.	.	.	ID=solcap_snp_c1_10139;Note=type: SNP;Name=solcap_snp_c1_10139
PGSC0003DMB000000059	SolCAP	SNP	1679072	1679072	.	.	.	ID=solcap_snp_c1_5477;Note=type: SNP;Name=solcap_snp_c1_5477
PGSC0003DMB000000060	SolCAP	SNP	64016	64016	.	.	.	ID=solcap_snp_c2_2400;Note=type: SNP;Name=solcap_snp_c2_2400
PGSC0003DMB000000060	SolCAP	SNP	96751	96751	.	.	.	ID=solcap_snp_c2_2420;Note=type: SNP;Name=solcap_snp_c2_2420
PGSC0003DMB000000060	SolCAP	SNP	101511	101511	.	.	.	ID=solcap_snp_c2_2421;Note=type: SNP;Name=solcap_snp_c2_2421
PGSC0003DMB000000060	SolCAP	SNP	101873	101873	.	.	.	ID=solcap_snp_c2_2422;Note=type: SNP;Name=solcap_snp_c2_2422
PGSC0003DMB000000060	SolCAP	SNP	102423	102423	.	.	.	ID=solcap_snp_c2_2423;Note=type: SNP;Name=solcap_snp_c2_2423
PGSC0003DMB000000060	SolCAP	SNP	103431	103431	.	.	.	ID=solcap_snp_c1_691;Note=type: SNP;Name=solcap_snp_c1_691
PGSC0003DMB000000060	SolCAP	SNP	103862	103862	.	.	.	ID=solcap_snp_c2_2424;Note=type: SNP;Name=solcap_snp_c2_2424
PGSC0003DMB000000060	SolCAP	SNP	103928	103928	.	.	.	ID=solcap_snp_c2_2425;Note=type: SNP;Name=solcap_snp_c2_2425
PGSC0003DMB000000060	SolCAP	SNP	104042	104042	.	.	.	ID=solcap_snp_c2_2426;Note=type: SNP;Name=solcap_snp_c2_2426
PGSC0003DMB000000060	SolCAP	SNP	104090	104090	.	.	.	ID=solcap_snp_c2_2427;Note=type: SNP;Name=solcap_snp_c2_2427
PGSC0003DMB000000060	SolCAP	SNP	104345	104345	.	.	.	ID=solcap_snp_c2_2428;Note=type: SNP;Name=solcap_snp_c2_2428
PGSC0003DMB000000060	SolCAP	SNP	199833	199833	.	.	.	ID=solcap_snp_c2_2450;Note=type: SNP;Name=solcap_snp_c2_2450
PGSC0003DMB000000060	SolCAP	SNP	334609	334609	.	.	.	ID=solcap_snp_c2_2463;Note=type: SNP;Name=solcap_snp_c2_2463
PGSC0003DMB000000060	SolCAP	SNP	334637	334637	.	.	.	ID=solcap_snp_c2_2464;Note=type: SNP;Name=solcap_snp_c2_2464
PGSC0003DMB000000060	SolCAP	SNP	335186	335186	.	.	.	ID=solcap_snp_c2_2465;Note=type: SNP;Name=solcap_snp_c2_2465
PGSC0003DMB000000060	SolCAP	SNP	335196	335196	.	.	.	ID=solcap_snp_c2_2466;Note=type: SNP;Name=solcap_snp_c2_2466
PGSC0003DMB000000060	SolCAP	SNP	351407	351407	.	.	.	ID=solcap_snp_c1_711;Note=type: SNP;Name=solcap_snp_c1_711
PGSC0003DMB000000060	SolCAP	SNP	494723	494723	.	.	.	ID=solcap_snp_c2_2505;Note=type: SNP;Name=solcap_snp_c2_2505
PGSC0003DMB000000060	SolCAP	SNP	494915	494915	.	.	.	ID=solcap_snp_c2_2506;Note=type: SNP;Name=solcap_snp_c2_2506
PGSC0003DMB000000060	SolCAP	SNP	494966	494966	.	.	.	ID=solcap_snp_c1_728;Note=type: SNP;Name=solcap_snp_c1_728
PGSC0003DMB000000060	SolCAP	SNP	494981	494981	.	.	.	ID=solcap_snp_c2_2507;Note=type: SNP;Name=solcap_snp_c2_2507
PGSC0003DMB000000060	SolCAP	SNP	496996	496996	.	.	.	ID=solcap_snp_c2_2508;Note=type: SNP;Name=solcap_snp_c2_2508
PGSC0003DMB000000060	SolCAP	SNP	497083	497083	.	.	.	ID=solcap_snp_c1_730;Note=type: SNP;Name=solcap_snp_c1_730
PGSC0003DMB000000060	SolCAP	SNP	545163	545163	.	.	.	ID=solcap_snp_c1_737;Note=type: SNP;Name=solcap_snp_c1_737
PGSC0003DMB000000060	SolCAP	SNP	632011	632011	.	.	.	ID=solcap_snp_c2_2551;Note=type: SNP;Name=solcap_snp_c2_2551
PGSC0003DMB000000060	SolCAP	SNP	670674	670674	.	.	.	ID=solcap_snp_c1_758;Note=type: SNP;Name=solcap_snp_c1_758
PGSC0003DMB000000060	SolCAP	SNP	739935	739935	.	.	.	ID=solcap_snp_c2_2571;Note=type: SNP;Name=solcap_snp_c2_2571
PGSC0003DMB000000060	SolCAP	SNP	796702	796702	.	.	.	ID=solcap_snp_c2_2185;Note=type: SNP;Name=solcap_snp_c2_2185
PGSC0003DMB000000060	SolCAP	SNP	796707	796707	.	.	.	ID=solcap_snp_c2_2186;Note=type: SNP;Name=solcap_snp_c2_2186
PGSC0003DMB000000060	SolCAP	SNP	882668	882668	.	.	.	ID=solcap_snp_c2_2201;Note=type: SNP;Name=solcap_snp_c2_2201
PGSC0003DMB000000060	SolCAP	SNP	1285848	1285848	.	.	.	ID=solcap_snp_c1_590;Note=type: SNP;Name=solcap_snp_c1_590
PGSC0003DMB000000060	SolCAP	SNP	1311976	1311976	.	.	.	ID=solcap_snp_c1_601;Note=type: SNP;Name=solcap_snp_c1_601
PGSC0003DMB000000060	SolCAP	SNP	1320032	1320032	.	.	.	ID=solcap_snp_c1_607;Note=type: SNP;Name=solcap_snp_c1_607
PGSC0003DMB000000060	SolCAP	SNP	1336144	1336144	.	.	.	ID=solcap_snp_c2_2299;Note=type: SNP;Name=solcap_snp_c2_2299
PGSC0003DMB000000060	SolCAP	SNP	1574491	1574491	.	.	.	ID=solcap_snp_c2_2354;Note=type: SNP;Name=solcap_snp_c2_2354
PGSC0003DMB000000060	SolCAP	SNP	1680956	1680956	.	.	.	ID=solcap_snp_c1_650;Note=type: SNP;Name=solcap_snp_c1_650
PGSC0003DMB000000060	SolCAP	SNP	1946897	1946897	.	.	.	ID=solcap_snp_c2_33948;Note=type: SNP;Name=solcap_snp_c2_33948
PGSC0003DMB000000060	SolCAP	SNP	2167512	2167512	.	.	.	ID=solcap_snp_c2_53818;Note=type: SNP;Name=solcap_snp_c2_53818
PGSC0003DMB000000062	SolCAP	SNP	29835	29835	.	.	.	ID=solcap_snp_c1_5796;Note=type: SNP;Name=solcap_snp_c1_5796
PGSC0003DMB000000062	SolCAP	SNP	29838	29838	.	.	.	ID=solcap_snp_c1_5797;Note=type: SNP;Name=solcap_snp_c1_5797
PGSC0003DMB000000062	SolCAP	SNP	52163	52163	.	.	.	ID=solcap_snp_c2_17667;Note=type: SNP;Name=solcap_snp_c2_17667
PGSC0003DMB000000062	SolCAP	SNP	75329	75329	.	.	.	ID=solcap_snp_c1_5799;Note=type: SNP;Name=solcap_snp_c1_5799
PGSC0003DMB000000062	SolCAP	SNP	168457	168457	.	.	.	ID=solcap_snp_c1_5812;Note=type: SNP;Name=solcap_snp_c1_5812
PGSC0003DMB000000062	SolCAP	SNP	251101	251101	.	.	.	ID=solcap_snp_c2_17737;Note=type: SNP;Name=solcap_snp_c2_17737
PGSC0003DMB000000062	SolCAP	SNP	347138	347138	.	.	.	ID=solcap_snp_c2_17770;Note=type: SNP;Name=solcap_snp_c2_17770
PGSC0003DMB000000062	SolCAP	SNP	536237	536237	.	.	.	ID=solcap_snp_c2_47802;Note=type: SNP;Name=solcap_snp_c2_47802
PGSC0003DMB000000062	SolCAP	SNP	536259	536259	.	.	.	ID=solcap_snp_c2_47801;Note=type: SNP;Name=solcap_snp_c2_47801
PGSC0003DMB000000062	SolCAP	SNP	645014	645014	.	.	.	ID=solcap_snp_c2_47843;Note=type: SNP;Name=solcap_snp_c2_47843
PGSC0003DMB000000062	SolCAP	SNP	817993	817993	.	.	.	ID=solcap_snp_c1_7132;Note=type: SNP;Name=solcap_snp_c1_7132
PGSC0003DMB000000062	SolCAP	SNP	871805	871805	.	.	.	ID=solcap_snp_c1_7076;Note=type: SNP;Name=solcap_snp_c1_7076
PGSC0003DMB000000062	SolCAP	SNP	872157	872157	.	.	.	ID=solcap_snp_c1_7077;Note=type: SNP;Name=solcap_snp_c1_7077
PGSC0003DMB000000062	SolCAP	SNP	872214	872214	.	.	.	ID=solcap_snp_c1_7078;Note=type: SNP;Name=solcap_snp_c1_7078
PGSC0003DMB000000062	SolCAP	SNP	875777	875777	.	.	.	ID=solcap_snp_c1_7079;Note=type: SNP;Name=solcap_snp_c1_7079
PGSC0003DMB000000062	SolCAP	SNP	876067	876067	.	.	.	ID=solcap_snp_c2_22432;Note=type: SNP;Name=solcap_snp_c2_22432
PGSC0003DMB000000062	SolCAP	SNP	876818	876818	.	.	.	ID=solcap_snp_c2_22433;Note=type: SNP;Name=solcap_snp_c2_22433
PGSC0003DMB000000062	SolCAP	SNP	876905	876905	.	.	.	ID=solcap_snp_c1_7082;Note=type: SNP;Name=solcap_snp_c1_7082
PGSC0003DMB000000062	SolCAP	SNP	972929	972929	.	.	.	ID=solcap_snp_c1_7096;Note=type: SNP;Name=solcap_snp_c1_7096
PGSC0003DMB000000062	SolCAP	SNP	1084239	1084239	.	.	.	ID=solcap_snp_c1_7110;Note=type: SNP;Name=solcap_snp_c1_7110
PGSC0003DMB000000062	SolCAP	SNP	1085167	1085167	.	.	.	ID=solcap_snp_c1_7111;Note=type: SNP;Name=solcap_snp_c1_7111
PGSC0003DMB000000062	SolCAP	SNP	1085221	1085221	.	.	.	ID=solcap_snp_c1_7112;Note=type: SNP;Name=solcap_snp_c1_7112
PGSC0003DMB000000062	SolCAP	SNP	1087103	1087103	.	.	.	ID=solcap_snp_c1_7113;Note=type: SNP;Name=solcap_snp_c1_7113
PGSC0003DMB000000062	SolCAP	SNP	1160143	1160143	.	.	.	ID=solcap_snp_c1_7115;Note=type: SNP;Name=solcap_snp_c1_7115
PGSC0003DMB000000062	SolCAP	SNP	1474660	1474660	.	.	.	ID=solcap_snp_c2_22509;Note=type: SNP;Name=solcap_snp_c2_22509
PGSC0003DMB000000062	SolCAP	SNP	1570603	1570603	.	.	.	ID=solcap_snp_c2_18459;Note=type: SNP;Name=solcap_snp_c2_18459
PGSC0003DMB000000062	SolCAP	SNP	1737645	1737645	.	.	.	ID=solcap_snp_c2_18267;Note=type: SNP;Name=solcap_snp_c2_18267
PGSC0003DMB000000062	SolCAP	SNP	1737711	1737711	.	.	.	ID=solcap_snp_c2_18268;Note=type: SNP;Name=solcap_snp_c2_18268
PGSC0003DMB000000062	SolCAP	SNP	1737742	1737742	.	.	.	ID=solcap_snp_c2_18269;Note=type: SNP;Name=solcap_snp_c2_18269
PGSC0003DMB000000062	SolCAP	SNP	1737765	1737765	.	.	.	ID=solcap_snp_c2_18270;Note=type: SNP;Name=solcap_snp_c2_18270
PGSC0003DMB000000062	SolCAP	SNP	1737918	1737918	.	.	.	ID=solcap_snp_c2_18272;Note=type: SNP;Name=solcap_snp_c2_18272
PGSC0003DMB000000062	SolCAP	SNP	1739077	1739077	.	.	.	ID=solcap_snp_c2_18273;Note=type: SNP;Name=solcap_snp_c2_18273
PGSC0003DMB000000062	SolCAP	SNP	1794512	1794512	.	.	.	ID=solcap_snp_c2_18308;Note=type: SNP;Name=solcap_snp_c2_18308
PGSC0003DMB000000062	SolCAP	SNP	1958009	1958009	.	.	.	ID=solcap_snp_c1_5951;Note=type: SNP;Name=solcap_snp_c1_5951
PGSC0003DMB000000062	SolCAP	SNP	2145534	2145534	.	.	.	ID=solcap_snp_c1_5955;Note=type: SNP;Name=solcap_snp_c1_5955
PGSC0003DMB000000062	SolCAP	SNP	2145575	2145575	.	.	.	ID=solcap_snp_c1_5956;Note=type: SNP;Name=solcap_snp_c1_5956
PGSC0003DMB000000062	SolCAP	SNP	2147896	2147896	.	.	.	ID=solcap_snp_c1_5957;Note=type: SNP;Name=solcap_snp_c1_5957
PGSC0003DMB000000062	SolCAP	SNP	2148158	2148158	.	.	.	ID=solcap_snp_c2_18428;Note=type: SNP;Name=solcap_snp_c2_18428
PGSC0003DMB000000062	SolCAP	SNP	2148189	2148189	.	.	.	ID=solcap_snp_c2_18429;Note=type: SNP;Name=solcap_snp_c2_18429
PGSC0003DMB000000063	SolCAP	SNP	112031	112031	.	.	.	ID=solcap_snp_c2_39741;Note=type: SNP;Name=solcap_snp_c2_39741
PGSC0003DMB000000063	SolCAP	SNP	115562	115562	.	.	.	ID=solcap_snp_c1_11730;Note=type: SNP;Name=solcap_snp_c1_11730
PGSC0003DMB000000063	SolCAP	SNP	182508	182508	.	.	.	ID=solcap_snp_c2_39765;Note=type: SNP;Name=solcap_snp_c2_39765
PGSC0003DMB000000063	SolCAP	SNP	472566	472566	.	.	.	ID=solcap_snp_c2_43770;Note=type: SNP;Name=solcap_snp_c2_43770
PGSC0003DMB000000063	SolCAP	SNP	485694	485694	.	.	.	ID=solcap_snp_c2_43773;Note=type: SNP;Name=solcap_snp_c2_43773
PGSC0003DMB000000063	SolCAP	SNP	487515	487515	.	.	.	ID=solcap_snp_c2_43774;Note=type: SNP;Name=solcap_snp_c2_43774
PGSC0003DMB000000063	SolCAP	SNP	543145	543145	.	.	.	ID=solcap_snp_c1_12895;Note=type: SNP;Name=solcap_snp_c1_12895
PGSC0003DMB000000063	SolCAP	SNP	779726	779726	.	.	.	ID=solcap_snp_c2_43643;Note=type: SNP;Name=solcap_snp_c2_43643
PGSC0003DMB000000063	SolCAP	SNP	909589	909589	.	.	.	ID=solcap_snp_c2_57022;Note=type: SNP;Name=solcap_snp_c2_57022
PGSC0003DMB000000063	SolCAP	SNP	1095147	1095147	.	.	.	ID=solcap_snp_c2_35601;Note=type: SNP;Name=solcap_snp_c2_35601
PGSC0003DMB000000064	SolCAP	SNP	128886	128886	.	.	.	ID=solcap_snp_c2_4409;Note=type: SNP;Name=solcap_snp_c2_4409
PGSC0003DMB000000064	SolCAP	SNP	129608	129608	.	.	.	ID=solcap_snp_c2_4408;Note=type: SNP;Name=solcap_snp_c2_4408
PGSC0003DMB000000064	SolCAP	SNP	1790581	1790581	.	.	.	ID=solcap_snp_c2_21332;Note=type: SNP;Name=solcap_snp_c2_21332
PGSC0003DMB000000064	SolCAP	SNP	2101749	2101749	.	.	.	ID=solcap_snp_c2_21320;Note=type: SNP;Name=solcap_snp_c2_21320
PGSC0003DMB000000064	SolCAP	SNP	2101998	2101998	.	.	.	ID=solcap_snp_c2_21318;Note=type: SNP;Name=solcap_snp_c2_21318
PGSC0003DMB000000064	SolCAP	SNP	2103370	2103370	.	.	.	ID=solcap_snp_c1_6715;Note=type: SNP;Name=solcap_snp_c1_6715
PGSC0003DMB000000064	SolCAP	SNP	2103858	2103858	.	.	.	ID=solcap_snp_c2_21314;Note=type: SNP;Name=solcap_snp_c2_21314
PGSC0003DMB000000065	SolCAP	SNP	415500	415500	.	.	.	ID=solcap_snp_c1_4502;Note=type: SNP;Name=solcap_snp_c1_4502
PGSC0003DMB000000065	SolCAP	SNP	444348	444348	.	.	.	ID=solcap_snp_c2_13951;Note=type: SNP;Name=solcap_snp_c2_13951
PGSC0003DMB000000065	SolCAP	SNP	663346	663346	.	.	.	ID=solcap_snp_c1_4486;Note=type: SNP;Name=solcap_snp_c1_4486
PGSC0003DMB000000065	SolCAP	SNP	666540	666540	.	.	.	ID=solcap_snp_c2_13918;Note=type: SNP;Name=solcap_snp_c2_13918
PGSC0003DMB000000065	SolCAP	SNP	1151004	1151004	.	.	.	ID=solcap_snp_c1_4489;Note=type: SNP;Name=solcap_snp_c1_4489
PGSC0003DMB000000065	SolCAP	SNP	1674899	1674899	.	.	.	ID=solcap_snp_c1_10050;Note=type: SNP;Name=solcap_snp_c1_10050
PGSC0003DMB000000066	SolCAP	SNP	292395	292395	.	.	.	ID=solcap_snp_c2_48734;Note=type: SNP;Name=solcap_snp_c2_48734
PGSC0003DMB000000066	SolCAP	SNP	334195	334195	.	.	.	ID=solcap_snp_c2_48725;Note=type: SNP;Name=solcap_snp_c2_48725
PGSC0003DMB000000066	SolCAP	SNP	489841	489841	.	.	.	ID=solcap_snp_c2_4358;Note=type: SNP;Name=solcap_snp_c2_4358
PGSC0003DMB000000066	SolCAP	SNP	685668	685668	.	.	.	ID=solcap_snp_c2_4354;Note=type: SNP;Name=solcap_snp_c2_4354
PGSC0003DMB000000066	SolCAP	SNP	715065	715065	.	.	.	ID=solcap_snp_c2_4352;Note=type: SNP;Name=solcap_snp_c2_4352
PGSC0003DMB000000066	SolCAP	SNP	959876	959876	.	.	.	ID=solcap_snp_c2_4344;Note=type: SNP;Name=solcap_snp_c2_4344
PGSC0003DMB000000066	SolCAP	SNP	1365580	1365580	.	.	.	ID=solcap_snp_c1_1504;Note=type: SNP;Name=solcap_snp_c1_1504
PGSC0003DMB000000066	SolCAP	SNP	1650175	1650175	.	.	.	ID=solcap_snp_c2_4372;Note=type: SNP;Name=solcap_snp_c2_4372
PGSC0003DMB000000066	SolCAP	SNP	2097001	2097001	.	.	.	ID=solcap_snp_c2_4366;Note=type: SNP;Name=solcap_snp_c2_4366
PGSC0003DMB000000067	SolCAP	SNP	340027	340027	.	.	.	ID=solcap_snp_c1_6808;Note=type: SNP;Name=solcap_snp_c1_6808
PGSC0003DMB000000067	SolCAP	SNP	825083	825083	.	.	.	ID=solcap_snp_c1_6815;Note=type: SNP;Name=solcap_snp_c1_6815
PGSC0003DMB000000067	SolCAP	SNP	826924	826924	.	.	.	ID=solcap_snp_c2_21637;Note=type: SNP;Name=solcap_snp_c2_21637
PGSC0003DMB000000067	SolCAP	SNP	1134169	1134169	.	.	.	ID=solcap_snp_c2_49846;Note=type: SNP;Name=solcap_snp_c2_49846
PGSC0003DMB000000067	SolCAP	SNP	1134712	1134712	.	.	.	ID=solcap_snp_c2_49847;Note=type: SNP;Name=solcap_snp_c2_49847
PGSC0003DMB000000067	SolCAP	SNP	1135081	1135081	.	.	.	ID=solcap_snp_c2_49849;Note=type: SNP;Name=solcap_snp_c2_49849
PGSC0003DMB000000067	SolCAP	SNP	1141713	1141713	.	.	.	ID=solcap_snp_c2_49853;Note=type: SNP;Name=solcap_snp_c2_49853
PGSC0003DMB000000067	SolCAP	SNP	1624466	1624466	.	.	.	ID=solcap_snp_c2_8186;Note=type: SNP;Name=solcap_snp_c2_8186
PGSC0003DMB000000068	SolCAP	SNP	110540	110540	.	.	.	ID=solcap_snp_c1_13686;Note=type: SNP;Name=solcap_snp_c1_13686
PGSC0003DMB000000068	SolCAP	SNP	249410	249410	.	.	.	ID=solcap_snp_c2_46195;Note=type: SNP;Name=solcap_snp_c2_46195
PGSC0003DMB000000068	SolCAP	SNP	603666	603666	.	.	.	ID=solcap_snp_c2_13751;Note=type: SNP;Name=solcap_snp_c2_13751
PGSC0003DMB000000068	SolCAP	SNP	657716	657716	.	.	.	ID=solcap_snp_c1_4435;Note=type: SNP;Name=solcap_snp_c1_4435
PGSC0003DMB000000068	SolCAP	SNP	1010191	1010191	.	.	.	ID=solcap_snp_c2_13686;Note=type: SNP;Name=solcap_snp_c2_13686
PGSC0003DMB000000068	SolCAP	SNP	1044051	1044051	.	.	.	ID=solcap_snp_c2_13676;Note=type: SNP;Name=solcap_snp_c2_13676
PGSC0003DMB000000068	SolCAP	SNP	1052401	1052401	.	.	.	ID=solcap_snp_c2_13671;Note=type: SNP;Name=solcap_snp_c2_13671
PGSC0003DMB000000068	SolCAP	SNP	1259702	1259702	.	.	.	ID=solcap_snp_c2_13653;Note=type: SNP;Name=solcap_snp_c2_13653
PGSC0003DMB000000068	SolCAP	SNP	1264253	1264253	.	.	.	ID=solcap_snp_c1_4402;Note=type: SNP;Name=solcap_snp_c1_4402
PGSC0003DMB000000068	SolCAP	SNP	1267095	1267095	.	.	.	ID=solcap_snp_c2_13650;Note=type: SNP;Name=solcap_snp_c2_13650
PGSC0003DMB000000068	SolCAP	SNP	1462430	1462430	.	.	.	ID=solcap_snp_c1_4744;Note=type: SNP;Name=solcap_snp_c1_4744
PGSC0003DMB000000068	SolCAP	SNP	1684133	1684133	.	.	.	ID=solcap_snp_c2_14467;Note=type: SNP;Name=solcap_snp_c2_14467
PGSC0003DMB000000068	SolCAP	SNP	1684180	1684180	.	.	.	ID=solcap_snp_c2_14468;Note=type: SNP;Name=solcap_snp_c2_14468
PGSC0003DMB000000068	SolCAP	SNP	1684261	1684261	.	.	.	ID=solcap_snp_c2_14469;Note=type: SNP;Name=solcap_snp_c2_14469
PGSC0003DMB000000068	SolCAP	SNP	1686276	1686276	.	.	.	ID=solcap_snp_c1_4695;Note=type: SNP;Name=solcap_snp_c1_4695
PGSC0003DMB000000068	SolCAP	SNP	1686570	1686570	.	.	.	ID=solcap_snp_c2_14470;Note=type: SNP;Name=solcap_snp_c2_14470
PGSC0003DMB000000068	SolCAP	SNP	1769604	1769604	.	.	.	ID=solcap_snp_c1_4706;Note=type: SNP;Name=solcap_snp_c1_4706
PGSC0003DMB000000068	SolCAP	SNP	1770613	1770613	.	.	.	ID=solcap_snp_c2_14487;Note=type: SNP;Name=solcap_snp_c2_14487
PGSC0003DMB000000068	SolCAP	SNP	1771635	1771635	.	.	.	ID=solcap_snp_c2_14488;Note=type: SNP;Name=solcap_snp_c2_14488
PGSC0003DMB000000068	SolCAP	SNP	1771659	1771659	.	.	.	ID=solcap_snp_c2_14489;Note=type: SNP;Name=solcap_snp_c2_14489
PGSC0003DMB000000068	SolCAP	SNP	1771941	1771941	.	.	.	ID=solcap_snp_c2_14490;Note=type: SNP;Name=solcap_snp_c2_14490
PGSC0003DMB000000068	SolCAP	SNP	1772063	1772063	.	.	.	ID=solcap_snp_c2_14491;Note=type: SNP;Name=solcap_snp_c2_14491
PGSC0003DMB000000068	SolCAP	SNP	1772124	1772124	.	.	.	ID=solcap_snp_c2_14492;Note=type: SNP;Name=solcap_snp_c2_14492
PGSC0003DMB000000068	SolCAP	SNP	1772612	1772612	.	.	.	ID=solcap_snp_c2_14493;Note=type: SNP;Name=solcap_snp_c2_14493
PGSC0003DMB000000068	SolCAP	SNP	1772780	1772780	.	.	.	ID=solcap_snp_c2_14494;Note=type: SNP;Name=solcap_snp_c2_14494
PGSC0003DMB000000068	SolCAP	SNP	1772815	1772815	.	.	.	ID=solcap_snp_c2_14495;Note=type: SNP;Name=solcap_snp_c2_14495
PGSC0003DMB000000068	SolCAP	SNP	2083634	2083634	.	.	.	ID=solcap_snp_c1_4745;Note=type: SNP;Name=solcap_snp_c1_4745
PGSC0003DMB000000068	SolCAP	SNP	2130231	2130231	.	.	.	ID=solcap_snp_c2_14568;Note=type: SNP;Name=solcap_snp_c2_14568
PGSC0003DMB000000069	SolCAP	SNP	61838	61838	.	.	.	ID=solcap_snp_c1_16526;Note=type: SNP;Name=solcap_snp_c1_16526
PGSC0003DMB000000069	SolCAP	SNP	139030	139030	.	.	.	ID=solcap_snp_c1_12014;Note=type: SNP;Name=solcap_snp_c1_12014
PGSC0003DMB000000069	SolCAP	SNP	191213	191213	.	.	.	ID=solcap_snp_c2_40821;Note=type: SNP;Name=solcap_snp_c2_40821
PGSC0003DMB000000069	SolCAP	SNP	191610	191610	.	.	.	ID=solcap_snp_c1_12015;Note=type: SNP;Name=solcap_snp_c1_12015
PGSC0003DMB000000069	SolCAP	SNP	191617	191617	.	.	.	ID=solcap_snp_c1_12016;Note=type: SNP;Name=solcap_snp_c1_12016
PGSC0003DMB000000069	SolCAP	SNP	191826	191826	.	.	.	ID=solcap_snp_c2_40773;Note=type: SNP;Name=solcap_snp_c2_40773
PGSC0003DMB000000069	SolCAP	SNP	191889	191889	.	.	.	ID=solcap_snp_c2_40774;Note=type: SNP;Name=solcap_snp_c2_40774
PGSC0003DMB000000069	SolCAP	SNP	192093	192093	.	.	.	ID=solcap_snp_c1_11996;Note=type: SNP;Name=solcap_snp_c1_11996
PGSC0003DMB000000069	SolCAP	SNP	192117	192117	.	.	.	ID=solcap_snp_c1_11997;Note=type: SNP;Name=solcap_snp_c1_11997
PGSC0003DMB000000069	SolCAP	SNP	192195	192195	.	.	.	ID=solcap_snp_c1_11998;Note=type: SNP;Name=solcap_snp_c1_11998
PGSC0003DMB000000069	SolCAP	SNP	192267	192267	.	.	.	ID=solcap_snp_c1_11999;Note=type: SNP;Name=solcap_snp_c1_11999
PGSC0003DMB000000069	SolCAP	SNP	193607	193607	.	.	.	ID=solcap_snp_c2_40775;Note=type: SNP;Name=solcap_snp_c2_40775
PGSC0003DMB000000069	SolCAP	SNP	193637	193637	.	.	.	ID=solcap_snp_c2_40776;Note=type: SNP;Name=solcap_snp_c2_40776
PGSC0003DMB000000069	SolCAP	SNP	195037	195037	.	.	.	ID=solcap_snp_c2_40777;Note=type: SNP;Name=solcap_snp_c2_40777
PGSC0003DMB000000069	SolCAP	SNP	195115	195115	.	.	.	ID=solcap_snp_c1_12003;Note=type: SNP;Name=solcap_snp_c1_12003
PGSC0003DMB000000069	SolCAP	SNP	195137	195137	.	.	.	ID=solcap_snp_c2_40778;Note=type: SNP;Name=solcap_snp_c2_40778
PGSC0003DMB000000069	SolCAP	SNP	195140	195140	.	.	.	ID=solcap_snp_c2_40779;Note=type: SNP;Name=solcap_snp_c2_40779
PGSC0003DMB000000069	SolCAP	SNP	195236	195236	.	.	.	ID=solcap_snp_c1_12005;Note=type: SNP;Name=solcap_snp_c1_12005
PGSC0003DMB000000069	SolCAP	SNP	377297	377297	.	.	.	ID=solcap_snp_c1_12008;Note=type: SNP;Name=solcap_snp_c1_12008
PGSC0003DMB000000069	SolCAP	SNP	377886	377886	.	.	.	ID=solcap_snp_c2_40803;Note=type: SNP;Name=solcap_snp_c2_40803
PGSC0003DMB000000069	SolCAP	SNP	483935	483935	.	.	.	ID=solcap_snp_c2_50727;Note=type: SNP;Name=solcap_snp_c2_50727
PGSC0003DMB000000069	SolCAP	SNP	484053	484053	.	.	.	ID=solcap_snp_c2_50725;Note=type: SNP;Name=solcap_snp_c2_50725
PGSC0003DMB000000069	SolCAP	SNP	611803	611803	.	.	.	ID=solcap_snp_c1_13068;Note=type: SNP;Name=solcap_snp_c1_13068
PGSC0003DMB000000069	SolCAP	SNP	764345	764345	.	.	.	ID=solcap_snp_c2_44385;Note=type: SNP;Name=solcap_snp_c2_44385
PGSC0003DMB000000069	SolCAP	SNP	792582	792582	.	.	.	ID=solcap_snp_c2_44375;Note=type: SNP;Name=solcap_snp_c2_44375
PGSC0003DMB000000069	SolCAP	SNP	792725	792725	.	.	.	ID=solcap_snp_c2_44373;Note=type: SNP;Name=solcap_snp_c2_44373
PGSC0003DMB000000069	SolCAP	SNP	1024115	1024115	.	.	.	ID=solcap_snp_c1_14913;Note=type: SNP;Name=solcap_snp_c1_14913
PGSC0003DMB000000069	SolCAP	SNP	1115678	1115678	.	.	.	ID=solcap_snp_c1_15965;Note=type: SNP;Name=solcap_snp_c1_15965
PGSC0003DMB000000069	SolCAP	SNP	1289204	1289204	.	.	.	ID=solcap_snp_c1_16071;Note=type: SNP;Name=solcap_snp_c1_16071
PGSC0003DMB000000069	SolCAP	SNP	1465827	1465827	.	.	.	ID=solcap_snp_c2_48355;Note=type: SNP;Name=solcap_snp_c2_48355
PGSC0003DMB000000069	SolCAP	SNP	1773216	1773216	.	.	.	ID=solcap_snp_c1_15298;Note=type: SNP;Name=solcap_snp_c1_15298
PGSC0003DMB000000069	SolCAP	SNP	2025423	2025423	.	.	.	ID=solcap_snp_c2_50176;Note=type: SNP;Name=solcap_snp_c2_50176
PGSC0003DMB000000070	SolCAP	SNP	171469	171469	.	.	.	ID=solcap_snp_c2_19934;Note=type: SNP;Name=solcap_snp_c2_19934
PGSC0003DMB000000070	SolCAP	SNP	389955	389955	.	.	.	ID=solcap_snp_c1_6252;Note=type: SNP;Name=solcap_snp_c1_6252
PGSC0003DMB000000070	SolCAP	SNP	508974	508974	.	.	.	ID=solcap_snp_c1_6262;Note=type: SNP;Name=solcap_snp_c1_6262
PGSC0003DMB000000070	SolCAP	SNP	839372	839372	.	.	.	ID=solcap_snp_c2_2850;Note=type: SNP;Name=solcap_snp_c2_2850
PGSC0003DMB000000070	SolCAP	SNP	1057435	1057435	.	.	.	ID=solcap_snp_c2_2843;Note=type: SNP;Name=solcap_snp_c2_2843
PGSC0003DMB000000070	SolCAP	SNP	1057451	1057451	.	.	.	ID=solcap_snp_c2_2842;Note=type: SNP;Name=solcap_snp_c2_2842
PGSC0003DMB000000070	SolCAP	SNP	1057581	1057581	.	.	.	ID=solcap_snp_c2_2840;Note=type: SNP;Name=solcap_snp_c2_2840
PGSC0003DMB000000070	SolCAP	SNP	1359190	1359190	.	.	.	ID=solcap_snp_c2_2837;Note=type: SNP;Name=solcap_snp_c2_2837
PGSC0003DMB000000070	SolCAP	SNP	1515904	1515904	.	.	.	ID=solcap_snp_c2_2826;Note=type: SNP;Name=solcap_snp_c2_2826
PGSC0003DMB000000070	SolCAP	SNP	1830956	1830956	.	.	.	ID=solcap_snp_c2_8167;Note=type: SNP;Name=solcap_snp_c2_8167
PGSC0003DMB000000070	SolCAP	SNP	1913607	1913607	.	.	.	ID=solcap_snp_c2_8169;Note=type: SNP;Name=solcap_snp_c2_8169
PGSC0003DMB000000071	SolCAP	SNP	148761	148761	.	.	.	ID=solcap_snp_c1_14969;Note=type: SNP;Name=solcap_snp_c1_14969
PGSC0003DMB000000071	SolCAP	SNP	240906	240906	.	.	.	ID=solcap_snp_c1_15470;Note=type: SNP;Name=solcap_snp_c1_15470
PGSC0003DMB000000071	SolCAP	SNP	371475	371475	.	.	.	ID=solcap_snp_c2_13158;Note=type: SNP;Name=solcap_snp_c2_13158
PGSC0003DMB000000071	SolCAP	SNP	418510	418510	.	.	.	ID=solcap_snp_c1_4282;Note=type: SNP;Name=solcap_snp_c1_4282
PGSC0003DMB000000071	SolCAP	SNP	437217	437217	.	.	.	ID=solcap_snp_c1_4206;Note=type: SNP;Name=solcap_snp_c1_4206
PGSC0003DMB000000071	SolCAP	SNP	437382	437382	.	.	.	ID=solcap_snp_c2_13065;Note=type: SNP;Name=solcap_snp_c2_13065
PGSC0003DMB000000071	SolCAP	SNP	438672	438672	.	.	.	ID=solcap_snp_c1_4213;Note=type: SNP;Name=solcap_snp_c1_4213
PGSC0003DMB000000071	SolCAP	SNP	521513	521513	.	.	.	ID=solcap_snp_c1_4222;Note=type: SNP;Name=solcap_snp_c1_4222
PGSC0003DMB000000071	SolCAP	SNP	683159	683159	.	.	.	ID=solcap_snp_c1_4228;Note=type: SNP;Name=solcap_snp_c1_4228
PGSC0003DMB000000071	SolCAP	SNP	685402	685402	.	.	.	ID=solcap_snp_c2_13132;Note=type: SNP;Name=solcap_snp_c2_13132
PGSC0003DMB000000071	SolCAP	SNP	685484	685484	.	.	.	ID=solcap_snp_c2_13133;Note=type: SNP;Name=solcap_snp_c2_13133
PGSC0003DMB000000071	SolCAP	SNP	685500	685500	.	.	.	ID=solcap_snp_c2_13134;Note=type: SNP;Name=solcap_snp_c2_13134
PGSC0003DMB000000071	SolCAP	SNP	685734	685734	.	.	.	ID=solcap_snp_c2_13136;Note=type: SNP;Name=solcap_snp_c2_13136
PGSC0003DMB000000071	SolCAP	SNP	685738	685738	.	.	.	ID=solcap_snp_c2_13137;Note=type: SNP;Name=solcap_snp_c2_13137
PGSC0003DMB000000071	SolCAP	SNP	685893	685893	.	.	.	ID=solcap_snp_c2_13138;Note=type: SNP;Name=solcap_snp_c2_13138
PGSC0003DMB000000071	SolCAP	SNP	685898	685898	.	.	.	ID=solcap_snp_c2_13139;Note=type: SNP;Name=solcap_snp_c2_13139
PGSC0003DMB000000071	SolCAP	SNP	1129496	1129496	.	.	.	ID=solcap_snp_c2_37406;Note=type: SNP;Name=solcap_snp_c2_37406
PGSC0003DMB000000071	SolCAP	SNP	1652128	1652128	.	.	.	ID=solcap_snp_c2_51250;Note=type: SNP;Name=solcap_snp_c2_51250
PGSC0003DMB000000072	SolCAP	SNP	71785	71785	.	.	.	ID=solcap_snp_c1_1216;Note=type: SNP;Name=solcap_snp_c1_1216
PGSC0003DMB000000072	SolCAP	SNP	72176	72176	.	.	.	ID=solcap_snp_c2_3576;Note=type: SNP;Name=solcap_snp_c2_3576
PGSC0003DMB000000072	SolCAP	SNP	74090	74090	.	.	.	ID=solcap_snp_c1_1218;Note=type: SNP;Name=solcap_snp_c1_1218
PGSC0003DMB000000072	SolCAP	SNP	75661	75661	.	.	.	ID=solcap_snp_c1_1219;Note=type: SNP;Name=solcap_snp_c1_1219
PGSC0003DMB000000072	SolCAP	SNP	89815	89815	.	.	.	ID=solcap_snp_c1_1249;Note=type: SNP;Name=solcap_snp_c1_1249
PGSC0003DMB000000072	SolCAP	SNP	91775	91775	.	.	.	ID=solcap_snp_c1_1250;Note=type: SNP;Name=solcap_snp_c1_1250
PGSC0003DMB000000072	SolCAP	SNP	93207	93207	.	.	.	ID=solcap_snp_c1_1251;Note=type: SNP;Name=solcap_snp_c1_1251
PGSC0003DMB000000072	SolCAP	SNP	93251	93251	.	.	.	ID=solcap_snp_c1_1252;Note=type: SNP;Name=solcap_snp_c1_1252
PGSC0003DMB000000072	SolCAP	SNP	239370	239370	.	.	.	ID=solcap_snp_c1_1074;Note=type: SNP;Name=solcap_snp_c1_1074
PGSC0003DMB000000072	SolCAP	SNP	240109	240109	.	.	.	ID=solcap_snp_c1_1077;Note=type: SNP;Name=solcap_snp_c1_1077
PGSC0003DMB000000072	SolCAP	SNP	298708	298708	.	.	.	ID=solcap_snp_c1_1093;Note=type: SNP;Name=solcap_snp_c1_1093
PGSC0003DMB000000072	SolCAP	SNP	298760	298760	.	.	.	ID=solcap_snp_c1_1094;Note=type: SNP;Name=solcap_snp_c1_1094
PGSC0003DMB000000072	SolCAP	SNP	344692	344692	.	.	.	ID=solcap_snp_c1_1107;Note=type: SNP;Name=solcap_snp_c1_1107
PGSC0003DMB000000072	SolCAP	SNP	359917	359917	.	.	.	ID=solcap_snp_c1_1116;Note=type: SNP;Name=solcap_snp_c1_1116
PGSC0003DMB000000072	SolCAP	SNP	371884	371884	.	.	.	ID=solcap_snp_c2_3449;Note=type: SNP;Name=solcap_snp_c2_3449
PGSC0003DMB000000072	SolCAP	SNP	371983	371983	.	.	.	ID=solcap_snp_c1_1123;Note=type: SNP;Name=solcap_snp_c1_1123
PGSC0003DMB000000072	SolCAP	SNP	372006	372006	.	.	.	ID=solcap_snp_c1_1124;Note=type: SNP;Name=solcap_snp_c1_1124
PGSC0003DMB000000072	SolCAP	SNP	372009	372009	.	.	.	ID=solcap_snp_c1_1125;Note=type: SNP;Name=solcap_snp_c1_1125
PGSC0003DMB000000072	SolCAP	SNP	372844	372844	.	.	.	ID=solcap_snp_c1_1126;Note=type: SNP;Name=solcap_snp_c1_1126
PGSC0003DMB000000072	SolCAP	SNP	372871	372871	.	.	.	ID=solcap_snp_c1_1127;Note=type: SNP;Name=solcap_snp_c1_1127
PGSC0003DMB000000072	SolCAP	SNP	372994	372994	.	.	.	ID=solcap_snp_c2_3450;Note=type: SNP;Name=solcap_snp_c2_3450
PGSC0003DMB000000072	SolCAP	SNP	373003	373003	.	.	.	ID=solcap_snp_c2_3451;Note=type: SNP;Name=solcap_snp_c2_3451
PGSC0003DMB000000072	SolCAP	SNP	373258	373258	.	.	.	ID=solcap_snp_c1_1128;Note=type: SNP;Name=solcap_snp_c1_1128
PGSC0003DMB000000072	SolCAP	SNP	373324	373324	.	.	.	ID=solcap_snp_c2_3452;Note=type: SNP;Name=solcap_snp_c2_3452
PGSC0003DMB000000072	SolCAP	SNP	481960	481960	.	.	.	ID=solcap_snp_c1_1163;Note=type: SNP;Name=solcap_snp_c1_1163
PGSC0003DMB000000072	SolCAP	SNP	592410	592410	.	.	.	ID=solcap_snp_c2_3512;Note=type: SNP;Name=solcap_snp_c2_3512
PGSC0003DMB000000072	SolCAP	SNP	635049	635049	.	.	.	ID=solcap_snp_c1_1195;Note=type: SNP;Name=solcap_snp_c1_1195
PGSC0003DMB000000072	SolCAP	SNP	924829	924829	.	.	.	ID=solcap_snp_c2_3603;Note=type: SNP;Name=solcap_snp_c2_3603
PGSC0003DMB000000072	SolCAP	SNP	1148033	1148033	.	.	.	ID=solcap_snp_c2_8210;Note=type: SNP;Name=solcap_snp_c2_8210
PGSC0003DMB000000072	SolCAP	SNP	1284084	1284084	.	.	.	ID=solcap_snp_c1_2924;Note=type: SNP;Name=solcap_snp_c1_2924
PGSC0003DMB000000072	SolCAP	SNP	1399092	1399092	.	.	.	ID=solcap_snp_c2_8582;Note=type: SNP;Name=solcap_snp_c2_8582
PGSC0003DMB000000072	SolCAP	SNP	1485682	1485682	.	.	.	ID=solcap_snp_c2_8520;Note=type: SNP;Name=solcap_snp_c2_8520
PGSC0003DMB000000072	SolCAP	SNP	1485716	1485716	.	.	.	ID=solcap_snp_c2_8518;Note=type: SNP;Name=solcap_snp_c2_8518
PGSC0003DMB000000072	SolCAP	SNP	1485842	1485842	.	.	.	ID=solcap_snp_c2_8517;Note=type: SNP;Name=solcap_snp_c2_8517
PGSC0003DMB000000072	SolCAP	SNP	1486022	1486022	.	.	.	ID=solcap_snp_c2_8515;Note=type: SNP;Name=solcap_snp_c2_8515
PGSC0003DMB000000072	SolCAP	SNP	1486025	1486025	.	.	.	ID=solcap_snp_c2_8514;Note=type: SNP;Name=solcap_snp_c2_8514
PGSC0003DMB000000072	SolCAP	SNP	1486106	1486106	.	.	.	ID=solcap_snp_c2_8513;Note=type: SNP;Name=solcap_snp_c2_8513
PGSC0003DMB000000072	SolCAP	SNP	1486168	1486168	.	.	.	ID=solcap_snp_c2_8512;Note=type: SNP;Name=solcap_snp_c2_8512
PGSC0003DMB000000072	SolCAP	SNP	1486206	1486206	.	.	.	ID=solcap_snp_c2_8511;Note=type: SNP;Name=solcap_snp_c2_8511
PGSC0003DMB000000072	SolCAP	SNP	1486264	1486264	.	.	.	ID=solcap_snp_c2_8510;Note=type: SNP;Name=solcap_snp_c2_8510
PGSC0003DMB000000072	SolCAP	SNP	1486326	1486326	.	.	.	ID=solcap_snp_c2_8509;Note=type: SNP;Name=solcap_snp_c2_8509
PGSC0003DMB000000072	SolCAP	SNP	1486473	1486473	.	.	.	ID=solcap_snp_c2_8507;Note=type: SNP;Name=solcap_snp_c2_8507
PGSC0003DMB000000072	SolCAP	SNP	1673218	1673218	.	.	.	ID=solcap_snp_c1_2865;Note=type: SNP;Name=solcap_snp_c1_2865
PGSC0003DMB000000072	SolCAP	SNP	1823273	1823273	.	.	.	ID=solcap_snp_c1_2840;Note=type: SNP;Name=solcap_snp_c1_2840
PGSC0003DMB000000072	SolCAP	SNP	2002563	2002563	.	.	.	ID=solcap_snp_c1_2820;Note=type: SNP;Name=solcap_snp_c1_2820
PGSC0003DMB000000073	SolCAP	SNP	50418	50418	.	.	.	ID=solcap_snp_c2_4904;Note=type: SNP;Name=solcap_snp_c2_4904
PGSC0003DMB000000073	SolCAP	SNP	50518	50518	.	.	.	ID=solcap_snp_c2_4905;Note=type: SNP;Name=solcap_snp_c2_4905
PGSC0003DMB000000073	SolCAP	SNP	50625	50625	.	.	.	ID=solcap_snp_c2_4906;Note=type: SNP;Name=solcap_snp_c2_4906
PGSC0003DMB000000073	SolCAP	SNP	52637	52637	.	.	.	ID=solcap_snp_c2_4907;Note=type: SNP;Name=solcap_snp_c2_4907
PGSC0003DMB000000073	SolCAP	SNP	52994	52994	.	.	.	ID=solcap_snp_c2_4908;Note=type: SNP;Name=solcap_snp_c2_4908
PGSC0003DMB000000073	SolCAP	SNP	53036	53036	.	.	.	ID=solcap_snp_c2_4909;Note=type: SNP;Name=solcap_snp_c2_4909
PGSC0003DMB000000073	SolCAP	SNP	53403	53403	.	.	.	ID=solcap_snp_c2_4910;Note=type: SNP;Name=solcap_snp_c2_4910
PGSC0003DMB000000073	SolCAP	SNP	122917	122917	.	.	.	ID=solcap_snp_c2_4920;Note=type: SNP;Name=solcap_snp_c2_4920
PGSC0003DMB000000073	SolCAP	SNP	236332	236332	.	.	.	ID=solcap_snp_c1_1737;Note=type: SNP;Name=solcap_snp_c1_1737
PGSC0003DMB000000073	SolCAP	SNP	242488	242488	.	.	.	ID=solcap_snp_c1_1739;Note=type: SNP;Name=solcap_snp_c1_1739
PGSC0003DMB000000073	SolCAP	SNP	477320	477320	.	.	.	ID=solcap_snp_c2_4614;Note=type: SNP;Name=solcap_snp_c2_4614
PGSC0003DMB000000073	SolCAP	SNP	660661	660661	.	.	.	ID=solcap_snp_c1_1591;Note=type: SNP;Name=solcap_snp_c1_1591
PGSC0003DMB000000073	SolCAP	SNP	696757	696757	.	.	.	ID=solcap_snp_c2_4664;Note=type: SNP;Name=solcap_snp_c2_4664
PGSC0003DMB000000073	SolCAP	SNP	696770	696770	.	.	.	ID=solcap_snp_c2_4665;Note=type: SNP;Name=solcap_snp_c2_4665
PGSC0003DMB000000073	SolCAP	SNP	808811	808811	.	.	.	ID=solcap_snp_c2_4689;Note=type: SNP;Name=solcap_snp_c2_4689
PGSC0003DMB000000073	SolCAP	SNP	820515	820515	.	.	.	ID=solcap_snp_c2_4701;Note=type: SNP;Name=solcap_snp_c2_4701
PGSC0003DMB000000073	SolCAP	SNP	842071	842071	.	.	.	ID=solcap_snp_c2_4702;Note=type: SNP;Name=solcap_snp_c2_4702
PGSC0003DMB000000073	SolCAP	SNP	848153	848153	.	.	.	ID=solcap_snp_c2_4705;Note=type: SNP;Name=solcap_snp_c2_4705
PGSC0003DMB000000073	SolCAP	SNP	848294	848294	.	.	.	ID=solcap_snp_c2_4707;Note=type: SNP;Name=solcap_snp_c2_4707
PGSC0003DMB000000073	SolCAP	SNP	848556	848556	.	.	.	ID=solcap_snp_c2_4708;Note=type: SNP;Name=solcap_snp_c2_4708
PGSC0003DMB000000073	SolCAP	SNP	848595	848595	.	.	.	ID=solcap_snp_c2_4709;Note=type: SNP;Name=solcap_snp_c2_4709
PGSC0003DMB000000073	SolCAP	SNP	848680	848680	.	.	.	ID=solcap_snp_c2_4710;Note=type: SNP;Name=solcap_snp_c2_4710
PGSC0003DMB000000073	SolCAP	SNP	848994	848994	.	.	.	ID=solcap_snp_c2_4711;Note=type: SNP;Name=solcap_snp_c2_4711
PGSC0003DMB000000073	SolCAP	SNP	851736	851736	.	.	.	ID=solcap_snp_c2_4713;Note=type: SNP;Name=solcap_snp_c2_4713
PGSC0003DMB000000073	SolCAP	SNP	853117	853117	.	.	.	ID=solcap_snp_c2_4715;Note=type: SNP;Name=solcap_snp_c2_4715
PGSC0003DMB000000073	SolCAP	SNP	1032729	1032729	.	.	.	ID=solcap_snp_c2_36571;Note=type: SNP;Name=solcap_snp_c2_36571
PGSC0003DMB000000073	SolCAP	SNP	1035549	1035549	.	.	.	ID=solcap_snp_c2_36577;Note=type: SNP;Name=solcap_snp_c2_36577
PGSC0003DMB000000073	SolCAP	SNP	1035564	1035564	.	.	.	ID=solcap_snp_c2_36578;Note=type: SNP;Name=solcap_snp_c2_36578
PGSC0003DMB000000073	SolCAP	SNP	1039426	1039426	.	.	.	ID=solcap_snp_c2_36579;Note=type: SNP;Name=solcap_snp_c2_36579
PGSC0003DMB000000073	SolCAP	SNP	1091069	1091069	.	.	.	ID=solcap_snp_c2_36495;Note=type: SNP;Name=solcap_snp_c2_36495
PGSC0003DMB000000073	SolCAP	SNP	1230652	1230652	.	.	.	ID=solcap_snp_c2_36537;Note=type: SNP;Name=solcap_snp_c2_36537
PGSC0003DMB000000073	SolCAP	SNP	1361159	1361159	.	.	.	ID=solcap_snp_c2_34548;Note=type: SNP;Name=solcap_snp_c2_34548
PGSC0003DMB000000073	SolCAP	SNP	1361207	1361207	.	.	.	ID=solcap_snp_c2_34547;Note=type: SNP;Name=solcap_snp_c2_34547
PGSC0003DMB000000073	SolCAP	SNP	1362015	1362015	.	.	.	ID=solcap_snp_c2_34546;Note=type: SNP;Name=solcap_snp_c2_34546
PGSC0003DMB000000073	SolCAP	SNP	1534661	1534661	.	.	.	ID=solcap_snp_c1_10358;Note=type: SNP;Name=solcap_snp_c1_10358
PGSC0003DMB000000073	SolCAP	SNP	1575061	1575061	.	.	.	ID=solcap_snp_c2_34500;Note=type: SNP;Name=solcap_snp_c2_34500
PGSC0003DMB000000073	SolCAP	SNP	1613132	1613132	.	.	.	ID=solcap_snp_c1_10354;Note=type: SNP;Name=solcap_snp_c1_10354
PGSC0003DMB000000073	SolCAP	SNP	1681841	1681841	.	.	.	ID=solcap_snp_c2_34478;Note=type: SNP;Name=solcap_snp_c2_34478
PGSC0003DMB000000073	SolCAP	SNP	1877893	1877893	.	.	.	ID=solcap_snp_c1_22;Note=type: SNP;Name=solcap_snp_c1_22
PGSC0003DMB000000073	SolCAP	SNP	1878022	1878022	.	.	.	ID=solcap_snp_c1_23;Note=type: SNP;Name=solcap_snp_c1_23
PGSC0003DMB000000073	SolCAP	SNP	1957358	1957358	.	.	.	ID=solcap_snp_c2_24;Note=type: SNP;Name=solcap_snp_c2_24
PGSC0003DMB000000074	SolCAP	SNP	385879	385879	.	.	.	ID=solcap_snp_c2_21077;Note=type: SNP;Name=solcap_snp_c2_21077
PGSC0003DMB000000074	SolCAP	SNP	1070958	1070958	.	.	.	ID=solcap_snp_c1_10054;Note=type: SNP;Name=solcap_snp_c1_10054
PGSC0003DMB000000074	SolCAP	SNP	1072866	1072866	.	.	.	ID=solcap_snp_c2_33630;Note=type: SNP;Name=solcap_snp_c2_33630
PGSC0003DMB000000074	SolCAP	SNP	1641463	1641463	.	.	.	ID=solcap_snp_c2_47380;Note=type: SNP;Name=solcap_snp_c2_47380
PGSC0003DMB000000075	SolCAP	SNP	1458582	1458582	.	.	.	ID=solcap_snp_c2_57998;Note=type: SNP;Name=solcap_snp_c2_57998
PGSC0003DMB000000076	SolCAP	SNP	131216	131216	.	.	.	ID=solcap_snp_c2_33278;Note=type: SNP;Name=solcap_snp_c2_33278
PGSC0003DMB000000076	SolCAP	SNP	132043	132043	.	.	.	ID=solcap_snp_c2_33279;Note=type: SNP;Name=solcap_snp_c2_33279
PGSC0003DMB000000076	SolCAP	SNP	132716	132716	.	.	.	ID=solcap_snp_c2_33280;Note=type: SNP;Name=solcap_snp_c2_33280
PGSC0003DMB000000076	SolCAP	SNP	252036	252036	.	.	.	ID=solcap_snp_c2_33243;Note=type: SNP;Name=solcap_snp_c2_33243
PGSC0003DMB000000076	SolCAP	SNP	395206	395206	.	.	.	ID=solcap_snp_c2_33265;Note=type: SNP;Name=solcap_snp_c2_33265
PGSC0003DMB000000076	SolCAP	SNP	491359	491359	.	.	.	ID=solcap_snp_c2_33273;Note=type: SNP;Name=solcap_snp_c2_33273
PGSC0003DMB000000076	SolCAP	SNP	723514	723514	.	.	.	ID=solcap_snp_c2_28903;Note=type: SNP;Name=solcap_snp_c2_28903
PGSC0003DMB000000076	SolCAP	SNP	727223	727223	.	.	.	ID=solcap_snp_c1_8830;Note=type: SNP;Name=solcap_snp_c1_8830
PGSC0003DMB000000076	SolCAP	SNP	727280	727280	.	.	.	ID=solcap_snp_c1_8829;Note=type: SNP;Name=solcap_snp_c1_8829
PGSC0003DMB000000076	SolCAP	SNP	791903	791903	.	.	.	ID=solcap_snp_c2_28875;Note=type: SNP;Name=solcap_snp_c2_28875
[truncated: 6,445 more rows]
