# Supplementary material for: Construction of Reference Chromosome-Scale Pseudomolecules for Potato: Integrating the Potato Genome with Genetic and Physical Maps
Source: G3 (Bethesda). 2013 Nov 1;3(11):2031–47. doi: 10.1534/g3.113.007153 (PMC3815063; doi:10.1534/g3.113.007153)
Supplement: Supporting Information [file supp_g3.113.007153_TableS4.xls]

## Sheet: DMDD_ver_4.0_map_gff
#Table S4 Genetic and physical locations of STS markers (DArTs, SSRs and SNPs) mapped in DMDD and anchored in DM version 4.03 pseudomolecules.
##gff-version 3
#STS markers mapped in DMDD map ver 4.0 and anchored in DM version 4.03 pseudomolecules.
#seqid	source	type	start	end	score	strand	phase	attributes
ST4.03ch01	SCRI/UoD	repeat_region	55649335	55649476	100	.	.	ID=PM1119; NAME=PM1119; Note=Chr: 1, pos: 0.0, type: SSR, len: 141, source: NZIPFR, repeat motif: TA(2*13);; Note=Genetic position = Chr01 0 cM
ST4.03ch01	dundee_hg	DArT_marker	252892	253190	.	+	.	Alias=Dart-17P_01_O07;Note=type: DArT;ID=656019;Name=pPt-656019; Note=Genetic position = Chr01 4.532 cM
ST4.03ch01	dundee_hb	DArT_marker	252892	253190	.	.	.	Alias=Dart-15P_01_M16;Note=type: DArT;ID=653160;Name=pPt-653160; Note=Genetic position = Chr01 4.532 cM
ST4.03ch01	dundee_hg	DArT_marker	252892	253190	.	+	.	Alias=Dart-12P_01_J15;Note=type: DArT;ID=540428;Name=pPt-540428; Note=Genetic position = Chr01 4.532 cM
ST4.03ch01	dundee_hg	DArT_marker	252892	253190	.	+	.	Alias=Dart-09P_01_M22;Note=type: DArT;ID=535772;Name=pPt-535772; Note=Genetic position = Chr01 4.532 cM
ST4.03ch01	dundee_hg	DArT_marker	1374201	1375293	.	-	.	Alias=Dart-05P_01_C16;Note=type: DArT;ID=456694;Name=pPt-456694; Note=Genetic position = Chr01 6.71 cM
ST4.03ch01	dundee	SNP	2957398	2957398	.	.	.	ID=solcap_stsnp_c1_6704;Note=type: New OPA;Name=solcap_stsnp_c1_6704; Note=Genetic position = Chr01 8.698 cM
ST4.03ch09	dundee_sb	DArT_marker	18008427	18008471	.	.	.	Alias=Dart-01P_01_J05;Note=type: DArT;ID=438726;Name=toPt-438726; Note=Genetic position = Chr01 9.832 cM
ST4.03ch01	SCRI/UoD	repeat_region	2797308	2797439	100	.	.	ID=PM0117; NAME=PM0117; Note=Chr: 1, pos: 11.4, type: SSR, len: 131, source: NZIPFR, repeat motif: TA(2*13);; Note=Genetic position = Chr01 10.169 cM
ST4.03ch01	dundee	SNP	3224553	3224553	.	.	.	ID=solcap_stsnp_c1_6708;Note=type: New OPA;Name=solcap_stsnp_c1_6708; Note=Genetic position = Chr01 11.907 cM
ST4.03ch01	dundee_hg	DArT_marker	4625626	4626241	.	-	.	Alias=Dart-05P_01_K07;Note=type: DArT;ID=470842;Name=pPt-470842; Note=Genetic position = Chr01 13.291 cM
ST4.03ch01	dundee_hg	DArT_marker	4625626	4626241	.	-	.	Alias=Dart-03P_01_I20;Note=type: DArT;ID=457620;Name=pPt-457620; Note=Genetic position = Chr01 15.05 cM
ST4.03ch01	dundee_hg	DArT_marker	4625626	4626241	.	-	.	Alias=Dart-06P_01_G24;Note=type: DArT;ID=471169;Name=pPt-471169; Note=Genetic position = Chr01 15.074 cM
ST4.03ch01	dundee	SNP	4310143	4310143	.	.	.	ID=solcap_stsnp_c1_15142;Note=type: New OPA;Name=solcap_stsnp_c1_15142; Note=Genetic position = Chr01 15.567 cM
ST4.03ch01	dundee	SNP	3713077	3713077	.	.	.	ID=solcap_stsnp_c1_6110;Note=type: New OPA;Name=solcap_stsnp_c1_6110; Note=Genetic position = Chr01 15.768 cM
ST4.03ch01	dundee_hg	DArT_marker	6351796	6352238	.	+	.	Alias=Dart-18P_01_B15;Note=type: DArT;ID=656248;Name=pPt-656248; Note=Genetic position = Chr01 18.576 cM
ST4.03ch01	dundee_hb	DArT_marker	6351796	6352238	.	.	.	Alias=Dart-15P_01_E19;Note=type: DArT;ID=652449;Name=pPt-652449; Note=Genetic position = Chr01 18.576 cM
ST4.03ch01	dundee_hg	DArT_marker	6351796	6352238	.	-	.	Alias=Dart-20P_01_C18;Note=type: DArT;ID=651689;Name=pPt-651689; Note=Genetic position = Chr01 18.576 cM
ST4.03ch01	dundee_hg	DArT_marker	6351796	6352238	.	-	.	Alias=Dart-14P_01_I02;Note=type: DArT;ID=650054;Name=pPt-650054; Note=Genetic position = Chr01 18.576 cM
ST4.03ch01	dundee_hb	DArT_marker	6351796	6352238	.	.	.	Alias=Dart-05P_01_J16;Note=type: DArT;ID=470725;Name=pPt-470725; Note=Genetic position = Chr01 18.576 cM
ST4.03ch01	dundee_hb	DArT_marker	6351796	6352238	.	.	.	Alias=Dart-05P_01_D21;Note=type: DArT;ID=456745;Name=pPt-456745; Note=Genetic position = Chr01 18.576 cM
ST4.03ch01	SCRI/UoD	repeat_region	52317785	52317945	100	.	.	ID=PM1279_162; NAME=PM1279; Note=Chr: 1, pos: 22.1, type: SSR, len: 160, source: NZIPFR, repeat motif: TA(2*13);; Note=Genetic position = Chr01 21.125 cM
ST4.03ch01	dundee	SNP	39325733	39325733	.	.	.	ID=solcap_stsnp_c1_15714;Note=type: New OPA;Name=solcap_stsnp_c1_15714; Note=Genetic position = Chr01 23.267 cM
ST4.03ch01	dundee_hg	DArT_marker	51313840	51314408	.	-	.	Alias=Dart-03P_01_B01;Note=type: DArT;ID=440099;Name=toPt-440099; Note=Genetic position = Chr01 23.548 cM
ST4.03ch01	dundee_hg	DArT_marker	59259078	59259819	.	+	.	Alias=Dart-17P_01_K13;Note=type: DArT;ID=655709;Name=pPt-655709; Note=Genetic position = Chr01 23.783 cM
ST4.03ch01	dundee_hb	DArT_marker	59259078	59259819	.	.	.	Alias=Dart-06P_01_F21;Note=type: DArT;ID=471086;Name=pPt-471086; Note=Genetic position = Chr01 23.881 cM
ST4.03ch01	dundee_hg	DArT_marker	59259078	59259819	.	+	.	Alias=Dart-15P_01_I24;Note=type: DArT;ID=652802;Name=pPt-652802; Note=Genetic position = Chr01 23.886 cM
ST4.03ch01	dundee_hg	DArT_marker	59259078	59259535	.	+	.	Alias=Dart-16P_01_H19;Note=type: DArT;ID=654213;Name=pPt-654213; Note=Genetic position = Chr01 23.926 cM
ST4.03ch01	dundee_hg	DArT_marker	59259078	59259819	.	-	.	Alias=Dart-15P_01_E04;Note=type: DArT;ID=652383;Name=pPt-652383; Note=Genetic position = Chr01 23.926 cM
ST4.03ch01	dundee_hg	DArT_marker	59259078	59259819	.	+	.	Alias=Dart-20P_01_A12;Note=type: DArT;ID=651539;Name=pPt-651539; Note=Genetic position = Chr01 23.926 cM
ST4.03ch01	dundee_hg	DArT_marker	59259078	59259535	.	+	.	Alias=Dart-12P_01_M06;Note=type: DArT;ID=538302;Name=pPt-538302; Note=Genetic position = Chr01 23.926 cM
ST4.03ch01	SCRI/UoD	repeat_region	22668816	22668973	100	.	.	ID=PM0212; NAME=PM0212; Note=Chr: 1, pos: 26.3, type: SSR, len: 157, source: NZIPFR, repeat motif: TA(2*13);; Note=Genetic position = Chr01 24.371 cM
ST4.03ch01	SCRI/UoD	repeat_region	16625743	16625899	100	.	.	ID=PM0531_176; NAME=PM0531; Note=Chr: 1, pos: 26.8, type: SSR, len: 156, source: NZIPFR, repeat motif: TA(2*13);; Note=Genetic position = Chr01 24.797 cM
ST4.03ch01	dundee_hg	DArT_marker	14207609	14208371	.	-	.	Alias=Dart-15P_01_L17;Note=type: DArT;ID=653070;Name=pPt-653070; Note=Genetic position = Chr01 24.847 cM
ST4.03ch01	dundee_lg	DArT_marker	16905758	16907431	.	+	.	Alias=Dart-08P_01_G21;Note=type: DArT;ID=533936;Name=pPt-533936; Note=Genetic position = Chr01 25.789 cM
ST4.03ch01	dundee	SNP	44395738	44395738	.	.	.	ID=solcap_stsnp_c1_14565;Note=type: New OPA;Name=solcap_stsnp_c1_14565; Note=Genetic position = Chr01 27.244 cM
ST4.03ch01	dundee	SNP	58566960	58566960	.	.	.	ID=solcap_stsnp_c1_806;Note=type: New OPA;Name=solcap_stsnp_c1_806; Note=Genetic position = Chr01 27.828 cM
ST4.03ch01	dundee	SNP	64430817	64430817	.	.	.	ID=solcap_stsnp_c1_6607;Note=type: New OPA;Name=solcap_stsnp_c1_6607; Note=Genetic position = Chr01 28.149 cM
ST4.03ch01	dundee_hb	DArT_marker	64561774	64562302	.	.	.	Alias=Dart-19P_01_I23;Note=type: DArT;ID=651042;Name=pPt-651042; Note=Genetic position = Chr01 28.291 cM
ST4.03ch01	dundee_hb	DArT_marker	64561774	64562302	.	.	.	Alias=Dart-16P_01_D13;Note=type: DArT;ID=653798;Name=pPt-653798; Note=Genetic position = Chr01 28.454 cM
ST4.03ch01	dundee_hg	DArT_marker	64561774	64562302	.	-	.	Alias=Dart-15P_01_D04;Note=type: DArT;ID=652287;Name=pPt-652287; Note=Genetic position = Chr01 28.454 cM
ST4.03ch01	dundee_hg	DArT_marker	64561774	64562302	.	-	.	Alias=Dart-14P_01_P13;Note=type: DArT;ID=651939;Name=pPt-651939; Note=Genetic position = Chr01 28.454 cM
ST4.03ch01	dundee_hb	DArT_marker	64561774	64562302	.	.	.	Alias=Dart-12P_01_O12;Note=type: DArT;ID=538504;Name=pPt-538504; Note=Genetic position = Chr01 28.454 cM
ST4.03ch01	dundee_hg	DArT_marker	64561774	64562302	.	+	.	Alias=Dart-06P_01_E05;Note=type: DArT;ID=474025;Name=pPt-474025; Note=Genetic position = Chr01 28.454 cM
ST4.03ch01	dundee_hg	DArT_marker	64561774	64562053	.	+	.	Alias=Dart-02P_01_D17;Note=type: DArT;ID=441265;Name=toPt-441265; Note=Genetic position = Chr01 28.479 cM
ST4.03ch01	dundee_hb	DArT_marker	64561774	64562302	.	.	.	Alias=Dart-03P_01_H20;Note=type: DArT;ID=457542;Name=pPt-457542; Note=Genetic position = Chr01 28.479 cM
ST4.03ch01	dundee_hb	DArT_marker	64561774	64562302	.	.	.	Alias=Dart-05P_01_J06;Note=type: DArT;ID=470698;Name=pPt-470698; Note=Genetic position = Chr01 28.626 cM
ST4.03ch01	dundee_hg	DArT_marker	64561774	64562302	.	-	.	Alias=Dart-04P_01_A10;Note=type: DArT;ID=458288;Name=pPt-458288; Note=Genetic position = Chr01 28.686 cM
ST4.03ch01	dundee_hb	DArT_marker	60203280	60203767	.	.	.	Alias=Dart-12P_01_N15;Note=type: DArT;ID=538424;Name=pPt-538424; Note=Genetic position = Chr01 28.945 cM
ST4.03ch01	dundee_hb	DArT_marker	60203280	60203767	.	.	.	Alias=Dart-06P_01_B05;Note=type: DArT;ID=473803;Name=pPt-473803; Note=Genetic position = Chr01 28.945 cM
ST4.03ch01	dundee_hg	DArT_marker	60203280	60203767	.	-	.	Alias=Dart-07P_01_J03;Note=type: DArT;ID=472703;Name=pPt-472703; Note=Genetic position = Chr01 28.945 cM
ST4.03ch01	dundee_hg	DArT_marker	60203280	60203767	.	+	.	Alias=Dart-04P_01_B05;Note=type: DArT;ID=458363;Name=pPt-458363; Note=Genetic position = Chr01 28.945 cM
ST4.03ch01	dundee_hg	DArT_marker	60203280	60203767	.	+	.	Alias=Dart-04P_01_A11;Note=type: DArT;ID=458291;Name=pPt-458291; Note=Genetic position = Chr01 28.945 cM
ST4.03ch01	dundee_hg	DArT_marker	56907490	56908006	.	-	.	Alias=Dart-19P_01_A20;Note=type: DArT;ID=657377;Name=pPt-657377; Note=Genetic position = Chr01 31.025 cM
ST4.03ch01	dundee	SNP	64120558	64120558	.	.	.	ID=solcap_stsnp_c1_13685;Note=type: New OPA;Name=solcap_stsnp_c1_13685; Note=Genetic position = Chr01 34.892 cM
ST4.03ch01	dundee	SNP	62803084	62803084	.	.	.	ID=solcap_stsnp_c1_12109;Note=type: New OPA;Name=solcap_stsnp_c1_12109; Note=Genetic position = Chr01 35.392 cM
ST4.03ch01	dundee_sg	DArT_marker	63133710	63133814	.	+	.	Alias=Dart-18P_01_L10;Note=type: DArT;ID=656959;Name=pPt-656959; Note=Genetic position = Chr01 35.899 cM
ST4.03ch01	dundee_hg	DArT_marker	63878896	63879759	.	+	.	Alias=Dart-15P_01_P22;Note=type: DArT;ID=653459;Name=pPt-653459; Note=Genetic position = Chr01 36.587 cM
ST4.03ch01	dundee_hb	DArT_marker	64226782	64227226	.	.	.	Alias=Dart-12P_01_F22;Note=type: DArT;ID=540205;Name=pPt-540205; Note=Genetic position = Chr01 37.235 cM
ST4.03ch01	Dundee	match	65418520	65418639	234	+	.	ID=MICRO.8112.C1_325;Note=type: MICRO;Name=MICRO.8112.C1_325;Note=Marker sequence: ATATTAGTGAAATTAGAATWAAAGATGAGCCCTCAAATAATGATGGTACTAGTCAAAGTA[A/C]TGGTGCACCATGGGAAGGTAAATTGGGCAACATTACTACCTCAAAGAAGCAGGRAACAGK;; Note=Genetic position = Chr01 37.928 cM
ST4.03ch01	dundee_hg	DArT_marker	64275981	64276359	.	+	.	Alias=Dart-01P_01_K12;Note=type: DArT;ID=438863;Name=toPt-438863; Note=Genetic position = Chr01 38.253 cM
ST4.03ch01	dundee_hb	DArT_marker	64275981	64276368	.	.	.	Alias=Dart-02P_01_N21;Note=type: DArT;ID=437797;Name=toPt-437797; Note=Genetic position = Chr01 38.272 cM
ST4.03ch01	dundee_hb	DArT_marker	64275981	64276368	.	.	.	Alias=Dart-08P_01_A18;Note=type: DArT;ID=473234;Name=pPt-473234; Note=Genetic position = Chr01 38.272 cM
ST4.03ch01	dundee_hb	DArT_marker	64275981	64276368	.	.	.	Alias=Dart-06P_01_I17;Note=type: DArT;ID=471293;Name=pPt-471293; Note=Genetic position = Chr01 38.272 cM
ST4.03ch01	dundee_hg	DArT_marker	64276656	64277619	.	-	.	Alias=Dart-13P_01_B11;Note=type: DArT;ID=538792;Name=pPt-538792; Note=Genetic position = Chr01 38.325 cM
ST4.03ch01	dundee_hg	DArT_marker	64276656	64277619	.	-	.	Alias=Dart-13P_01_P16;Note=type: DArT;ID=559008;Name=pPt-559008; Note=Genetic position = Chr01 38.512 cM
ST4.03ch01	dundee_hg	DArT_marker	63470880	63471349	.	+	.	Alias=Dart-11P_01_E20;Note=type: DArT;ID=537757;Name=pPt-537757; Note=Genetic position = Chr01 38.541 cM
ST4.03ch01	dundee_hb	DArT_marker	63470880	63471349	.	.	.	Alias=Dart-18P_01_I10;Note=type: DArT;ID=656762;Name=pPt-656762; Note=Genetic position = Chr01 38.564 cM
ST4.03ch01	dundee	SNP	66339796	66339796	.	.	.	ID=solcap_stsnp_c1_4754;Note=type: New OPA;Name=solcap_stsnp_c1_4754; Note=Genetic position = Chr01 38.902 cM
ST4.03ch01	dundee	SNP	66413929	66413929	.	.	.	ID=solcap_stsnp_c1_4765;Note=type: New OPA;Name=solcap_stsnp_c1_4765; Note=Genetic position = Chr01 38.905 cM
ST4.03ch01	dundee	SNP	64361950	64361950	.	.	.	ID=solcap_stsnp_c1_14297;Note=type: New OPA;Name=solcap_stsnp_c1_14297; Note=Genetic position = Chr01 38.926 cM
ST4.03ch01	dundee_hg	DArT_marker	66429239	66429927	.	-	.	Alias=Dart-09P_01_M02;Note=type: DArT;ID=535700;Name=pPt-535700; Note=Genetic position = Chr01 40.067 cM
ST4.03ch01	dundee_hb	DArT_marker	66429633	66429927	.	.	.	Alias=Dart-09P_01_I12;Note=type: DArT;ID=535430;Name=pPt-535430; Note=Genetic position = Chr01 40.067 cM
ST4.03ch01	dundee_hg	DArT_marker	66429239	66429927	.	+	.	Alias=Dart-08P_01_H17;Note=type: DArT;ID=534011;Name=pPt-534011; Note=Genetic position = Chr01 40.067 cM
ST4.03ch01	dundee_hg	DArT_marker	66429633	66429927	.	+	.	Alias=Dart-04P_01_M02;Note=type: DArT;ID=459313;Name=pPt-459313; Note=Genetic position = Chr01 40.067 cM
ST4.03ch01	dundee_hb	DArT_marker	66429239	66429927	.	.	.	Alias=Dart-13P_01_E19;Note=type: DArT;ID=539066;Name=pPt-539066; Note=Genetic position = Chr01 40.069 cM
ST4.03ch01	dundee_hg	DArT_marker	66429633	66429927	.	-	.	Alias=Dart-08P_01_I20;Note=type: DArT;ID=534108;Name=pPt-534108; Note=Genetic position = Chr01 40.069 cM
ST4.03ch01	dundee_hg	DArT_marker	66429239	66429927	.	+	.	Alias=Dart-07P_01_K11;Note=type: DArT;ID=472805;Name=pPt-472805; Note=Genetic position = Chr01 40.069 cM
ST4.03ch01	dundee_hg	DArT_marker	66429239	66429927	.	+	.	Alias=Dart-07P_01_K10;Note=type: DArT;ID=472804;Name=pPt-472804; Note=Genetic position = Chr01 40.069 cM
ST4.03ch01	dundee_hg	DArT_marker	66429239	66429927	.	+	.	Alias=Dart-05P_01_H22;Note=type: DArT;ID=457118;Name=pPt-457118; Note=Genetic position = Chr01 40.069 cM
ST4.03ch01	dundee	SNP	66577014	66577014	.	.	.	ID=solcap_stsnp_c1_11230;Note=type: New OPA;Name=solcap_stsnp_c1_11230; Note=Genetic position = Chr01 40.083 cM
ST4.03ch01	dundee_hg	DArT_marker	66954331	66954597	.	+	.	Alias=Dart-18P_01_F11;Note=type: DArT;ID=656549;Name=pPt-656549; Note=Genetic position = Chr01 40.514 cM
ST4.03ch01	dundee	SNP	65806975	65806975	.	.	.	ID=solcap_stsnp_c1_4710;Note=type: New OPA;Name=solcap_stsnp_c1_4710; Note=Genetic position = Chr01 41.733 cM
ST4.03ch01	dundee	SNP	65274601	65274601	.	.	.	ID=solcap_stsnp_c1_4402;Note=type: New OPA;Name=solcap_stsnp_c1_4402; Note=Genetic position = Chr01 42.021 cM
ST4.03ch01	dundee_hg	DArT_marker	65130491	65131039	.	-	.	Alias=Dart-19P_01_M06;Note=type: DArT;ID=651270;Name=pPt-651270; Note=Genetic position = Chr01 42.286 cM
ST4.03ch01	dundee_hg	DArT_marker	65524738	65525333	.	+	.	Alias=Dart-07P_01_J18;Note=type: DArT;ID=472755;Name=pPt-472755; Note=Genetic position = Chr01 42.933 cM
ST4.03ch01	dundee_hb	DArT_marker	65840420	65840724	.	.	.	Alias=Dart-16P_01_N18;Note=type: DArT;ID=654672;Name=pPt-654672; Note=Genetic position = Chr01 43.294 cM
ST4.03ch01	dundee_hb	DArT_marker	65811318	65811635	.	.	.	Alias=Dart-15P_01_F16;Note=type: DArT;ID=652517;Name=pPt-652517; Note=Genetic position = Chr01 43.333 cM
ST4.03ch01	dundee_hg	DArT_marker	68651087	68651524	.	-	.	Alias=Dart-13P_01_D24;Note=type: DArT;ID=538973;Name=pPt-538973; Note=Genetic position = Chr01 43.932 cM
ST4.03ch01	dundee_hb	DArT_marker	68651087	68651524	.	.	.	Alias=Dart-07P_01_F01;Note=type: DArT;ID=472401;Name=pPt-472401; Note=Genetic position = Chr01 43.932 cM
ST4.03ch01	dundee_hb	DArT_marker	69883956	69884523	.	.	.	Alias=Dart-20P_01_L08;Note=type: DArT;ID=674504;Name=capPt-674504; Note=Genetic position = Chr01 46.072 cM
ST4.03ch01	dundee	SNP	69918875	69918875	.	.	.	ID=solcap_stsnp_c1_5760;Note=type: New OPA;Name=solcap_stsnp_c1_5760; Note=Genetic position = Chr01 46.775 cM
ST4.03ch01	dundee_hb	DArT_marker	70915597	70916082	.	.	.	Alias=Dart-02P_01_G19;Note=type: DArT;ID=437056;Name=toPt-437056; Note=Genetic position = Chr01 50.077 cM
ST4.03ch01	dundee_hg	DArT_marker	70915597	70916481	.	-	.	Alias=Dart-03P_01_E10;Note=type: DArT;ID=440576;Name=toPt-440576; Note=Genetic position = Chr01 50.123 cM
ST4.03ch01	dundee_hg	DArT_marker	70915597	70916082	.	+	.	Alias=Dart-18P_01_B14;Note=type: DArT;ID=656245;Name=pPt-656245; Note=Genetic position = Chr01 50.123 cM
ST4.03ch01	dundee_hg	DArT_marker	70915597	70916082	.	+	.	Alias=Dart-17P_01_P22;Note=type: DArT;ID=656118;Name=pPt-656118; Note=Genetic position = Chr01 50.123 cM
ST4.03ch01	dundee_hb	DArT_marker	70915597	70916082	.	.	.	Alias=Dart-10P_01_O23;Note=type: DArT;ID=537290;Name=pPt-537290; Note=Genetic position = Chr01 50.123 cM
ST4.03ch01	dundee_hb	DArT_marker	70915597	70916082	.	.	.	Alias=Dart-10P_01_J15;Note=type: DArT;ID=536820;Name=pPt-536820; Note=Genetic position = Chr01 50.123 cM
ST4.03ch01	dundee_hg	DArT_marker	70915597	70916082	.	-	.	Alias=Dart-08P_01_C16;Note=type: DArT;ID=533578;Name=pPt-533578; Note=Genetic position = Chr01 50.123 cM
ST4.03ch01	dundee_hb	DArT_marker	70915597	70916082	.	.	.	Alias=Dart-08P_01_J16;Note=type: DArT;ID=534179;Name=pPt-534179; Note=Genetic position = Chr01 50.278 cM
ST4.03ch01	dundee	SNP	72070782	72070782	.	.	.	ID=solcap_stsnp_c1_3845;Note=type: New OPA;Name=solcap_stsnp_c1_3845; Note=Genetic position = Chr01 50.623 cM
ST4.03ch01	dundee_hg	DArT_marker	72208169	72209024	.	+	.	Alias=Dart-01P_01_L24;Note=type: DArT;ID=439058;Name=toPt-439058; Note=Genetic position = Chr01 50.784 cM
ST4.03ch01	dundee_hg	DArT_marker	72208169	72209024	.	+	.	Alias=Dart-14P_01_A20;Note=type: DArT;ID=559125;Name=pPt-559125; Note=Genetic position = Chr01 50.784 cM
ST4.03ch01	dundee_hg	DArT_marker	72208169	72209024	.	+	.	Alias=Dart-13P_01_P09;Note=type: DArT;ID=558990;Name=pPt-558990; Note=Genetic position = Chr01 50.784 cM
ST4.03ch01	dundee_hg	DArT_marker	72208169	72209024	.	+	.	Alias=Dart-06P_01_J11;Note=type: DArT;ID=471360;Name=pPt-471360; Note=Genetic position = Chr01 50.784 cM
ST4.03ch01	SCRI/UoD	repeat_region	72742639	72742901	100	.	.	ID=st_10066; NAME=st_10066; Note=Chr: 1, pos: 54.1, type: SSRST, len: 262, source: NZIPFR, repeat motif: TA(2*13);; Note=Genetic position = Chr01 52.795 cM
ST4.03ch01	dundee_hg	DArT_marker	72790987	72791359	.	+	.	Alias=Dart-17P_01_H07;Note=type: DArT;ID=655473;Name=pPt-655473; Note=Genetic position = Chr01 55.774 cM
ST4.03ch01	dundee	SNP	73384602	73384602	.	.	.	ID=solcap_stsnp_c1_6295;Note=type: New OPA;Name=solcap_stsnp_c1_6295; Note=Genetic position = Chr01 56.522 cM
ST4.03ch01	dundee_hb	DArT_marker	72790987	72791359	.	.	.	Alias=Dart-03P_01_L07;Note=type: DArT;ID=457889;Name=pPt-457889; Note=Genetic position = Chr01 56.708 cM
ST4.03ch01	dundee	SNP	73880230	73880230	.	.	.	ID=solcap_stsnp_c1_15573;Note=type: New OPA;Name=solcap_stsnp_c1_15573; Note=Genetic position = Chr01 57.545 cM
ST4.03ch01	dundee_hg	DArT_marker	72790987	72791359	.	-	.	Alias=Dart-04P_01_G19;Note=type: DArT;ID=458782;Name=pPt-458782; Note=Genetic position = Chr01 58.339 cM
ST4.03ch01	dundee	SNP	74179524	74179524	.	.	.	ID=solcap_stsnp_c1_4586;Note=type: New OPA;Name=solcap_stsnp_c1_4586; Note=Genetic position = Chr01 59.529 cM
ST4.03ch01	dundee	SNP	72837041	72837041	.	.	.	ID=solcap_stsnp_c1_6269;Note=type: New OPA;Name=solcap_stsnp_c1_6269; Note=Genetic position = Chr01 59.934 cM
ST4.03ch01	dundee_hb	DArT_marker	74636804	74637257	.	.	.	Alias=Dart-14P_01_I10;Note=type: DArT;ID=650108;Name=pPt-650108; Note=Genetic position = Chr01 60.081 cM
ST4.03ch01	dundee	SNP	74335053	74335053	.	.	.	ID=solcap_stsnp_c1_4607;Note=type: New OPA;Name=solcap_stsnp_c1_4607; Note=Genetic position = Chr01 61.148 cM
ST4.03ch01	dundee	SNP	74257861	74257861	.	.	.	ID=solcap_stsnp_c1_4604;Note=type: New OPA;Name=solcap_stsnp_c1_4604; Note=Genetic position = Chr01 61.635 cM
ST4.03ch01	dundee	SNP	73743526	73743526	.	.	.	ID=solcap_stsnp_c1_14093;Note=type: New OPA;Name=solcap_stsnp_c1_14093; Note=Genetic position = Chr01 62.3 cM
ST4.03ch01	dundee_hg	DArT_marker	75901446	75902146	.	+	.	Alias=Dart-14P_01_H17;Note=type: DArT;ID=650006;Name=pPt-650006; Note=Genetic position = Chr01 62.553 cM
ST4.03ch01	dundee_hb	DArT_marker	75901446	75902146	.	.	.	Alias=Dart-07P_01_B11;Note=type: DArT;ID=472129;Name=pPt-472129; Note=Genetic position = Chr01 62.562 cM
ST4.03ch01	Dundee	match	76242280	76242400	229	+	.	ID=MICRO.10124.C1_261;Note=type: MICRO;Name=MICRO.10124.C1_261;Note=Marker sequence: CCAGATTACAAAATCCCTTTGACGGCTCAAGGGATTGAACAAGCAAAACAAGCTGGCTCC[T/C]GGATTCTTGATGTTGTTTCCGGCCATGGGTCGTCGGAGAACTGGAAGGKTTACTTCTATG;; Note=Genetic position = Chr01 63.434 cM
ST4.03ch01	dundee	SNP	76207281	76207281	.	.	.	ID=solcap_stsnp_c1_15429;Note=type: New OPA;Name=solcap_stsnp_c1_15429; Note=Genetic position = Chr01 63.763 cM
ST4.03ch01	dundee_hg	DArT_marker	78904100	78905091	.	+	.	Alias=Dart-07P_01_A23;Note=type: DArT;ID=472090;Name=pPt-472090; Note=Genetic position = Chr01 72.646 cM
ST4.03ch01	dundee_hg	DArT_marker	78904100	78905091	.	-	.	Alias=Dart-06P_01_K10;Note=type: DArT;ID=471438;Name=pPt-471438; Note=Genetic position = Chr01 72.892 cM
ST4.03ch01	dundee	SNP	79276534	79276534	.	.	.	ID=solcap_stsnp_c1_2501;Note=type: New OPA;Name=solcap_stsnp_c1_2501; Note=Genetic position = Chr01 75.174 cM
ST4.03ch01	dundee_hg	DArT_marker	79307443	79308514	.	+	.	Alias=Dart-18P_01_F23;Note=type: DArT;ID=656584;Name=pPt-656584; Note=Genetic position = Chr01 75.631 cM
ST4.03ch01	dundee_hg	DArT_marker	79307443	79308514	.	-	.	Alias=Dart-17P_01_B06;Note=type: DArT;ID=654960;Name=pPt-654960; Note=Genetic position = Chr01 75.631 cM
ST4.03ch01	dundee_hg	DArT_marker	79307443	79308514	.	-	.	Alias=Dart-16P_01_H10;Note=type: DArT;ID=654187;Name=pPt-654187; Note=Genetic position = Chr01 75.631 cM
ST4.03ch01	dundee_hg	DArT_marker	79307443	79308509	.	+	.	Alias=Dart-12P_01_B10;Note=type: DArT;ID=539883;Name=pPt-539883; Note=Genetic position = Chr01 75.631 cM
ST4.03ch01	dundee_hg	DArT_marker	79307443	79308514	.	+	.	Alias=Dart-08P_01_E10;Note=type: DArT;ID=533740;Name=pPt-533740; Note=Genetic position = Chr01 75.631 cM
ST4.03ch01	dundee_hg	DArT_marker	79307443	79308514	.	+	.	Alias=Dart-16P_01_F04;Note=type: DArT;ID=653975;Name=pPt-653975; Note=Genetic position = Chr01 75.639 cM
ST4.03ch01	dundee_hg	DArT_marker	79307443	79308514	.	+	.	Alias=Dart-07P_01_P08;Note=type: DArT;ID=473160;Name=pPt-473160; Note=Genetic position = Chr01 75.718 cM
ST4.03ch01	dundee_hb	DArT_marker	79161850	79162194	.	.	.	Alias=Dart-16P_01_O07;Note=type: DArT;ID=654710;Name=pPt-654710; Note=Genetic position = Chr01 75.718 cM
ST4.03ch01	dundee_hg	DArT_marker	79161850	79162194	.	+	.	Alias=Dart-16P_01_O17;Note=type: DArT;ID=654743;Name=pPt-654743; Note=Genetic position = Chr01 75.842 cM
ST4.03ch01	dundee	SNP	79481643	79481643	.	.	.	ID=solcap_stsnp_c1_2517;Note=type: New OPA;Name=solcap_stsnp_c1_2517; Note=Genetic position = Chr01 76.519 cM
ST4.03ch01	dundee_hg	DArT_marker	79343971	79344395	.	+	.	Alias=Dart-13P_01_D23;Note=type: DArT;ID=538971;Name=pPt-538971; Note=Genetic position = Chr01 76.723 cM
ST4.03ch01	dundee	SNP	81598650	81598650	.	.	.	ID=solcap_stsnp_c1_3281;Note=type: New OPA;Name=solcap_stsnp_c1_3281; Note=Genetic position = Chr01 78.463 cM
ST4.03ch01	dundee_hb	DArT_marker	81832489	81833011	.	.	.	Alias=Dart-14P_01_C14;Note=type: DArT;ID=559324;Name=pPt-559324; Note=Genetic position = Chr01 79.247 cM
ST4.03ch01	dundee_hg	DArT_marker	81832489	81833011	.	-	.	Alias=Dart-13P_01_L05;Note=type: DArT;ID=552401;Name=pPt-552401; Note=Genetic position = Chr01 79.247 cM
ST4.03ch01	dundee_hb	DArT_marker	81832489	81833011	.	.	.	Alias=Dart-13P_01_K17;Note=type: DArT;ID=552365;Name=pPt-552365; Note=Genetic position = Chr01 79.247 cM
ST4.03ch01	dundee_hb	DArT_marker	81832489	81833011	.	.	.	Alias=Dart-06P_01_N17;Note=type: DArT;ID=471906;Name=pPt-471906; Note=Genetic position = Chr01 79.25 cM
ST4.03ch01	dundee_hg	DArT_marker	82645851	82646461	.	+	.	Alias=Dart-16P_01_E23;Note=type: DArT;ID=653927;Name=pPt-653927; Note=Genetic position = Chr01 80.621 cM
ST4.03ch01	dundee	SNP	80945395	80945395	.	.	.	ID=solcap_stsnp_c1_3297;Note=type: New OPA;Name=solcap_stsnp_c1_3297; Note=Genetic position = Chr01 81.408 cM
ST4.03ch01	dundee	SNP	83457092	83457092	.	.	.	ID=solcap_stsnp_c1_1652;Note=type: New OPA;Name=solcap_stsnp_c1_1652; Note=Genetic position = Chr01 81.476 cM
ST4.03ch01	dundee_hb	DArT_marker	81250992	81251547	.	.	.	Alias=Dart-15P_01_P20;Note=type: DArT;ID=653453;Name=pPt-653453; Note=Genetic position = Chr01 81.493 cM
ST4.03ch01	dundee_hb	DArT_marker	81250992	81251547	.	.	.	Alias=Dart-04P_01_L18;Note=type: DArT;ID=459291;Name=pPt-459291; Note=Genetic position = Chr01 81.493 cM
ST4.03ch01	dundee	SNP	83502074	83502074	.	.	.	ID=solcap_stsnp_c1_1724;Note=type: New OPA;Name=solcap_stsnp_c1_1724; Note=Genetic position = Chr01 81.579 cM
ST4.03ch01	dundee_hb	DArT_marker	84395491	84395882	.	.	.	Alias=Dart-05P_01_C01;Note=type: DArT;ID=456654;Name=pPt-456654; Note=Genetic position = Chr01 81.766 cM
ST4.03ch01	dundee	SNP	83705685	83705685	.	.	.	ID=solcap_stsnp_c1_1748;Note=type: New OPA;Name=solcap_stsnp_c1_1748; Note=Genetic position = Chr01 82.017 cM
ST4.03ch01	dundee	SNP	83593936	83593936	.	.	.	ID=solcap_stsnp_c1_1731;Note=type: New OPA;Name=solcap_stsnp_c1_1731; Note=Genetic position = Chr01 82.021 cM
ST4.03ch01	dundee	SNP	83756771	83756771	.	.	.	ID=solcap_stsnp_c1_1577;Note=type: New OPA;Name=solcap_stsnp_c1_1577; Note=Genetic position = Chr01 82.023 cM
ST4.03ch01	dundee_hb	DArT_marker	84283037	84283418	.	.	.	Alias=Dart-11P_01_E21;Note=type: DArT;ID=537760;Name=pPt-537760; Note=Genetic position = Chr01 82.34 cM
ST4.03ch01	dundee_hg	DArT_marker	84283037	84283418	.	-	.	Alias=Dart-11P_01_N21;Note=type: DArT;ID=539598;Name=pPt-539598; Note=Genetic position = Chr01 82.341 cM
ST4.03ch01	dundee_hb	DArT_marker	84283037	84283418	.	.	.	Alias=Dart-09P_01_E21;Note=type: DArT;ID=535139;Name=pPt-535139; Note=Genetic position = Chr01 82.341 cM
ST4.03ch01	dundee_hg	DArT_marker	84283037	84283418	.	-	.	Alias=Dart-08P_01_J04;Note=type: DArT;ID=534144;Name=pPt-534144; Note=Genetic position = Chr01 82.341 cM
ST4.03ch01	dundee_hg	DArT_marker	84283037	84283418	.	-	.	Alias=Dart-03P_01_I23;Note=type: DArT;ID=457623;Name=pPt-457623; Note=Genetic position = Chr01 82.351 cM
ST4.03ch01	dundee_hg	DArT_marker	84283037	84283418	.	-	.	Alias=Dart-08P_01_O09;Note=type: DArT;ID=534579;Name=pPt-534579; Note=Genetic position = Chr01 82.355 cM
ST4.03ch01	dundee_hb	DArT_marker	84395491	84395882	.	.	.	Alias=Dart-11P_01_F07;Note=type: DArT;ID=537798;Name=pPt-537798; Note=Genetic position = Chr01 82.816 cM
ST4.03ch01	dundee_hg	DArT_marker	84395491	84395882	.	-	.	Alias=Dart-15P_01_K21;Note=type: DArT;ID=653008;Name=pPt-653008; Note=Genetic position = Chr01 82.915 cM
ST4.03ch01	dundee_hg	DArT_marker	84453662	84454271	.	-	.	Alias=Dart-16P_01_N21;Note=type: DArT;ID=654680;Name=pPt-654680; Note=Genetic position = Chr01 82.936 cM
ST4.03ch01	dundee_hg	DArT_marker	84453662	84454271	.	-	.	Alias=Dart-10P_01_L14;Note=type: DArT;ID=536982;Name=pPt-536982; Note=Genetic position = Chr01 82.936 cM
ST4.03ch01	dundee_hg	DArT_marker	84453662	84454271	.	-	.	Alias=Dart-04P_01_A22;Note=type: DArT;ID=458339;Name=pPt-458339; Note=Genetic position = Chr01 82.936 cM
ST4.03ch01	dundee	SNP	84487050	84487050	.	.	.	ID=solcap_stsnp_c1_10893;Note=type: New OPA;Name=solcap_stsnp_c1_10893; Note=Genetic position = Chr01 83.125 cM
ST4.03ch01	dundee	SNP	85244059	85244059	.	.	.	ID=solcap_stsnp_c1_23;Note=type: New OPA;Name=solcap_stsnp_c1_23; Note=Genetic position = Chr01 83.267 cM
ST4.03ch01	dundee	SNP	86161359	86161359	.	.	.	ID=solcap_stsnp_c1_14689;Note=type: New OPA;Name=solcap_stsnp_c1_14689; Note=Genetic position = Chr01 83.709 cM
ST4.03ch01	dundee_hg	DArT_marker	86139051	86139809	.	-	.	Alias=Dart-08P_01_F21;Note=type: DArT;ID=533874;Name=pPt-533874; Note=Genetic position = Chr01 83.724 cM
ST4.03ch01	dundee_hg	DArT_marker	86139051	86139809	.	+	.	Alias=Dart-12P_01_P20;Note=type: DArT;ID=538625;Name=pPt-538625; Note=Genetic position = Chr01 83.732 cM
ST4.03ch01	dundee_hg	DArT_marker	85669660	85670510	.	+	.	Alias=Dart-03P_01_J09;Note=type: DArT;ID=457663;Name=pPt-457663; Note=Genetic position = Chr01 83.891 cM
ST4.03ch01	dundee_hg	DArT_marker	85669660	85670510	.	-	.	Alias=Dart-18P_01_L09;Note=type: DArT;ID=656956;Name=pPt-656956; Note=Genetic position = Chr01 83.891 cM
ST4.03ch01	dundee_hg	DArT_marker	85669660	85670510	.	+	.	Alias=Dart-18P_01_D03;Note=type: DArT;ID=656365;Name=pPt-656365; Note=Genetic position = Chr01 83.894 cM
ST4.03ch01	dundee_hg	DArT_marker	85669660	85670510	.	-	.	Alias=Dart-19P_01_H19;Note=type: DArT;ID=650968;Name=pPt-650968; Note=Genetic position = Chr01 83.894 cM
ST4.03ch01	dundee_hg	DArT_marker	86139051	86139809	.	+	.	Alias=Dart-11P_01_I20;Note=type: DArT;ID=538059;Name=pPt-538059; Note=Genetic position = Chr01 83.907 cM
ST4.03ch01	dundee_hg	DArT_marker	86139051	86139809	.	-	.	Alias=Dart-07P_01_I02;Note=type: DArT;ID=472642;Name=pPt-472642; Note=Genetic position = Chr01 83.911 cM
ST4.03ch01	dundee_hg	DArT_marker	86139051	86139809	.	+	.	Alias=Dart-06P_01_M08;Note=type: DArT;ID=471801;Name=pPt-471801; Note=Genetic position = Chr01 83.919 cM
ST4.03ch01	dundee_hg	DArT_marker	85669660	85670510	.	-	.	Alias=Dart-03P_01_J16;Note=type: DArT;ID=457687;Name=pPt-457687; Note=Genetic position = Chr01 83.922 cM
ST4.03ch01	dundee_hg	DArT_marker	86139051	86139809	.	-	.	Alias=Dart-13P_01_L03;Note=type: DArT;ID=552395;Name=pPt-552395; Note=Genetic position = Chr01 83.923 cM
ST4.03ch01	dundee_hg	DArT_marker	86139051	86139809	.	+	.	Alias=Dart-16P_01_D15;Note=type: DArT;ID=653806;Name=pPt-653806; Note=Genetic position = Chr01 84.353 cM
ST4.03ch01	dundee_hg	DArT_marker	86139051	86139809	.	-	.	Alias=Dart-08P_01_B14;Note=type: DArT;ID=473287;Name=pPt-473287; Note=Genetic position = Chr01 85.105 cM
ST4.03ch01	SCRI/UoD	repeat_region	84895641	84895913	100	.	.	ID=STI0009_288_I; NAME=STI0009; Note=Chr: 1, pos: 81.3, type: SSRST, len: 272, source: NZIPFR, repeat motif: TA(2*13);; Note=Genetic position = Chr01 85.393 cM
ST4.03ch01	dundee_hg	DArT_marker	88344897	88346092	.	+	.	Alias=Dart-16P_01_O02;Note=type: DArT;ID=654697;Name=pPt-654697; Note=Genetic position = Chr01 86.481 cM
ST4.03ch01	dundee_hg	DArT_marker	87950287	87950946	.	+	.	Alias=Dart-17P_01_P02;Note=type: DArT;ID=656073;Name=pPt-656073; Note=Genetic position = Chr01 86.917 cM
ST4.03ch01	dundee_hg	DArT_marker	88094172	88094777	.	-	.	Alias=Dart-17P_01_G12;Note=type: DArT;ID=655410;Name=pPt-655410; Note=Genetic position = Chr01 86.917 cM
ST4.03ch01	dundee_hg	DArT_marker	87950287	87950946	.	-	.	Alias=Dart-16P_01_E10;Note=type: DArT;ID=653866;Name=pPt-653866; Note=Genetic position = Chr01 86.917 cM
ST4.03ch01	dundee_hg	DArT_marker	87950287	87950946	.	-	.	Alias=Dart-11P_01_E10;Note=type: DArT;ID=537725;Name=pPt-537725; Note=Genetic position = Chr01 86.917 cM
ST4.03ch01	dundee_hg	DArT_marker	87950287	87950946	.	+	.	Alias=Dart-06P_01_E15;Note=type: DArT;ID=474062;Name=pPt-474062; Note=Genetic position = Chr01 86.917 cM
ST4.03ch01	dundee_hg	DArT_marker	87950287	87950946	.	+	.	Alias=Dart-08P_01_A05;Note=type: DArT;ID=473201;Name=pPt-473201; Note=Genetic position = Chr01 86.917 cM
ST4.03ch01	dundee_hg	DArT_marker	87950287	87950946	.	+	.	Alias=Dart-07P_01_K21;Note=type: DArT;ID=472846;Name=pPt-472846; Note=Genetic position = Chr01 86.917 cM
ST4.03ch01	dundee_hg	DArT_marker	87950287	87950946	.	+	.	Alias=Dart-03P_01_M22;Note=type: DArT;ID=458015;Name=pPt-458015; Note=Genetic position = Chr01 86.917 cM
ST4.03ch01	dundee_hg	DArT_marker	87950287	87950946	.	-	.	Alias=Dart-04P_01_P06;Note=type: DArT;ID=456497;Name=pPt-456497; Note=Genetic position = Chr01 86.917 cM
ST4.03ch01	dundee_hg	DArT_marker	87950287	87950946	.	-	.	Alias=Dart-01P_01_P02;Note=type: DArT;ID=439369;Name=toPt-439369; Note=Genetic position = Chr01 86.923 cM
ST4.03ch01	dundee_l	DArT_marker	87940287	87950946	476	+	.	Alias=Dart-08P_01_G08;Note=type: DArT;ID=533911_R;Name=pPt-533911;Note=Other end matches PGSC0003DMB000000158; Note=Genetic position = Chr01 86.923 cM
ST4.03ch01	dundee_hg	DArT_marker	87950287	87950946	.	-	.	Alias=Dart-05P_01_L14;Note=type: DArT;ID=473364;Name=pPt-473364; Note=Genetic position = Chr01 86.926 cM
ST4.03ch01	dundee_hg	DArT_marker	87950287	87950946	.	+	.	Alias=Dart-06P_01_C04;Note=type: DArT;ID=473868;Name=pPt-473868; Note=Genetic position = Chr01 86.931 cM
ST4.03ch01	dundee_hg	DArT_marker	87950287	87950946	.	+	.	Alias=Dart-02P_01_J03;Note=type: DArT;ID=437318;Name=toPt-437318; Note=Genetic position = Chr01 86.938 cM
ST4.03ch01	dundee_hg	DArT_marker	87950287	87950946	.	+	.	Alias=Dart-04P_01_D10;Note=type: DArT;ID=458526;Name=pPt-458526; Note=Genetic position = Chr01 86.938 cM
ST4.03ch01	dundee_hg	DArT_marker	87950287	87950946	.	-	.	Alias=Dart-06P_01_F03;Note=type: DArT;ID=474103;Name=pPt-474103; Note=Genetic position = Chr01 86.948 cM
ST4.03ch01	dundee_hg	DArT_marker	87400154	87400562	.	-	.	Alias=Dart-03P_01_M11;Note=type: DArT;ID=457982;Name=pPt-457982; Note=Genetic position = Chr01 87.967 cM
ST4.03ch01	dundee_hg	DArT_marker	87400154	87400562	.	-	.	Alias=Dart-18P_01_M17;Note=type: DArT;ID=657049;Name=pPt-657049; Note=Genetic position = Chr01 88.624 cM
ST4.03ch01	dundee_hg	DArT_marker	87347849	87348967	.	-	.	Alias=Dart-16P_01_I10;Note=type: DArT;ID=654259;Name=pPt-654259; Note=Genetic position = Chr01 88.624 cM
ST4.03ch01	dundee_hb	DArT_marker	87400154	87400562	.	.	.	Alias=Dart-11P_01_B18;Note=type: DArT;ID=537522;Name=pPt-537522; Note=Genetic position = Chr01 88.624 cM
ST4.03ch01	dundee_hg	DArT_marker	87400154	87400562	.	-	.	Alias=Dart-10P_01_O24;Note=type: DArT;ID=537292;Name=pPt-537292; Note=Genetic position = Chr01 88.624 cM
ST4.03ch01	dundee_hb	DArT_marker	87400154	87400562	.	.	.	Alias=Dart-10P_01_K09;Note=type: DArT;ID=536888;Name=pPt-536888; Note=Genetic position = Chr01 88.624 cM
ST4.03ch01	dundee_hb	DArT_marker	87400154	87400562	.	.	.	Alias=Dart-08P_01_L05;Note=type: DArT;ID=534300;Name=pPt-534300; Note=Genetic position = Chr01 88.624 cM
ST4.03ch01	dundee_hg	DArT_marker	87400154	87400562	.	-	.	Alias=Dart-08P_01_D23;Note=type: DArT;ID=533689;Name=pPt-533689; Note=Genetic position = Chr01 88.624 cM
ST4.03ch01	dundee_hb	DArT_marker	87400154	87400562	.	.	.	Alias=Dart-05P_01_I11;Note=type: DArT;ID=457198;Name=pPt-457198; Note=Genetic position = Chr01 88.624 cM
ST4.03ch01	dundee_hb	DArT_marker	87400154	87400562	.	.	.	Alias=Dart-08P_01_I19;Note=type: DArT;ID=534090;Name=pPt-534090; Note=Genetic position = Chr01 88.639 cM
ST4.03ch01	dundee_hg	DArT_marker	87400154	87400562	.	-	.	Alias=Dart-08P_01_B22;Note=type: DArT;ID=473327;Name=pPt-473327; Note=Genetic position = Chr01 88.752 cM
ST4.03ch01	dundee_hb	DArT_marker	87400154	87400562	.	.	.	Alias=Dart-05P_01_B12;Note=type: DArT;ID=456626;Name=pPt-456626; Note=Genetic position = Chr01 88.787 cM
ST4.03ch01	dundee_hg	DArT_marker	87024236	87024799	.	+	.	Alias=Dart-13P_01_K20;Note=type: DArT;ID=552373;Name=pPt-552373; Note=Genetic position = Chr01 89.438 cM
ST4.03ch01	dundee_hg	DArT_marker	87024236	87024822	.	+	.	Alias=Dart-06P_01_N18;Note=type: DArT;ID=471907;Name=pPt-471907; Note=Genetic position = Chr01 89.515 cM
ST4.03ch01	dundee_hb	DArT_marker	87024236	87024800	.	.	.	Alias=Dart-10P_01_N05;Note=type: DArT;ID=537128;Name=pPt-537128; Note=Genetic position = Chr01 89.553 cM
ST4.03ch01	dundee_hg	DArT_marker	87023904	87024239	.	-	.	Alias=Dart-19P_01_J01;Note=type: DArT;ID=651049;Name=pPt-651049; Note=Genetic position = Chr01 89.665 cM
ST4.03ch01	dundee_hg	DArT_marker	87024236	87024800	.	+	.	Alias=Dart-11P_01_O16;Note=type: DArT;ID=539661;Name=pPt-539661; Note=Genetic position = Chr01 89.667 cM
ST4.03ch01	dundee_hg	DArT_marker	87024236	87024800	.	+	.	Alias=Dart-09P_01_B04;Note=type: DArT;ID=534826;Name=pPt-534826; Note=Genetic position = Chr01 89.749 cM
ST4.03ch01	dundee_hb	DArT_marker	87024236	87024799	.	.	.	Alias=Dart-08P_01_N03;Note=type: DArT;ID=534481;Name=pPt-534481; Note=Genetic position = Chr01 90.022 cM
ST4.03ch01	dundee_hg	DArT_marker	87400154	87400562	.	+	.	Alias=Dart-04P_01_F12;Note=type: DArT;ID=458685;Name=pPt-458685; Note=Genetic position = Chr01 90.603 cM
ST4.03ch01	dundee_hg	DArT_marker	87024236	87024800	.	+	.	Alias=Dart-11P_01_I17;Note=type: DArT;ID=538047;Name=pPt-538047; Note=Genetic position = Chr01 90.914 cM
ST4.03ch01	dundee_hb	DArT_marker	88388780	88389640	.	.	.	Alias=Dart-13P_01_A20;Note=type: DArT;ID=538725;Name=pPt-538725; Note=Genetic position = Chr01 91.643 cM
ST4.03ch01	dundee_hg	DArT_marker	88388925	88389640	.	+	.	Alias=Dart-17P_01_D11;Note=type: DArT;ID=655149;Name=pPt-655149; Note=Genetic position = Chr01 91.647 cM
ST4.03ch01	dundee_hb	DArT_marker	87024236	87024800	.	.	.	Alias=Dart-10P_01_M12;Note=type: DArT;ID=537048;Name=pPt-537048; Note=Genetic position = Chr01 92.181 cM
ST4.03ch01	dundee_hg	DArT_marker	87024236	87024822	.	+	.	Alias=Dart-19P_01_D18;Note=type: DArT;ID=650685;Name=pPt-650685; Note=Genetic position = Chr01 92.982 cM
ST4.03ch02	dundee_hb	DArT_marker	16194227	16194621	.	.	.	Alias=Dart-12P_01_I10;Note=type: DArT;ID=540344;Name=pPt-540344; Note=Genetic position = Chr02 6.462 cM
ST4.03ch02	Dundee	match	20235340	20235460	232	-	.	ID=MICRO.7351.C1_583;Note=type: MICRO;Name=MICRO.7351.C1_583;Note=Marker sequence: CACWGRGGATGCGGTGACAGGTGGCAGCAATTCATTGGCAGAGAGATCCATAAGAGGAGT[A/G]TTTGCAGGAGTTGGGGCRACAAGACCTTCAACATGAAAGATATTAGTCCTTTTCCCCAAT;; Note=Genetic position = Chr02 8.218 cM
ST4.03ch02	SCRI/UoD	repeat_region	21431952	21432449	100	.	.	ID=st_11889; NAME=st_11889; Note=Chr: 2, pos: 12.0, type: SSRST, len: 497, source: NZIPFR, repeat motif: TA(2*13);; Note=Genetic position = Chr02 9.388 cM
ST4.03ch02	dundee	SNP	20754871	20754871	.	.	.	ID=solcap_stsnp_c1_5749;Note=type: New OPA;Name=solcap_stsnp_c1_5749; Note=Genetic position = Chr02 9.702 cM
ST4.03ch02	dundee_hg	DArT_marker	20815958	20816592	.	+	.	Alias=Dart-04P_01_P05;Note=type: DArT;ID=456492;Name=pPt-456492; Note=Genetic position = Chr02 9.818 cM
ST4.03ch02	dundee_hg	DArT_marker	20815958	20816592	.	+	.	Alias=Dart-15P_01_F14;Note=type: DArT;ID=652512;Name=pPt-652512; Note=Genetic position = Chr02 9.873 cM
ST4.03ch02	dundee_hb	DArT_marker	20815958	20816592	.	.	.	Alias=Dart-09P_01_J18;Note=type: DArT;ID=535521;Name=pPt-535521; Note=Genetic position = Chr02 9.873 cM
ST4.03ch02	dundee_hg	DArT_marker	20815958	20816592	.	+	.	Alias=Dart-09P_01_A01;Note=type: DArT;ID=534726;Name=pPt-534726; Note=Genetic position = Chr02 9.873 cM
ST4.03ch02	dundee_hg	DArT_marker	20815958	20816592	.	+	.	Alias=Dart-05P_01_H03;Note=type: DArT;ID=457013;Name=pPt-457013; Note=Genetic position = Chr02 10.098 cM
ST4.03ch02	SCRI/UoD	repeat_region	4678098	4678257	100	.	.	ID=PM1293; NAME=PM1293; Note=Chr: 2, pos: 0.7, type: SSR, len: 159, source: NZIPFR, repeat motif: TA(2*13);; Note=Genetic position = Chr02 11.734 cM
ST4.03ch02	dundee_hg	DArT_marker	11209859	11210342	.	+	.	Alias=Dart-01P_01_O06;Note=type: DArT;ID=439285;Name=toPt-439285; Note=Genetic position = Chr02 12.988 cM
ST4.03ch02	dundee_hb	DArT_marker	11209859	11210342	.	.	.	Alias=Dart-03P_01_A09;Note=type: DArT;ID=439990;Name=toPt-439990; Note=Genetic position = Chr02 13.214 cM
ST4.03ch02	dundee_hg	DArT_marker	13695168	13696000	.	-	.	Alias=Dart-05P_01_E11;Note=type: DArT;ID=456775;Name=pPt-456775; Note=Genetic position = Chr02 13.29 cM
ST4.03ch02	dundee_hg	DArT_marker	11209859	11210342	.	+	.	Alias=Dart-03P_01_A15;Note=type: DArT;ID=440028;Name=toPt-440028; Note=Genetic position = Chr02 13.442 cM
ST4.03ch02	SCRI/UoD	repeat_region	7829895	7830043	100	.	.	ID=PM1360; NAME=PM1360; Note=Chr: 2, pos: 4.2, type: SSR, len: 148, source: NZIPFR, repeat motif: TA(2*13);; Note=Genetic position = Chr02 13.461 cM
ST4.03ch02	dundee_hg	DArT_marker	11209859	11210342	.	+	.	Alias=Dart-03P_01_D03;Note=type: DArT;ID=440387;Name=toPt-440387; Note=Genetic position = Chr02 13.51 cM
ST4.03ch02	dundee_hg	DArT_marker	11209859	11210342	.	+	.	Alias=Dart-02P_01_O17;Note=type: DArT;ID=437877;Name=toPt-437877; Note=Genetic position = Chr02 13.515 cM
ST4.03ch02	dundee_hg	DArT_marker	11209851	11210342	.	-	.	Alias=Dart-02P_01_E07;Note=type: DArT;ID=441360;Name=toPt-441360; Note=Genetic position = Chr02 13.54 cM
ST4.03ch02	dundee_hg	DArT_marker	11209859	11210342	.	+	.	Alias=Dart-01P_01_M06;Note=type: DArT;ID=439071;Name=toPt-439071; Note=Genetic position = Chr02 13.54 cM
ST4.03ch02	dundee_hg	DArT_marker	11209859	11210342	.	+	.	Alias=Dart-02P_01_O16;Note=type: DArT;ID=437875;Name=toPt-437875; Note=Genetic position = Chr02 13.54 cM
ST4.03ch02	dundee_hg	DArT_marker	11209848	11210342	.	+	.	Alias=Dart-15P_01_H16;Note=type: DArT;ID=652688;Name=pPt-652688; Note=Genetic position = Chr02 13.54 cM
ST4.03ch02	dundee_hg	DArT_marker	11209848	11210342	.	-	.	Alias=Dart-14P_01_C24;Note=type: DArT;ID=559360;Name=pPt-559360; Note=Genetic position = Chr02 13.54 cM
ST4.03ch02	dundee_hg	DArT_marker	11209854	11210342	.	+	.	Alias=Dart-12P_01_K17;Note=type: DArT;ID=538192;Name=pPt-538192; Note=Genetic position = Chr02 13.54 cM
ST4.03ch02	dundee_hg	DArT_marker	11209848	11210342	.	+	.	Alias=Dart-05P_01_O10;Note=type: DArT;ID=473577;Name=pPt-473577; Note=Genetic position = Chr02 13.54 cM
ST4.03ch02	dundee_hg	DArT_marker	11209848	11210342	.	+	.	Alias=Dart-06P_01_L04;Note=type: DArT;ID=471592;Name=pPt-471592; Note=Genetic position = Chr02 13.54 cM
ST4.03ch02	dundee_hb	DArT_marker	11209859	11210342	.	.	.	Alias=Dart-01P_01_E17;Note=type: DArT;ID=438192;Name=toPt-438192; Note=Genetic position = Chr02 13.541 cM
ST4.03ch02	dundee_hg	DArT_marker	11209859	11210342	.	+	.	Alias=Dart-01P_01_G19;Note=type: DArT;ID=438443;Name=toPt-438443; Note=Genetic position = Chr02 13.564 cM
ST4.03ch02	dundee_hg	DArT_marker	11209859	11210342	.	+	.	Alias=Dart-01P_01_J09;Note=type: DArT;ID=438750;Name=toPt-438750; Note=Genetic position = Chr02 13.575 cM
ST4.03ch02	dundee_hg	DArT_marker	11209859	11210342	.	+	.	Alias=Dart-02P_01_G15;Note=type: DArT;ID=437033;Name=toPt-437033; Note=Genetic position = Chr02 13.575 cM
ST4.03ch02	dundee_hb	DArT_marker	11209848	11210342	.	.	.	Alias=Dart-13P_01_O23;Note=type: DArT;ID=558945;Name=pPt-558945; Note=Genetic position = Chr02 13.575 cM
ST4.03ch02	dundee_hg	DArT_marker	11209859	11210342	.	+	.	Alias=Dart-01P_01_B04;Note=type: DArT;ID=439726;Name=toPt-439726; Note=Genetic position = Chr02 13.584 cM
ST4.03ch02	dundee_hg	DArT_marker	11209859	11210342	.	+	.	Alias=Dart-01P_01_J15;Note=type: DArT;ID=438771;Name=toPt-438771; Note=Genetic position = Chr02 13.649 cM
ST4.03ch02	dundee_hg	DArT_marker	14613237	14613890	.	+	.	Alias=Dart-17P_01_B18;Note=type: DArT;ID=655001;Name=pPt-655001; Note=Genetic position = Chr02 13.665 cM
ST4.03ch02	dundee_hg	DArT_marker	14613237	14613890	.	-	.	Alias=Dart-19P_01_D20;Note=type: DArT;ID=650691;Name=pPt-650691; Note=Genetic position = Chr02 13.665 cM
ST4.03ch02	dundee_hg	DArT_marker	11209859	11210342	.	+	.	Alias=Dart-03P_01_C23;Note=type: DArT;ID=440363;Name=toPt-440363; Note=Genetic position = Chr02 13.843 cM
ST4.03ch02	dundee	SNP	14350758	14350758	.	.	.	ID=solcap_stsnp_c1_5228;Note=type: New OPA;Name=solcap_stsnp_c1_5228; Note=Genetic position = Chr02 14.037 cM
ST4.03ch02	SCRI/UoD	repeat_region	4181044	4181198	100	.	.	ID=PM1368_151; NAME=PM1368; Note=Chr: 2, pos: 8.6, type: SSR, len: 154, source: NZIPFR, repeat motif: TA(2*13);; Note=Genetic position = Chr02 14.378 cM
ST4.03ch02	dundee_hg	DArT_marker	17707452	17707791	.	+	.	Alias=Dart-05P_01_H10;Note=type: DArT;ID=457050;Name=pPt-457050; Note=Genetic position = Chr02 14.581 cM
ST4.03ch02	dundee_hg	DArT_marker	15153426	15154339	.	+	.	Alias=Dart-02P_01_N23;Note=type: DArT;ID=437809;Name=toPt-437809; Note=Genetic position = Chr02 14.595 cM
ST4.03ch02	dundee_hg	DArT_marker	15153426	15154344	.	-	.	Alias=Dart-04P_01_E16;Note=type: DArT;ID=458624;Name=pPt-458624; Note=Genetic position = Chr02 14.625 cM
ST4.03ch02	dundee_hg	DArT_marker	15153426	15154339	.	-	.	Alias=Dart-02P_01_K24;Note=type: DArT;ID=437491;Name=toPt-437491; Note=Genetic position = Chr02 14.633 cM
ST4.03ch02	dundee_hg	DArT_marker	15153426	15154339	.	-	.	Alias=Dart-02P_01_F10;Note=type: DArT;ID=436909;Name=toPt-436909; Note=Genetic position = Chr02 14.633 cM
ST4.03ch02	dundee_hg	DArT_marker	15153426	15154339	.	-	.	Alias=Dart-16P_01_E07;Note=type: DArT;ID=653858;Name=pPt-653858; Note=Genetic position = Chr02 14.633 cM
ST4.03ch02	dundee_hg	DArT_marker	15153426	15154339	.	+	.	Alias=Dart-13P_01_G08;Note=type: DArT;ID=539217;Name=pPt-539217; Note=Genetic position = Chr02 14.633 cM
ST4.03ch02	dundee_hb	DArT_marker	17707452	17707791	.	.	.	Alias=Dart-10P_01_O09;Note=type: DArT;ID=537240;Name=pPt-537240; Note=Genetic position = Chr02 14.633 cM
ST4.03ch02	dundee_hb	DArT_marker	17707452	17707791	.	.	.	Alias=Dart-09P_01_N12;Note=type: DArT;ID=535813;Name=pPt-535813; Note=Genetic position = Chr02 14.633 cM
ST4.03ch02	dundee_hb	DArT_marker	17707452	17707791	.	.	.	Alias=Dart-05P_01_N07;Note=type: DArT;ID=473486;Name=pPt-473486; Note=Genetic position = Chr02 14.633 cM
ST4.03ch02	dundee_hg	DArT_marker	15153426	15154344	.	+	.	Alias=Dart-03P_01_N07;Note=type: DArT;ID=458041;Name=pPt-458041; Note=Genetic position = Chr02 14.633 cM
ST4.03ch02	dundee_hb	DArT_marker	17707452	17707791	.	.	.	Alias=Dart-11P_01_K10;Note=type: DArT;ID=539333;Name=pPt-539333; Note=Genetic position = Chr02 14.641 cM
ST4.03ch02	dundee_hg	DArT_marker	17707452	17707791	.	+	.	Alias=Dart-08P_01_F04;Note=type: DArT;ID=533811;Name=pPt-533811; Note=Genetic position = Chr02 14.641 cM
ST4.03ch02	dundee_hg	DArT_marker	17707452	17707791	.	+	.	Alias=Dart-17P_01_G08;Note=type: DArT;ID=655403;Name=pPt-655403; Note=Genetic position = Chr02 14.65 cM
ST4.03ch02	dundee_hg	DArT_marker	15153426	15154339	.	-	.	Alias=Dart-01P_01_D01;Note=type: DArT;ID=439915;Name=toPt-439915; Note=Genetic position = Chr02 14.663 cM
ST4.03ch02	dundee_hg	DArT_marker	14412955	14413578	.	+	.	Alias=Dart-10P_01_K04;Note=type: DArT;ID=536865;Name=pPt-536865; Note=Genetic position = Chr02 15.185 cM
ST4.03ch02	dundee_hb	DArT_marker	14412955	14413578	.	.	.	Alias=Dart-13P_01_M11;Note=type: DArT;ID=552534;Name=pPt-552534; Note=Genetic position = Chr02 15.189 cM
ST4.03ch02	dundee_hg	DArT_marker	14412955	14413578	.	+	.	Alias=Dart-12P_01_N12;Note=type: DArT;ID=538416;Name=pPt-538416; Note=Genetic position = Chr02 15.189 cM
ST4.03ch02	dundee_hg	DArT_marker	14412955	14413578	.	+	.	Alias=Dart-08P_01_F23;Note=type: DArT;ID=533877;Name=pPt-533877; Note=Genetic position = Chr02 15.189 cM
ST4.03ch02	dundee_hg	DArT_marker	14412955	14413578	.	+	.	Alias=Dart-10P_01_D01;Note=type: DArT;ID=536293;Name=pPt-536293; Note=Genetic position = Chr02 15.263 cM
ST4.03ch02	dundee	SNP	19199038	19199038	.	.	.	ID=solcap_stsnp_c1_9122;Note=type: New OPA;Name=solcap_stsnp_c1_9122; Note=Genetic position = Chr02 17.27 cM
ST4.03ch02	dundee	SNP	22932497	22932497	.	.	.	ID=solcap_stsnp_c1_16347;Note=type: New OPA;Name=solcap_stsnp_c1_16347; Note=Genetic position = Chr02 18.876 cM
ST4.03ch02	dundee_hb	DArT_marker	20803552	20804035	.	.	.	Alias=Dart-02P_01_D07;Note=type: DArT;ID=441199;Name=toPt-441199; Note=Genetic position = Chr02 19.277 cM
ST4.03ch02	dundee_hb	DArT_marker	20803552	20804041	.	.	.	Alias=Dart-16P_01_I16;Note=type: DArT;ID=654285;Name=pPt-654285; Note=Genetic position = Chr02 19.498 cM
ST4.03ch02	dundee_hg	DArT_marker	20803552	20804041	.	+	.	Alias=Dart-16P_01_L06;Note=type: DArT;ID=654515;Name=pPt-654515; Note=Genetic position = Chr02 19.714 cM
ST4.03ch02	dundee_hg	DArT_marker	22748763	22749458	.	-	.	Alias=Dart-07P_01_G18;Note=type: DArT;ID=472525;Name=pPt-472525; Note=Genetic position = Chr02 20.205 cM
ST4.03ch02	dundee_hb	DArT_marker	42770979	42771339	.	.	.	Alias=Dart-11P_01_E09;Note=type: DArT;ID=537723;Name=pPt-537723; Note=Genetic position = Chr02 20.212 cM
ST4.03ch02	dundee_hg	DArT_marker	22748763	22749458	.	-	.	Alias=Dart-07P_01_B22;Note=type: DArT;ID=472164;Name=pPt-472164; Note=Genetic position = Chr02 20.222 cM
ST4.03ch02	dundee_hg	DArT_marker	22748763	22749453	.	+	.	Alias=Dart-15P_01_H13;Note=type: DArT;ID=652662;Name=pPt-652662; Note=Genetic position = Chr02 20.226 cM
ST4.03ch02	dundee_hg	DArT_marker	22748763	22749458	.	-	.	Alias=Dart-01P_01_L09;Note=type: DArT;ID=439000;Name=toPt-439000; Note=Genetic position = Chr02 20.235 cM
ST4.03ch02	dundee_hg	DArT_marker	22748763	22749458	.	-	.	Alias=Dart-01P_01_H03;Note=type: DArT;ID=438463;Name=toPt-438463; Note=Genetic position = Chr02 20.24 cM
ST4.03ch02	dundee	SNP	22770204	22770204	.	.	.	ID=solcap_stsnp_c1_9732;Note=type: New OPA;Name=solcap_stsnp_c1_9732; Note=Genetic position = Chr02 20.269 cM
ST4.03ch02	dundee_hg	DArT_marker	22748763	22749458	.	-	.	Alias=Dart-20P_01_N20;Note=type: DArT;ID=763687;Name=toPt-763687; Note=Genetic position = Chr02 20.305 cM
ST4.03ch02	dundee_hg	DArT_marker	22748763	22749458	.	-	.	Alias=Dart-01P_01_B12;Note=type: DArT;ID=439754;Name=toPt-439754; Note=Genetic position = Chr02 20.313 cM
ST4.03ch02	dundee	SNP	22750065	22750065	.	.	.	ID=solcap_stsnp_c1_9725;Note=type: New OPA;Name=solcap_stsnp_c1_9725; Note=Genetic position = Chr02 20.452 cM
ST4.03ch02	dundee_hg	DArT_marker	22748763	22749458	.	-	.	Alias=Dart-01P_01_H05;Note=type: DArT;ID=438472;Name=toPt-438472; Note=Genetic position = Chr02 20.57 cM
ST4.03ch02	dundee_hg	DArT_marker	22748763	22749458	.	-	.	Alias=Dart-20P_01_O20;Note=type: DArT;ID=763794;Name=toPt-763794; Note=Genetic position = Chr02 20.782 cM
ST4.03ch02	dundee	SNP	26169748	26169748	.	.	.	ID=solcap_stsnp_c1_11486;Note=type: New OPA;Name=solcap_stsnp_c1_11486; Note=Genetic position = Chr02 22.273 cM
ST4.03ch02	dundee	SNP	26527354	26527354	.	.	.	ID=solcap_stsnp_c1_9302;Note=type: New OPA;Name=solcap_stsnp_c1_9302; Note=Genetic position = Chr02 22.448 cM
ST4.03ch02	dundee	SNP	24858189	24858189	.	.	.	ID=solcap_stsnp_c1_15404;Note=type: New OPA;Name=solcap_stsnp_c1_15404; Note=Genetic position = Chr02 22.668 cM
ST4.03ch02	dundee	SNP	26799085	26799085	.	.	.	ID=solcap_stsnp_c1_9369;Note=type: New OPA;Name=solcap_stsnp_c1_9369; Note=Genetic position = Chr02 23.334 cM
ST4.03ch02	dundee	SNP	26907575	26907575	.	.	.	ID=solcap_stsnp_c1_9376;Note=type: New OPA;Name=solcap_stsnp_c1_9376; Note=Genetic position = Chr02 23.433 cM
ST4.03ch02	dundee_hg	DArT_marker	27602423	27603355	.	+	.	Alias=Dart-09P_01_C22;Note=type: DArT;ID=534957;Name=pPt-534957; Note=Genetic position = Chr02 26.33 cM
ST4.03ch02	dundee_hg	DArT_marker	27602423	27603355	.	-	.	Alias=Dart-06P_01_K22;Note=type: DArT;ID=471559;Name=pPt-471559; Note=Genetic position = Chr02 26.342 cM
ST4.03ch02	dundee_hg	DArT_marker	27602423	27603355	.	-	.	Alias=Dart-13P_01_I13;Note=type: DArT;ID=552093;Name=pPt-552093; Note=Genetic position = Chr02 26.389 cM
ST4.03ch02	dundee_hg	DArT_marker	27602423	27603355	.	+	.	Alias=Dart-10P_01_M03;Note=type: DArT;ID=537022;Name=pPt-537022; Note=Genetic position = Chr02 26.389 cM
ST4.03ch02	dundee_hg	DArT_marker	27602423	27603355	.	-	.	Alias=Dart-10P_01_I18;Note=type: DArT;ID=536743;Name=pPt-536743; Note=Genetic position = Chr02 26.389 cM
ST4.03ch02	dundee_hg	DArT_marker	27602423	27603355	.	-	.	Alias=Dart-09P_01_M08;Note=type: DArT;ID=535729;Name=pPt-535729; Note=Genetic position = Chr02 26.389 cM
ST4.03ch02	dundee_hg	DArT_marker	27602423	27603355	.	-	.	Alias=Dart-05P_01_H06;Note=type: DArT;ID=457024;Name=pPt-457024; Note=Genetic position = Chr02 26.389 cM
ST4.03ch02	dundee_hg	DArT_marker	27602423	27603355	.	-	.	Alias=Dart-05P_01_A09;Note=type: DArT;ID=456569;Name=pPt-456569; Note=Genetic position = Chr02 26.389 cM
ST4.03ch02	dundee	SNP	27200020	27200020	.	.	.	ID=solcap_stsnp_c1_13468;Note=type: New OPA;Name=solcap_stsnp_c1_13468; Note=Genetic position = Chr02 26.967 cM
ST4.03ch02	dundee	SNP	29045616	29045616	.	.	.	ID=solcap_stsnp_c1_16341;Note=type: New OPA;Name=solcap_stsnp_c1_16341; Note=Genetic position = Chr02 27.157 cM
ST4.03ch02	dundee_hg	DArT_marker	28668456	28669048	.	+	.	Alias=Dart-01P_01_N10;Note=type: DArT;ID=439196;Name=toPt-439196; Note=Genetic position = Chr02 27.36 cM
ST4.03ch02	dundee_hg	DArT_marker	28668409	28669048	.	+	.	Alias=Dart-17P_01_M09;Note=type: DArT;ID=655861;Name=pPt-655861; Note=Genetic position = Chr02 27.36 cM
ST4.03ch02	dundee_hg	DArT_marker	28669045	28669664	.	-	.	Alias=Dart-17P_01_E01;Note=type: DArT;ID=655218;Name=pPt-655218; Note=Genetic position = Chr02 27.36 cM
ST4.03ch02	dundee_hb	DArT_marker	28669045	28669664	.	.	.	Alias=Dart-17P_01_D09;Note=type: DArT;ID=655142;Name=pPt-655142; Note=Genetic position = Chr02 27.36 cM
ST4.03ch02	dundee_hg	DArT_marker	28669045	28669664	.	+	.	Alias=Dart-16P_01_A16;Note=type: DArT;ID=653551;Name=pPt-653551; Note=Genetic position = Chr02 27.36 cM
ST4.03ch02	dundee_hg	DArT_marker	28669045	28669664	.	+	.	Alias=Dart-13P_01_A12;Note=type: DArT;ID=538679;Name=pPt-538679; Note=Genetic position = Chr02 27.36 cM
ST4.03ch02	dundee_hg	DArT_marker	28668431	28669048	.	+	.	Alias=Dart-19P_01_B18;Note=type: DArT;ID=657436;Name=pPt-657436; Note=Genetic position = Chr02 27.361 cM
ST4.03ch02	dundee_hg	DArT_marker	28969500	28969995	.	+	.	Alias=Dart-14P_01_A03;Note=type: DArT;ID=559060;Name=pPt-559060; Note=Genetic position = Chr02 27.835 cM
ST4.03ch02	dundee_hg	DArT_marker	28969500	28969995	.	+	.	Alias=Dart-11P_01_M22;Note=type: DArT;ID=539540;Name=pPt-539540; Note=Genetic position = Chr02 27.835 cM
ST4.03ch02	dundee_hb	DArT_marker	28969500	28969995	.	.	.	Alias=Dart-10P_01_B21;Note=type: DArT;ID=536176;Name=pPt-536176; Note=Genetic position = Chr02 27.835 cM
ST4.03ch02	dundee_hg	DArT_marker	28969500	28969995	.	+	.	Alias=Dart-02P_01_O21;Note=type: DArT;ID=437905;Name=toPt-437905; Note=Genetic position = Chr02 27.896 cM
ST4.03ch02	dundee_hg	DArT_marker	28969500	28969995	.	-	.	Alias=Dart-18P_01_J20;Note=type: DArT;ID=656854;Name=pPt-656854; Note=Genetic position = Chr02 27.923 cM
ST4.03ch02	dundee_hg	DArT_marker	28969500	28969995	.	+	.	Alias=Dart-11P_01_L17;Note=type: DArT;ID=539421;Name=pPt-539421; Note=Genetic position = Chr02 27.956 cM
ST4.03ch02	SCRI/UoD	repeat_region	28850257	28850363	100	.	.	ID=PM1332; NAME=PM1332; Note=Chr: 2, pos: 18.4, type: SSR, len: 106, source: NZIPFR, repeat motif: TA(2*13);; Note=Genetic position = Chr02 28.327 cM
ST4.03ch02	dundee	SNP	29020687	29020687	.	.	.	ID=solcap_stsnp_c1_16340;Note=type: New OPA;Name=solcap_stsnp_c1_16340; Note=Genetic position = Chr02 28.867 cM
ST4.03ch02	dundee_lg	DArT_marker	28742026	28743315	.	-	.	Alias=Dart-18P_01_M20;Note=type: DArT;ID=657053;Name=pPt-657053; Note=Genetic position = Chr02 29.172 cM
ST4.03ch02	dundee_hb	DArT_marker	29456209	29456470	.	.	.	Alias=Dart-18P_01_L16;Note=type: DArT;ID=656979;Name=pPt-656979; Note=Genetic position = Chr02 29.172 cM
ST4.03ch02	dundee_hb	DArT_marker	29456209	29456470	.	.	.	Alias=Dart-18P_01_O23;Note=type: DArT;ID=657208;Name=pPt-657208; Note=Genetic position = Chr02 29.178 cM
ST4.03ch02	dundee	SNP	28927255	28927255	.	.	.	ID=solcap_stsnp_c1_5078;Note=type: New OPA;Name=solcap_stsnp_c1_5078; Note=Genetic position = Chr02 29.406 cM
ST4.03ch02	dundee_hg	DArT_marker	29945433	29946086	.	+	.	Alias=Dart-15P_01_K22;Note=type: DArT;ID=653009;Name=pPt-653009; Note=Genetic position = Chr02 29.713 cM
ST4.03ch02	dundee	SNP	30053177	30053177	.	.	.	ID=solcap_stsnp_c1_13914;Note=type: New OPA;Name=solcap_stsnp_c1_13914; Note=Genetic position = Chr02 30.371 cM
ST4.03ch02	dundee	SNP	29929027	29929027	.	.	.	ID=solcap_stsnp_c1_13929;Note=type: New OPA;Name=solcap_stsnp_c1_13929; Note=Genetic position = Chr02 30.435 cM
ST4.03ch02	dundee_hg	DArT_marker	30442179	30443198	.	+	.	Alias=Dart-11P_01_F17;Note=type: DArT;ID=537833;Name=pPt-537833; Note=Genetic position = Chr02 31.488 cM
ST4.03ch02	dundee_hg	DArT_marker	30442179	30443198	.	-	.	Alias=Dart-11P_01_D23;Note=type: DArT;ID=537683;Name=pPt-537683; Note=Genetic position = Chr02 31.558 cM
ST4.03ch02	dundee	SNP	30217175	30217175	.	.	.	ID=solcap_stsnp_c1_16350;Note=type: New OPA;Name=solcap_stsnp_c1_16350; Note=Genetic position = Chr02 31.795 cM
ST4.03ch02	dundee_hg	DArT_marker	31136285	31137041	.	+	.	Alias=Dart-19P_01_E23;Note=type: DArT;ID=650762;Name=pPt-650762; Note=Genetic position = Chr02 32.097 cM
ST4.03ch02	dundee_hg	DArT_marker	30800868	30801736	.	-	.	Alias=Dart-17P_01_G22;Note=type: DArT;ID=655443;Name=pPt-655443; Note=Genetic position = Chr02 32.236 cM
ST4.03ch12	dundee_hb	DArT_marker	48614735	48615028	.	.	.	Alias=Dart-17P_01_G11;Note=type: DArT;ID=655406;Name=pPt-655406; Note=Genetic position = Chr02 32.236 cM
ST4.03ch02	dundee_hg	DArT_marker	30800868	30801736	.	+	.	Alias=Dart-17P_01_D15;Note=type: DArT;ID=655168;Name=pPt-655168; Note=Genetic position = Chr02 32.236 cM
ST4.03ch02	dundee_hg	DArT_marker	30800868	30801736	.	-	.	Alias=Dart-19P_01_P07;Note=type: DArT;ID=651454;Name=pPt-651454; Note=Genetic position = Chr02 32.236 cM
ST4.03ch02	dundee_hb	DArT_marker	30800868	30801736	.	.	.	Alias=Dart-03P_01_G04;Note=type: DArT;ID=457369;Name=pPt-457369; Note=Genetic position = Chr02 32.236 cM
ST4.03ch02	dundee_hg	DArT_marker	30800868	30801736	.	+	.	Alias=Dart-05P_01_E06;Note=type: DArT;ID=456765;Name=pPt-456765; Note=Genetic position = Chr02 32.236 cM
ST4.03ch02	dundee_hb	DArT_marker	31303107	31303459	.	.	.	Alias=Dart-15P_01_G05;Note=type: DArT;ID=652571;Name=pPt-652571; Note=Genetic position = Chr02 32.524 cM
ST4.03ch02	dundee_hb	DArT_marker	30441073	30441391	.	.	.	Alias=Dart-16P_01_A23;Note=type: DArT;ID=653576;Name=pPt-653576; Note=Genetic position = Chr02 33.115 cM
ST4.03ch01	dundee_hg	DArT_marker	77899211	77899512	.	-	.	Alias=Dart-12P_01_D15;Note=type: DArT;ID=540044;Name=pPt-540044; Note=Genetic position = Chr02 33.532 cM
ST4.03ch02	dundee_hg	DArT_marker	31057039	31058057	.	+	.	Alias=Dart-08P_01_A13;Note=type: DArT;ID=473223;Name=pPt-473223; Note=Genetic position = Chr02 33.796 cM
ST4.03ch02	dundee_hg	DArT_marker	31057044	31058057	.	-	.	Alias=Dart-07P_01_F17;Note=type: DArT;ID=472441;Name=pPt-472441; Note=Genetic position = Chr02 33.796 cM
ST4.03ch02	dundee_hg	DArT_marker	31057039	31058057	.	+	.	Alias=Dart-04P_01_C19;Note=type: DArT;ID=458471;Name=pPt-458471; Note=Genetic position = Chr02 33.796 cM
ST4.03ch02	dundee_hb	DArT_marker	32101379	32101781	.	.	.	Alias=Dart-09P_01_M13;Note=type: DArT;ID=535744;Name=pPt-535744; Note=Genetic position = Chr02 34.232 cM
ST4.03ch02	dundee_hg	DArT_marker	31679395	31679860	.	-	.	Alias=Dart-15P_01_D11;Note=type: DArT;ID=652302;Name=pPt-652302; Note=Genetic position = Chr02 34.375 cM
ST4.03ch02	dundee_hb	DArT_marker	31679395	31679860	.	.	.	Alias=Dart-19P_01_O16;Note=type: DArT;ID=651413;Name=pPt-651413; Note=Genetic position = Chr02 34.422 cM
ST4.03ch02	dundee_hg	DArT_marker	31679395	31679860	.	+	.	Alias=Dart-14P_01_J12;Note=type: DArT;ID=650228;Name=pPt-650228; Note=Genetic position = Chr02 34.422 cM
ST4.03ch02	dundee_hg	DArT_marker	31211505	31211886	.	+	.	Alias=Dart-05P_01_P12;Note=type: DArT;ID=473662;Name=pPt-473662; Note=Genetic position = Chr02 34.422 cM
ST4.03ch02	dundee_hb	DArT_marker	31679395	31679860	.	.	.	Alias=Dart-06P_01_L05;Note=type: DArT;ID=471594;Name=pPt-471594; Note=Genetic position = Chr02 34.422 cM
ST4.03ch02	dundee_hg	DArT_marker	32101379	32101781	.	-	.	Alias=Dart-11P_01_F01;Note=type: DArT;ID=537775;Name=pPt-537775; Note=Genetic position = Chr02 34.427 cM
ST4.03ch02	dundee_hg	DArT_marker	31679395	31679860	.	-	.	Alias=Dart-08P_01_A04;Note=type: DArT;ID=473200;Name=pPt-473200; Note=Genetic position = Chr02 34.433 cM
ST4.03ch02	dundee_hb	DArT_marker	32101379	32101781	.	.	.	Alias=Dart-09P_01_O24;Note=type: DArT;ID=535940;Name=pPt-535940; Note=Genetic position = Chr02 34.445 cM
ST4.03ch02	dundee_hb	DArT_marker	32101379	32101781	.	.	.	Alias=Dart-09P_01_K24;Note=type: DArT;ID=535618;Name=pPt-535618; Note=Genetic position = Chr02 34.445 cM
ST4.03ch02	dundee_hb	DArT_marker	32101379	32101781	.	.	.	Alias=Dart-09P_01_F18;Note=type: DArT;ID=535213;Name=pPt-535213; Note=Genetic position = Chr02 34.445 cM
ST4.03ch02	dundee_hg	DArT_marker	32101379	32101781	.	+	.	Alias=Dart-08P_01_H09;Note=type: DArT;ID=533986;Name=pPt-533986; Note=Genetic position = Chr02 34.445 cM
ST4.03ch02	dundee_hb	DArT_marker	32101379	32101781	.	.	.	Alias=Dart-05P_01_I07;Note=type: DArT;ID=457179;Name=pPt-457179; Note=Genetic position = Chr02 34.456 cM
ST4.03ch02	dundee_hg	DArT_marker	32192991	32193551	.	-	.	Alias=Dart-12P_01_I08;Note=type: DArT;ID=540339;Name=pPt-540339; Note=Genetic position = Chr02 34.658 cM
ST4.03ch02	dundee_hg	DArT_marker	32192991	32193551	.	-	.	Alias=Dart-11P_01_M14;Note=type: DArT;ID=539519;Name=pPt-539519; Note=Genetic position = Chr02 34.658 cM
ST4.03ch02	dundee_hb	DArT_marker	32192991	32193551	.	.	.	Alias=Dart-09P_01_J02;Note=type: DArT;ID=535464;Name=pPt-535464; Note=Genetic position = Chr02 34.658 cM
ST4.03ch02	dundee_hg	DArT_marker	32192991	32193551	.	-	.	Alias=Dart-09P_01_F16;Note=type: DArT;ID=535208;Name=pPt-535208; Note=Genetic position = Chr02 34.658 cM
ST4.03ch02	dundee_hg	DArT_marker	32193004	32193551	.	-	.	Alias=Dart-09P_01_B16;Note=type: DArT;ID=534861;Name=pPt-534861; Note=Genetic position = Chr02 34.658 cM
ST4.03ch02	dundee_hg	DArT_marker	32192991	32193551	.	-	.	Alias=Dart-04P_01_E24;Note=type: DArT;ID=458651;Name=pPt-458651; Note=Genetic position = Chr02 34.658 cM
ST4.03ch02	dundee_hg	DArT_marker	32192991	32193551	.	-	.	Alias=Dart-06P_01_L21;Note=type: DArT;ID=471714;Name=pPt-471714; Note=Genetic position = Chr02 34.679 cM
ST4.03ch02	SCRI/UoD	repeat_region	31851231	31851359	100	.	.	ID=STI0036_146_II; NAME=STI0036; Note=Chr: 2, pos: 29.1, type: SSRST, len: 128, source: NZIPFR, repeat motif: TA(2*13);; Note=Genetic position = Chr02 34.856 cM
ST4.03ch02	dundee	SNP	31663570	31663570	.	.	.	ID=solcap_stsnp_c1_13234;Note=type: New OPA;Name=solcap_stsnp_c1_13234; Note=Genetic position = Chr02 35.092 cM
ST4.03ch02	dundee_hg	DArT_marker	32101379	32101781	.	+	.	Alias=Dart-09P_01_P10;Note=type: DArT;ID=535985;Name=pPt-535985; Note=Genetic position = Chr02 35.283 cM
ST4.03ch02	dundee	SNP	32077377	32077377	.	.	.	ID=solcap_stsnp_c1_11588;Note=type: New OPA;Name=solcap_stsnp_c1_11588; Note=Genetic position = Chr02 35.561 cM
ST4.03ch02	dundee_hg	DArT_marker	31136285	31137041	.	+	.	Alias=Dart-20P_01_B13;Note=type: DArT;ID=651609;Name=pPt-651609; Note=Genetic position = Chr02 36.173 cM
ST4.03ch02	dundee_hg	DArT_marker	31807610	31808349	.	-	.	Alias=Dart-15P_01_O09;Note=type: DArT;ID=653297;Name=pPt-653297; Note=Genetic position = Chr02 36.429 cM
ST4.03ch02	dundee_hg	DArT_marker	31807610	31808349	.	-	.	Alias=Dart-07P_01_C05;Note=type: DArT;ID=472177;Name=pPt-472177; Note=Genetic position = Chr02 36.452 cM
ST4.03ch02	dundee_hb	DArT_marker	31807615	31808349	.	.	.	Alias=Dart-07P_01_N06;Note=type: DArT;ID=473017;Name=pPt-473017; Note=Genetic position = Chr02 36.467 cM
ST4.03ch02	dundee_hg	DArT_marker	31807610	31808349	.	-	.	Alias=Dart-04P_01_D09;Note=type: DArT;ID=458525;Name=pPt-458525; Note=Genetic position = Chr02 36.467 cM
ST4.03ch02	dundee_hb	DArT_marker	31356692	31357219	.	.	.	Alias=Dart-17P_01_C14;Note=type: DArT;ID=655073;Name=pPt-655073; Note=Genetic position = Chr02 36.843 cM
ST4.03ch07	dundee_hg	DArT_marker	40463701	40464324	.	+	.	Alias=Dart-14P_01_D20;Note=type: DArT;ID=559418;Name=pPt-559418; Note=Genetic position = Chr02 37.075 cM
ST4.03ch07	dundee_hb	DArT_marker	40463701	40464324	.	.	.	Alias=Dart-06P_01_J16;Note=type: DArT;ID=471384;Name=pPt-471384; Note=Genetic position = Chr02 37.701 cM
ST4.03ch02	dundee_hg	DArT_marker	32683809	32684210	.	-	.	Alias=Dart-11P_01_P20;Note=type: DArT;ID=539763;Name=pPt-539763; Note=Genetic position = Chr02 40.582 cM
ST4.03ch02	dundee_hg	DArT_marker	32683809	32684210	.	-	.	Alias=Dart-12P_01_G23;Note=type: DArT;ID=540267;Name=pPt-540267; Note=Genetic position = Chr02 40.981 cM
ST4.03ch02	dundee_hg	DArT_marker	34719310	34719797	.	+	.	Alias=Dart-14P_01_P10;Note=type: DArT;ID=651930;Name=pPt-651930; Note=Genetic position = Chr02 42.671 cM
ST4.03ch02	dundee_hg	DArT_marker	34719310	34720242	.	+	.	Alias=Dart-05P_01_K21;Note=type: DArT;ID=470960;Name=pPt-470960; Note=Genetic position = Chr02 42.671 cM
ST4.03ch02	dundee	SNP	35677298	35677298	.	.	.	ID=solcap_stsnp_c1_14822;Note=type: New OPA;Name=solcap_stsnp_c1_14822; Note=Genetic position = Chr02 43.862 cM
ST4.03ch02	dundee	SNP	36198536	36198536	.	.	.	ID=solcap_stsnp_c1_5877;Note=type: New OPA;Name=solcap_stsnp_c1_5877; Note=Genetic position = Chr02 45.178 cM
ST4.03ch02	dundee	SNP	37475092	37475092	.	.	.	ID=solcap_stsnp_c1_16172;Note=type: New OPA;Name=solcap_stsnp_c1_16172; Note=Genetic position = Chr02 46.584 cM
ST4.03ch02	dundee	SNP	37341815	37341815	.	.	.	ID=solcap_stsnp_c1_12377;Note=type: New OPA;Name=solcap_stsnp_c1_12377; Note=Genetic position = Chr02 47.129 cM
ST4.03ch02	dundee	SNP	36660072	36660072	.	.	.	ID=solcap_stsnp_c1_5850;Note=type: New OPA;Name=solcap_stsnp_c1_5850; Note=Genetic position = Chr02 49.569 cM
ST4.03ch02	dundee_hg	DArT_marker	39682895	39683573	.	+	.	Alias=Dart-17P_01_A12;Note=type: DArT;ID=654889;Name=pPt-654889; Note=Genetic position = Chr02 49.869 cM
ST4.03ch02	dundee_hg	DArT_marker	39683037	39683581	.	+	.	Alias=Dart-07P_01_I14;Note=type: DArT;ID=472677;Name=pPt-472677; Note=Genetic position = Chr02 49.917 cM
ST4.03ch02	SCRI/UoD	repeat_region	39350024	39350314	100	.	.	ID=STM5114_308_II; NAME=STM5114; Note=Chr: 2, pos: 45.9, type: SSRST, len: 290, source: NZIPFR, repeat motif: TA(2*13);; Note=Genetic position = Chr02 52.624 cM
ST4.03ch02	SCRI/UoD	repeat_region	39772679	39772832	100	.	.	ID=STI0052_177_II; NAME=STI0052; Note=Chr: 2, pos: 46.1, type: SSRST, len: 153, source: NZIPFR, repeat motif: TA(2*13);; Note=Genetic position = Chr02 52.801 cM
ST4.03ch02	Dundee	match	40774698	40774818	224	-	.	ID=MICRO.7848.C1_786;Note=type: MICRO;Name=MICRO.7848.C1_786;Note=Marker sequence: GAAAGGTGTGGAGATCACAACTGTTACTTTCACTACTATACTACATTCATTCTACAAGAA[A/T]GGGAAGAGTGATGAGGCGGAGAAGGTATGGAACGAGATGGTGAACAGAGGGTGTGGTCCA;; Note=Genetic position = Chr02 56.372 cM
ST4.03ch02	dundee_hg	DArT_marker	40690137	40690908	.	+	.	Alias=Dart-13P_01_D03;Note=type: DArT;ID=538916;Name=pPt-538916; Note=Genetic position = Chr02 56.587 cM
ST4.03ch02	Dundee	match	40774916	40775036	210	-	.	ID=MICRO.7848.C1_567;Note=type: MICRO;Name=MICRO.7848.C1_567;Note=Marker sequence: GATGATTTAGGCAMCCCCAGATCAGCTATWYCYTTCAATGTGCTTTTATCAGCTTGTGTG[A/C]GCTCAAAACTATATGATCGTGTCCCYCAGCTGTTTGATGAAATTCCAGTGAAGTATGGAT;; Note=Genetic position = Chr02 56.97 cM
ST4.03ch02	dundee	SNP	41432006	41432006	.	.	.	ID=solcap_stsnp_c1_7931;Note=type: New OPA;Name=solcap_stsnp_c1_7931; Note=Genetic position = Chr02 59.058 cM
ST4.03ch02	dundee_hb	DArT_marker	41063190	41063553	.	.	.	Alias=Dart-15P_01_O18;Note=type: DArT;ID=653333;Name=pPt-653333; Note=Genetic position = Chr02 60.141 cM
ST4.03ch02	dundee_hg	DArT_marker	41063190	41063553	.	+	.	Alias=Dart-18P_01_M01;Note=type: DArT;ID=657004;Name=pPt-657004; Note=Genetic position = Chr02 60.447 cM
ST4.03ch02	dundee_hg	DArT_marker	41063190	41063553	.	+	.	Alias=Dart-07P_01_F20;Note=type: DArT;ID=472448;Name=pPt-472448; Note=Genetic position = Chr02 60.469 cM
ST4.03ch02	dundee_hg	DArT_marker	41063190	41063553	.	+	.	Alias=Dart-08P_01_O01;Note=type: DArT;ID=534555;Name=pPt-534555; Note=Genetic position = Chr02 60.474 cM
ST4.03ch02	dundee_hb	DArT_marker	41672503	41672822	.	.	.	Alias=Dart-17P_01_O06;Note=type: DArT;ID=656018;Name=pPt-656018; Note=Genetic position = Chr02 61.224 cM
ST4.03ch02	SCRI/UoD	repeat_region	41811218	41811352	100	.	.	ID=PM0200; NAME=PM0200; Note=Chr: 2, pos: 54.9, type: SSR, len: 134, source: NZIPFR, repeat motif: TA(2*13);; Note=Genetic position = Chr02 61.77 cM
ST4.03ch02	SCRI/UoD	repeat_region	42727803	42728010	100	.	.	ID=st_11672; NAME=st_11672; Note=Chr: 2, pos: 56.8, type: SSRST, len: 207, source: NZIPFR, repeat motif: TA(2*13);; Note=Genetic position = Chr02 63.429 cM
ST4.03ch02	dundee	SNP	42597150	42597150	.	.	.	ID=solcap_stsnp_c1_7346;Note=type: New OPA;Name=solcap_stsnp_c1_7346; Note=Genetic position = Chr02 63.435 cM
ST4.03ch02	dundee_hg	DArT_marker	42847404	42847884	.	-	.	Alias=Dart-20P_01_P14;Note=type: DArT;ID=763866;Name=toPt-763866; Note=Genetic position = Chr02 64.911 cM
ST4.03ch02	dundee_hg	DArT_marker	42847404	42847884	.	+	.	Alias=Dart-01P_01_P07;Note=type: DArT;ID=439399;Name=toPt-439399; Note=Genetic position = Chr02 64.911 cM
ST4.03ch02	dundee_hg	DArT_marker	42847404	42847884	.	+	.	Alias=Dart-01P_01_M17;Note=type: DArT;ID=439122;Name=toPt-439122; Note=Genetic position = Chr02 64.911 cM
ST4.03ch02	dundee_hg	DArT_marker	42847404	42847884	.	-	.	Alias=Dart-02P_01_I04;Note=type: DArT;ID=437191;Name=toPt-437191; Note=Genetic position = Chr02 64.911 cM
ST4.03ch02	dundee_sg	DArT_marker	44346524	44346692	.	-	.	Alias=Dart-09P_01_I16;Note=type: DArT;ID=535437;Name=pPt-535437; Note=Genetic position = Chr02 64.911 cM
ST4.03ch02	dundee	SNP	43675446	43675446	.	.	.	ID=solcap_stsnp_c1_8429;Note=type: New OPA;Name=solcap_stsnp_c1_8429; Note=Genetic position = Chr02 64.916 cM
ST4.03ch02	dundee_hg	DArT_marker	44346728	44346959	.	-	.	Alias=Dart-04P_01_K11;Note=type: DArT;ID=459203;Name=pPt-459203; Note=Genetic position = Chr02 64.922 cM
ST4.03ch02	dundee_hg	DArT_marker	44346532	44346959	.	-	.	Alias=Dart-17P_01_P21;Note=type: DArT;ID=656117;Name=pPt-656117; Note=Genetic position = Chr02 64.924 cM
ST4.03ch02	dundee_hg	DArT_marker	42847404	42847841	.	-	.	Alias=Dart-17P_01_L07;Note=type: DArT;ID=655780;Name=pPt-655780; Note=Genetic position = Chr02 64.924 cM
ST4.03ch02	dundee_hg	DArT_marker	44346524	44346959	.	+	.	Alias=Dart-17P_01_G24;Note=type: DArT;ID=655448;Name=pPt-655448; Note=Genetic position = Chr02 64.924 cM
ST4.03ch02	dundee_hg	DArT_marker	42847404	42848148	.	-	.	Alias=Dart-15P_01_L06;Note=type: DArT;ID=653043;Name=pPt-653043; Note=Genetic position = Chr02 64.924 cM
ST4.03ch02	dundee_hb	DArT_marker	44346728	44346959	.	.	.	Alias=Dart-15P_01_F12;Note=type: DArT;ID=652500;Name=pPt-652500; Note=Genetic position = Chr02 64.924 cM
ST4.03ch02	dundee_hg	DArT_marker	44346524	44346959	.	-	.	Alias=Dart-12P_01_B03;Note=type: DArT;ID=539862;Name=pPt-539862; Note=Genetic position = Chr02 64.924 cM
ST4.03ch02	dundee_hb	DArT_marker	44346524	44346959	.	.	.	Alias=Dart-12P_01_A05;Note=type: DArT;ID=539797;Name=pPt-539797; Note=Genetic position = Chr02 64.924 cM
ST4.03ch02	dundee_hb	DArT_marker	44346524	44346959	.	.	.	Alias=Dart-11P_01_P10;Note=type: DArT;ID=539725;Name=pPt-539725; Note=Genetic position = Chr02 64.924 cM
ST4.03ch02	dundee_hb	DArT_marker	44346524	44346959	.	.	.	Alias=Dart-11P_01_P04;Note=type: DArT;ID=539701;Name=pPt-539701; Note=Genetic position = Chr02 64.924 cM
ST4.03ch02	dundee_hg	DArT_marker	44346524	44346959	.	-	.	Alias=Dart-10P_01_M16;Note=type: DArT;ID=537080;Name=pPt-537080; Note=Genetic position = Chr02 64.924 cM
ST4.03ch02	dundee_hb	DArT_marker	44346728	44346959	.	.	.	Alias=Dart-10P_01_K01;Note=type: DArT;ID=536858;Name=pPt-536858; Note=Genetic position = Chr02 64.924 cM
ST4.03ch02	dundee_hb	DArT_marker	44346524	44346959	.	.	.	Alias=Dart-10P_01_G23;Note=type: DArT;ID=536585;Name=pPt-536585; Note=Genetic position = Chr02 64.924 cM
ST4.03ch02	dundee_hg	DArT_marker	43692608	43693425	.	+	.	Alias=Dart-04P_01_E18;Note=type: DArT;ID=458627;Name=pPt-458627; Note=Genetic position = Chr02 64.924 cM
ST4.03ch02	dundee_hg	DArT_marker	44346538	44346959	.	-	.	Alias=Dart-16P_01_B12;Note=type: DArT;ID=653627;Name=pPt-653627; Note=Genetic position = Chr02 64.927 cM
ST4.03ch02	dundee_hb	DArT_marker	43692608	43693425	.	.	.	Alias=Dart-17P_01_A17;Note=type: DArT;ID=654915;Name=pPt-654915; Note=Genetic position = Chr02 64.931 cM
ST4.03ch02	dundee	SNP	44590397	44590397	.	.	.	ID=solcap_stsnp_c1_8485;Note=type: New OPA;Name=solcap_stsnp_c1_8485; Note=Genetic position = Chr02 65.395 cM
ST4.03ch02	dundee_hg	DArT_marker	42847404	42847884	.	-	.	Alias=Dart-01P_01_J16;Note=type: DArT;ID=438776;Name=toPt-438776; Note=Genetic position = Chr02 65.612 cM
ST4.03ch02	dundee	SNP	44331700	44331700	.	.	.	ID=solcap_stsnp_c1_8464;Note=type: New OPA;Name=solcap_stsnp_c1_8464; Note=Genetic position = Chr02 66.529 cM
ST4.03ch02	dundee_hg	DArT_marker	43130343	43131040	.	+	.	Alias=Dart-06P_01_O17;Note=type: DArT;ID=471945;Name=pPt-471945; Note=Genetic position = Chr02 67.493 cM
ST4.03ch02	dundee_hg	DArT_marker	43130343	43130979	.	-	.	Alias=Dart-02P_01_P20;Note=type: DArT;ID=438004;Name=toPt-438004; Note=Genetic position = Chr02 67.494 cM
ST4.03ch02	dundee_hb	DArT_marker	43130343	43130979	.	.	.	Alias=Dart-02P_01_F04;Note=type: DArT;ID=436878;Name=toPt-436878; Note=Genetic position = Chr02 67.494 cM
ST4.03ch02	dundee_hg	DArT_marker	43130343	43131040	.	+	.	Alias=Dart-19P_01_D11;Note=type: DArT;ID=657574;Name=pPt-657574; Note=Genetic position = Chr02 67.494 cM
ST4.03ch02	dundee_hg	DArT_marker	43130343	43131040	.	+	.	Alias=Dart-06P_01_A21;Note=type: DArT;ID=473780;Name=pPt-473780; Note=Genetic position = Chr02 67.495 cM
ST4.03ch02	dundee_hg	DArT_marker	43130343	43131040	.	-	.	Alias=Dart-16P_01_K13;Note=type: DArT;ID=654471;Name=pPt-654471; Note=Genetic position = Chr02 67.496 cM
ST4.03ch02	dundee_hg	DArT_marker	43130343	43131040	.	-	.	Alias=Dart-15P_01_K13;Note=type: DArT;ID=652964;Name=pPt-652964; Note=Genetic position = Chr02 67.497 cM
ST4.03ch02	dundee_hg	DArT_marker	43130343	43130979	.	+	.	Alias=Dart-02P_01_P05;Note=type: DArT;ID=437942;Name=toPt-437942; Note=Genetic position = Chr02 67.5 cM
ST4.03ch02	dundee	SNP	45033905	45033905	.	.	.	ID=solcap_stsnp_c1_12534;Note=type: New OPA;Name=solcap_stsnp_c1_12534; Note=Genetic position = Chr02 67.77 cM
ST4.03ch02	dundee_hg	DArT_marker	47508259	47508882	.	+	.	Alias=Dart-15P_01_I19;Note=type: DArT;ID=652785;Name=pPt-652785; Note=Genetic position = Chr02 69.354 cM
ST4.03ch02	dundee_hg	DArT_marker	47508259	47508882	.	-	.	Alias=Dart-19P_01_K18;Note=type: DArT;ID=651165;Name=pPt-651165; Note=Genetic position = Chr02 69.354 cM
ST4.03ch02	dundee_hg	DArT_marker	47508259	47508882	.	-	.	Alias=Dart-19P_01_J07;Note=type: DArT;ID=651072;Name=pPt-651072; Note=Genetic position = Chr02 69.354 cM
ST4.03ch02	dundee_hb	DArT_marker	47508259	47508882	.	.	.	Alias=Dart-13P_01_B03;Note=type: DArT;ID=538767;Name=pPt-538767; Note=Genetic position = Chr02 69.354 cM
ST4.03ch02	dundee_hb	DArT_marker	47508259	47508882	.	.	.	Alias=Dart-08P_01_E13;Note=type: DArT;ID=533752;Name=pPt-533752; Note=Genetic position = Chr02 69.354 cM
ST4.03ch02	dundee_hg	DArT_marker	47508259	47508882	.	+	.	Alias=Dart-07P_01_I06;Note=type: DArT;ID=472659;Name=pPt-472659; Note=Genetic position = Chr02 69.354 cM
ST4.03ch02	dundee_hb	DArT_marker	47508259	47508882	.	.	.	Alias=Dart-04P_01_G07;Note=type: DArT;ID=458738;Name=pPt-458738; Note=Genetic position = Chr02 69.354 cM
ST4.03ch02	dundee_hg	DArT_marker	47065551	47066190	.	-	.	Alias=Dart-18P_01_O16;Note=type: DArT;ID=657174;Name=pPt-657174; Note=Genetic position = Chr02 69.531 cM
ST4.03ch02	dundee	SNP	46684930	46684930	.	.	.	ID=solcap_stsnp_c1_7864;Note=type: New OPA;Name=solcap_stsnp_c1_7864; Note=Genetic position = Chr02 71.022 cM
ST4.03ch02	dundee	SNP	46757863	46757863	.	.	.	ID=solcap_stsnp_c1_14740;Note=type: New OPA;Name=solcap_stsnp_c1_14740; Note=Genetic position = Chr02 71.402 cM
ST4.03ch02	dundee	SNP	47547061	47547061	.	.	.	ID=solcap_stsnp_c1_10633;Note=type: New OPA;Name=solcap_stsnp_c1_10633; Note=Genetic position = Chr02 73.462 cM
ST4.03ch02	dundee_hg	DArT_marker	47528337	47528780	.	-	.	Alias=Dart-12P_01_O19;Note=type: DArT;ID=538521;Name=pPt-538521; Note=Genetic position = Chr02 74.22 cM
ST4.03ch02	SCRI/UoD	repeat_region	47051201	47051324	100	.	.	ID=st_2696; NAME=st_2696; Note=Chr: 2, pos: 68.5, type: SSRST, len: 123, source: NZIPFR, repeat motif: TA(2*13);; Note=Genetic position = Chr02 74.981 cM
ST4.03ch02	dundee_hg	DArT_marker	48494336	48494952	.	-	.	Alias=Dart-20P_01_D04;Note=type: DArT;ID=651715;Name=pPt-651715; Note=Genetic position = Chr02 75.948 cM
ST4.03ch02	dundee_hg	DArT_marker	48494336	48494952	.	-	.	Alias=Dart-15P_01_G13;Note=type: DArT;ID=652599;Name=pPt-652599; Note=Genetic position = Chr02 76.016 cM
ST4.03ch02	dundee_hb	DArT_marker	48494336	48494927	.	.	.	Alias=Dart-13P_01_F08;Note=type: DArT;ID=539113;Name=pPt-539113; Note=Genetic position = Chr02 76.016 cM
ST4.03ch02	dundee_hg	DArT_marker	48494336	48494952	.	-	.	Alias=Dart-06P_01_J07;Note=type: DArT;ID=471328;Name=pPt-471328; Note=Genetic position = Chr02 76.016 cM
ST4.03ch02	dundee_hg	DArT_marker	48494336	48494947	.	+	.	Alias=Dart-17P_01_J07;Note=type: DArT;ID=655621;Name=pPt-655621; Note=Genetic position = Chr02 76.036 cM
ST4.03ch03	dundee_hg	DArT_marker	1181608	1181843	.	+	.	Alias=Dart-15P_01_N12;Note=type: DArT;ID=653222;Name=pPt-653222; Note=Genetic position = Chr03 2.066 cM
ST4.03ch03	dundee_hg	DArT_marker	1935947	1936646	.	+	.	Alias=Dart-07P_01_D01;Note=type: DArT;ID=472246;Name=pPt-472246; Note=Genetic position = Chr03 3.303 cM
ST4.03ch03	dundee_hg	DArT_marker	1935947	1936646	.	+	.	Alias=Dart-19P_01_F04;Note=type: DArT;ID=650777;Name=pPt-650777; Note=Genetic position = Chr03 3.493 cM
ST4.03ch03	dundee_hg	DArT_marker	1936639	1937543	.	-	.	Alias=Dart-16P_01_H20;Note=type: DArT;ID=654214;Name=pPt-654214; Note=Genetic position = Chr03 3.513 cM
ST4.03ch03	dundee_hb	DArT_marker	1935947	1936646	.	.	.	Alias=Dart-06P_01_F13;Note=type: DArT;ID=471060;Name=pPt-471060; Note=Genetic position = Chr03 3.513 cM
ST4.03ch03	dundee	SNP	2764068	2764068	.	.	.	ID=solcap_stsnp_c1_13889;Note=type: New OPA;Name=solcap_stsnp_c1_13889; Note=Genetic position = Chr03 5.21 cM
ST4.03ch03	dundee	SNP	2565354	2565354	.	.	.	ID=solcap_stsnp_c1_14813;Note=type: New OPA;Name=solcap_stsnp_c1_14813; Note=Genetic position = Chr03 5.423 cM
ST4.03ch03	dundee_hg	DArT_marker	4710957	4711345	.	-	.	Alias=Dart-15P_01_O05;Note=type: DArT;ID=653290;Name=pPt-653290; Note=Genetic position = Chr03 9.846 cM
ST4.03ch03	dundee_hg	DArT_marker	4710957	4711345	.	-	.	Alias=Dart-13P_01_H08;Note=type: DArT;ID=539298;Name=pPt-539298; Note=Genetic position = Chr03 9.934 cM
ST4.03ch03	dundee_hg	DArT_marker	4710957	4711345	.	-	.	Alias=Dart-01P_01_K18;Note=type: DArT;ID=438894;Name=toPt-438894; Note=Genetic position = Chr03 9.936 cM
ST4.03ch03	dundee_hg	DArT_marker	4710957	4711345	.	-	.	Alias=Dart-20P_01_E04;Note=type: DArT;ID=651772;Name=pPt-651772; Note=Genetic position = Chr03 9.936 cM
ST4.03ch03	dundee_hg	DArT_marker	4710957	4711345	.	-	.	Alias=Dart-12P_01_I09;Note=type: DArT;ID=540341;Name=pPt-540341; Note=Genetic position = Chr03 9.936 cM
ST4.03ch03	dundee_hg	DArT_marker	4710957	4711345	.	-	.	Alias=Dart-12P_01_E14;Note=type: DArT;ID=540110;Name=pPt-540110; Note=Genetic position = Chr03 9.936 cM
ST4.03ch03	dundee_hg	DArT_marker	4710957	4711345	.	-	.	Alias=Dart-12P_01_L13;Note=type: DArT;ID=538252;Name=pPt-538252; Note=Genetic position = Chr03 9.936 cM
ST4.03ch03	dundee_hg	DArT_marker	4710957	4711345	.	-	.	Alias=Dart-12P_01_K14;Note=type: DArT;ID=538184;Name=pPt-538184; Note=Genetic position = Chr03 9.936 cM
ST4.03ch03	dundee_hg	DArT_marker	4710957	4711345	.	-	.	Alias=Dart-10P_01_M08;Note=type: DArT;ID=537032;Name=pPt-537032; Note=Genetic position = Chr03 9.936 cM
ST4.03ch03	dundee_hg	DArT_marker	4710957	4711345	.	-	.	Alias=Dart-09P_01_C18;Note=type: DArT;ID=534941;Name=pPt-534941; Note=Genetic position = Chr03 9.936 cM
ST4.03ch03	dundee_hg	DArT_marker	4710957	4711345	.	-	.	Alias=Dart-04P_01_J18;Note=type: DArT;ID=459107;Name=pPt-459107; Note=Genetic position = Chr03 9.936 cM
ST4.03ch03	dundee_hg	DArT_marker	4710957	4711345	.	-	.	Alias=Dart-04P_01_A14;Note=type: DArT;ID=458310;Name=pPt-458310; Note=Genetic position = Chr03 9.936 cM
ST4.03ch03	dundee_hg	DArT_marker	4710957	4711345	.	-	.	Alias=Dart-01P_01_G05;Note=type: DArT;ID=438408;Name=toPt-438408; Note=Genetic position = Chr03 9.937 cM
ST4.03ch03	dundee_hg	DArT_marker	4710957	4711345	.	-	.	Alias=Dart-19P_01_A03;Note=type: DArT;ID=657327;Name=pPt-657327; Note=Genetic position = Chr03 9.939 cM
ST4.03ch03	dundee_hg	DArT_marker	4710957	4711345	.	-	.	Alias=Dart-06P_01_J15;Note=type: DArT;ID=471371;Name=pPt-471371; Note=Genetic position = Chr03 9.947 cM
ST4.03ch03	SCRI/UoD	repeat_region	7152497	7152638	100	.	.	ID=PM0107; NAME=PM0107; Note=Chr: 3, pos: 12.6, type: SSR, len: 141, source: NZIPFR, repeat motif: TA(2*13);; Note=Genetic position = Chr03 11.521 cM
ST4.03ch03	dundee	SNP	13393873	13393873	.	.	.	ID=solcap_stsnp_c1_10555;Note=type: New OPA;Name=solcap_stsnp_c1_10555; Note=Genetic position = Chr03 13.38 cM
ST4.03ch03	SCRI/UoD	repeat_region	504560	504757	100	.	.	ID=PM1287; NAME=PM1287; Note=Chr: 3, pos: 0.0, type: SSR, len: 197, source: NZIPFR, repeat motif: TA(2*13);; Note=Genetic position = Chr03 15.536 cM
ST4.03ch03	dundee	SNP	17038501	17038501	.	.	.	ID=solcap_stsnp_c1_10746;Note=type: New OPA;Name=solcap_stsnp_c1_10746; Note=Genetic position = Chr03 16.443 cM
ST4.03ch03	dundee_hb	DArT_marker	346415	346718	.	.	.	Alias=Dart-12P_01_C10;Note=type: DArT;ID=539952;Name=pPt-539952; Note=Genetic position = Chr03 16.717 cM
ST4.03ch03	dundee_hg	DArT_marker	346415	346718	.	-	.	Alias=Dart-13P_01_K23;Note=type: DArT;ID=552380;Name=pPt-552380; Note=Genetic position = Chr03 18.938 cM
ST4.03ch03	dundee_hb	DArT_marker	238842	239361	.	.	.	Alias=Dart-08P_01_B01;Note=type: DArT;ID=473254;Name=pPt-473254; Note=Genetic position = Chr03 19.123 cM
ST4.03ch03	dundee_hb	DArT_marker	346415	346718	.	.	.	Alias=Dart-14P_01_D02;Note=type: DArT;ID=559366;Name=pPt-559366; Note=Genetic position = Chr03 19.187 cM
ST4.03ch03	dundee_hb	DArT_marker	346415	346718	.	.	.	Alias=Dart-10P_01_C04;Note=type: DArT;ID=536203;Name=pPt-536203; Note=Genetic position = Chr03 19.25 cM
ST4.03ch03	dundee_hg	DArT_marker	346415	346718	.	-	.	Alias=Dart-11P_01_P11;Note=type: DArT;ID=539732;Name=pPt-539732; Note=Genetic position = Chr03 19.259 cM
ST4.03ch03	dundee_hb	DArT_marker	346415	346718	.	.	.	Alias=Dart-08P_01_G05;Note=type: DArT;ID=533896;Name=pPt-533896; Note=Genetic position = Chr03 19.263 cM
ST4.03ch03	dundee_hg	DArT_marker	346415	346718	.	-	.	Alias=Dart-05P_01_M01;Note=type: DArT;ID=473407;Name=pPt-473407; Note=Genetic position = Chr03 19.264 cM
ST4.03ch03	dundee_hb	DArT_marker	346415	346718	.	.	.	Alias=Dart-14P_01_D23;Note=type: DArT;ID=559430;Name=pPt-559430; Note=Genetic position = Chr03 19.274 cM
ST4.03ch03	dundee_hg	DArT_marker	346415	346718	.	-	.	Alias=Dart-11P_01_P07;Note=type: DArT;ID=539707;Name=pPt-539707; Note=Genetic position = Chr03 19.274 cM
ST4.03ch03	dundee_hg	DArT_marker	346415	346718	.	-	.	Alias=Dart-09P_01_G17;Note=type: DArT;ID=535297;Name=pPt-535297; Note=Genetic position = Chr03 19.274 cM
ST4.03ch03	dundee_hg	DArT_marker	346415	346718	.	-	.	Alias=Dart-09P_01_C06;Note=type: DArT;ID=534891;Name=pPt-534891; Note=Genetic position = Chr03 19.274 cM
ST4.03ch03	dundee_hg	DArT_marker	346415	346681	.	-	.	Alias=Dart-20P_01_M18;Note=type: DArT;ID=706966;Name=capPt-706966; Note=Genetic position = Chr03 19.33 cM
ST4.03ch03	SCRI/UoD	repeat_region	35722092	35722365	100	.	.	ID=PM0283; NAME=PM0283; Note=Chr: 3, pos: 19.9, type: SSR, len: 273, source: NZIPFR, repeat motif: TA(2*13);; Note=Genetic position = Chr03 19.7 cM
ST4.03ch03	dundee	SNP	40332683	40332683	.	.	.	ID=solcap_stsnp_c1_11338;Note=type: New OPA;Name=solcap_stsnp_c1_11338; Note=Genetic position = Chr03 27.871 cM
ST4.03ch03	SCRI/UoD	repeat_region	42010922	42011030	100	.	.	ID=PM0442_180; NAME=PM0442; Note=Chr: 3, pos: 31.5, type: SSR, len: 108, source: NZIPFR, repeat motif: TA(2*13);; Note=Genetic position = Chr03 30.501 cM
ST4.03ch03	dundee	SNP	42234330	42234330	.	.	.	ID=solcap_stsnp_c1_6856;Note=type: New OPA;Name=solcap_stsnp_c1_6856; Note=Genetic position = Chr03 35.853 cM
ST4.03ch03	dundee_hg	DArT_marker	51105641	51106284	.	+	.	Alias=Dart-19P_01_I14;Note=type: DArT;ID=651011;Name=pPt-651011; Note=Genetic position = Chr03 40.166 cM
ST4.03ch03	dundee_hg	DArT_marker	47333284	47334231	.	+	.	Alias=Dart-02P_01_N07;Note=type: DArT;ID=437726;Name=toPt-437726; Note=Genetic position = Chr03 40.659 cM
ST4.03ch03	dundee_hg	DArT_marker	47101592	47102310	.	-	.	Alias=Dart-16P_01_C10;Note=type: DArT;ID=653732;Name=pPt-653732; Note=Genetic position = Chr03 40.739 cM
ST4.03ch03	dundee_hg	DArT_marker	47101592	47102310	.	+	.	Alias=Dart-15P_01_G04;Note=type: DArT;ID=652569;Name=pPt-652569; Note=Genetic position = Chr03 40.739 cM
ST4.03ch03	dundee_hg	DArT_marker	47101592	47102310	.	+	.	Alias=Dart-20P_01_B10;Note=type: DArT;ID=651596;Name=pPt-651596; Note=Genetic position = Chr03 40.739 cM
ST4.03ch03	dundee_hg	DArT_marker	47101592	47102310	.	-	.	Alias=Dart-19P_01_O02;Note=type: DArT;ID=651391;Name=pPt-651391; Note=Genetic position = Chr03 40.739 cM
ST4.03ch03	dundee_hg	DArT_marker	47101592	47102310	.	+	.	Alias=Dart-14P_01_N13;Note=type: DArT;ID=650595;Name=pPt-650595; Note=Genetic position = Chr03 40.739 cM
ST4.03ch03	dundee_hg	DArT_marker	47101592	47102310	.	-	.	Alias=Dart-14P_01_E05;Note=type: DArT;ID=559455;Name=pPt-559455; Note=Genetic position = Chr03 40.739 cM
ST4.03ch03	dundee_hg	DArT_marker	47101592	47102310	.	+	.	Alias=Dart-07P_01_P22;Note=type: DArT;ID=473188;Name=pPt-473188; Note=Genetic position = Chr03 40.739 cM
ST4.03ch03	dundee_hg	DArT_marker	47333284	47334231	.	+	.	Alias=Dart-06P_01_L09;Note=type: DArT;ID=471637;Name=pPt-471637; Note=Genetic position = Chr03 40.739 cM
ST4.03ch03	dundee_hg	DArT_marker	47247954	47248830	.	-	.	Alias=Dart-02P_01_G22;Note=type: DArT;ID=437061;Name=toPt-437061; Note=Genetic position = Chr03 40.742 cM
ST4.03ch03	dundee	SNP	45198260	45198260	.	.	.	ID=solcap_stsnp_c1_6387;Note=type: New OPA;Name=solcap_stsnp_c1_6387; Note=Genetic position = Chr03 40.788 cM
ST4.03ch03	dundee	SNP	48741845	48741845	.	.	.	ID=solcap_stsnp_c1_6307;Note=type: New OPA;Name=solcap_stsnp_c1_6307; Note=Genetic position = Chr03 40.788 cM
ST4.03ch03	dundee_hg	DArT_marker	51264408	51265020	.	+	.	Alias=Dart-11P_01_G09;Note=type: DArT;ID=537894;Name=pPt-537894; Note=Genetic position = Chr03 40.982 cM
ST4.03ch03	dundee_hg	DArT_marker	51264408	51265020	.	-	.	Alias=Dart-11P_01_A12;Note=type: DArT;ID=537401;Name=pPt-537401; Note=Genetic position = Chr03 41.009 cM
ST4.03ch03	dundee_hg	DArT_marker	51264408	51265020	.	+	.	Alias=Dart-05P_01_P18;Note=type: DArT;ID=473680;Name=pPt-473680; Note=Genetic position = Chr03 41.014 cM
ST4.03ch03	dundee_hg	DArT_marker	51264408	51265020	.	+	.	Alias=Dart-08P_01_K08;Note=type: DArT;ID=534220;Name=pPt-534220; Note=Genetic position = Chr03 41.015 cM
ST4.03ch03	dundee_hg	DArT_marker	51264408	51265020	.	+	.	Alias=Dart-02P_01_G14;Note=type: DArT;ID=437030;Name=toPt-437030; Note=Genetic position = Chr03 41.024 cM
ST4.03ch03	dundee_hg	DArT_marker	51264408	51265020	.	+	.	Alias=Dart-17P_01_H23;Note=type: DArT;ID=655514;Name=pPt-655514; Note=Genetic position = Chr03 41.024 cM
ST4.03ch03	dundee_hg	DArT_marker	51264450	51265020	.	+	.	Alias=Dart-17P_01_D20;Note=type: DArT;ID=655189;Name=pPt-655189; Note=Genetic position = Chr03 41.024 cM
ST4.03ch03	dundee_hb	DArT_marker	51265017	51265727	.	.	.	Alias=Dart-11P_01_F13;Note=type: DArT;ID=537817;Name=pPt-537817; Note=Genetic position = Chr03 41.024 cM
ST4.03ch03	dundee_hg	DArT_marker	51264408	51265020	.	+	.	Alias=Dart-09P_01_L23;Note=type: DArT;ID=535689;Name=pPt-535689; Note=Genetic position = Chr03 41.024 cM
ST4.03ch03	SCRI/UoD	repeat_region	46778746	46778882	100	.	.	ID=PM0153; NAME=PM0153; Note=Chr: 3, pos: 42.9, type: SSR, len: 136, source: NZIPFR, repeat motif: TA(2*13);; Note=Genetic position = Chr03 41.146 cM
ST4.03ch03	dundee_hg	DArT_marker	51264408	51265020	.	+	.	Alias=Dart-18P_01_O20;Note=type: DArT;ID=657192;Name=pPt-657192; Note=Genetic position = Chr03 41.925 cM
ST4.03ch03	dundee_hg	DArT_marker	51411154	51411461	.	+	.	Alias=Dart-10P_01_D18;Note=type: DArT;ID=536347;Name=pPt-536347; Note=Genetic position = Chr03 42.086 cM
ST4.03ch03	dundee_hb	DArT_marker	50664480	50664910	.	.	.	Alias=Dart-13P_01_G21;Note=type: DArT;ID=539261;Name=pPt-539261; Note=Genetic position = Chr03 42.759 cM
ST4.03ch03	dundee_hg	DArT_marker	51411154	51411461	.	+	.	Alias=Dart-14P_01_D17;Note=type: DArT;ID=559412;Name=pPt-559412; Note=Genetic position = Chr03 42.987 cM
ST4.03ch03	dundee_hg	DArT_marker	51411154	51411461	.	+	.	Alias=Dart-10P_01_F08;Note=type: DArT;ID=536452;Name=pPt-536452; Note=Genetic position = Chr03 42.987 cM
ST4.03ch03	dundee_hb	DArT_marker	51411154	51411461	.	.	.	Alias=Dart-09P_01_K14;Note=type: DArT;ID=535581;Name=pPt-535581; Note=Genetic position = Chr03 42.987 cM
ST4.03ch03	dundee_hg	DArT_marker	51411154	51411461	.	+	.	Alias=Dart-07P_01_J08;Note=type: DArT;ID=472721;Name=pPt-472721; Note=Genetic position = Chr03 42.987 cM
ST4.03ch03	dundee	SNP	53963674	53963674	.	.	.	ID=solcap_stsnp_c1_4565;Note=type: New OPA;Name=solcap_stsnp_c1_4565; Note=Genetic position = Chr03 49.929 cM
ST4.03ch03	dundee_hg	DArT_marker	53961979	53962888	.	-	.	Alias=Dart-12P_01_N03;Note=type: DArT;ID=538396;Name=pPt-538396; Note=Genetic position = Chr03 50.086 cM
ST4.03ch03	dundee_hg	DArT_marker	53961979	53962888	.	+	.	Alias=Dart-06P_01_G20;Note=type: DArT;ID=471162;Name=pPt-471162; Note=Genetic position = Chr03 50.278 cM
ST4.03ch03	dundee_hg	DArT_marker	55643482	55644099	.	-	.	Alias=Dart-17P_01_G17;Note=type: DArT;ID=655434;Name=pPt-655434; Note=Genetic position = Chr03 58.794 cM
ST4.03ch03	dundee_hb	DArT_marker	55643482	55644099	.	.	.	Alias=Dart-10P_01_C10;Note=type: DArT;ID=536239;Name=pPt-536239; Note=Genetic position = Chr03 58.818 cM
ST4.03ch03	dundee_hg	DArT_marker	55643826	55644099	.	-	.	Alias=Dart-01P_01_G08;Note=type: DArT;ID=438413;Name=toPt-438413; Note=Genetic position = Chr03 58.827 cM
ST4.03ch03	dundee_hb	DArT_marker	55643482	55644099	.	.	.	Alias=Dart-13P_01_O05;Note=type: DArT;ID=552745;Name=pPt-552745; Note=Genetic position = Chr03 58.861 cM
ST4.03ch03	dundee_hb	DArT_marker	55643482	55644091	.	.	.	Alias=Dart-18P_01_I15;Note=type: DArT;ID=656781;Name=pPt-656781; Note=Genetic position = Chr03 58.868 cM
ST4.03ch03	dundee_hg	DArT_marker	55643482	55644099	.	+	.	Alias=Dart-18P_01_F16;Note=type: DArT;ID=656568;Name=pPt-656568; Note=Genetic position = Chr03 58.868 cM
ST4.03ch03	dundee_hg	DArT_marker	55643482	55644099	.	+	.	Alias=Dart-17P_01_M16;Note=type: DArT;ID=655879;Name=pPt-655879; Note=Genetic position = Chr03 58.868 cM
ST4.03ch03	dundee_hg	DArT_marker	55643482	55644099	.	+	.	Alias=Dart-17P_01_I17;Note=type: DArT;ID=655586;Name=pPt-655586; Note=Genetic position = Chr03 58.868 cM
ST4.03ch03	dundee_hg	DArT_marker	55643482	55644099	.	-	.	Alias=Dart-16P_01_N17;Note=type: DArT;ID=654669;Name=pPt-654669; Note=Genetic position = Chr03 58.868 cM
ST4.03ch03	dundee_hg	DArT_marker	55643482	55644099	.	-	.	Alias=Dart-13P_01_P19;Note=type: DArT;ID=559022;Name=pPt-559022; Note=Genetic position = Chr03 58.868 cM
ST4.03ch03	dundee_hg	DArT_marker	55643482	55644099	.	+	.	Alias=Dart-12P_01_I01;Note=type: DArT;ID=540316;Name=pPt-540316; Note=Genetic position = Chr03 58.868 cM
ST4.03ch03	dundee_hg	DArT_marker	55643482	55644099	.	-	.	Alias=Dart-11P_01_E17;Note=type: DArT;ID=537746;Name=pPt-537746; Note=Genetic position = Chr03 58.868 cM
ST4.03ch03	dundee_hb	DArT_marker	55643482	55644099	.	.	.	Alias=Dart-10P_01_P23;Note=type: DArT;ID=537355;Name=pPt-537355; Note=Genetic position = Chr03 58.868 cM
ST4.03ch03	dundee_hb	DArT_marker	55643482	55644099	.	.	.	Alias=Dart-10P_01_P17;Note=type: DArT;ID=537344;Name=pPt-537344; Note=Genetic position = Chr03 58.868 cM
ST4.03ch03	dundee_hg	DArT_marker	55643482	55644099	.	-	.	Alias=Dart-10P_01_F02;Note=type: DArT;ID=536431;Name=pPt-536431; Note=Genetic position = Chr03 58.868 cM
ST4.03ch03	dundee_hg	DArT_marker	55643487	55644099	.	-	.	Alias=Dart-09P_01_A08;Note=type: DArT;ID=534739;Name=pPt-534739; Note=Genetic position = Chr03 58.868 cM
ST4.03ch03	dundee_hg	DArT_marker	55643482	55644099	.	+	.	Alias=Dart-08P_01_P10;Note=type: DArT;ID=534669;Name=pPt-534669; Note=Genetic position = Chr03 58.868 cM
ST4.03ch03	dundee_hb	DArT_marker	55643482	55644099	.	.	.	Alias=Dart-04P_01_J12;Note=type: DArT;ID=459091;Name=pPt-459091; Note=Genetic position = Chr03 58.868 cM
ST4.03ch03	dundee_hg	DArT_marker	55643482	55644099	.	-	.	Alias=Dart-04P_01_H04;Note=type: DArT;ID=458822;Name=pPt-458822; Note=Genetic position = Chr03 58.868 cM
ST4.03ch03	dundee_hg	DArT_marker	55643482	55644099	.	-	.	Alias=Dart-04P_01_G09;Note=type: DArT;ID=458742;Name=pPt-458742; Note=Genetic position = Chr03 58.868 cM
ST4.03ch03	dundee_hg	DArT_marker	55643482	55644099	.	-	.	Alias=Dart-05P_01_G15;Note=type: DArT;ID=456937;Name=pPt-456937; Note=Genetic position = Chr03 58.868 cM
ST4.03ch03	Dundee	match	54349475	54349595	240	-	.	ID=MICRO.8582.C1_613;Note=type: MICRO;Name=MICRO.8582.C1_613;Note=Marker sequence: CTCACAAATTAGTCCCATCAGCCTCCTGTCTGCCGCTTCCTCTAGTGAAGGTGGTGAACC[A/G]TTCTCTTTATGTATGTCAAGAGCCATCCGACAAAGCTTCTCCGCTTCATCAAACTGCAGA;; Note=Genetic position = Chr03 60.345 cM
ST4.03ch03	Dundee	match	54059927	54060047	237	+	.	ID=MICRO.8012.C1_335;Note=type: MICRO;Name=MICRO.8012.C1_335;Note=Marker sequence: AAGTTTCAGCCGGGAGGTTTCACGGAAGATAAGGCGAAAGAGCTAAGGAGAAAGACGATG[C/G]AGAGCTCTAATTTCCATGACATCATGTACCATTCTGCAATYGCGTCTCGTCTTGCGTCGG;; Note=Genetic position = Chr03 60.637 cM
ST4.03ch03	dundee	SNP	54112707	54112707	.	.	.	ID=solcap_stsnp_c1_14161;Note=type: New OPA;Name=solcap_stsnp_c1_14161; Note=Genetic position = Chr03 60.839 cM
ST4.03ch03	dundee	SNP	53993257	53993257	.	.	.	ID=solcap_stsnp_c1_14158;Note=type: New OPA;Name=solcap_stsnp_c1_14158; Note=Genetic position = Chr03 61.505 cM
ST4.03ch03	SCRI/UoD	repeat_region	54537160	54537385	100	.	.	ID=st_6851; NAME=st_6851; Note=Chr: 3, pos: 63.0, type: SSRST, len: 225, source: NZIPFR, repeat motif: TA(2*13);; Note=Genetic position = Chr03 62.141 cM
ST4.03ch03	dundee	SNP	54469120	54469120	.	.	.	ID=solcap_stsnp_c1_7093;Note=type: New OPA;Name=solcap_stsnp_c1_7093; Note=Genetic position = Chr03 62.36 cM
ST4.03ch03	dundee_hb	DArT_marker	60702404	60702734	.	.	.	Alias=Dart-16P_01_F16;Note=type: DArT;ID=654031;Name=pPt-654031; Note=Genetic position = Chr03 67.721 cM
ST4.03ch03	dundee_hb	DArT_marker	60702404	60702734	.	.	.	Alias=Dart-16P_01_O09;Note=type: DArT;ID=654716;Name=pPt-654716; Note=Genetic position = Chr03 67.722 cM
ST4.03ch03	dundee_hg	DArT_marker	60702404	60702734	.	+	.	Alias=Dart-16P_01_E22;Note=type: DArT;ID=653916;Name=pPt-653916; Note=Genetic position = Chr03 67.722 cM
ST4.03ch03	dundee_hg	DArT_marker	60702404	60702734	.	+	.	Alias=Dart-15P_01_E05;Note=type: DArT;ID=652385;Name=pPt-652385; Note=Genetic position = Chr03 67.722 cM
ST4.03ch03	dundee_hg	DArT_marker	60702404	60702734	.	+	.	Alias=Dart-04P_01_I09;Note=type: DArT;ID=458962;Name=pPt-458962; Note=Genetic position = Chr03 67.722 cM
ST4.03ch03	dundee_hg	DArT_marker	57776198	57776935	.	+	.	Alias=Dart-06P_01_C11;Note=type: DArT;ID=473898;Name=pPt-473898; Note=Genetic position = Chr03 69.368 cM
ST4.03ch03	dundee	SNP	57978544	57978544	.	.	.	ID=solcap_stsnp_c1_86;Note=type: New OPA;Name=solcap_stsnp_c1_86; Note=Genetic position = Chr03 69.398 cM
ST4.03ch03	dundee_hg	DArT_marker	57776198	57776935	.	+	.	Alias=Dart-16P_01_C21;Note=type: DArT;ID=653762;Name=pPt-653762; Note=Genetic position = Chr03 69.526 cM
ST4.03ch03	dundee_hg	DArT_marker	57692744	57693067	.	+	.	Alias=Dart-14P_01_P14;Note=type: DArT;ID=651952;Name=pPt-651952; Note=Genetic position = Chr03 69.526 cM
ST4.03ch03	dundee_hg	DArT_marker	57776198	57776935	.	-	.	Alias=Dart-13P_01_A13;Note=type: DArT;ID=538681;Name=pPt-538681; Note=Genetic position = Chr03 69.526 cM
ST4.03ch03	dundee_hg	DArT_marker	58854832	58855509	.	+	.	Alias=Dart-19P_01_C06;Note=type: DArT;ID=657473;Name=pPt-657473; Note=Genetic position = Chr03 70.154 cM
ST4.03ch03	dundee	SNP	58940134	58940134	.	.	.	ID=solcap_stsnp_c1_152;Note=type: New OPA;Name=solcap_stsnp_c1_152; Note=Genetic position = Chr03 71.008 cM
ST4.03ch03	dundee_hg	DArT_marker	59319133	59319731	.	-	.	Alias=Dart-01P_01_O20;Note=type: DArT;ID=439349;Name=toPt-439349; Note=Genetic position = Chr03 71.095 cM
ST4.03ch03	dundee	SNP	58654343	58654343	.	.	.	ID=solcap_stsnp_c1_27;Note=type: New OPA;Name=solcap_stsnp_c1_27; Note=Genetic position = Chr03 71.2 cM
ST4.03ch03	dundee	SNP	59094965	59094965	.	.	.	ID=solcap_stsnp_c1_137;Note=type: New OPA;Name=solcap_stsnp_c1_137; Note=Genetic position = Chr03 71.278 cM
ST4.03ch03	dundee_hb	DArT_marker	58854872	58855509	.	.	.	Alias=Dart-03P_01_A18;Note=type: DArT;ID=440042;Name=toPt-440042; Note=Genetic position = Chr03 71.382 cM
ST4.03ch03	dundee_hg	DArT_marker	58854872	58855509	.	+	.	Alias=Dart-01P_01_A06;Note=type: DArT;ID=439604;Name=toPt-439604; Note=Genetic position = Chr03 71.45 cM
ST4.03ch03	dundee	SNP	58855738	58855738	.	.	.	ID=solcap_stsnp_c1_155;Note=type: New OPA;Name=solcap_stsnp_c1_155; Note=Genetic position = Chr03 71.514 cM
ST4.03ch03	dundee_hg	DArT_marker	58854832	58855509	.	+	.	Alias=Dart-16P_01_B07;Note=type: DArT;ID=653616;Name=pPt-653616; Note=Genetic position = Chr03 71.573 cM
ST4.03ch03	dundee_hb	DArT_marker	58753107	58753517	.	.	.	Alias=Dart-19P_01_A02;Note=type: DArT;ID=657322;Name=pPt-657322; Note=Genetic position = Chr03 71.591 cM
ST4.03ch03	dundee_hb	DArT_marker	58753107	58753517	.	.	.	Alias=Dart-09P_01_E10;Note=type: DArT;ID=535097;Name=pPt-535097; Note=Genetic position = Chr03 71.591 cM
ST4.03ch03	dundee_hb	DArT_marker	58854872	58855509	.	.	.	Alias=Dart-02P_01_G07;Note=type: DArT;ID=437008;Name=toPt-437008; Note=Genetic position = Chr03 71.598 cM
ST4.03ch03	dundee_hb	DArT_marker	58753246	58753517	.	.	.	Alias=Dart-01P_01_A23;Note=type: DArT;ID=439697;Name=toPt-439697; Note=Genetic position = Chr03 71.601 cM
ST4.03ch03	dundee_hg	DArT_marker	58854832	58855509	.	-	.	Alias=Dart-18P_01_M03;Note=type: DArT;ID=657007;Name=pPt-657007; Note=Genetic position = Chr03 71.623 cM
ST4.03ch03	dundee_hb	DArT_marker	58753107	58753517	.	.	.	Alias=Dart-08P_01_E09;Note=type: DArT;ID=533737;Name=pPt-533737; Note=Genetic position = Chr03 71.623 cM
ST4.03ch03	dundee_hg	DArT_marker	58753107	58753517	.	-	.	Alias=Dart-06P_01_D05;Note=type: DArT;ID=473975;Name=pPt-473975; Note=Genetic position = Chr03 71.623 cM
ST4.03ch03	dundee_hg	DArT_marker	58854832	58855509	.	+	.	Alias=Dart-05P_01_M23;Note=type: DArT;ID=473465;Name=pPt-473465; Note=Genetic position = Chr03 71.623 cM
ST4.03ch03	dundee_hb	DArT_marker	58753246	58753517	.	.	.	Alias=Dart-01P_01_A01;Note=type: DArT;ID=439572;Name=toPt-439572; Note=Genetic position = Chr03 71.626 cM
ST4.03ch03	dundee	SNP	58440752	58440752	.	.	.	ID=solcap_stsnp_c1_59;Note=type: New OPA;Name=solcap_stsnp_c1_59; Note=Genetic position = Chr03 71.847 cM
ST4.03ch03	dundee_hg	DArT_marker	58753107	58753517	.	+	.	Alias=Dart-01P_01_P10;Note=type: DArT;ID=439424;Name=toPt-439424; Note=Genetic position = Chr03 71.925 cM
ST4.03ch03	dundee_hg	DArT_marker	59319133	59319731	.	-	.	Alias=Dart-04P_01_P09;Note=type: DArT;ID=456510;Name=pPt-456510; Note=Genetic position = Chr03 72.203 cM
ST4.03ch03	dundee_hg	DArT_marker	59319133	59319731	.	-	.	Alias=Dart-18P_01_C14;Note=type: DArT;ID=656324;Name=pPt-656324; Note=Genetic position = Chr03 72.208 cM
ST4.03ch03	dundee_hg	DArT_marker	59319133	59319731	.	-	.	Alias=Dart-17P_01_H08;Note=type: DArT;ID=655476;Name=pPt-655476; Note=Genetic position = Chr03 72.208 cM
ST4.03ch03	dundee_hg	DArT_marker	59319133	59319731	.	+	.	Alias=Dart-16P_01_H03;Note=type: DArT;ID=654175;Name=pPt-654175; Note=Genetic position = Chr03 72.208 cM
ST4.03ch03	dundee_hg	DArT_marker	59319133	59319731	.	-	.	Alias=Dart-15P_01_E14;Note=type: DArT;ID=652423;Name=pPt-652423; Note=Genetic position = Chr03 72.208 cM
ST4.03ch03	dundee_hb	DArT_marker	59228352	59228775	.	.	.	Alias=Dart-14P_01_O10;Note=type: DArT;ID=651828;Name=pPt-651828; Note=Genetic position = Chr03 72.208 cM
ST4.03ch03	dundee_hg	DArT_marker	59319133	59319731	.	+	.	Alias=Dart-19P_01_P04;Note=type: DArT;ID=651446;Name=pPt-651446; Note=Genetic position = Chr03 72.208 cM
ST4.03ch03	dundee_hb	DArT_marker	59228352	59228775	.	.	.	Alias=Dart-12P_01_E16;Note=type: DArT;ID=540117;Name=pPt-540117; Note=Genetic position = Chr03 72.208 cM
ST4.03ch03	dundee_hb	DArT_marker	59319133	59319731	.	.	.	Alias=Dart-06P_01_P19;Note=type: DArT;ID=472007;Name=pPt-472007; Note=Genetic position = Chr03 72.208 cM
ST4.03ch03	dundee_hb	DArT_marker	59228352	59228775	.	.	.	Alias=Dart-06P_01_O21;Note=type: DArT;ID=471961;Name=pPt-471961; Note=Genetic position = Chr03 72.208 cM
ST4.03ch03	dundee_hg	DArT_marker	59319133	59319731	.	-	.	Alias=Dart-03P_01_P23;Note=type: DArT;ID=458254;Name=pPt-458254; Note=Genetic position = Chr03 72.208 cM
ST4.03ch03	dundee_hb	DArT_marker	59319133	59319731	.	.	.	Alias=Dart-03P_01_M20;Note=type: DArT;ID=458007;Name=pPt-458007; Note=Genetic position = Chr03 72.208 cM
ST4.03ch03	dundee_hg	DArT_marker	59319133	59319731	.	-	.	Alias=Dart-06P_01_M11;Note=type: DArT;ID=471811;Name=pPt-471811; Note=Genetic position = Chr03 72.21 cM
ST4.03ch03	dundee_hg	DArT_marker	59228352	59228775	.	-	.	Alias=Dart-11P_01_L12;Note=type: DArT;ID=539409;Name=pPt-539409; Note=Genetic position = Chr03 72.212 cM
ST4.03ch03	dundee_hg	DArT_marker	59319133	59319731	.	-	.	Alias=Dart-02P_01_J21;Note=type: DArT;ID=437382;Name=toPt-437382; Note=Genetic position = Chr03 72.214 cM
ST4.03ch03	dundee_hb	DArT_marker	59319133	59319731	.	.	.	Alias=Dart-03P_01_D10;Note=type: DArT;ID=440447;Name=toPt-440447; Note=Genetic position = Chr03 72.217 cM
ST4.03ch03	dundee_hg	DArT_marker	58753246	58753517	.	-	.	Alias=Dart-01P_01_B16;Note=type: DArT;ID=439764;Name=toPt-439764; Note=Genetic position = Chr03 73.093 cM
ST4.03ch03	dundee_hg	DArT_marker	58753107	58753517	.	-	.	Alias=Dart-08P_01_J01;Note=type: DArT;ID=534133;Name=pPt-534133; Note=Genetic position = Chr03 73.737 cM
ST4.03ch03	SCRI/UoD	repeat_region	57309573	57309795	98	.	.	ID=STM5115.249_III; NAME=STM5115; Note=Chr: 3, pos: 74.3, type: SSRST, len: 222, source: NZIPFR, repeat motif: TA(2*13);; Note=Genetic position = Chr03 74.668 cM
ST4.03ch03	dundee_lg	DArT_marker	57238412	57240102	.	+	.	Alias=Dart-17P_01_C21;Note=type: DArT;ID=655085;Name=pPt-655085; Note=Genetic position = Chr03 75.374 cM
ST4.03ch03	dundee_hb	DArT_marker	57239693	57240102	.	.	.	Alias=Dart-12P_01_E21;Note=type: DArT;ID=540141;Name=pPt-540141; Note=Genetic position = Chr03 75.374 cM
ST4.03ch03	dundee_lg	DArT_marker	57238412	57240102	.	-	.	Alias=Dart-04P_01_K20;Note=type: DArT;ID=459240;Name=pPt-459240; Note=Genetic position = Chr03 75.396 cM
ST4.03ch03	SCRI/UoD	repeat_region	57262578	57262795	100	.	.	ID=PM0022; NAME=PM0022; Note=Chr: 3, pos: 76.2, type: SSR, len: 217, source: NZIPFR, repeat motif: TA(2*13);; Note=Genetic position = Chr03 75.418 cM
ST4.03ch03	dundee_hg	DArT_marker	60494220	60495243	.	-	.	Alias=Dart-06P_01_P18;Note=type: DArT;ID=472006;Name=pPt-472006; Note=Genetic position = Chr03 77.376 cM
ST4.03ch03	dundee_hg	DArT_marker	60702180	60702399	.	+	.	Alias=Dart-04P_01_G23;Note=type: DArT;ID=458799;Name=pPt-458799; Note=Genetic position = Chr03 89.435 cM
ST4.03ch04	dundee_hb	DArT_marker	4827250	4827953	.	.	.	Alias=Dart-17P_01_A03;Note=type: DArT;ID=654865;Name=pPt-654865; Note=Genetic position = Chr04 11.354 cM
ST4.03ch04	dundee_hg	DArT_marker	2486448	2487220	.	-	.	Alias=Dart-15P_01_I01;Note=type: DArT;ID=652719;Name=pPt-652719; Note=Genetic position = Chr04 13.213 cM
ST4.03ch04	dundee_hb	DArT_marker	2486447	2487220	.	.	.	Alias=Dart-13P_01_O09;Note=type: DArT;ID=558903;Name=pPt-558903; Note=Genetic position = Chr04 13.213 cM
ST4.03ch04	dundee_hg	DArT_marker	4598949	4599406	.	-	.	Alias=Dart-02P_01_B07;Note=type: DArT;ID=440837;Name=toPt-440837; Note=Genetic position = Chr04 14.319 cM
ST4.03ch04	dundee_hg	DArT_marker	4598949	4599406	.	-	.	Alias=Dart-13P_01_N11;Note=type: DArT;ID=552669;Name=pPt-552669; Note=Genetic position = Chr04 14.584 cM
ST4.03ch04	dundee_hb	DArT_marker	4598949	4599406	.	.	.	Alias=Dart-13P_01_I22;Note=type: DArT;ID=552148;Name=pPt-552148; Note=Genetic position = Chr04 14.584 cM
ST4.03ch04	dundee_hb	DArT_marker	4598949	4599406	.	.	.	Alias=Dart-10P_01_B11;Note=type: DArT;ID=536148;Name=pPt-536148; Note=Genetic position = Chr04 14.584 cM
ST4.03ch04	dundee_hb	DArT_marker	4598949	4599406	.	.	.	Alias=Dart-09P_01_N09;Note=type: DArT;ID=535804;Name=pPt-535804; Note=Genetic position = Chr04 14.584 cM
ST4.03ch04	dundee_hb	DArT_marker	4598949	4599406	.	.	.	Alias=Dart-06P_01_N07;Note=type: DArT;ID=471876;Name=pPt-471876; Note=Genetic position = Chr04 14.584 cM
ST4.03ch04	dundee_hg	DArT_marker	4931213	4931794	.	-	.	Alias=Dart-02P_01_K11;Note=type: DArT;ID=437441;Name=toPt-437441; Note=Genetic position = Chr04 15.765 cM
ST4.03ch11	dundee_hg	DArT_marker	18240988	18241546	.	+	.	Alias=Dart-20P_01_N16;Note=type: DArT;ID=763663;Name=toPt-763663; Note=Genetic position = Chr04 15.781 cM
ST4.03ch04	dundee_hg	DArT_marker	4931213	4931794	.	-	.	Alias=Dart-02P_01_M22;Note=type: DArT;ID=437673;Name=toPt-437673; Note=Genetic position = Chr04 15.781 cM
ST4.03ch04	dundee_hb	DArT_marker	4931213	4931794	.	.	.	Alias=Dart-13P_01_B07;Note=type: DArT;ID=538780;Name=pPt-538780; Note=Genetic position = Chr04 15.781 cM
ST4.03ch11	dundee_hb	DArT_marker	18240988	18241263	.	.	.	Alias=Dart-13P_01_B02;Note=type: DArT;ID=538765;Name=pPt-538765; Note=Genetic position = Chr04 15.781 cM
ST4.03ch04	dundee_hg	DArT_marker	4931213	4931794	.	-	.	Alias=Dart-05P_01_C18;Note=type: DArT;ID=456699;Name=pPt-456699; Note=Genetic position = Chr04 15.781 cM
ST4.03ch04	dundee_hb	DArT_marker	4931213	4931794	.	.	.	Alias=Dart-07P_01_O09;Note=type: DArT;ID=473111;Name=pPt-473111; Note=Genetic position = Chr04 15.789 cM
ST4.03ch04	dundee_hg	DArT_marker	4931213	4931794	.	+	.	Alias=Dart-02P_01_K15;Note=type: DArT;ID=437452;Name=toPt-437452; Note=Genetic position = Chr04 15.811 cM
ST4.03ch04	dundee	SNP	6198955	6198955	.	.	.	ID=solcap_stsnp_c1_3731;Note=type: New OPA;Name=solcap_stsnp_c1_3731; Note=Genetic position = Chr04 19.381 cM
ST4.03ch04	dundee	SNP	6166320	6166320	.	.	.	ID=solcap_stsnp_c1_3745;Note=type: New OPA;Name=solcap_stsnp_c1_3745; Note=Genetic position = Chr04 19.481 cM
ST4.03ch04	dundee	SNP	7473690	7473690	.	.	.	ID=solcap_stsnp_c1_14449;Note=type: New OPA;Name=solcap_stsnp_c1_14449; Note=Genetic position = Chr04 20.794 cM
ST4.03ch04	Dundee	match	8176001	8176121	224	+	.	ID=MICRO.4670.C1_254;Note=type: MICRO;Name=MICRO.4670.C1_254;Note=Marker sequence: AAACCGCTTCTCTTTTATGGAGCAGTCAAACRGYGTAGAAGAGAATGCGGCGAAGAAAGT[A/T]ATAGAGATAGAGACAGAGCAGAAGAATTCGGGTCAGGAGTYGGATCGAGTTATGAAACCG;; Note=Genetic position = Chr04 21.903 cM
ST4.03ch04	dundee	SNP	7966312	7966312	.	.	.	ID=solcap_stsnp_c1_11722;Note=type: New OPA;Name=solcap_stsnp_c1_11722; Note=Genetic position = Chr04 22.411 cM
ST4.03ch04	Dundee	match	5271804	5271924	232	-	.	ID=CTG237LGIV;Note=type: MICRO;Name=CTG237LGIV;Note=Marker sequence: CCACTTCCCTCCAAATTCAGAAACTGATCTAAACAGGTACATTCACTATCAAAAGTTTCC[A/T]ATTTTTTCCATAGGATGAATTGTTCTAGACCATATGGTATTGATAGGTGATCATACTAAC;; Note=Genetic position = Chr04 25.755 cM
ST4.03ch04	dundee	SNP	9315476	9315476	.	.	.	ID=solcap_stsnp_c1_8343;Note=type: New OPA;Name=solcap_stsnp_c1_8343; Note=Genetic position = Chr04 26.401 cM
ST4.03ch04	dundee_hg	DArT_marker	9811650	9812728	.	-	.	Alias=Dart-07P_01_A09;Note=type: DArT;ID=472050;Name=pPt-472050; Note=Genetic position = Chr04 26.59 cM
ST4.03ch04	SCRI/UoD	repeat_region	9835626	9835806	98	.	.	ID=STM5140.198.a_IV; NAME=STM5140; Note=Chr: 4, pos: 17.8, type: SSRST, len: 180, source: NZIPFR, repeat motif: TA(2*13);; Note=Genetic position = Chr04 27.895 cM
ST4.03ch04	dundee	SNP	7036157	7036157	.	.	.	ID=solcap_stsnp_c1_3704;Note=type: New OPA;Name=solcap_stsnp_c1_3704; Note=Genetic position = Chr04 28.251 cM
ST4.03ch04	SCRI/UoD	repeat_region	23104954	23105134	100	.	.	ID=PM1316_205; NAME=PM1316; Note=Chr: 4, pos: 21.2, type: SSR, len: 180, source: NZIPFR, repeat motif: TA(2*13);; Note=Genetic position = Chr04 29.548 cM
ST4.03ch04	Dundee	match	11023275	11023391	221	+	.	ID=MICRO.592.C12_920;Note=type: MICRO;Name=MICRO.592.C12_920;Note=Marker sequence: GCTGCGGCTGCAACCCGGTTATGACCACTCTTACTTCTTCATTGCCACCTTCATTGATGA[T/C]CACATTCGTCATCATGCCCAAGCCMTTAACCTTTGRKTAGGKTAAGCTTCCATTTCTGTT;; Note=Genetic position = Chr04 30.848 cM
ST4.03ch04	dundee	SNP	11053641	11053641	.	.	.	ID=solcap_stsnp_c1_11133;Note=type: New OPA;Name=solcap_stsnp_c1_11133; Note=Genetic position = Chr04 30.875 cM
ST4.03ch04	dundee_hg	DArT_marker	9452504	9453067	.	-	.	Alias=Dart-15P_01_I03;Note=type: DArT;ID=652727;Name=pPt-652727; Note=Genetic position = Chr04 33.524 cM
ST4.03ch04	SCRI/UoD	repeat_region	23272208	23272350	100	.	.	ID=PM0529_160; NAME=PM0529; Note=Chr: 4, pos: 23.0, type: SSR, len: 142, source: NZIPFR, repeat motif: TA(2*13);; Note=Genetic position = Chr04 35.851 cM
ST4.03ch04	dundee	SNP	18481454	18481454	.	.	.	ID=solcap_stsnp_c1_12827;Note=type: New OPA;Name=solcap_stsnp_c1_12827; Note=Genetic position = Chr04 36.725 cM
ST4.03ch04	SCRI/UoD	repeat_region	32544473	32544816	100	.	.	ID=PM0146; NAME=PM0146; Note=Chr: 4, pos: 25.5, type: SSR, len: 343, source: NZIPFR, repeat motif: TA(2*13);; Note=Genetic position = Chr04 37.727 cM
ST4.03ch04	dundee	SNP	11350257	11350257	.	.	.	ID=solcap_stsnp_c1_11135;Note=type: New OPA;Name=solcap_stsnp_c1_11135; Note=Genetic position = Chr04 38.503 cM
ST4.03ch04	dundee_hb	DArT_marker	57870856	57871450	.	.	.	Alias=Dart-19P_01_C18;Note=type: DArT;ID=657518;Name=pPt-657518; Note=Genetic position = Chr04 39.546 cM
ST4.03ch04	dundee	SNP	34965195	34965195	.	.	.	ID=solcap_stsnp_c1_14569;Note=type: New OPA;Name=solcap_stsnp_c1_14569; Note=Genetic position = Chr04 40.2 cM
ST4.03ch04	dundee	SNP	34891686	34891686	.	.	.	ID=solcap_stsnp_c1_3442;Note=type: New OPA;Name=solcap_stsnp_c1_3442; Note=Genetic position = Chr04 40.204 cM
ST4.03ch04	dundee_hg	DArT_marker	48923119	48924185	.	+	.	Alias=Dart-03P_01_H09;Note=type: DArT;ID=457515;Name=pPt-457515; Note=Genetic position = Chr04 40.781 cM
ST4.03ch04	dundee	SNP	48929200	48929200	.	.	.	ID=solcap_stsnp_c1_5418;Note=type: New OPA;Name=solcap_stsnp_c1_5418; Note=Genetic position = Chr04 40.831 cM
ST4.03ch04	dundee_hg	DArT_marker	50150577	50151288	.	-	.	Alias=Dart-14P_01_B16;Note=type: DArT;ID=559222;Name=pPt-559222; Note=Genetic position = Chr04 42.561 cM
ST4.03ch04	dundee	SNP	52037629	52037629	.	.	.	ID=solcap_stsnp_c1_15760;Note=type: New OPA;Name=solcap_stsnp_c1_15760; Note=Genetic position = Chr04 43.118 cM
ST4.03ch04	dundee_hg	DArT_marker	51636809	51637790	.	-	.	Alias=Dart-03P_01_L21;Note=type: DArT;ID=457943;Name=pPt-457943; Note=Genetic position = Chr04 43.76 cM
ST4.03ch04	dundee_hg	DArT_marker	51636809	51637630	.	+	.	Alias=Dart-02P_01_J05;Note=type: DArT;ID=437326;Name=toPt-437326; Note=Genetic position = Chr04 43.765 cM
ST4.03ch04	dundee	SNP	52463994	52463994	.	.	.	ID=solcap_stsnp_c1_16295;Note=type: New OPA;Name=solcap_stsnp_c1_16295; Note=Genetic position = Chr04 45.15 cM
ST4.03ch04	dundee	SNP	54393863	54393863	.	.	.	ID=solcap_stsnp_c1_15986;Note=type: New OPA;Name=solcap_stsnp_c1_15986; Note=Genetic position = Chr04 49.216 cM
ST4.03ch04	dundee	SNP	54673969	54673969	.	.	.	ID=solcap_stsnp_c1_15877;Note=type: New OPA;Name=solcap_stsnp_c1_15877; Note=Genetic position = Chr04 49.975 cM
ST4.03ch04	dundee_hg	DArT_marker	57596834	57597906	.	-	.	Alias=Dart-05P_01_M22;Note=type: DArT;ID=473463;Name=pPt-473463; Note=Genetic position = Chr04 50.792 cM
ST4.03ch04	Dundee	match	58008563	58008683	237	+	.	ID=MICRO.8127.C1_1918;Note=type: MICRO;Name=MICRO.8127.C1_1918;Note=Marker sequence: GGTGAAGAGCTTAAATCCAAAGCTGGTAACAGTTGTTGAGCAAGACATGAACACTAACAC[T/C]GCCCCATTTCTACAAAGGTTTGCAGAAGTCTACAACTACTATTGTGYCGTATTCGAGTCT;; Note=Genetic position = Chr04 52.693 cM
ST4.03ch04	dundee	SNP	58117285	58117285	.	.	.	ID=solcap_stsnp_c1_10441;Note=type: New OPA;Name=solcap_stsnp_c1_10441; Note=Genetic position = Chr04 53.406 cM
ST4.03ch04	dundee	SNP	58068136	58068136	.	.	.	ID=solcap_stsnp_c1_10454;Note=type: New OPA;Name=solcap_stsnp_c1_10454; Note=Genetic position = Chr04 53.409 cM
ST4.03ch04	dundee_lg	DArT_marker	55658145	55659356	.	-	.	Alias=Dart-08P_01_B17;Note=type: DArT;ID=473312;Name=pPt-473312; Note=Genetic position = Chr04 55.323 cM
ST4.03ch04	dundee	SNP	58453468	58453468	.	.	.	ID=solcap_stsnp_c1_10453;Note=type: New OPA;Name=solcap_stsnp_c1_10453; Note=Genetic position = Chr04 55.627 cM
ST4.03ch04	dundee_hg	DArT_marker	61550562	61551156	.	-	.	Alias=Dart-14P_01_F11;Note=type: DArT;ID=559556;Name=pPt-559556; Note=Genetic position = Chr04 58.662 cM
ST4.03ch04	dundee_hg	DArT_marker	61564544	61565064	.	+	.	Alias=Dart-14P_01_B12;Note=type: DArT;ID=559203;Name=pPt-559203; Note=Genetic position = Chr04 58.819 cM
ST4.03ch04	dundee_hg	DArT_marker	61564250	61565163	.	-	.	Alias=Dart-06P_01_M03;Note=type: DArT;ID=471760;Name=pPt-471760; Note=Genetic position = Chr04 58.819 cM
ST4.03ch04	dundee	SNP	61194011	61194011	.	.	.	ID=solcap_stsnp_c1_11352;Note=type: New OPA;Name=solcap_stsnp_c1_11352; Note=Genetic position = Chr04 58.849 cM
ST4.03ch04	dundee	SNP	63462226	63462226	.	.	.	ID=solcap_stsnp_c1_11669;Note=type: New OPA;Name=solcap_stsnp_c1_11669; Note=Genetic position = Chr04 62.407 cM
ST4.03ch04	dundee	SNP	63668872	63668872	.	.	.	ID=solcap_stsnp_c1_11679;Note=type: New OPA;Name=solcap_stsnp_c1_11679; Note=Genetic position = Chr04 62.959 cM
ST4.03ch04	dundee	SNP	62775677	62775677	.	.	.	ID=solcap_stsnp_c1_9742;Note=type: New OPA;Name=solcap_stsnp_c1_9742; Note=Genetic position = Chr04 64.567 cM
ST4.03ch04	Dundee	match	62775745	62775864	226	+	.	ID=MICRO.327.C2_896;Note=type: MICRO;Name=MICRO.327.C2_896;Note=Marker sequence: GAATCGAACCCGGCTTTGGCTTGGTACATTTGACACCGCTGAAGAAGCTGCTTTGGCTTA[T/C]GAMMAGGCGGCGTATATGCTTCGTGGTGACTTTGCTCGACTGAACTTCCCCCAACTCCGS;; Note=Genetic position = Chr04 64.968 cM
ST4.03ch04	dundee	SNP	70441799	70441799	.	.	.	ID=solcap_stsnp_c1_6748;Note=type: New OPA;Name=solcap_stsnp_c1_6748; Note=Genetic position = Chr04 69.8 cM
ST4.03ch04	dundee	SNP	66149485	66149485	.	.	.	ID=solcap_stsnp_c1_8332;Note=type: New OPA;Name=solcap_stsnp_c1_8332; Note=Genetic position = Chr04 75.44 cM
ST4.03ch04	dundee	SNP	66778241	66778241	.	.	.	ID=solcap_stsnp_c1_13165;Note=type: New OPA;Name=solcap_stsnp_c1_13165; Note=Genetic position = Chr04 75.766 cM
ST4.03ch04	dundee	SNP	67293626	67293626	.	.	.	ID=solcap_stsnp_c1_9618;Note=type: New OPA;Name=solcap_stsnp_c1_9618; Note=Genetic position = Chr04 78.714 cM
ST4.03ch04	dundee	SNP	67754403	67754403	.	.	.	ID=solcap_stsnp_c1_16389;Note=type: New OPA;Name=solcap_stsnp_c1_16389; Note=Genetic position = Chr04 79.5 cM
ST4.03ch04	dundee	SNP	67420038	67420038	.	.	.	ID=solcap_stsnp_c1_15844;Note=type: New OPA;Name=solcap_stsnp_c1_15844; Note=Genetic position = Chr04 79.5 cM
ST4.03ch04	dundee	SNP	68734083	68734083	.	.	.	ID=solcap_stsnp_c1_13085;Note=type: New OPA;Name=solcap_stsnp_c1_13085; Note=Genetic position = Chr04 82.372 cM
ST4.03ch04	dundee	SNP	69079236	69079236	.	.	.	ID=solcap_stsnp_c1_4180;Note=type: New OPA;Name=solcap_stsnp_c1_4180; Note=Genetic position = Chr04 83.162 cM
ST4.03ch04	dundee	SNP	68094967	68094967	.	.	.	ID=solcap_stsnp_c1_10413;Note=type: New OPA;Name=solcap_stsnp_c1_10413; Note=Genetic position = Chr04 83.886 cM
ST4.03ch04	dundee	SNP	68440055	68440055	.	.	.	ID=solcap_stsnp_c1_3168;Note=type: New OPA;Name=solcap_stsnp_c1_3168; Note=Genetic position = Chr04 84.498 cM
ST4.03ch04	dundee_hg	DArT_marker	68123507	68124391	.	-	.	Alias=Dart-18P_01_J23;Note=type: DArT;ID=656860;Name=pPt-656860; Note=Genetic position = Chr04 84.544 cM
ST4.03ch04	dundee_hg	DArT_marker	68123507	68124391	.	+	.	Alias=Dart-06P_01_P09;Note=type: DArT;ID=471982;Name=pPt-471982; Note=Genetic position = Chr04 84.544 cM
ST4.03ch04	dundee	SNP	69865339	69865339	.	.	.	ID=solcap_stsnp_c1_4179;Note=type: New OPA;Name=solcap_stsnp_c1_4179; Note=Genetic position = Chr04 87.999 cM
ST4.03ch04	dundee	SNP	69829790	69829790	.	.	.	ID=solcap_stsnp_c1_4111;Note=type: New OPA;Name=solcap_stsnp_c1_4111; Note=Genetic position = Chr04 88.566 cM
ST4.03ch04	dundee	SNP	70090208	70090208	.	.	.	ID=solcap_stsnp_c1_10218;Note=type: New OPA;Name=solcap_stsnp_c1_10218; Note=Genetic position = Chr04 88.718 cM
ST4.03ch04	dundee	SNP	70032110	70032110	.	.	.	ID=solcap_stsnp_c1_10207;Note=type: New OPA;Name=solcap_stsnp_c1_10207; Note=Genetic position = Chr04 88.867 cM
ST4.03ch04	dundee_hg	DArT_marker	70066824	70067683	.	-	.	Alias=Dart-06P_01_N19;Note=type: DArT;ID=471909;Name=pPt-471909; Note=Genetic position = Chr04 89.282 cM
ST4.03ch04	dundee_hg	DArT_marker	70194881	70195210	.	-	.	Alias=Dart-04P_01_B16;Note=type: DArT;ID=458391;Name=pPt-458391; Note=Genetic position = Chr04 89.649 cM
ST4.03ch04	dundee_hb	DArT_marker	70194881	70195210	.	.	.	Alias=Dart-03P_01_O23;Note=type: DArT;ID=458171;Name=pPt-458171; Note=Genetic position = Chr04 89.856 cM
ST4.03ch04	dundee	SNP	70600509	70600509	.	.	.	ID=solcap_stsnp_c1_10710;Note=type: New OPA;Name=solcap_stsnp_c1_10710; Note=Genetic position = Chr04 90.601 cM
ST4.03ch04	dundee	SNP	70642454	70642454	.	.	.	ID=solcap_stsnp_c1_10694;Note=type: New OPA;Name=solcap_stsnp_c1_10694; Note=Genetic position = Chr04 90.981 cM
ST4.03ch04	dundee_hb	DArT_marker	70555748	70556498	.	.	.	Alias=Dart-03P_01_M07;Note=type: DArT;ID=457973;Name=pPt-457973; Note=Genetic position = Chr04 91.066 cM
ST4.03ch04	dundee	SNP	70589264	70589264	.	.	.	ID=solcap_stsnp_c1_13350;Note=type: New OPA;Name=solcap_stsnp_c1_13350; Note=Genetic position = Chr04 91.264 cM
ST4.03ch04	dundee_hb	DArT_marker	70555748	70556498	.	.	.	Alias=Dart-11P_01_J04;Note=type: DArT;ID=538094;Name=pPt-538094; Note=Genetic position = Chr04 91.373 cM
ST4.03ch04	dundee_hg	DArT_marker	70555748	70556498	.	+	.	Alias=Dart-17P_01_K10;Note=type: DArT;ID=655705;Name=pPt-655705; Note=Genetic position = Chr04 91.396 cM
ST4.03ch04	dundee_hg	DArT_marker	70555748	70556498	.	+	.	Alias=Dart-11P_01_C22;Note=type: DArT;ID=537600;Name=pPt-537600; Note=Genetic position = Chr04 91.396 cM
ST4.03ch04	dundee_hb	DArT_marker	70555748	70556498	.	.	.	Alias=Dart-11P_01_C21;Note=type: DArT;ID=537599;Name=pPt-537599; Note=Genetic position = Chr04 91.396 cM
ST4.03ch04	dundee_hb	DArT_marker	70555748	70556498	.	.	.	Alias=Dart-12P_01_I03;Note=type: DArT;ID=540321;Name=pPt-540321; Note=Genetic position = Chr04 91.428 cM
ST4.03ch04	dundee_hb	DArT_marker	70555748	70556498	.	.	.	Alias=Dart-11P_01_N09;Note=type: DArT;ID=539574;Name=pPt-539574; Note=Genetic position = Chr04 91.428 cM
ST4.03ch04	dundee_hg	DArT_marker	70555748	70556498	.	-	.	Alias=Dart-03P_01_N11;Note=type: DArT;ID=458062;Name=pPt-458062; Note=Genetic position = Chr04 91.428 cM
ST4.03ch04	dundee_hg	DArT_marker	70555748	70556498	.	-	.	Alias=Dart-06P_01_L12;Note=type: DArT;ID=471670;Name=pPt-471670; Note=Genetic position = Chr04 91.43 cM
ST4.03ch04	dundee_hg	DArT_marker	70555748	70556498	.	+	.	Alias=Dart-03P_01_G09;Note=type: DArT;ID=457379;Name=pPt-457379; Note=Genetic position = Chr04 91.43 cM
ST4.03ch04	dundee_hg	DArT_marker	70555748	70556498	.	-	.	Alias=Dart-05P_01_D23;Note=type: DArT;ID=456750;Name=pPt-456750; Note=Genetic position = Chr04 91.432 cM
ST4.03ch04	dundee	SNP	70849404	70849404	.	.	.	ID=solcap_stsnp_c1_10675;Note=type: New OPA;Name=solcap_stsnp_c1_10675; Note=Genetic position = Chr04 92.286 cM
ST4.03ch04	dundee_hg	DArT_marker	70793814	70794532	.	-	.	Alias=Dart-19P_01_L05;Note=type: DArT;ID=651198;Name=pPt-651198; Note=Genetic position = Chr04 92.321 cM
ST4.03ch04	dundee_hb	DArT_marker	70793814	70794532	.	.	.	Alias=Dart-03P_01_M15;Note=type: DArT;ID=457992;Name=pPt-457992; Note=Genetic position = Chr04 92.379 cM
ST4.03ch04	dundee_hg	DArT_marker	71441735	71441993	.	-	.	Alias=Dart-15P_01_B17;Note=type: DArT;ID=652167;Name=pPt-652167; Note=Genetic position = Chr04 93.842 cM
ST4.03ch01	SCRI/UoD	repeat_region	72742639	72742901	100	.	.	ID=st_11600; NAME=st_11600; Note=Chr: 1, pos: 54.1, type: SSRST, len: 262, source: NZIPFR, repeat motif: TA(2*13);; Note=Genetic position = Chr04 94.44 cM
ST4.03ch04	SCRI/UoD	repeat_region	71213512	71213686	100	.	.	ID=PM0436_275; NAME=PM0436; Note=Chr: 4, pos: 83.5, type: SSR, len: 174, source: NZIPFR, repeat motif: TA(2*13);; Note=Genetic position = Chr04 95.148 cM
ST4.03ch04	dundee	SNP	71284964	71284964	.	.	.	ID=solcap_stsnp_c1_3567;Note=type: New OPA;Name=solcap_stsnp_c1_3567; Note=Genetic position = Chr04 95.613 cM
ST4.03ch04	dundee	SNP	71589190	71589190	.	.	.	ID=solcap_stsnp_c1_3526;Note=type: New OPA;Name=solcap_stsnp_c1_3526; Note=Genetic position = Chr04 96.133 cM
ST4.03ch04	dundee_hg	DArT_marker	71933613	71934304	.	-	.	Alias=Dart-14P_01_H02;Note=type: DArT;ID=649958;Name=pPt-649958; Note=Genetic position = Chr04 98.338 cM
ST4.03ch04	dundee_hg	DArT_marker	71933612	71934304	.	-	.	Alias=Dart-04P_01_C16;Note=type: DArT;ID=458464;Name=pPt-458464; Note=Genetic position = Chr04 98.338 cM
ST4.03ch04	dundee_hg	DArT_marker	71768394	71769085	.	+	.	Alias=Dart-15P_01_I08;Note=type: DArT;ID=652745;Name=pPt-652745; Note=Genetic position = Chr04 98.99 cM
ST4.03ch04	dundee_hb	DArT_marker	71768394	71769085	.	.	.	Alias=Dart-13P_01_C02;Note=type: DArT;ID=538856;Name=pPt-538856; Note=Genetic position = Chr04 98.99 cM
ST4.03ch04	dundee_hg	DArT_marker	71768394	71769085	.	+	.	Alias=Dart-01P_01_E01;Note=type: DArT;ID=438080;Name=toPt-438080; Note=Genetic position = Chr04 99.402 cM
ST4.03ch04	dundee	SNP	72029728	72029728	.	.	.	ID=solcap_stsnp_c1_3460;Note=type: New OPA;Name=solcap_stsnp_c1_3460; Note=Genetic position = Chr04 99.734 cM
ST4.03ch05	dundee	SNP	1041105	1041105	.	.	.	ID=solcap_stsnp_c1_15684;Note=type: New OPA;Name=solcap_stsnp_c1_15684; Note=Genetic position = Chr05 0 cM
ST4.03ch05	SCRI/UoD	repeat_region	377753	377968	100	.	.	ID=PM0427_232; NAME=PM0427; Note=Chr: 5, pos: 0.0, type: SSR, len: 215, source: NZIPFR, repeat motif: TA(2*13);; Note=Genetic position = Chr05 1.616 cM
ST4.03ch05	dundee_hg	DArT_marker	1180424	1180846	.	+	.	Alias=Dart-05P_01_M14;Note=type: DArT;ID=473439;Name=pPt-473439; Note=Genetic position = Chr05 2.394 cM
ST4.03ch05	dundee_hg	DArT_marker	1180424	1180846	.	-	.	Alias=Dart-16P_01_K07;Note=type: DArT;ID=654447;Name=pPt-654447; Note=Genetic position = Chr05 2.48 cM
ST4.03ch05	dundee_hg	DArT_marker	1180424	1180846	.	-	.	Alias=Dart-18P_01_M23;Note=type: DArT;ID=657073;Name=pPt-657073; Note=Genetic position = Chr05 2.533 cM
ST4.03ch05	dundee_hb	DArT_marker	1180424	1180846	.	.	.	Alias=Dart-16P_01_M13;Note=type: DArT;ID=654593;Name=pPt-654593; Note=Genetic position = Chr05 2.533 cM
ST4.03ch05	dundee_hg	DArT_marker	1180424	1180846	.	-	.	Alias=Dart-16P_01_K16;Note=type: DArT;ID=654475;Name=pPt-654475; Note=Genetic position = Chr05 2.533 cM
ST4.03ch05	dundee_hg	DArT_marker	1180424	1180846	.	+	.	Alias=Dart-16P_01_H07;Note=type: DArT;ID=654184;Name=pPt-654184; Note=Genetic position = Chr05 2.533 cM
ST4.03ch05	dundee_hb	DArT_marker	547578	548050	.	.	.	Alias=Dart-17P_01_I19;Note=type: DArT;ID=655590;Name=pPt-655590; Note=Genetic position = Chr05 2.77 cM
ST4.03ch05	dundee_hg	DArT_marker	2225784	2226762	.	+	.	Alias=Dart-07P_01_E12;Note=type: DArT;ID=472364;Name=pPt-472364; Note=Genetic position = Chr05 7.183 cM
ST4.03ch05	dundee_hg	DArT_marker	2225784	2226772	.	+	.	Alias=Dart-03P_01_G03;Note=type: DArT;ID=457354;Name=pPt-457354; Note=Genetic position = Chr05 7.381 cM
ST4.03ch05	SCRI/UoD	repeat_region	2594842	2594971	100	.	.	ID=PM0064; NAME=PM0064; Note=Chr: 5, pos: 7.1, type: SSR, len: 129, source: NZIPFR, repeat motif: TA(2*13);; Note=Genetic position = Chr05 8.294 cM
ST4.03ch05	dundee_hg	DArT_marker	4038581	4039289	.	-	.	Alias=Dart-03P_01_J05;Note=type: DArT;ID=457642;Name=pPt-457642; Note=Genetic position = Chr05 13.686 cM
ST4.03ch05	dundee_hb	DArT_marker	4038581	4039289	.	.	.	Alias=Dart-05P_01_C07;Note=type: DArT;ID=456666;Name=pPt-456666; Note=Genetic position = Chr05 13.686 cM
ST4.03ch05	dundee	SNP	4437785	4437785	.	.	.	ID=solcap_stsnp_c1_7354;Note=type: New OPA;Name=solcap_stsnp_c1_7354; Note=Genetic position = Chr05 14.666 cM
ST4.03ch05	SCRI/UoD	repeat_region	4238737	4238891	100	.	.	ID=PM0371_191; NAME=PM0371; Note=Chr: 5, pos: 14.3, type: SSR, len: 154, source: NZIPFR, repeat motif: TA(2*13);; Note=Genetic position = Chr05 15.191 cM
ST4.03ch05	Dundee	match	4444887	4444988	202	+	.	ID=Ctg498_265;Note=type: MICRO;Name=Ctg498_265;Note=Marker sequence: ATGGAAGGGAAAATTTACAAAACCTGGTCGTGTGATTCGTCCTGGAGCAATCAGGATTAA[T/C]GGCAAGTGTCCCTTGACTCCTTTAGAGGTAATATATTGTCATTTTTTTTCCTTTTCAAGA;; Note=Genetic position = Chr05 15.341 cM
ST4.03ch05	SCRI/UoD	repeat_region	4787606	4787726	100	.	.	ID=STI0032_142_V; NAME=STI0032; Note=Chr: 5, pos: 17.7, type: SSRST, len: 120, source: NZIPFR, repeat motif: TA(2*13);; Note=Genetic position = Chr05 17.547 cM
ST4.03ch05	Dundee	match	4989766	4989886	208	-	.	ID=Ctg355_111;Note=type: MICRO;Name=Ctg355_111;Note=Marker sequence: TTGTGATGTATGGATTTATACATATTCAACGTCTTGTCCTACATTTGACAAAAAAGATGT[T/G]CAACAACATTTTTATACTTGGATGACAGTAAATAGATGGAGATGTCGTTTCGTTCCCTAT;; Note=Genetic position = Chr05 18.195 cM
ST4.03ch05	dundee_hg	DArT_marker	9284230	9284496	.	+	.	Alias=Dart-19P_01_K20;Note=type: DArT;ID=651169;Name=pPt-651169; Note=Genetic position = Chr05 21.774 cM
ST4.03ch05	dundee_hb	DArT_marker	7769625	7769892	.	.	.	Alias=Dart-08P_01_B07;Note=type: DArT;ID=473272;Name=pPt-473272; Note=Genetic position = Chr05 24.559 cM
ST4.03ch05	dundee_hg	DArT_marker	7170630	7171208	.	-	.	Alias=Dart-17P_01_O11;Note=type: DArT;ID=656044;Name=pPt-656044; Note=Genetic position = Chr05 25.559 cM
ST4.03ch05	dundee_hg	DArT_marker	7170433	7171208	.	+	.	Alias=Dart-16P_01_G10;Note=type: DArT;ID=654105;Name=pPt-654105; Note=Genetic position = Chr05 25.559 cM
ST4.03ch05	dundee_hg	DArT_marker	7170433	7171208	.	+	.	Alias=Dart-19P_01_D16;Note=type: DArT;ID=650675;Name=pPt-650675; Note=Genetic position = Chr05 25.559 cM
ST4.03ch04	dundee_hb	DArT_marker	50122835	50123316	.	.	.	Alias=Dart-12P_01_L12;Note=type: DArT;ID=538244;Name=pPt-538244; Note=Genetic position = Chr05 25.559 cM
ST4.03ch05	dundee_hb	DArT_marker	7170433	7171208	.	.	.	Alias=Dart-10P_01_G13;Note=type: DArT;ID=536549;Name=pPt-536549; Note=Genetic position = Chr05 25.559 cM
ST4.03ch05	dundee_hg	DArT_marker	7169451	7170436	.	-	.	Alias=Dart-06P_01_D20;Note=type: DArT;ID=474001;Name=pPt-474001; Note=Genetic position = Chr05 25.559 cM
ST4.03ch05	dundee_hg	DArT_marker	7169451	7170436	.	-	.	Alias=Dart-04P_01_L16;Note=type: DArT;ID=459286;Name=pPt-459286; Note=Genetic position = Chr05 25.559 cM
ST4.03ch05	dundee	SNP	7052194	7052194	.	.	.	ID=solcap_stsnp_c1_15785;Note=type: New OPA;Name=solcap_stsnp_c1_15785; Note=Genetic position = Chr05 25.697 cM
ST4.03ch05	dundee_hb	DArT_marker	7169760	7170436	.	.	.	Alias=Dart-03P_01_E19;Note=type: DArT;ID=440648;Name=toPt-440648; Note=Genetic position = Chr05 25.855 cM
ST4.03ch05	dundee	SNP	8166560	8166560	.	.	.	ID=solcap_stsnp_c1_11075;Note=type: New OPA;Name=solcap_stsnp_c1_11075; Note=Genetic position = Chr05 29.911 cM
ST4.03ch05	dundee	SNP	8169193	8169193	.	.	.	ID=solcap_stsnp_c1_11072;Note=type: New OPA;Name=solcap_stsnp_c1_11072; Note=Genetic position = Chr05 30.081 cM
ST4.03ch05	dundee	SNP	7769482	7769482	.	.	.	ID=solcap_stsnp_c1_11256;Note=type: New OPA;Name=solcap_stsnp_c1_11256; Note=Genetic position = Chr05 30.434 cM
ST4.03ch05	dundee	SNP	8384233	8384233	.	.	.	ID=solcap_stsnp_c1_11084;Note=type: New OPA;Name=solcap_stsnp_c1_11084; Note=Genetic position = Chr05 30.653 cM
ST4.03ch05	dundee_hg	DArT_marker	9284230	9284508	.	+	.	Alias=Dart-17P_01_E23;Note=type: DArT;ID=655308;Name=pPt-655308; Note=Genetic position = Chr05 31.411 cM
ST4.03ch05	dundee_hg	DArT_marker	9403926	9404269	.	-	.	Alias=Dart-17P_01_L06;Note=type: DArT;ID=655778;Name=pPt-655778; Note=Genetic position = Chr05 32.552 cM
ST4.03ch05	dundee_hg	DArT_marker	9403926	9404265	.	+	.	Alias=Dart-17P_01_L10;Note=type: DArT;ID=655797;Name=pPt-655797; Note=Genetic position = Chr05 32.615 cM
ST4.03ch03	dundee_hg	DArT_marker	62168307	62168806	.	+	.	Alias=Dart-13P_01_P06;Note=type: DArT;ID=558980;Name=pPt-558980; Note=Genetic position = Chr05 33.006 cM
ST4.03ch05	dundee_hb	DArT_marker	9465968	9466190	.	.	.	Alias=Dart-20P_01_M20;Note=type: DArT;ID=706997;Name=capPt-706997; Note=Genetic position = Chr05 34.123 cM
ST4.03ch05	dundee_hg	DArT_marker	11201229	11201631	.	-	.	Alias=Dart-14P_01_H22;Note=type: DArT;ID=650026;Name=pPt-650026; Note=Genetic position = Chr05 34.424 cM
ST4.03ch05	dundee_hb	DArT_marker	9284687	9285056	.	.	.	Alias=Dart-20P_01_B06;Note=type: DArT;ID=651584;Name=pPt-651584; Note=Genetic position = Chr05 34.87 cM
ST4.03ch05	dundee_hg	DArT_marker	10311328	10311771	.	+	.	Alias=Dart-18P_01_N22;Note=type: DArT;ID=657122;Name=pPt-657122; Note=Genetic position = Chr05 35.517 cM
ST4.03ch05	dundee_hg	DArT_marker	10311328	10311771	.	+	.	Alias=Dart-19P_01_I06;Note=type: DArT;ID=650995;Name=pPt-650995; Note=Genetic position = Chr05 35.517 cM
ST4.03ch05	dundee_hg	DArT_marker	10311328	10311771	.	+	.	Alias=Dart-13P_01_H22;Note=type: DArT;ID=552033;Name=pPt-552033; Note=Genetic position = Chr05 35.517 cM
ST4.03ch05	dundee_hb	DArT_marker	10311328	10311771	.	.	.	Alias=Dart-12P_01_I20;Note=type: DArT;ID=540369;Name=pPt-540369; Note=Genetic position = Chr05 35.517 cM
ST4.03ch05	dundee_hg	DArT_marker	10311328	10311771	.	+	.	Alias=Dart-12P_01_G03;Note=type: DArT;ID=540214;Name=pPt-540214; Note=Genetic position = Chr05 35.517 cM
ST4.03ch05	dundee_hb	DArT_marker	10311328	10311771	.	.	.	Alias=Dart-12P_01_E11;Note=type: DArT;ID=540107;Name=pPt-540107; Note=Genetic position = Chr05 35.517 cM
ST4.03ch05	dundee_hb	DArT_marker	10311328	10311771	.	.	.	Alias=Dart-12P_01_E04;Note=type: DArT;ID=540087;Name=pPt-540087; Note=Genetic position = Chr05 35.517 cM
ST4.03ch05	dundee_hg	DArT_marker	10311328	10311771	.	+	.	Alias=Dart-11P_01_N05;Note=type: DArT;ID=539560;Name=pPt-539560; Note=Genetic position = Chr05 35.517 cM
ST4.03ch05	dundee_hg	DArT_marker	10311328	10311771	.	-	.	Alias=Dart-11P_01_M21;Note=type: DArT;ID=539538;Name=pPt-539538; Note=Genetic position = Chr05 35.517 cM
ST4.03ch05	dundee_hb	DArT_marker	10311328	10311771	.	.	.	Alias=Dart-10P_01_G15;Note=type: DArT;ID=536553;Name=pPt-536553; Note=Genetic position = Chr05 35.517 cM
ST4.03ch05	dundee_hg	DArT_marker	10311328	10311771	.	+	.	Alias=Dart-09P_01_N07;Note=type: DArT;ID=535801;Name=pPt-535801; Note=Genetic position = Chr05 35.517 cM
ST4.03ch05	dundee_hb	DArT_marker	10311328	10311771	.	.	.	Alias=Dart-09P_01_J22;Note=type: DArT;ID=535534;Name=pPt-535534; Note=Genetic position = Chr05 35.517 cM
ST4.03ch05	dundee_hg	DArT_marker	10311328	10311771	.	+	.	Alias=Dart-09P_01_H14;Note=type: DArT;ID=535365;Name=pPt-535365; Note=Genetic position = Chr05 35.517 cM
ST4.03ch05	dundee_hb	DArT_marker	10311328	10311771	.	.	.	Alias=Dart-08P_01_N04;Note=type: DArT;ID=534484;Name=pPt-534484; Note=Genetic position = Chr05 35.517 cM
ST4.03ch05	dundee_hg	DArT_marker	10311328	10311771	.	+	.	Alias=Dart-06P_01_B07;Note=type: DArT;ID=473808;Name=pPt-473808; Note=Genetic position = Chr05 35.517 cM
ST4.03ch05	dundee_hg	DArT_marker	10311328	10311771	.	+	.	Alias=Dart-07P_01_C19;Note=type: DArT;ID=472225;Name=pPt-472225; Note=Genetic position = Chr05 35.517 cM
ST4.03ch05	dundee_hg	DArT_marker	10311328	10311771	.	+	.	Alias=Dart-20P_01_M13;Note=type: DArT;ID=706777;Name=capPt-706777; Note=Genetic position = Chr05 35.517 cM
ST4.03ch05	dundee_hg	DArT_marker	10311328	10311771	.	+	.	Alias=Dart-11P_01_N24;Note=type: DArT;ID=539614;Name=pPt-539614; Note=Genetic position = Chr05 35.646 cM
ST4.03ch05	SCRI/UoD	repeat_region	11221142	11221364	100	.	.	ID=st_19532; NAME=st_19532; Note=Chr: 5, pos: 35.9, type: SSRST, len: 222, source: NZIPFR, repeat motif: TA(2*13);; Note=Genetic position = Chr05 38.474 cM
ST4.03ch05	SCRI/UoD	repeat_region	14088345	14088486	96	.	.	ID=PM0467; NAME=PM0467; Note=Chr: 5, pos: 35.6, type: SSR, len: 141, source: NZIPFR, repeat motif: TA(2*13);; Note=Genetic position = Chr05 40.25 cM
ST4.03ch05	dundee	SNP	19622602	19622602	.	.	.	ID=solcap_stsnp_c1_6338;Note=type: New OPA;Name=solcap_stsnp_c1_6338; Note=Genetic position = Chr05 41.173 cM
ST4.03ch05	dundee_hg	DArT_marker	21979226	21980028	.	+	.	Alias=Dart-19P_01_I15;Note=type: DArT;ID=651016;Name=pPt-651016; Note=Genetic position = Chr05 41.224 cM
ST4.03ch05	SCRI/UoD	repeat_region	19212611	19212707	100	.	.	ID=PM0193; NAME=PM0193; Note=Chr: 5, pos: 38.0, type: SSR, len: 96, source: NZIPFR, repeat motif: TA(2*13);; Note=Genetic position = Chr05 41.333 cM
ST4.03ch05	dundee_hg	DArT_marker	19685852	19686177	.	+	.	Alias=Dart-17P_01_L11;Note=type: DArT;ID=655798;Name=pPt-655798; Note=Genetic position = Chr05 43.685 cM
ST4.03ch05	dundee_hg	DArT_marker	19247251	19247641	.	-	.	Alias=Dart-17P_01_N12;Note=type: DArT;ID=655937;Name=pPt-655937; Note=Genetic position = Chr05 43.718 cM
ST4.03ch05	dundee_hg	DArT_marker	19247251	19247641	.	-	.	Alias=Dart-16P_01_L04;Note=type: DArT;ID=654510;Name=pPt-654510; Note=Genetic position = Chr05 43.722 cM
ST4.03ch05	dundee_hb	DArT_marker	19247251	19247641	.	.	.	Alias=Dart-15P_01_C03;Note=type: DArT;ID=652211;Name=pPt-652211; Note=Genetic position = Chr05 43.722 cM
ST4.03ch05	dundee_hb	DArT_marker	19247251	19247641	.	.	.	Alias=Dart-14P_01_E10;Note=type: DArT;ID=559477;Name=pPt-559477; Note=Genetic position = Chr05 43.722 cM
ST4.03ch05	dundee_hb	DArT_marker	19247251	19247641	.	.	.	Alias=Dart-13P_01_M07;Note=type: DArT;ID=552511;Name=pPt-552511; Note=Genetic position = Chr05 43.722 cM
ST4.03ch05	dundee_hg	DArT_marker	19247251	19247641	.	-	.	Alias=Dart-10P_01_L13;Note=type: DArT;ID=536975;Name=pPt-536975; Note=Genetic position = Chr05 43.722 cM
ST4.03ch05	dundee_hb	DArT_marker	19247251	19247641	.	.	.	Alias=Dart-09P_01_B14;Note=type: DArT;ID=534855;Name=pPt-534855; Note=Genetic position = Chr05 43.722 cM
ST4.03ch05	dundee_hg	DArT_marker	19247251	19247641	.	-	.	Alias=Dart-08P_01_P09;Note=type: DArT;ID=534665;Name=pPt-534665; Note=Genetic position = Chr05 43.722 cM
ST4.03ch05	dundee_hg	DArT_marker	19247251	19247641	.	-	.	Alias=Dart-06P_01_J19;Note=type: DArT;ID=471393;Name=pPt-471393; Note=Genetic position = Chr05 43.722 cM
ST4.03ch05	dundee_hg	DArT_marker	19247251	19247641	.	-	.	Alias=Dart-20P_01_H08;Note=type: DArT;ID=673080;Name=capPt-673080; Note=Genetic position = Chr05 43.722 cM
ST4.03ch05	dundee_hb	DArT_marker	19247251	19247641	.	.	.	Alias=Dart-04P_01_D02;Note=type: DArT;ID=458498;Name=pPt-458498; Note=Genetic position = Chr05 43.723 cM
ST4.03ch05	dundee_hg	DArT_marker	19247251	19247641	.	-	.	Alias=Dart-16P_01_J19;Note=type: DArT;ID=654394;Name=pPt-654394; Note=Genetic position = Chr05 43.725 cM
ST4.03ch05	dundee_hg	DArT_marker	19247251	19247641	.	+	.	Alias=Dart-10P_01_F18;Note=type: DArT;ID=536484;Name=pPt-536484; Note=Genetic position = Chr05 43.725 cM
ST4.03ch05	dundee_hb	DArT_marker	42991241	42991531	.	.	.	Alias=Dart-10P_01_I12;Note=type: DArT;ID=536717;Name=pPt-536717; Note=Genetic position = Chr05 44.75 cM
ST4.03ch05	dundee_hg	DArT_marker	42991241	42991531	.	+	.	Alias=Dart-10P_01_E20;Note=type: DArT;ID=536421;Name=pPt-536421; Note=Genetic position = Chr05 44.75 cM
ST4.03ch05	dundee_hg	DArT_marker	42991241	42991531	.	+	.	Alias=Dart-09P_01_P19;Note=type: DArT;ID=536003;Name=pPt-536003; Note=Genetic position = Chr05 44.75 cM
ST4.03ch05	dundee_hg	DArT_marker	43162283	43162815	.	-	.	Alias=Dart-16P_01_B08;Note=type: DArT;ID=653617;Name=pPt-653617; Note=Genetic position = Chr05 44.896 cM
ST4.03ch05	dundee_hg	DArT_marker	43162278	43162815	.	+	.	Alias=Dart-15P_01_G06;Note=type: DArT;ID=652574;Name=pPt-652574; Note=Genetic position = Chr05 44.896 cM
ST4.03ch05	dundee_hg	DArT_marker	43162278	43162777	.	+	.	Alias=Dart-19P_01_B03;Note=type: DArT;ID=657402;Name=pPt-657402; Note=Genetic position = Chr05 44.911 cM
ST4.03ch05	dundee_hg	DArT_marker	43162278	43162815	.	+	.	Alias=Dart-15P_01_N04;Note=type: DArT;ID=653203;Name=pPt-653203; Note=Genetic position = Chr05 44.911 cM
ST4.03ch05	dundee_hg	DArT_marker	43162278	43162815	.	+	.	Alias=Dart-13P_01_B16;Note=type: DArT;ID=538805;Name=pPt-538805; Note=Genetic position = Chr05 44.911 cM
ST4.03ch05	dundee_hg	DArT_marker	43162278	43162815	.	+	.	Alias=Dart-01P_01_L11;Note=type: DArT;ID=439005;Name=toPt-439005; Note=Genetic position = Chr05 45.056 cM
ST4.03ch05	dundee_hg	DArT_marker	43162278	43162815	.	+	.	Alias=Dart-01P_01_O12;Note=type: DArT;ID=439314;Name=toPt-439314; Note=Genetic position = Chr05 45.168 cM
ST4.03ch05	dundee_hg	DArT_marker	43324190	43324964	.	+	.	Alias=Dart-07P_01_I15;Note=type: DArT;ID=472679;Name=pPt-472679; Note=Genetic position = Chr05 46.14 cM
ST4.03ch05	dundee_hb	DArT_marker	45980559	45981080	.	.	.	Alias=Dart-16P_01_I08;Note=type: DArT;ID=654254;Name=pPt-654254; Note=Genetic position = Chr05 48.365 cM
ST4.03ch05	dundee_hb	DArT_marker	45980559	45981080	.	.	.	Alias=Dart-18P_01_K15;Note=type: DArT;ID=656912;Name=pPt-656912; Note=Genetic position = Chr05 48.379 cM
ST4.03ch05	dundee_hb	DArT_marker	45980559	45981080	.	.	.	Alias=Dart-18P_01_K14;Note=type: DArT;ID=656906;Name=pPt-656906; Note=Genetic position = Chr05 48.379 cM
ST4.03ch05	dundee_hg	DArT_marker	45526928	45527603	.	+	.	Alias=Dart-02P_01_H04;Note=type: DArT;ID=437086;Name=toPt-437086; Note=Genetic position = Chr05 48.95 cM
ST4.03ch05	dundee_hg	DArT_marker	45526928	45527603	.	-	.	Alias=Dart-20P_01_P01;Note=type: DArT;ID=763812;Name=toPt-763812; Note=Genetic position = Chr05 49.452 cM
ST4.03ch05	SCRI/UoD	repeat_region	48231243	48231546	100	.	.	ID=STM5146_324_V; NAME=STM5146; Note=Chr: 5, pos: 48.7, type: SSRST, len: 303, source: NZIPFR, repeat motif: TA(2*13);; Note=Genetic position = Chr05 52.096 cM
ST4.03ch05	dundee	SNP	49089754	49089754	.	.	.	ID=solcap_stsnp_c1_12486;Note=type: New OPA;Name=solcap_stsnp_c1_12486; Note=Genetic position = Chr05 55.528 cM
ST4.03ch05	dundee_hg	DArT_marker	48916694	48917271	.	+	.	Alias=Dart-03P_01_P19;Note=type: DArT;ID=458238;Name=pPt-458238; Note=Genetic position = Chr05 56.012 cM
ST4.03ch05	SCRI/UoD	repeat_region	48615228	48615428	100	.	.	ID=PM0333; NAME=PM0333; Note=Chr: 5, pos: 51.4, type: SSR, len: 200, source: NZIPFR, repeat motif: TA(2*13);; Note=Genetic position = Chr05 56.434 cM
ST4.03ch05	dundee	SNP	48260244	48260244	.	.	.	ID=solcap_stsnp_c1_3413;Note=type: New OPA;Name=solcap_stsnp_c1_3413; Note=Genetic position = Chr05 56.967 cM
ST4.03ch05	dundee_hg	DArT_marker	49096306	49096919	.	-	.	Alias=Dart-07P_01_N22;Note=type: DArT;ID=473087;Name=pPt-473087; Note=Genetic position = Chr05 58.059 cM
ST4.03ch05	dundee_hg	DArT_marker	49096306	49096919	.	+	.	Alias=Dart-07P_01_E09;Note=type: DArT;ID=472350;Name=pPt-472350; Note=Genetic position = Chr05 58.059 cM
ST4.03ch05	dundee_hb	DArT_marker	49096306	49096919	.	.	.	Alias=Dart-06P_01_P23;Note=type: DArT;ID=472014;Name=pPt-472014; Note=Genetic position = Chr05 58.059 cM
ST4.03ch05	dundee_hb	DArT_marker	49096306	49096762	.	.	.	Alias=Dart-03P_01_L22;Note=type: DArT;ID=457947;Name=pPt-457947; Note=Genetic position = Chr05 58.059 cM
ST4.03ch05	dundee	SNP	52004790	52004790	.	.	.	ID=solcap_stsnp_c1_1199;Note=type: New OPA;Name=solcap_stsnp_c1_1199; Note=Genetic position = Chr05 61.677 cM
ST4.03ch05	dundee_hg	DArT_marker	51530496	51530929	.	+	.	Alias=Dart-16P_01_L03;Note=type: DArT;ID=654505;Name=pPt-654505; Note=Genetic position = Chr05 63.759 cM
ST4.03ch05	dundee_hg	DArT_marker	51530496	51530929	.	-	.	Alias=Dart-09P_01_L16;Note=type: DArT;ID=535674;Name=pPt-535674; Note=Genetic position = Chr05 63.759 cM
ST4.03ch05	dundee_hb	DArT_marker	51530496	51530929	.	.	.	Alias=Dart-09P_01_P09;Note=type: DArT;ID=535984;Name=pPt-535984; Note=Genetic position = Chr05 63.78 cM
ST4.03ch05	dundee_hg	DArT_marker	51530496	51530929	.	+	.	Alias=Dart-08P_01_F05;Note=type: DArT;ID=533813;Name=pPt-533813; Note=Genetic position = Chr05 63.78 cM
ST4.03ch05	dundee_hb	DArT_marker	51530496	51530796	.	.	.	Alias=Dart-01P_01_G04;Note=type: DArT;ID=438407;Name=toPt-438407; Note=Genetic position = Chr05 63.803 cM
ST4.03ch05	dundee_hg	DArT_marker	51530496	51530929	.	+	.	Alias=Dart-04P_01_M01;Note=type: DArT;ID=459311;Name=pPt-459311; Note=Genetic position = Chr05 64.138 cM
ST4.03ch06	Dundee	match	247964	248072	214	-	.	ID=MICRO.337.C1_891;Note=type: MICRO;Name=MICRO.337.C1_891;Note=Marker sequence: GAACCMTTCTTGATGTTCAAGTTCATTCTAGAACCATCTGATTGAGTCAGTAAACCATCC[A/G]CATCATGRCTTGAGATTATGTTGACCCAGAAACCTTTTTGAACAAAATCTACCCCTTTAA;; Note=Genetic position = Chr06 0.539 cM
ST4.03ch06	dundee	SNP	619604	619604	.	.	.	ID=solcap_stsnp_c1_9246;Note=type: New OPA;Name=solcap_stsnp_c1_9246; Note=Genetic position = Chr06 1.564 cM
ST4.03ch06	dundee_hb	DArT_marker	627360	627714	.	.	.	Alias=Dart-02P_01_C23;Note=type: DArT;ID=441146;Name=toPt-441146; Note=Genetic position = Chr06 2.392 cM
ST4.03ch06	dundee_lg	DArT_marker	324235	325460	.	-	.	Alias=Dart-12P_01_J11;Note=type: DArT;ID=540411;Name=pPt-540411; Note=Genetic position = Chr06 2.632 cM
ST4.03ch06	dundee	SNP	1898990	1898990	.	.	.	ID=solcap_stsnp_c1_13631;Note=type: New OPA;Name=solcap_stsnp_c1_13631; Note=Genetic position = Chr06 3.779 cM
ST4.03ch06	dundee_l	DArT_marker	911602	921738	105	-	.	Alias=Dart-17P_01_B12;Note=type: DArT;ID=654984_F;Name=pPt-654984;Note=Other end matches PGSC0003DMB000005084; Note=Genetic position = Chr06 4.255 cM
ST4.03ch06	dundee	SNP	1807416	1807416	.	.	.	ID=solcap_stsnp_c1_15546;Note=type: New OPA;Name=solcap_stsnp_c1_15546; Note=Genetic position = Chr06 5.93 cM
ST4.03ch06	dundee	SNP	21067273	21067273	.	.	.	ID=solcap_stsnp_c1_16621;Note=type: New OPA;Name=solcap_stsnp_c1_16621; Note=Genetic position = Chr06 10.048 cM
ST4.03ch06	dundee	SNP	25513947	25513947	.	.	.	ID=solcap_stsnp_c1_1574;Note=type: New OPA;Name=solcap_stsnp_c1_1574; Note=Genetic position = Chr06 10.048 cM
ST4.03ch06	SCRI/UoD	repeat_region	8358190	8358349	100	.	.	ID=PM0439.176.a; NAME=PM0439; Note=Chr: 6, pos: 8.8, type: SSR, len: 159, source: NZIPFR, repeat motif: TA(2*13);; Note=Genetic position = Chr06 10.831 cM
ST4.03ch06	dundee	SNP	30469105	30469105	.	.	.	ID=solcap_stsnp_c1_3690;Note=type: New OPA;Name=solcap_stsnp_c1_3690; Note=Genetic position = Chr06 11.745 cM
ST4.03ch06	dundee	SNP	31631878	31631878	.	.	.	ID=solcap_stsnp_c1_9854;Note=type: New OPA;Name=solcap_stsnp_c1_9854; Note=Genetic position = Chr06 13.254 cM
ST4.03ch06	dundee	SNP	30648503	30648503	.	.	.	ID=solcap_stsnp_c1_3692;Note=type: New OPA;Name=solcap_stsnp_c1_3692; Note=Genetic position = Chr06 14.191 cM
ST4.03ch06	SCRI/UoD	repeat_region	14382297	14382425	100	.	.	ID=PM0329_147; NAME=PM0329; Note=Chr: 6, pos: 13.3, type: SSR, len: 128, source: NZIPFR, repeat motif: TA(2*13);; Note=Genetic position = Chr06 14.488 cM
ST4.03ch06	dundee	SNP	37867794	37867794	.	.	.	ID=solcap_stsnp_c1_12691;Note=type: New OPA;Name=solcap_stsnp_c1_12691; Note=Genetic position = Chr06 18.79 cM
ST4.03ch06	Dundee	match	37561212	37561332	226	+	.	ID=MICRO.669.C3_729;Note=type: MICRO;Name=MICRO.669.C3_729;Note=Marker sequence: TTACGGGCAACCAGCATACGGGATGGGAGGCTACGGGCAGCCGGCTGTGGGTAGTTACGG[T/G]CAGCCAGGTGGWGGATATGGTTACGAAGAGGAGAAGAAGAAGAGCAAATTTGGAWTGGGT;; Note=Genetic position = Chr06 19.842 cM
ST4.03ch06	dundee	SNP	39125335	39125335	.	.	.	ID=solcap_stsnp_c1_9977;Note=type: New OPA;Name=solcap_stsnp_c1_9977; Note=Genetic position = Chr06 21.601 cM
ST4.03ch06	dundee_hg	DArT_marker	39213779	39214257	.	-	.	Alias=Dart-06P_01_A06;Note=type: DArT;ID=473740;Name=pPt-473740; Note=Genetic position = Chr06 21.648 cM
ST4.03ch06	SCRI/UoD	repeat_region	40818921	40819026	100	.	.	ID=PM1285; NAME=PM1285; Note=Chr: 6, pos: 22.8, type: SSR, len: 105, source: NZIPFR, repeat motif: TA(2*13);; Note=Genetic position = Chr06 25.755 cM
ST4.03ch06	dundee	SNP	42838897	42838897	.	.	.	ID=solcap_stsnp_c1_12700;Note=type: New OPA;Name=solcap_stsnp_c1_12700; Note=Genetic position = Chr06 26.692 cM
ST4.03ch06	dundee_hb	DArT_marker	44024787	44025254	.	.	.	Alias=Dart-18P_01_P11;Note=type: DArT;ID=657258;Name=pPt-657258; Note=Genetic position = Chr06 28.379 cM
ST4.03ch06	dundee_hg	DArT_marker	44024787	44025254	.	+	.	Alias=Dart-16P_01_F05;Note=type: DArT;ID=653976;Name=pPt-653976; Note=Genetic position = Chr06 28.386 cM
ST4.03ch06	dundee_hg	DArT_marker	44024787	44025254	.	-	.	Alias=Dart-19P_01_N10;Note=type: DArT;ID=651347;Name=pPt-651347; Note=Genetic position = Chr06 28.386 cM
ST4.03ch06	SCRI/UoD	repeat_region	45968343	45968493	100	.	.	ID=PM0478; NAME=PM0478; Note=Chr: 6, pos: 29.1, type: SSR, len: 150, source: NZIPFR, repeat motif: TA(2*13);; Note=Genetic position = Chr06 33.377 cM
ST4.03ch11	dundee_hg	DArT_marker	8968470	8968928	.	-	.	Alias=Dart-20P_01_G02;Note=type: DArT;ID=672706;Name=capPt-672706; Note=Genetic position = Chr06 33.652 cM
ST4.03ch11	dundee_hb	DArT_marker	8968470	8968928	.	.	.	Alias=Dart-20P_01_J13;Note=type: DArT;ID=673834;Name=capPt-673834; Note=Genetic position = Chr06 34.067 cM
ST4.03ch11	dundee_hg	DArT_marker	8968175	8968928	.	-	.	Alias=Dart-17P_01_D19;Note=type: DArT;ID=655182;Name=pPt-655182; Note=Genetic position = Chr06 34.22 cM
ST4.03ch06	dundee_hb	DArT_marker	46084217	46084530	.	.	.	Alias=Dart-03P_01_E22;Note=type: DArT;ID=440683;Name=toPt-440683; Note=Genetic position = Chr06 34.293 cM
ST4.03ch06	dundee_hg	DArT_marker	46502256	46502905	.	+	.	Alias=Dart-01P_01_H19;Note=type: DArT;ID=438543;Name=toPt-438543; Note=Genetic position = Chr06 34.322 cM
ST4.03ch06	dundee_hg	DArT_marker	46502256	46502924	.	-	.	Alias=Dart-18P_01_J24;Note=type: DArT;ID=656865;Name=pPt-656865; Note=Genetic position = Chr06 34.322 cM
ST4.03ch06	dundee_hg	DArT_marker	46084205	46084530	.	+	.	Alias=Dart-17P_01_J15;Note=type: DArT;ID=655645;Name=pPt-655645; Note=Genetic position = Chr06 34.322 cM
ST4.03ch06	dundee_hg	DArT_marker	46502256	46502905	.	+	.	Alias=Dart-19P_01_K06;Note=type: DArT;ID=651124;Name=pPt-651124; Note=Genetic position = Chr06 34.322 cM
ST4.03ch11	dundee_hg	DArT_marker	8968467	8968928	.	-	.	Alias=Dart-02P_01_E17;Note=type: DArT;ID=441405;Name=toPt-441405; Note=Genetic position = Chr06 34.692 cM
ST4.03ch06	dundee_hg	DArT_marker	46692260	46692814	.	+	.	Alias=Dart-20P_01_D09;Note=type: DArT;ID=651721;Name=pPt-651721; Note=Genetic position = Chr06 34.72 cM
ST4.03ch06	dundee_hg	DArT_marker	46692260	46692814	.	+	.	Alias=Dart-19P_01_O08;Note=type: DArT;ID=651404;Name=pPt-651404; Note=Genetic position = Chr06 34.739 cM
ST4.03ch06	dundee_hg	DArT_marker	46692260	46692814	.	-	.	Alias=Dart-18P_01_M16;Note=type: DArT;ID=657043;Name=pPt-657043; Note=Genetic position = Chr06 34.746 cM
ST4.03ch06	dundee_hg	DArT_marker	46692260	46692814	.	+	.	Alias=Dart-18P_01_M08;Note=type: DArT;ID=657025;Name=pPt-657025; Note=Genetic position = Chr06 34.746 cM
ST4.03ch06	dundee_hg	DArT_marker	46692260	46692814	.	-	.	Alias=Dart-17P_01_O02;Note=type: DArT;ID=656001;Name=pPt-656001; Note=Genetic position = Chr06 34.746 cM
ST4.03ch06	dundee_hg	DArT_marker	46692260	46692814	.	-	.	Alias=Dart-16P_01_H08;Note=type: DArT;ID=654185;Name=pPt-654185; Note=Genetic position = Chr06 34.746 cM
ST4.03ch06	dundee_hg	DArT_marker	46692260	46692814	.	+	.	Alias=Dart-19P_01_K04;Note=type: DArT;ID=651120;Name=pPt-651120; Note=Genetic position = Chr06 34.746 cM
ST4.03ch06	dundee_hg	DArT_marker	46692260	46692814	.	+	.	Alias=Dart-06P_01_M18;Note=type: DArT;ID=471837;Name=pPt-471837; Note=Genetic position = Chr06 34.746 cM
ST4.03ch11	dundee_hg	DArT_marker	8968467	8968928	.	-	.	Alias=Dart-02P_01_B15;Note=type: DArT;ID=440909;Name=toPt-440909; Note=Genetic position = Chr06 35.089 cM
ST4.03ch06	dundee_hb	DArT_marker	47535160	47535588	.	.	.	Alias=Dart-17P_01_E22;Note=type: DArT;ID=655304;Name=pPt-655304; Note=Genetic position = Chr06 35.296 cM
ST4.03ch06	dundee_hg	DArT_marker	47436679	47437401	.	+	.	Alias=Dart-06P_01_M10;Note=type: DArT;ID=471807;Name=pPt-471807; Note=Genetic position = Chr06 35.296 cM
ST4.03ch06	dundee_hg	DArT_marker	47592238	47592926	.	+	.	Alias=Dart-13P_01_H09;Note=type: DArT;ID=539300;Name=pPt-539300; Note=Genetic position = Chr06 35.302 cM
ST4.03ch06	dundee_hg	DArT_marker	47592238	47592926	.	-	.	Alias=Dart-16P_01_P10;Note=type: DArT;ID=654814;Name=pPt-654814; Note=Genetic position = Chr06 35.378 cM
ST4.03ch09	dundee_hg	DArT_marker	32433940	32434460	.	+	.	Alias=Dart-18P_01_D23;Note=type: DArT;ID=656439;Name=pPt-656439; Note=Genetic position = Chr06 35.764 cM
ST4.03ch06	dundee_hg	DArT_marker	47254569	47255051	.	-	.	Alias=Dart-05P_01_M19;Note=type: DArT;ID=473454;Name=pPt-473454; Note=Genetic position = Chr06 36.353 cM
ST4.03ch06	dundee	SNP	48433233	48433233	.	.	.	ID=solcap_stsnp_c1_15368;Note=type: New OPA;Name=solcap_stsnp_c1_15368; Note=Genetic position = Chr06 38.833 cM
ST4.03ch06	dundee	SNP	48637692	48637692	.	.	.	ID=solcap_stsnp_c1_9450;Note=type: New OPA;Name=solcap_stsnp_c1_9450; Note=Genetic position = Chr06 39.705 cM
ST4.03ch06	dundee_hg	DArT_marker	48984189	48984792	.	+	.	Alias=Dart-10P_01_K21;Note=type: DArT;ID=536932;Name=pPt-536932; Note=Genetic position = Chr06 41.191 cM
ST4.03ch06	dundee_hg	DArT_marker	48984189	48984792	.	+	.	Alias=Dart-13P_01_M19;Note=type: DArT;ID=552581;Name=pPt-552581; Note=Genetic position = Chr06 41.565 cM
ST4.03ch06	dundee	SNP	48802529	48802529	.	.	.	ID=solcap_stsnp_c1_14891;Note=type: New OPA;Name=solcap_stsnp_c1_14891; Note=Genetic position = Chr06 41.998 cM
ST4.03ch06	dundee	SNP	49501437	49501437	.	.	.	ID=solcap_stsnp_c1_10650;Note=type: New OPA;Name=solcap_stsnp_c1_10650; Note=Genetic position = Chr06 45.148 cM
ST4.03ch06	dundee	SNP	50217473	50217473	.	.	.	ID=solcap_stsnp_c1_2059;Note=type: New OPA;Name=solcap_stsnp_c1_2059; Note=Genetic position = Chr06 47.03 cM
ST4.03ch06	Dundee	match	49873807	49873927	221	+	.	ID=MICRO.2094.C3_1290;Note=type: MICRO;Name=MICRO.2094.C3_1290;Note=Marker sequence: GGGAAAAAGGAGCTTCCAATAGAAGCAAATAAATATAGCGGGCCAAAGACAGTTGATGTA[A/G]ATAAAAATAAGCATGAGGATGGAGRGGGTTWWTTGCCTGTTGTAAGGSGAAGAAGAAACA;; Note=Genetic position = Chr06 47.364 cM
ST4.03ch06	dundee	SNP	50712481	50712481	.	.	.	ID=solcap_stsnp_c1_2104;Note=type: New OPA;Name=solcap_stsnp_c1_2104; Note=Genetic position = Chr06 49.367 cM
ST4.03ch06	SCRI/UoD	repeat_region	50922602	50922921	100	.	.	ID=STM5126_334_VI; NAME=STM5126; Note=Chr: 6, pos: 46.4, type: SSRST, len: 319, source: NZIPFR, repeat motif: TA(2*13);; Note=Genetic position = Chr06 49.809 cM
ST4.03ch06	dundee_hb	DArT_marker	50950005	50950430	.	.	.	Alias=Dart-07P_01_O07;Note=type: DArT;ID=473107;Name=pPt-473107; Note=Genetic position = Chr06 49.89 cM
ST4.03ch06	dundee_hb	DArT_marker	50950005	50950430	.	.	.	Alias=Dart-12P_01_J09;Note=type: DArT;ID=540407;Name=pPt-540407; Note=Genetic position = Chr06 49.898 cM
ST4.03ch06	dundee_hb	DArT_marker	50950005	50950430	.	.	.	Alias=Dart-11P_01_J03;Note=type: DArT;ID=538089;Name=pPt-538089; Note=Genetic position = Chr06 49.898 cM
ST4.03ch06	dundee_hb	DArT_marker	50950005	50950430	.	.	.	Alias=Dart-04P_01_K15;Note=type: DArT;ID=459221;Name=pPt-459221; Note=Genetic position = Chr06 49.898 cM
ST4.03ch06	dundee_hb	DArT_marker	50950005	50950430	.	.	.	Alias=Dart-03P_01_O12;Note=type: DArT;ID=458137;Name=pPt-458137; Note=Genetic position = Chr06 49.918 cM
ST4.03ch06	dundee	SNP	52237562	52237562	.	.	.	ID=solcap_stsnp_c1_2967;Note=type: New OPA;Name=solcap_stsnp_c1_2967; Note=Genetic position = Chr06 53.795 cM
ST4.03ch06	dundee_hg	DArT_marker	52851407	52851788	.	+	.	Alias=Dart-06P_01_E13;Note=type: DArT;ID=474058;Name=pPt-474058; Note=Genetic position = Chr06 55.805 cM
ST4.03ch06	dundee_hb	DArT_marker	52851407	52851788	.	.	.	Alias=Dart-13P_01_E23;Note=type: DArT;ID=539079;Name=pPt-539079; Note=Genetic position = Chr06 55.817 cM
ST4.03ch06	dundee_hg	DArT_marker	52851407	52851788	.	-	.	Alias=Dart-17P_01_F01;Note=type: DArT;ID=655315;Name=pPt-655315; Note=Genetic position = Chr06 55.826 cM
ST4.03ch06	dundee_hb	DArT_marker	52851407	52851788	.	.	.	Alias=Dart-13P_01_O22;Note=type: DArT;ID=558943;Name=pPt-558943; Note=Genetic position = Chr06 55.826 cM
ST4.03ch06	dundee_hg	DArT_marker	52703212	52703585	.	+	.	Alias=Dart-13P_01_C08;Note=type: DArT;ID=538867;Name=pPt-538867; Note=Genetic position = Chr06 56.51 cM
ST4.03ch06	dundee_hg	DArT_marker	52703212	52703585	.	+	.	Alias=Dart-20P_01_O06;Note=type: DArT;ID=763712;Name=toPt-763712; Note=Genetic position = Chr06 56.512 cM
ST4.03ch06	dundee_hb	DArT_marker	52703212	52703585	.	.	.	Alias=Dart-03P_01_F01;Note=type: DArT;ID=440708;Name=toPt-440708; Note=Genetic position = Chr06 56.512 cM
ST4.03ch06	dundee_hg	DArT_marker	52703212	52703585	.	+	.	Alias=Dart-01P_01_I11;Note=type: DArT;ID=438646;Name=toPt-438646; Note=Genetic position = Chr06 56.512 cM
ST4.03ch06	dundee_hg	DArT_marker	52703212	52703585	.	+	.	Alias=Dart-01P_01_F10;Note=type: DArT;ID=438329;Name=toPt-438329; Note=Genetic position = Chr06 56.512 cM
ST4.03ch06	dundee_hg	DArT_marker	52703212	52703585	.	+	.	Alias=Dart-02P_01_G12;Note=type: DArT;ID=437027;Name=toPt-437027; Note=Genetic position = Chr06 56.512 cM
ST4.03ch06	dundee_hg	DArT_marker	52731176	52731776	.	+	.	Alias=Dart-18P_01_K03;Note=type: DArT;ID=656870;Name=pPt-656870; Note=Genetic position = Chr06 56.512 cM
ST4.03ch06	dundee_hg	DArT_marker	52703212	52703585	.	-	.	Alias=Dart-16P_01_G20;Note=type: DArT;ID=654150;Name=pPt-654150; Note=Genetic position = Chr06 56.512 cM
ST4.03ch06	dundee_hg	DArT_marker	52703212	52703585	.	-	.	Alias=Dart-16P_01_C07;Note=type: DArT;ID=653729;Name=pPt-653729; Note=Genetic position = Chr06 56.512 cM
ST4.03ch06	dundee_hb	DArT_marker	52731262	52731776	.	.	.	Alias=Dart-13P_01_J02;Note=type: DArT;ID=552171;Name=pPt-552171; Note=Genetic position = Chr06 56.512 cM
ST4.03ch06	dundee_hg	DArT_marker	52731262	52731485	.	+	.	Alias=Dart-11P_01_C10;Note=type: DArT;ID=537569;Name=pPt-537569; Note=Genetic position = Chr06 56.512 cM
ST4.03ch06	dundee_hg	DArT_marker	52731176	52731776	.	+	.	Alias=Dart-11P_01_A05;Note=type: DArT;ID=537371;Name=pPt-537371; Note=Genetic position = Chr06 56.512 cM
ST4.03ch06	dundee_sg	DArT_marker	52731612	52731776	.	+	.	Alias=Dart-10P_01_P18;Note=type: DArT;ID=537345;Name=pPt-537345; Note=Genetic position = Chr06 56.512 cM
ST4.03ch06	dundee_hg	DArT_marker	52703212	52703585	.	+	.	Alias=Dart-05P_01_P24;Note=type: DArT;ID=473709;Name=pPt-473709; Note=Genetic position = Chr06 56.512 cM
ST4.03ch06	dundee_hg	DArT_marker	52731176	52731776	.	-	.	Alias=Dart-05P_01_M05;Note=type: DArT;ID=473415;Name=pPt-473415; Note=Genetic position = Chr06 56.512 cM
ST4.03ch06	dundee_hg	DArT_marker	52703211	52703585	.	+	.	Alias=Dart-04P_01_J10;Note=type: DArT;ID=459086;Name=pPt-459086; Note=Genetic position = Chr06 56.512 cM
ST4.03ch06	dundee_hb	DArT_marker	52703212	52703585	.	.	.	Alias=Dart-04P_01_H12;Note=type: DArT;ID=458846;Name=pPt-458846; Note=Genetic position = Chr06 56.512 cM
ST4.03ch06	dundee_hg	DArT_marker	52731176	52731776	.	+	.	Alias=Dart-03P_01_P12;Note=type: DArT;ID=458203;Name=pPt-458203; Note=Genetic position = Chr06 56.512 cM
ST4.03ch06	dundee_hg	DArT_marker	52731176	52731776	.	+	.	Alias=Dart-05P_01_I15;Note=type: DArT;ID=457208;Name=pPt-457208; Note=Genetic position = Chr06 56.512 cM
ST4.03ch06	dundee_hg	DArT_marker	52731176	52731776	.	+	.	Alias=Dart-19P_01_F15;Note=type: DArT;ID=650815;Name=pPt-650815; Note=Genetic position = Chr06 56.52 cM
ST4.03ch06	dundee_sg	DArT_marker	52731612	52731776	.	+	.	Alias=Dart-10P_01_N15;Note=type: DArT;ID=537183;Name=pPt-537183; Note=Genetic position = Chr06 56.52 cM
ST4.03ch06	dundee_hg	DArT_marker	52703212	52703585	.	+	.	Alias=Dart-01P_01_O01;Note=type: DArT;ID=439265;Name=toPt-439265; Note=Genetic position = Chr06 56.526 cM
ST4.03ch06	dundee_hg	DArT_marker	52703212	52703585	.	+	.	Alias=Dart-20P_01_N17;Note=type: DArT;ID=763665;Name=toPt-763665; Note=Genetic position = Chr06 56.589 cM
ST4.03ch06	dundee_hg	DArT_marker	52703212	52703585	.	+	.	Alias=Dart-02P_01_N01;Note=type: DArT;ID=437684;Name=toPt-437684; Note=Genetic position = Chr06 56.589 cM
ST4.03ch06	dundee_hb	DArT_marker	52703212	52703585	.	.	.	Alias=Dart-18P_01_N05;Note=type: DArT;ID=657084;Name=pPt-657084; Note=Genetic position = Chr06 56.589 cM
ST4.03ch06	dundee_hg	DArT_marker	52703212	52703585	.	+	.	Alias=Dart-16P_01_C20;Note=type: DArT;ID=653760;Name=pPt-653760; Note=Genetic position = Chr06 56.589 cM
ST4.03ch06	dundee_hg	DArT_marker	52703212	52703585	.	-	.	Alias=Dart-19P_01_O22;Note=type: DArT;ID=651425;Name=pPt-651425; Note=Genetic position = Chr06 56.589 cM
ST4.03ch06	dundee_hg	DArT_marker	52703212	52703585	.	+	.	Alias=Dart-14P_01_E04;Note=type: DArT;ID=559453;Name=pPt-559453; Note=Genetic position = Chr06 56.589 cM
ST4.03ch06	dundee	SNP	52531445	52531445	.	.	.	ID=solcap_stsnp_c1_3007;Note=type: New OPA;Name=solcap_stsnp_c1_3007; Note=Genetic position = Chr06 56.733 cM
ST4.03ch06	dundee_hb	DArT_marker	52703212	52703585	.	.	.	Alias=Dart-16P_01_I20;Note=type: DArT;ID=654313;Name=pPt-654313; Note=Genetic position = Chr06 56.83 cM
ST4.03ch06	dundee_hg	DArT_marker	52703212	52703585	.	-	.	Alias=Dart-20P_01_O15;Note=type: DArT;ID=763749;Name=toPt-763749; Note=Genetic position = Chr06 56.872 cM
ST4.03ch06	dundee_hb	DArT_marker	52703212	52703585	.	.	.	Alias=Dart-20P_01_N19;Note=type: DArT;ID=763680;Name=toPt-763680; Note=Genetic position = Chr06 56.872 cM
ST4.03ch06	dundee_hb	DArT_marker	53635434	53635721	.	.	.	Alias=Dart-18P_01_I06;Note=type: DArT;ID=656749;Name=pPt-656749; Note=Genetic position = Chr06 57.158 cM
ST4.03ch06	dundee_hg	DArT_marker	53635434	53635721	.	+	.	Alias=Dart-16P_01_D24;Note=type: DArT;ID=653838;Name=pPt-653838; Note=Genetic position = Chr06 57.158 cM
ST4.03ch06	dundee_hg	DArT_marker	52731176	52731776	.	-	.	Alias=Dart-05P_01_M10;Note=type: DArT;ID=473433;Name=pPt-473433; Note=Genetic position = Chr06 57.181 cM
ST4.03ch06	dundee_hg	DArT_marker	53436645	53437172	.	+	.	Alias=Dart-02P_01_G20;Note=type: DArT;ID=437058;Name=toPt-437058; Note=Genetic position = Chr06 58.876 cM
ST4.03ch06	dundee_hg	DArT_marker	53436645	53437172	.	-	.	Alias=Dart-18P_01_D08;Note=type: DArT;ID=656391;Name=pPt-656391; Note=Genetic position = Chr06 58.876 cM
ST4.03ch06	dundee_hg	DArT_marker	53436645	53437172	.	-	.	Alias=Dart-17P_01_I14;Note=type: DArT;ID=655572;Name=pPt-655572; Note=Genetic position = Chr06 58.876 cM
ST4.03ch06	dundee_hg	DArT_marker	53135496	53136616	.	-	.	Alias=Dart-07P_01_G07;Note=type: DArT;ID=472490;Name=pPt-472490; Note=Genetic position = Chr06 59.125 cM
ST4.03ch06	dundee_hb	DArT_marker	54449813	54450325	.	.	.	Alias=Dart-03P_01_D21;Note=type: DArT;ID=440510;Name=toPt-440510; Note=Genetic position = Chr06 59.255 cM
ST4.03ch06	dundee_hg	DArT_marker	54449813	54450325	.	+	.	Alias=Dart-01P_01_F07;Note=type: DArT;ID=438314;Name=toPt-438314; Note=Genetic position = Chr06 59.255 cM
ST4.03ch06	dundee_hg	DArT_marker	54476486	54477503	.	+	.	Alias=Dart-15P_01_O15;Note=type: DArT;ID=653319;Name=pPt-653319; Note=Genetic position = Chr06 59.255 cM
ST4.03ch06	dundee_hg	DArT_marker	54449380	54450325	.	-	.	Alias=Dart-12P_01_P18;Note=type: DArT;ID=538623;Name=pPt-538623; Note=Genetic position = Chr06 59.255 cM
ST4.03ch06	dundee_hg	DArT_marker	54476486	54477503	.	+	.	Alias=Dart-08P_01_D05;Note=type: DArT;ID=533617;Name=pPt-533617; Note=Genetic position = Chr06 59.255 cM
ST4.03ch06	dundee_hg	DArT_marker	54476486	54477503	.	+	.	Alias=Dart-06P_01_N09;Note=type: DArT;ID=471879;Name=pPt-471879; Note=Genetic position = Chr06 59.255 cM
ST4.03ch06	dundee_hg	DArT_marker	54449816	54450325	.	-	.	Alias=Dart-02P_01_H11;Note=type: DArT;ID=437131;Name=toPt-437131; Note=Genetic position = Chr06 59.274 cM
ST4.03ch06	dundee	SNP	54814887	54814887	.	.	.	ID=solcap_stsnp_c1_7690;Note=type: New OPA;Name=solcap_stsnp_c1_7690; Note=Genetic position = Chr06 62.205 cM
ST4.03ch06	dundee	SNP	54711868	54711868	.	.	.	ID=solcap_stsnp_c1_7681;Note=type: New OPA;Name=solcap_stsnp_c1_7681; Note=Genetic position = Chr06 62.481 cM
ST4.03ch06	dundee	SNP	56645417	56645417	.	.	.	ID=solcap_stsnp_c1_8659;Note=type: New OPA;Name=solcap_stsnp_c1_8659; Note=Genetic position = Chr06 64.186 cM
ST4.03ch06	dundee	SNP	57150369	57150369	.	.	.	ID=solcap_stsnp_c1_14796;Note=type: New OPA;Name=solcap_stsnp_c1_14796; Note=Genetic position = Chr06 65.312 cM
ST4.03ch06	dundee	SNP	56908573	56908573	.	.	.	ID=solcap_stsnp_c1_14917;Note=type: New OPA;Name=solcap_stsnp_c1_14917; Note=Genetic position = Chr06 65.315 cM
ST4.03ch06	dundee	SNP	57338343	57338343	.	.	.	ID=solcap_stsnp_c1_12088;Note=type: New OPA;Name=solcap_stsnp_c1_12088; Note=Genetic position = Chr06 65.327 cM
ST4.03ch06	dundee	SNP	57210742	57210742	.	.	.	ID=solcap_stsnp_c1_12101;Note=type: New OPA;Name=solcap_stsnp_c1_12101; Note=Genetic position = Chr06 65.335 cM
ST4.03ch06	dundee	SNP	56983782	56983782	.	.	.	ID=solcap_stsnp_c1_14920;Note=type: New OPA;Name=solcap_stsnp_c1_14920; Note=Genetic position = Chr06 65.401 cM
ST4.03ch06	dundee	SNP	57581258	57581258	.	.	.	ID=solcap_stsnp_c1_3074;Note=type: New OPA;Name=solcap_stsnp_c1_3074; Note=Genetic position = Chr06 65.943 cM
ST4.03ch06	dundee_hg	DArT_marker	58295162	58295592	.	+	.	Alias=Dart-16P_01_M16;Note=type: DArT;ID=654600;Name=pPt-654600; Note=Genetic position = Chr06 67.158 cM
ST4.03ch06	dundee_hb	DArT_marker	58295162	58295691	.	.	.	Alias=Dart-10P_01_D09;Note=type: DArT;ID=536324;Name=pPt-536324; Note=Genetic position = Chr06 67.33 cM
ST4.03ch06	dundee_hg	DArT_marker	58295162	58295691	.	-	.	Alias=Dart-18P_01_L18;Note=type: DArT;ID=656983;Name=pPt-656983; Note=Genetic position = Chr06 67.357 cM
ST4.03ch06	dundee_hg	DArT_marker	58295162	58295691	.	-	.	Alias=Dart-16P_01_P06;Note=type: DArT;ID=654787;Name=pPt-654787; Note=Genetic position = Chr06 67.499 cM
ST4.03ch06	dundee_hg	DArT_marker	58295162	58295691	.	+	.	Alias=Dart-14P_01_O14;Note=type: DArT;ID=651850;Name=pPt-651850; Note=Genetic position = Chr06 67.615 cM
ST4.03ch06	dundee_hg	DArT_marker	58295162	58295691	.	-	.	Alias=Dart-15P_01_N18;Note=type: DArT;ID=653243;Name=pPt-653243; Note=Genetic position = Chr06 67.624 cM
ST4.03ch06	dundee_hg	DArT_marker	58295162	58295691	.	-	.	Alias=Dart-15P_01_N11;Note=type: DArT;ID=653219;Name=pPt-653219; Note=Genetic position = Chr06 67.631 cM
ST4.03ch06	dundee_hg	DArT_marker	58295162	58295691	.	-	.	Alias=Dart-07P_01_K14;Note=type: DArT;ID=472810;Name=pPt-472810; Note=Genetic position = Chr06 67.773 cM
ST4.03ch06	dundee_hg	DArT_marker	58295162	58295691	.	+	.	Alias=Dart-09P_01_D01;Note=type: DArT;ID=534969;Name=pPt-534969; Note=Genetic position = Chr06 67.781 cM
ST4.03ch06	dundee_hg	DArT_marker	58295162	58295691	.	-	.	Alias=Dart-09P_01_B24;Note=type: DArT;ID=534883;Name=pPt-534883; Note=Genetic position = Chr06 67.781 cM
ST4.03ch06	dundee_hb	DArT_marker	58295162	58295691	.	.	.	Alias=Dart-10P_01_B16;Note=type: DArT;ID=536159;Name=pPt-536159; Note=Genetic position = Chr06 68.307 cM
ST4.03ch06	dundee_hb	DArT_marker	58295176	58295691	.	.	.	Alias=Dart-19P_01_J04;Note=type: DArT;ID=651057;Name=pPt-651057; Note=Genetic position = Chr06 68.338 cM
ST4.03ch06	dundee_hb	DArT_marker	58295162	58295691	.	.	.	Alias=Dart-15P_01_J14;Note=type: DArT;ID=652880;Name=pPt-652880; Note=Genetic position = Chr06 68.584 cM
ST4.03ch06	dundee	SNP	57870264	57870264	.	.	.	ID=solcap_stsnp_c1_3130;Note=type: New OPA;Name=solcap_stsnp_c1_3130; Note=Genetic position = Chr06 69.041 cM
ST4.03ch06	dundee_hg	DArT_marker	59235384	59236480	.	-	.	Alias=Dart-14P_01_B01;Note=type: DArT;ID=559151;Name=pPt-559151; Note=Genetic position = Chr06 69.772 cM
ST4.03ch06	dundee	SNP	58373079	58373079	.	.	.	ID=solcap_stsnp_c1_3091;Note=type: New OPA;Name=solcap_stsnp_c1_3091; Note=Genetic position = Chr06 70.516 cM
ST4.03ch07	dundee	SNP	588227	588227	.	.	.	ID=solcap_stsnp_c1_11523;Note=type: New OPA;Name=solcap_stsnp_c1_11523; Note=Genetic position = Chr07 0 cM
ST4.03ch07	dundee	SNP	568317	568317	.	.	.	ID=solcap_stsnp_c1_13671;Note=type: New OPA;Name=solcap_stsnp_c1_13671; Note=Genetic position = Chr07 2.659 cM
ST4.03ch07	dundee_hb	DArT_marker	1718146	1718756	.	.	.	Alias=Dart-03P_01_K15;Note=type: DArT;ID=457784;Name=pPt-457784; Note=Genetic position = Chr07 2.985 cM
ST4.03ch07	dundee	SNP	1908011	1908011	.	.	.	ID=solcap_stsnp_c1_13563;Note=type: New OPA;Name=solcap_stsnp_c1_13563; Note=Genetic position = Chr07 3.231 cM
ST4.03ch07	dundee	SNP	2586450	2586450	.	.	.	ID=solcap_stsnp_c1_8163;Note=type: New OPA;Name=solcap_stsnp_c1_8163; Note=Genetic position = Chr07 4.562 cM
ST4.03ch07	dundee	SNP	4159979	4159979	.	.	.	ID=solcap_stsnp_c1_13776;Note=type: New OPA;Name=solcap_stsnp_c1_13776; Note=Genetic position = Chr07 8.714 cM
ST4.03ch07	dundee	SNP	3588118	3588118	.	.	.	ID=solcap_stsnp_c1_10985;Note=type: New OPA;Name=solcap_stsnp_c1_10985; Note=Genetic position = Chr07 8.738 cM
ST4.03ch07	dundee	SNP	3477893	3477893	.	.	.	ID=solcap_stsnp_c1_10959;Note=type: New OPA;Name=solcap_stsnp_c1_10959; Note=Genetic position = Chr07 9.087 cM
ST4.03ch07	dundee	SNP	6466545	6466545	.	.	.	ID=solcap_stsnp_c1_11935;Note=type: New OPA;Name=solcap_stsnp_c1_11935; Note=Genetic position = Chr07 11.434 cM
ST4.03ch07	dundee_hg	DArT_marker	7458916	7459322	.	+	.	Alias=Dart-06P_01_K20;Note=type: DArT;ID=471502;Name=pPt-471502; Note=Genetic position = Chr07 12.249 cM
ST4.03ch07	dundee_hg	DArT_marker	38957039	38957428	.	+	.	Alias=Dart-16P_01_D03;Note=type: DArT;ID=653774;Name=pPt-653774; Note=Genetic position = Chr07 16.133 cM
ST4.03ch07	dundee	SNP	36868686	36868686	.	.	.	ID=solcap_stsnp_c1_480;Note=type: New OPA;Name=solcap_stsnp_c1_480; Note=Genetic position = Chr07 17.656 cM
ST4.03ch07	dundee	SNP	35757925	35757925	.	.	.	ID=solcap_stsnp_c1_513;Note=type: New OPA;Name=solcap_stsnp_c1_513; Note=Genetic position = Chr07 17.66 cM
ST4.03ch07	dundee	SNP	34754163	34754163	.	.	.	ID=solcap_stsnp_c1_2672;Note=type: New OPA;Name=solcap_stsnp_c1_2672; Note=Genetic position = Chr07 17.964 cM
ST4.03ch07	dundee	SNP	37222437	37222437	.	.	.	ID=solcap_stsnp_c1_499;Note=type: New OPA;Name=solcap_stsnp_c1_499; Note=Genetic position = Chr07 18.719 cM
ST4.03ch07	SCRI/UoD	repeat_region	38142690	38142844	100	.	.	ID=PM0062; NAME=PM0062; Note=Chr: 7, pos: 15.8, type: SSR, len: 154, source: NZIPFR, repeat motif: TA(2*13);; Note=Genetic position = Chr07 18.989 cM
ST4.03ch07	dundee	SNP	40014790	40014790	.	.	.	ID=solcap_stsnp_c1_15703;Note=type: New OPA;Name=solcap_stsnp_c1_15703; Note=Genetic position = Chr07 20.061 cM
ST4.03ch07	dundee	SNP	38879205	38879205	.	.	.	ID=solcap_stsnp_c1_1547;Note=type: New OPA;Name=solcap_stsnp_c1_1547; Note=Genetic position = Chr07 20.081 cM
ST4.03ch07	dundee_hg	DArT_marker	40259033	40259756	.	-	.	Alias=Dart-07P_01_O24;Note=type: DArT;ID=473141;Name=pPt-473141; Note=Genetic position = Chr07 21.168 cM
ST4.03ch07	dundee_hg	DArT_marker	40259033	40259756	.	-	.	Alias=Dart-06P_01_M07;Note=type: DArT;ID=471799;Name=pPt-471799; Note=Genetic position = Chr07 21.54 cM
ST4.03ch07	dundee_hg	DArT_marker	41125199	41125891	.	+	.	Alias=Dart-14P_01_H23;Note=type: DArT;ID=650032;Name=pPt-650032; Note=Genetic position = Chr07 21.748 cM
ST4.03ch07	SCRI/UoD	repeat_region	40580534	40580678	100	.	.	ID=PM0378; NAME=PM0378; Note=Chr: 7, pos: 16.8, type: SSR, len: 144, source: NZIPFR, repeat motif: TA(2*13);; Note=Genetic position = Chr07 22.057 cM
ST4.03ch07	dundee_hg	DArT_marker	40995113	40995523	.	+	.	Alias=Dart-06P_01_J20;Note=type: DArT;ID=471395;Name=pPt-471395; Note=Genetic position = Chr07 23.593 cM
ST4.03ch07	dundee_hb	DArT_marker	40995113	40995523	.	.	.	Alias=Dart-17P_01_I02;Note=type: DArT;ID=655523;Name=pPt-655523; Note=Genetic position = Chr07 23.599 cM
ST4.03ch07	dundee_hb	DArT_marker	40995113	40995523	.	.	.	Alias=Dart-20P_01_C06;Note=type: DArT;ID=651645;Name=pPt-651645; Note=Genetic position = Chr07 23.637 cM
ST4.03ch07	dundee	SNP	41024627	41024627	.	.	.	ID=solcap_stsnp_c1_3157;Note=type: New OPA;Name=solcap_stsnp_c1_3157; Note=Genetic position = Chr07 23.718 cM
ST4.03ch07	dundee_hb	DArT_marker	41035076	41035339	.	.	.	Alias=Dart-10P_01_I23;Note=type: DArT;ID=536765;Name=pPt-536765; Note=Genetic position = Chr07 23.737 cM
ST4.03ch07	dundee_hb	DArT_marker	41035076	41035339	.	.	.	Alias=Dart-10P_01_G02;Note=type: DArT;ID=536523;Name=pPt-536523; Note=Genetic position = Chr07 23.737 cM
ST4.03ch07	dundee_hg	DArT_marker	41035076	41035339	.	+	.	Alias=Dart-05P_01_K23;Note=type: DArT;ID=470983;Name=pPt-470983; Note=Genetic position = Chr07 23.737 cM
ST4.03ch07	dundee_hb	DArT_marker	41035076	41035339	.	.	.	Alias=Dart-15P_01_P05;Note=type: DArT;ID=653377;Name=pPt-653377; Note=Genetic position = Chr07 23.743 cM
ST4.03ch07	dundee_hg	DArT_marker	41035076	41035339	.	+	.	Alias=Dart-06P_01_G17;Note=type: DArT;ID=471145;Name=pPt-471145; Note=Genetic position = Chr07 23.753 cM
ST4.03ch07	dundee_hg	DArT_marker	41035076	41035339	.	+	.	Alias=Dart-16P_01_N06;Note=type: DArT;ID=654638;Name=pPt-654638; Note=Genetic position = Chr07 23.806 cM
ST4.03ch07	dundee	SNP	41144119	41144119	.	.	.	ID=solcap_stsnp_c1_3164;Note=type: New OPA;Name=solcap_stsnp_c1_3164; Note=Genetic position = Chr07 24.555 cM
ST4.03ch07	dundee	SNP	41535900	41535900	.	.	.	ID=solcap_stsnp_c1_14131;Note=type: New OPA;Name=solcap_stsnp_c1_14131; Note=Genetic position = Chr07 25.019 cM
ST4.03ch07	dundee	SNP	42672779	42672779	.	.	.	ID=solcap_stsnp_c1_7378;Note=type: New OPA;Name=solcap_stsnp_c1_7378; Note=Genetic position = Chr07 26.06 cM
ST4.03ch07	SCRI/UoD	repeat_region	42104380	42104526	100	.	.	ID=PM1300_167; NAME=PM1300; Note=Chr: 7, pos: 23.8, type: SSR, len: 146, source: NZIPFR, repeat motif: TA(2*13);; Note=Genetic position = Chr07 26.662 cM
ST4.03ch07	dundee	SNP	41886603	41886603	.	.	.	ID=solcap_stsnp_c1_7505;Note=type: New OPA;Name=solcap_stsnp_c1_7505; Note=Genetic position = Chr07 26.686 cM
ST4.03ch07	dundee_hb	DArT_marker	42492088	42492465	.	.	.	Alias=Dart-01P_01_O05;Note=type: DArT;ID=439283;Name=toPt-439283; Note=Genetic position = Chr07 28.701 cM
ST4.03ch07	dundee_hg	DArT_marker	44021714	44022441	.	-	.	Alias=Dart-03P_01_N15;Note=type: DArT;ID=458072;Name=pPt-458072; Note=Genetic position = Chr07 30.71 cM
ST4.03ch07	dundee_hg	DArT_marker	44021722	44022441	.	-	.	Alias=Dart-10P_01_P08;Note=type: DArT;ID=537308;Name=pPt-537308; Note=Genetic position = Chr07 30.844 cM
ST4.03ch07	dundee_hg	DArT_marker	44021714	44022441	.	-	.	Alias=Dart-10P_01_E19;Note=type: DArT;ID=536420;Name=pPt-536420; Note=Genetic position = Chr07 30.844 cM
ST4.03ch07	dundee_hb	DArT_marker	44021714	44022378	.	.	.	Alias=Dart-04P_01_E17;Note=type: DArT;ID=458625;Name=pPt-458625; Note=Genetic position = Chr07 30.844 cM
ST4.03ch07	dundee_hg	DArT_marker	45155864	45156179	.	-	.	Alias=Dart-05P_01_D24;Note=type: DArT;ID=456752;Name=pPt-456752; Note=Genetic position = Chr07 32.819 cM
ST4.03ch07	dundee	SNP	44417406	44417406	.	.	.	ID=solcap_stsnp_c1_11480;Note=type: New OPA;Name=solcap_stsnp_c1_11480; Note=Genetic position = Chr07 33.209 cM
ST4.03ch07	Dundee	match	45012312	45012432	234	-	.	ID=MICRO.1442.C1_559;Note=type: MICRO;Name=MICRO.1442.C1_559;Note=Marker sequence: GCTTGTTCAAGATCCATCYAAGGCAAATGATGTGAACTCAATATTYGATCAAGCTAGACA[A/G]CATGCAACTGTTGAAGGACCTCCTGCATCATCTGGCTCTAGAAGCTTTATTGGAACTGCT;; Note=Genetic position = Chr07 34.276 cM
ST4.03ch07	dundee_hg	DArT_marker	46942356	46942722	.	-	.	Alias=Dart-16P_01_K17;Note=type: DArT;ID=654476;Name=pPt-654476; Note=Genetic position = Chr07 40.502 cM
ST4.03ch07	dundee_hb	DArT_marker	47307064	47307450	.	.	.	Alias=Dart-16P_01_O23;Note=type: DArT;ID=654764;Name=pPt-654764; Note=Genetic position = Chr07 42.701 cM
ST4.03ch07	dundee_hb	DArT_marker	47307064	47307450	.	.	.	Alias=Dart-06P_01_E12;Note=type: DArT;ID=474056;Name=pPt-474056; Note=Genetic position = Chr07 42.701 cM
ST4.03ch07	dundee_hb	DArT_marker	47307064	47307450	.	.	.	Alias=Dart-05P_01_C19;Note=type: DArT;ID=456702;Name=pPt-456702; Note=Genetic position = Chr07 42.701 cM
ST4.03ch07	dundee	SNP	47557387	47557387	.	.	.	ID=solcap_stsnp_c1_7986;Note=type: New OPA;Name=solcap_stsnp_c1_7986; Note=Genetic position = Chr07 43.254 cM
ST4.03ch07	Dundee	match	47102837	47102957	237	-	.	ID=MICRO.381.C1_1588;Note=type: MICRO;Name=MICRO.381.C1_1588;Note=Marker sequence: TGCCAAGGATTTCGCCAAGAGGGGAATGYTGGCCTATGTGGAGAAAATACAAAGAGAGGA[A/G]AGGAGCCATGGTGTTGACACATTGGCTCATCAGAAATGGTCTGGTGCTAATTACTATGAT;; Note=Genetic position = Chr07 43.89 cM
ST4.03ch07	dundee	SNP	49665986	49665986	.	.	.	ID=solcap_stsnp_c1_10457;Note=type: New OPA;Name=solcap_stsnp_c1_10457; Note=Genetic position = Chr07 44.577 cM
ST4.03ch10	dundee_hb	DArT_marker	3830272	3830779	.	.	.	Alias=Dart-20P_01_F21;Note=type: DArT;ID=672625;Name=capPt-672625; Note=Genetic position = Chr07 45.816 cM
ST4.03ch10	dundee_hg	DArT_marker	3830272	3830779	.	-	.	Alias=Dart-20P_01_E24;Note=type: DArT;ID=672202;Name=capPt-672202; Note=Genetic position = Chr07 46.053 cM
ST4.03ch07	dundee_hg	DArT_marker	51037783	51038303	.	-	.	Alias=Dart-09P_01_D04;Note=type: DArT;ID=534974;Name=pPt-534974; Note=Genetic position = Chr07 49.52 cM
ST4.03ch07	dundee_hg	DArT_marker	51037783	51038322	.	+	.	Alias=Dart-11P_01_I10;Note=type: DArT;ID=538032;Name=pPt-538032; Note=Genetic position = Chr07 49.662 cM
ST4.03ch07	dundee_hg	DArT_marker	51037783	51038303	.	-	.	Alias=Dart-14P_01_E06;Note=type: DArT;ID=559458;Name=pPt-559458; Note=Genetic position = Chr07 49.701 cM
ST4.03ch07	dundee_hg	DArT_marker	51037783	51038303	.	-	.	Alias=Dart-12P_01_E19;Note=type: DArT;ID=540134;Name=pPt-540134; Note=Genetic position = Chr07 49.701 cM
ST4.03ch07	dundee_hg	DArT_marker	51037783	51038303	.	-	.	Alias=Dart-10P_01_F11;Note=type: DArT;ID=536459;Name=pPt-536459; Note=Genetic position = Chr07 49.701 cM
ST4.03ch07	dundee_hg	DArT_marker	51037783	51038322	.	-	.	Alias=Dart-10P_01_F09;Note=type: DArT;ID=536453;Name=pPt-536453; Note=Genetic position = Chr07 49.701 cM
ST4.03ch07	dundee_hg	DArT_marker	51037783	51038322	.	+	.	Alias=Dart-09P_01_L19;Note=type: DArT;ID=535682;Name=pPt-535682; Note=Genetic position = Chr07 49.701 cM
ST4.03ch07	dundee_hb	DArT_marker	51037783	51038322	.	.	.	Alias=Dart-04P_01_D01;Note=type: DArT;ID=458491;Name=pPt-458491; Note=Genetic position = Chr07 49.895 cM
ST4.03ch07	dundee	SNP	51072311	51072311	.	.	.	ID=solcap_stsnp_c1_9894;Note=type: New OPA;Name=solcap_stsnp_c1_9894; Note=Genetic position = Chr07 50.116 cM
ST4.03ch07	dundee	SNP	51525589	51525589	.	.	.	ID=solcap_stsnp_c1_8687;Note=type: New OPA;Name=solcap_stsnp_c1_8687; Note=Genetic position = Chr07 50.491 cM
ST4.03ch07	dundee	SNP	51997428	51997428	.	.	.	ID=solcap_stsnp_c1_8704;Note=type: New OPA;Name=solcap_stsnp_c1_8704; Note=Genetic position = Chr07 53.523 cM
ST4.03ch07	dundee	SNP	52826938	52826938	.	.	.	ID=solcap_stsnp_c1_4045;Note=type: New OPA;Name=solcap_stsnp_c1_4045; Note=Genetic position = Chr07 56.745 cM
ST4.03ch07	dundee_hb	DArT_marker	53764094	53764591	.	.	.	Alias=Dart-14P_01_I20;Note=type: DArT;ID=650152;Name=pPt-650152; Note=Genetic position = Chr07 57.539 cM
ST4.03ch07	dundee_hg	DArT_marker	53764094	53764591	.	+	.	Alias=Dart-11P_01_F03;Note=type: DArT;ID=537778;Name=pPt-537778; Note=Genetic position = Chr07 57.547 cM
ST4.03ch07	dundee_hg	DArT_marker	53764094	53764591	.	-	.	Alias=Dart-11P_01_G23;Note=type: DArT;ID=537919;Name=pPt-537919; Note=Genetic position = Chr07 57.548 cM
ST4.03ch07	dundee_hg	DArT_marker	53764094	53764591	.	+	.	Alias=Dart-11P_01_B19;Note=type: DArT;ID=537524;Name=pPt-537524; Note=Genetic position = Chr07 57.55 cM
ST4.03ch07	dundee_hg	DArT_marker	53697115	53697759	.	-	.	Alias=Dart-02P_01_J15;Note=type: DArT;ID=437364;Name=toPt-437364; Note=Genetic position = Chr07 58.595 cM
ST4.03ch07	dundee_hg	DArT_marker	53697115	53697761	.	-	.	Alias=Dart-19P_01_B20;Note=type: DArT;ID=657441;Name=pPt-657441; Note=Genetic position = Chr07 58.595 cM
ST4.03ch07	dundee_hg	DArT_marker	53697115	53698055	.	-	.	Alias=Dart-07P_01_E22;Note=type: DArT;ID=472393;Name=pPt-472393; Note=Genetic position = Chr07 58.595 cM
ST4.03ch07	dundee_hg	DArT_marker	53697115	53698055	.	-	.	Alias=Dart-14P_01_P21;Note=type: DArT;ID=651978;Name=pPt-651978; Note=Genetic position = Chr07 58.601 cM
ST4.03ch07	dundee_hg	DArT_marker	53697115	53697759	.	-	.	Alias=Dart-01P_01_C16;Note=type: DArT;ID=439886;Name=toPt-439886; Note=Genetic position = Chr07 58.638 cM
ST4.03ch07	dundee_hg	DArT_marker	53697115	53697759	.	+	.	Alias=Dart-02P_01_J13;Note=type: DArT;ID=437358;Name=toPt-437358; Note=Genetic position = Chr07 59.44 cM
ST4.03ch07	dundee_hb	DArT_marker	54509561	54510324	.	.	.	Alias=Dart-06P_01_I12;Note=type: DArT;ID=471273;Name=pPt-471273; Note=Genetic position = Chr07 61.614 cM
ST4.03ch07	dundee_hb	DArT_marker	55546189	55546534	.	.	.	Alias=Dart-15P_01_F05;Note=type: DArT;ID=652491;Name=pPt-652491; Note=Genetic position = Chr07 61.66 cM
ST4.03ch07	dundee_hb	DArT_marker	54849089	54849460	.	.	.	Alias=Dart-04P_01_M14;Note=type: DArT;ID=459335;Name=pPt-459335; Note=Genetic position = Chr07 62.093 cM
ST4.03ch07	dundee_hg	DArT_marker	54784029	54784418	.	+	.	Alias=Dart-18P_01_I04;Note=type: DArT;ID=656739;Name=pPt-656739; Note=Genetic position = Chr07 62.147 cM
ST4.03ch07	dundee_hg	DArT_marker	54784029	54784418	.	-	.	Alias=Dart-16P_01_L24;Note=type: DArT;ID=654556;Name=pPt-654556; Note=Genetic position = Chr07 62.16 cM
ST4.03ch07	dundee_hg	DArT_marker	54849089	54849460	.	+	.	Alias=Dart-13P_01_H03;Note=type: DArT;ID=539276;Name=pPt-539276; Note=Genetic position = Chr07 62.173 cM
ST4.03ch07	dundee_sg	DArT_marker	55481229	55481417	.	+	.	Alias=Dart-10P_01_M14;Note=type: DArT;ID=537071;Name=pPt-537071; Note=Genetic position = Chr07 62.711 cM
ST4.03ch07	dundee_hg	DArT_marker	55905753	55906508	.	+	.	Alias=Dart-15P_01_O22;Note=type: DArT;ID=653355;Name=pPt-653355; Note=Genetic position = Chr07 62.715 cM
ST4.03ch07	dundee_sb	DArT_marker	55481229	55481417	.	.	.	Alias=Dart-08P_01_C15;Note=type: DArT;ID=533574;Name=pPt-533574; Note=Genetic position = Chr07 62.719 cM
ST4.03ch07	dundee_sb	DArT_marker	55481229	55481417	.	.	.	Alias=Dart-09P_01_O19;Note=type: DArT;ID=535925;Name=pPt-535925; Note=Genetic position = Chr07 62.737 cM
ST4.03ch07	dundee_hb	DArT_marker	55259255	55259941	.	.	.	Alias=Dart-13P_01_E14;Note=type: DArT;ID=539050;Name=pPt-539050; Note=Genetic position = Chr07 63.43 cM
ST4.03ch07	dundee_hg	DArT_marker	55259255	55259941	.	-	.	Alias=Dart-06P_01_L16;Note=type: DArT;ID=471686;Name=pPt-471686; Note=Genetic position = Chr07 63.43 cM
ST4.03ch07	dundee_hg	DArT_marker	55259255	55259941	.	+	.	Alias=Dart-03P_01_M05;Note=type: DArT;ID=457969;Name=pPt-457969; Note=Genetic position = Chr07 63.43 cM
ST4.03ch07	dundee_hb	DArT_marker	55259255	55259941	.	.	.	Alias=Dart-05P_01_A13;Note=type: DArT;ID=456574;Name=pPt-456574; Note=Genetic position = Chr07 63.43 cM
ST4.03ch07	dundee_hg	DArT_marker	55259255	55259941	.	+	.	Alias=Dart-06P_01_N03;Note=type: DArT;ID=471856;Name=pPt-471856; Note=Genetic position = Chr07 63.434 cM
ST4.03ch07	dundee_hg	DArT_marker	55259255	55259941	.	+	.	Alias=Dart-03P_01_K12;Note=type: DArT;ID=457779;Name=pPt-457779; Note=Genetic position = Chr07 63.438 cM
ST4.03ch07	dundee	SNP	55754417	55754417	.	.	.	ID=solcap_stsnp_c1_8815;Note=type: New OPA;Name=solcap_stsnp_c1_8815; Note=Genetic position = Chr07 63.806 cM
ST4.03ch07	dundee_hg	DArT_marker	56020877	56021789	.	-	.	Alias=Dart-18P_01_K05;Note=type: DArT;ID=656876;Name=pPt-656876; Note=Genetic position = Chr07 64.94 cM
ST4.03ch07	Dundee	match	56548595	56548715	237	+	.	ID=MICRO.1437.C1_390;Note=type: MICRO;Name=MICRO.1437.C1_390;Note=Marker sequence: GGCTTCGAAAACCGGGCTTTGCCACCGTTCATGGATCCCGTCAATCTGTTCTCTCCTCTG[T/C]TCTATGGGTATCATTTGGGCTGKTAGGTACAAGACGGATACGGAGAGTCACTTAGAGAAA;; Note=Genetic position = Chr07 66.796 cM
ST4.03ch07	SCRI/UoD	repeat_region	56498441	56498586	98	.	.	ID=STM3009.169.b_VII; NAME=STM3009; Note=Chr: 7, pos: 63.3, type: SSRST, len: 145, source: NZIPFR, repeat motif: TA(2*13);; Note=Genetic position = Chr07 67.064 cM
ST4.03ch08	dundee	SNP	3575848	3575848	.	.	.	ID=solcap_stsnp_c1_7740;Note=type: New OPA;Name=solcap_stsnp_c1_7740; Note=Genetic position = Chr08 10.679 cM
ST4.03ch08	dundee_hb	DArT_marker	1770993	1771431	.	.	.	Alias=Dart-10P_01_H04;Note=type: DArT;ID=536600;Name=pPt-536600; Note=Genetic position = Chr08 11.123 cM
ST4.03ch08	dundee_hg	DArT_marker	1770993	1771431	.	+	.	Alias=Dart-09P_01_G04;Note=type: DArT;ID=535256;Name=pPt-535256; Note=Genetic position = Chr08 11.496 cM
ST4.03ch08	dundee_hg	DArT_marker	1770993	1771431	.	+	.	Alias=Dart-17P_01_A02;Note=type: DArT;ID=654861;Name=pPt-654861; Note=Genetic position = Chr08 11.818 cM
ST4.03ch08	dundee_hb	DArT_marker	1770993	1771431	.	.	.	Alias=Dart-10P_01_L15;Note=type: DArT;ID=536985;Name=pPt-536985; Note=Genetic position = Chr08 11.836 cM
ST4.03ch08	dundee_hb	DArT_marker	1770993	1771431	.	.	.	Alias=Dart-09P_01_I03;Note=type: DArT;ID=535397;Name=pPt-535397; Note=Genetic position = Chr08 11.838 cM
ST4.03ch08	dundee_hb	DArT_marker	1770993	1771431	.	.	.	Alias=Dart-16P_01_H09;Note=type: DArT;ID=654186;Name=pPt-654186; Note=Genetic position = Chr08 11.848 cM
ST4.03ch08	dundee_hg	DArT_marker	2913343	2913881	.	-	.	Alias=Dart-10P_01_C13;Note=type: DArT;ID=536257;Name=pPt-536257; Note=Genetic position = Chr08 11.852 cM
ST4.03ch08	dundee_hg	DArT_marker	2913343	2913881	.	-	.	Alias=Dart-19P_01_E02;Note=type: DArT;ID=650705;Name=pPt-650705; Note=Genetic position = Chr08 11.974 cM
ST4.03ch08	dundee_hb	DArT_marker	1770993	1771431	.	.	.	Alias=Dart-01P_01_M08;Note=type: DArT;ID=439085;Name=toPt-439085; Note=Genetic position = Chr08 12.158 cM
ST4.03ch08	dundee_hg	DArT_marker	1770993	1771431	.	+	.	Alias=Dart-10P_01_D12;Note=type: DArT;ID=536330;Name=pPt-536330; Note=Genetic position = Chr08 12.255 cM
ST4.03ch08	dundee_hg	DArT_marker	1770993	1771431	.	-	.	Alias=Dart-16P_01_G02;Note=type: DArT;ID=654072;Name=pPt-654072; Note=Genetic position = Chr08 12.38 cM
ST4.03ch08	dundee	SNP	3773576	3773576	.	.	.	ID=solcap_stsnp_c1_10248;Note=type: New OPA;Name=solcap_stsnp_c1_10248; Note=Genetic position = Chr08 12.496 cM
ST4.03ch08	dundee_hg	DArT_marker	1770993	1771431	.	+	.	Alias=Dart-14P_01_J13;Note=type: DArT;ID=650234;Name=pPt-650234; Note=Genetic position = Chr08 12.681 cM
ST4.03ch08	dundee_hg	DArT_marker	4846507	4846728	.	+	.	Alias=Dart-13P_01_K06;Note=type: DArT;ID=552322;Name=pPt-552322; Note=Genetic position = Chr08 14.87 cM
ST4.03ch08	dundee	SNP	5482413	5482413	.	.	.	ID=solcap_stsnp_c1_8381;Note=type: New OPA;Name=solcap_stsnp_c1_8381; Note=Genetic position = Chr08 15.476 cM
ST4.03ch08	dundee_hb	DArT_marker	4846507	4846728	.	.	.	Alias=Dart-12P_01_A15;Note=type: DArT;ID=539822;Name=pPt-539822; Note=Genetic position = Chr08 15.705 cM
ST4.03ch08	dundee	SNP	7440493	7440493	.	.	.	ID=solcap_stsnp_c1_15451;Note=type: New OPA;Name=solcap_stsnp_c1_15451; Note=Genetic position = Chr08 16.102 cM
ST4.03ch08	dundee_hg	DArT_marker	6024718	6025829	.	-	.	Alias=Dart-12P_01_F06;Note=type: DArT;ID=540163;Name=pPt-540163; Note=Genetic position = Chr08 16.231 cM
ST4.03ch08	dundee_lg	DArT_marker	6024713	6025982	.	+	.	Alias=Dart-09P_01_F06;Note=type: DArT;ID=535167;Name=pPt-535167; Note=Genetic position = Chr08 16.242 cM
ST4.03ch08	dundee_lg	DArT_marker	6024718	6025982	.	-	.	Alias=Dart-12P_01_D17;Note=type: DArT;ID=540053;Name=pPt-540053; Note=Genetic position = Chr08 16.249 cM
ST4.03ch08	dundee_lg	DArT_marker	6024713	6025982	.	+	.	Alias=Dart-09P_01_K07;Note=type: DArT;ID=535564;Name=pPt-535564; Note=Genetic position = Chr08 16.254 cM
ST4.03ch08	dundee_hg	DArT_marker	6025196	6025982	.	+	.	Alias=Dart-07P_01_M16;Note=type: DArT;ID=472956;Name=pPt-472956; Note=Genetic position = Chr08 16.254 cM
ST4.03ch08	dundee_hg	DArT_marker	5796610	5796947	.	+	.	Alias=Dart-02P_01_C14;Note=type: DArT;ID=441100;Name=toPt-441100; Note=Genetic position = Chr08 16.622 cM
ST4.03ch08	dundee_hg	DArT_marker	5521548	5521861	.	+	.	Alias=Dart-11P_01_I05;Note=type: DArT;ID=538019;Name=pPt-538019; Note=Genetic position = Chr08 17.137 cM
ST4.03ch08	dundee_hb	DArT_marker	6529848	6530243	.	.	.	Alias=Dart-13P_01_L01;Note=type: DArT;ID=552386;Name=pPt-552386; Note=Genetic position = Chr08 17.603 cM
ST4.03ch08	dundee_hg	DArT_marker	6529848	6530243	.	+	.	Alias=Dart-06P_01_C10;Note=type: DArT;ID=473897;Name=pPt-473897; Note=Genetic position = Chr08 17.617 cM
ST4.03ch08	dundee_hg	DArT_marker	5796610	5796947	.	+	.	Alias=Dart-04P_01_E03;Note=type: DArT;ID=458577;Name=pPt-458577; Note=Genetic position = Chr08 17.621 cM
ST4.03ch08	dundee_hb	DArT_marker	5796610	5796947	.	.	.	Alias=Dart-04P_01_N10;Note=type: DArT;ID=459421;Name=pPt-459421; Note=Genetic position = Chr08 17.626 cM
ST4.03ch08	dundee_hb	DArT_marker	5796610	5796947	.	.	.	Alias=Dart-04P_01_C11;Note=type: DArT;ID=458451;Name=pPt-458451; Note=Genetic position = Chr08 17.627 cM
ST4.03ch08	dundee_hb	DArT_marker	5796610	5796947	.	.	.	Alias=Dart-05P_01_B04;Note=type: DArT;ID=456608;Name=pPt-456608; Note=Genetic position = Chr08 17.634 cM
ST4.03ch08	dundee_hg	DArT_marker	6529848	6530243	.	-	.	Alias=Dart-10P_01_F23;Note=type: DArT;ID=536516;Name=pPt-536516; Note=Genetic position = Chr08 17.638 cM
ST4.03ch08	dundee_hg	DArT_marker	5796610	5796947	.	+	.	Alias=Dart-19P_01_D12;Note=type: DArT;ID=657575;Name=pPt-657575; Note=Genetic position = Chr08 17.641 cM
ST4.03ch08	dundee_hg	DArT_marker	5796610	5796947	.	+	.	Alias=Dart-17P_01_B11;Note=type: DArT;ID=654979;Name=pPt-654979; Note=Genetic position = Chr08 17.641 cM
ST4.03ch08	dundee_hg	DArT_marker	5796610	5796942	.	+	.	Alias=Dart-16P_01_P14;Note=type: DArT;ID=654824;Name=pPt-654824; Note=Genetic position = Chr08 17.641 cM
ST4.03ch08	dundee_hg	DArT_marker	6529848	6530243	.	-	.	Alias=Dart-15P_01_N09;Note=type: DArT;ID=653216;Name=pPt-653216; Note=Genetic position = Chr08 17.641 cM
ST4.03ch08	dundee_hg	DArT_marker	5796610	5796947	.	+	.	Alias=Dart-20P_01_E15;Note=type: DArT;ID=651799;Name=pPt-651799; Note=Genetic position = Chr08 17.641 cM
ST4.03ch08	dundee_hg	DArT_marker	6529848	6530243	.	-	.	Alias=Dart-19P_01_K14;Note=type: DArT;ID=651154;Name=pPt-651154; Note=Genetic position = Chr08 17.641 cM
ST4.03ch08	dundee_hb	DArT_marker	6529848	6530243	.	.	.	Alias=Dart-19P_01_E16;Note=type: DArT;ID=650744;Name=pPt-650744; Note=Genetic position = Chr08 17.641 cM
ST4.03ch08	dundee_hb	DArT_marker	5796610	5796947	.	.	.	Alias=Dart-13P_01_N13;Note=type: DArT;ID=552674;Name=pPt-552674; Note=Genetic position = Chr08 17.641 cM
ST4.03ch08	dundee_hb	DArT_marker	5796610	5796947	.	.	.	Alias=Dart-12P_01_B09;Note=type: DArT;ID=539876;Name=pPt-539876; Note=Genetic position = Chr08 17.641 cM
ST4.03ch08	dundee_hg	DArT_marker	5796610	5796947	.	+	.	Alias=Dart-11P_01_L08;Note=type: DArT;ID=539400;Name=pPt-539400; Note=Genetic position = Chr08 17.641 cM
ST4.03ch08	dundee_hb	DArT_marker	5796610	5796947	.	.	.	Alias=Dart-11P_01_G21;Note=type: DArT;ID=537915;Name=pPt-537915; Note=Genetic position = Chr08 17.641 cM
ST4.03ch08	dundee_hg	DArT_marker	5796610	5796947	.	+	.	Alias=Dart-11P_01_A04;Note=type: DArT;ID=537369;Name=pPt-537369; Note=Genetic position = Chr08 17.641 cM
ST4.03ch08	dundee_hg	DArT_marker	5796610	5796947	.	+	.	Alias=Dart-10P_01_G16;Note=type: DArT;ID=536560;Name=pPt-536560; Note=Genetic position = Chr08 17.641 cM
ST4.03ch08	dundee_hg	DArT_marker	5796610	5796947	.	+	.	Alias=Dart-09P_01_P08;Note=type: DArT;ID=535983;Name=pPt-535983; Note=Genetic position = Chr08 17.641 cM
ST4.03ch08	dundee_hg	DArT_marker	5796610	5796947	.	+	.	Alias=Dart-09P_01_N05;Note=type: DArT;ID=535784;Name=pPt-535784; Note=Genetic position = Chr08 17.641 cM
ST4.03ch08	dundee_hb	DArT_marker	5796610	5796947	.	.	.	Alias=Dart-09P_01_M19;Note=type: DArT;ID=535761;Name=pPt-535761; Note=Genetic position = Chr08 17.641 cM
ST4.03ch08	dundee_hb	DArT_marker	5796610	5796947	.	.	.	Alias=Dart-09P_01_H05;Note=type: DArT;ID=535317;Name=pPt-535317; Note=Genetic position = Chr08 17.641 cM
ST4.03ch08	dundee_hg	DArT_marker	5796610	5796947	.	-	.	Alias=Dart-09P_01_C14;Note=type: DArT;ID=534921;Name=pPt-534921; Note=Genetic position = Chr08 17.641 cM
ST4.03ch08	dundee_hg	DArT_marker	5796610	5796947	.	+	.	Alias=Dart-09P_01_B19;Note=type: DArT;ID=534865;Name=pPt-534865; Note=Genetic position = Chr08 17.641 cM
ST4.03ch08	dundee_hg	DArT_marker	5796610	5796947	.	+	.	Alias=Dart-08P_01_K18;Note=type: DArT;ID=534254;Name=pPt-534254; Note=Genetic position = Chr08 17.641 cM
ST4.03ch08	dundee_hb	DArT_marker	5796610	5796947	.	.	.	Alias=Dart-08P_01_F07;Note=type: DArT;ID=533828;Name=pPt-533828; Note=Genetic position = Chr08 17.641 cM
ST4.03ch08	dundee_hb	DArT_marker	6529848	6530243	.	.	.	Alias=Dart-08P_01_E01;Note=type: DArT;ID=533695;Name=pPt-533695; Note=Genetic position = Chr08 17.641 cM
ST4.03ch08	dundee_hg	DArT_marker	6529848	6530243	.	-	.	Alias=Dart-05P_01_P03;Note=type: DArT;ID=473632;Name=pPt-473632; Note=Genetic position = Chr08 17.641 cM
ST4.03ch08	dundee_hg	DArT_marker	5796610	5796947	.	+	.	Alias=Dart-07P_01_H23;Note=type: DArT;ID=472630;Name=pPt-472630; Note=Genetic position = Chr08 17.641 cM
ST4.03ch08	dundee	SNP	7796733	7796733	.	.	.	ID=solcap_stsnp_c1_14167;Note=type: New OPA;Name=solcap_stsnp_c1_14167; Note=Genetic position = Chr08 17.856 cM
ST4.03ch08	dundee_hb	DArT_marker	28478465	28478945	.	.	.	Alias=Dart-13P_01_A04;Note=type: DArT;ID=538652;Name=pPt-538652; Note=Genetic position = Chr08 18.903 cM
ST4.03ch08	dundee	SNP	20584401	20584401	.	.	.	ID=solcap_stsnp_c1_6262;Note=type: New OPA;Name=solcap_stsnp_c1_6262; Note=Genetic position = Chr08 19.828 cM
ST4.03ch08	dundee_hg	DArT_marker	18223895	18224807	.	-	.	Alias=Dart-08P_01_E08;Note=type: DArT;ID=533735;Name=pPt-533735; Note=Genetic position = Chr08 21.378 cM
ST4.03ch08	dundee_hg	DArT_marker	18223895	18224807	.	+	.	Alias=Dart-06P_01_H04;Note=type: DArT;ID=471176;Name=pPt-471176; Note=Genetic position = Chr08 21.378 cM
ST4.03ch08	dundee_hg	DArT_marker	18223895	18224807	.	+	.	Alias=Dart-04P_01_E13;Note=type: DArT;ID=458602;Name=pPt-458602; Note=Genetic position = Chr08 21.378 cM
ST4.03ch08	SCRI/UoD	repeat_region	33316584	33316731	100	.	.	ID=PM1305_142; NAME=PM1305; Note=Chr: 8, pos: 18.1, type: SSR, len: 147, source: NZIPFR, repeat motif: TA(2*13);; Note=Genetic position = Chr08 23.574 cM
ST4.03ch08	dundee	SNP	34577448	34577448	.	.	.	ID=solcap_stsnp_c1_9824;Note=type: New OPA;Name=solcap_stsnp_c1_9824; Note=Genetic position = Chr08 25.092 cM
ST4.03ch08	SCRI/UoD	repeat_region	35135904	35136025	100	.	.	ID=PM0495_138; NAME=PM0495; Note=Chr: 8, pos: 20.5, type: SSR, len: 121, source: NZIPFR, repeat motif: TA(2*13);; Note=Genetic position = Chr08 25.783 cM
ST4.03ch08	dundee	SNP	35418204	35418204	.	.	.	ID=solcap_stsnp_c1_11720;Note=type: New OPA;Name=solcap_stsnp_c1_11720; Note=Genetic position = Chr08 25.817 cM
ST4.03ch08	dundee	SNP	34744066	34744066	.	.	.	ID=solcap_stsnp_c1_9821;Note=type: New OPA;Name=solcap_stsnp_c1_9821; Note=Genetic position = Chr08 25.921 cM
ST4.03ch08	dundee_hg	DArT_marker	39687220	39687792	.	-	.	Alias=Dart-10P_01_L18;Note=type: DArT;ID=536995;Name=pPt-536995; Note=Genetic position = Chr08 26.294 cM
ST4.03ch08	dundee_hg	DArT_marker	39687220	39687792	.	+	.	Alias=Dart-08P_01_O21;Note=type: DArT;ID=534622;Name=pPt-534622; Note=Genetic position = Chr08 26.7 cM
ST4.03ch08	dundee_hb	DArT_marker	39687219	39687792	.	.	.	Alias=Dart-15P_01_L05;Note=type: DArT;ID=653036;Name=pPt-653036; Note=Genetic position = Chr08 26.91 cM
ST4.03ch08	dundee	SNP	40060217	40060217	.	.	.	ID=solcap_stsnp_c1_14109;Note=type: New OPA;Name=solcap_stsnp_c1_14109; Note=Genetic position = Chr08 27.618 cM
ST4.03ch08	dundee	SNP	41635071	41635071	.	.	.	ID=solcap_stsnp_c1_12166;Note=type: New OPA;Name=solcap_stsnp_c1_12166; Note=Genetic position = Chr08 29.081 cM
ST4.03ch08	dundee_hg	DArT_marker	37454465	37455182	.	-	.	Alias=Dart-03P_01_J07;Note=type: DArT;ID=457647;Name=pPt-457647; Note=Genetic position = Chr08 29.939 cM
ST4.03ch08	dundee_hg	DArT_marker	37454465	37455182	.	-	.	Alias=Dart-17P_01_N07;Note=type: DArT;ID=655913;Name=pPt-655913; Note=Genetic position = Chr08 29.947 cM
ST4.03ch08	dundee_hg	DArT_marker	37454465	37455182	.	-	.	Alias=Dart-17P_01_F02;Note=type: DArT;ID=655322;Name=pPt-655322; Note=Genetic position = Chr08 29.947 cM
ST4.03ch08	dundee_hg	DArT_marker	37454465	37455182	.	+	.	Alias=Dart-15P_01_P04;Note=type: DArT;ID=653371;Name=pPt-653371; Note=Genetic position = Chr08 29.947 cM
ST4.03ch08	dundee_hg	DArT_marker	37454465	37455182	.	-	.	Alias=Dart-15P_01_J05;Note=type: DArT;ID=652840;Name=pPt-652840; Note=Genetic position = Chr08 29.947 cM
ST4.03ch08	dundee_hg	DArT_marker	37454465	37455182	.	+	.	Alias=Dart-15P_01_A04;Note=type: DArT;ID=652007;Name=pPt-652007; Note=Genetic position = Chr08 29.947 cM
ST4.03ch08	dundee_hb	DArT_marker	37454465	37454869	.	.	.	Alias=Dart-19P_01_E04;Note=type: DArT;ID=650709;Name=pPt-650709; Note=Genetic position = Chr08 29.947 cM
ST4.03ch08	dundee_hg	DArT_marker	37454470	37455182	.	-	.	Alias=Dart-14P_01_F17;Note=type: DArT;ID=559585;Name=pPt-559585; Note=Genetic position = Chr08 29.947 cM
ST4.03ch08	dundee_hg	DArT_marker	37454465	37455182	.	-	.	Alias=Dart-13P_01_J11;Note=type: DArT;ID=552202;Name=pPt-552202; Note=Genetic position = Chr08 29.947 cM
ST4.03ch08	dundee_hb	DArT_marker	37454465	37455182	.	.	.	Alias=Dart-11P_01_A08;Note=type: DArT;ID=537375;Name=pPt-537375; Note=Genetic position = Chr08 29.947 cM
ST4.03ch08	dundee_hb	DArT_marker	37454465	37455182	.	.	.	Alias=Dart-10P_01_E23;Note=type: DArT;ID=536425;Name=pPt-536425; Note=Genetic position = Chr08 29.947 cM
ST4.03ch08	dundee_hg	DArT_marker	37454465	37455182	.	-	.	Alias=Dart-09P_01_F15;Note=type: DArT;ID=535207;Name=pPt-535207; Note=Genetic position = Chr08 29.947 cM
ST4.03ch08	dundee_hg	DArT_marker	37454465	37455182	.	-	.	Alias=Dart-09P_01_D03;Note=type: DArT;ID=534973;Name=pPt-534973; Note=Genetic position = Chr08 29.947 cM
ST4.03ch08	dundee_hg	DArT_marker	37454465	37455182	.	-	.	Alias=Dart-08P_01_O16;Note=type: DArT;ID=534611;Name=pPt-534611; Note=Genetic position = Chr08 29.947 cM
ST4.03ch08	dundee_hg	DArT_marker	37454465	37455182	.	-	.	Alias=Dart-08P_01_G07;Note=type: DArT;ID=533903;Name=pPt-533903; Note=Genetic position = Chr08 29.947 cM
ST4.03ch08	dundee_hg	DArT_marker	37454465	37455182	.	-	.	Alias=Dart-06P_01_M09;Note=type: DArT;ID=471803;Name=pPt-471803; Note=Genetic position = Chr08 29.947 cM
ST4.03ch08	dundee_hg	DArT_marker	37454465	37455182	.	-	.	Alias=Dart-06P_01_D04;Note=type: DArT;ID=473966;Name=pPt-473966; Note=Genetic position = Chr08 29.958 cM
ST4.03ch08	dundee_hb	DArT_marker	37454465	37455182	.	.	.	Alias=Dart-15P_01_O07;Note=type: DArT;ID=653294;Name=pPt-653294; Note=Genetic position = Chr08 29.962 cM
ST4.03ch08	dundee_hb	DArT_marker	37454465	37455182	.	.	.	Alias=Dart-05P_01_C17;Note=type: DArT;ID=456696;Name=pPt-456696; Note=Genetic position = Chr08 29.962 cM
ST4.03ch08	dundee	SNP	43364866	43364866	.	.	.	ID=solcap_stsnp_c1_6029;Note=type: New OPA;Name=solcap_stsnp_c1_6029; Note=Genetic position = Chr08 37.056 cM
ST4.03ch08	dundee	SNP	45264835	45264835	.	.	.	ID=solcap_stsnp_c1_5094;Note=type: New OPA;Name=solcap_stsnp_c1_5094; Note=Genetic position = Chr08 38.252 cM
ST4.03ch08	dundee_hg	DArT_marker	46719543	46719939	.	-	.	Alias=Dart-13P_01_B10;Note=type: DArT;ID=538788;Name=pPt-538788; Note=Genetic position = Chr08 38.768 cM
ST4.03ch08	dundee_hg	DArT_marker	46719936	46720475	.	-	.	Alias=Dart-17P_01_A22;Note=type: DArT;ID=654934;Name=pPt-654934; Note=Genetic position = Chr08 39.358 cM
ST4.03ch08	dundee_hg	DArT_marker	46718470	46718957	.	-	.	Alias=Dart-04P_01_A18;Note=type: DArT;ID=458325;Name=pPt-458325; Note=Genetic position = Chr08 40.105 cM
ST4.03ch08	dundee_hg	DArT_marker	46718954	46719546	.	+	.	Alias=Dart-05P_01_J08;Note=type: DArT;ID=470707;Name=pPt-470707; Note=Genetic position = Chr08 40.171 cM
ST4.03ch08	dundee_hg	DArT_marker	46719543	46719939	.	-	.	Alias=Dart-12P_01_K01;Note=type: DArT;ID=540454;Name=pPt-540454; Note=Genetic position = Chr08 41.175 cM
ST4.03ch08	dundee_hb	DArT_marker	48895598	48895801	.	.	.	Alias=Dart-12P_01_I16;Note=type: DArT;ID=540363;Name=pPt-540363; Note=Genetic position = Chr08 42.436 cM
ST4.03ch08	dundee_hg	DArT_marker	48738148	48738528	.	+	.	Alias=Dart-10P_01_G07;Note=type: DArT;ID=536535;Name=pPt-536535; Note=Genetic position = Chr08 45.063 cM
ST4.03ch08	dundee_hg	DArT_marker	48738148	48738528	.	+	.	Alias=Dart-07P_01_P09;Note=type: DArT;ID=473161;Name=pPt-473161; Note=Genetic position = Chr08 45.105 cM
ST4.03ch08	dundee_hb	DArT_marker	48738148	48738528	.	.	.	Alias=Dart-17P_01_K07;Note=type: DArT;ID=655699;Name=pPt-655699; Note=Genetic position = Chr08 45.246 cM
ST4.03ch08	dundee_hb	DArT_marker	48738148	48738528	.	.	.	Alias=Dart-17P_01_J11;Note=type: DArT;ID=655631;Name=pPt-655631; Note=Genetic position = Chr08 45.246 cM
ST4.03ch08	dundee_hb	DArT_marker	48738148	48738528	.	.	.	Alias=Dart-20P_01_B02;Note=type: DArT;ID=651578;Name=pPt-651578; Note=Genetic position = Chr08 45.246 cM
ST4.03ch08	dundee_hb	DArT_marker	48738148	48738528	.	.	.	Alias=Dart-11P_01_A09;Note=type: DArT;ID=537377;Name=pPt-537377; Note=Genetic position = Chr08 45.286 cM
ST4.03ch04	dundee_hg	DArT_marker	46106231	46106465	.	+	.	Alias=Dart-15P_01_P21;Note=type: DArT;ID=653458;Name=pPt-653458; Note=Genetic position = Chr08 45.945 cM
ST4.03ch04	dundee_hb	DArT_marker	46106231	46106465	.	.	.	Alias=Dart-05P_01_D18;Note=type: DArT;ID=456742;Name=pPt-456742; Note=Genetic position = Chr08 45.97 cM
ST4.03ch08	dundee_hg	DArT_marker	47991532	47992266	.	-	.	Alias=Dart-15P_01_K02;Note=type: DArT;ID=652927;Name=pPt-652927; Note=Genetic position = Chr08 47.864 cM
ST4.03ch08	dundee_hb	DArT_marker	47913908	47914668	.	.	.	Alias=Dart-06P_01_K04;Note=type: DArT;ID=471414;Name=pPt-471414; Note=Genetic position = Chr08 48.691 cM
ST4.03ch08	dundee_hg	DArT_marker	50000406	50001318	.	-	.	Alias=Dart-13P_01_H20;Note=type: DArT;ID=552015;Name=pPt-552015; Note=Genetic position = Chr08 52.899 cM
ST4.03ch08	dundee_hg	DArT_marker	50000406	50001318	.	-	.	Alias=Dart-07P_01_B09;Note=type: DArT;ID=472125;Name=pPt-472125; Note=Genetic position = Chr08 54 cM
ST4.03ch08	dundee_hg	DArT_marker	50000406	50001318	.	+	.	Alias=Dart-13P_01_L10;Note=type: DArT;ID=552419;Name=pPt-552419; Note=Genetic position = Chr08 54.038 cM
ST4.03ch08	dundee_hg	DArT_marker	50644649	50645405	.	-	.	Alias=Dart-18P_01_O08;Note=type: DArT;ID=657155;Name=pPt-657155; Note=Genetic position = Chr08 55.508 cM
ST4.03ch08	dundee_hg	DArT_marker	50644649	50645405	.	+	.	Alias=Dart-18P_01_G04;Note=type: DArT;ID=656593;Name=pPt-656593; Note=Genetic position = Chr08 55.508 cM
ST4.03ch08	dundee_hg	DArT_marker	50644649	50645405	.	+	.	Alias=Dart-19P_01_M21;Note=type: DArT;ID=651318;Name=pPt-651318; Note=Genetic position = Chr08 55.508 cM
ST4.03ch08	dundee_hg	DArT_marker	50644649	50645405	.	+	.	Alias=Dart-19P_01_E01;Note=type: DArT;ID=650700;Name=pPt-650700; Note=Genetic position = Chr08 55.508 cM
ST4.03ch08	dundee_hg	DArT_marker	45425520	45425968	.	-	.	Alias=Dart-13P_01_F09;Note=type: DArT;ID=539116;Name=pPt-539116; Note=Genetic position = Chr08 55.508 cM
ST4.03ch08	dundee_hg	DArT_marker	50644649	50645405	.	+	.	Alias=Dart-03P_01_H24;Note=type: DArT;ID=457562;Name=pPt-457562; Note=Genetic position = Chr08 55.508 cM
ST4.03ch08	dundee_hg	DArT_marker	50691187	50691701	.	-	.	Alias=Dart-08P_01_G11;Note=type: DArT;ID=533914;Name=pPt-533914; Note=Genetic position = Chr08 55.981 cM
ST4.03ch08	dundee_hb	DArT_marker	51028175	51028785	.	.	.	Alias=Dart-11P_01_M06;Note=type: DArT;ID=539475;Name=pPt-539475; Note=Genetic position = Chr08 55.985 cM
ST4.03ch08	dundee_hg	DArT_marker	51028175	51028785	.	-	.	Alias=Dart-18P_01_C08;Note=type: DArT;ID=656301;Name=pPt-656301; Note=Genetic position = Chr08 55.99 cM
ST4.03ch08	dundee_hg	DArT_marker	51028175	51028785	.	-	.	Alias=Dart-17P_01_C16;Note=type: DArT;ID=655076;Name=pPt-655076; Note=Genetic position = Chr08 55.99 cM
ST4.03ch08	dundee_hg	DArT_marker	50691187	50691701	.	-	.	Alias=Dart-16P_01_N22;Note=type: DArT;ID=654681;Name=pPt-654681; Note=Genetic position = Chr08 55.99 cM
ST4.03ch08	dundee_hg	DArT_marker	51028175	51028785	.	-	.	Alias=Dart-16P_01_M08;Note=type: DArT;ID=654580;Name=pPt-654580; Note=Genetic position = Chr08 55.99 cM
ST4.03ch08	dundee_hg	DArT_marker	51028175	51028785	.	-	.	Alias=Dart-16P_01_L21;Note=type: DArT;ID=654553;Name=pPt-654553; Note=Genetic position = Chr08 55.99 cM
ST4.03ch08	dundee_hg	DArT_marker	50691187	50691701	.	-	.	Alias=Dart-16P_01_J17;Note=type: DArT;ID=654390;Name=pPt-654390; Note=Genetic position = Chr08 55.99 cM
ST4.03ch08	dundee_hg	DArT_marker	51028175	51028785	.	+	.	Alias=Dart-16P_01_D20;Note=type: DArT;ID=653826;Name=pPt-653826; Note=Genetic position = Chr08 55.99 cM
ST4.03ch08	dundee_hg	DArT_marker	50840051	50841050	.	-	.	Alias=Dart-15P_01_P12;Note=type: DArT;ID=653413;Name=pPt-653413; Note=Genetic position = Chr08 55.99 cM
ST4.03ch08	dundee_hb	DArT_marker	50691187	50691701	.	.	.	Alias=Dart-14P_01_L24;Note=type: DArT;ID=650451;Name=pPt-650451; Note=Genetic position = Chr08 55.99 cM
ST4.03ch08	dundee_hg	DArT_marker	51028175	51028701	.	+	.	Alias=Dart-13P_01_L07;Note=type: DArT;ID=552409;Name=pPt-552409; Note=Genetic position = Chr08 55.99 cM
ST4.03ch08	dundee_hg	DArT_marker	51028175	51028701	.	+	.	Alias=Dart-13P_01_J13;Note=type: DArT;ID=552215;Name=pPt-552215; Note=Genetic position = Chr08 55.99 cM
ST4.03ch08	dundee_hg	DArT_marker	51028175	51028701	.	-	.	Alias=Dart-12P_01_J07;Note=type: DArT;ID=540397;Name=pPt-540397; Note=Genetic position = Chr08 55.99 cM
ST4.03ch08	dundee_hg	DArT_marker	51028175	51028701	.	-	.	Alias=Dart-12P_01_D18;Note=type: DArT;ID=540054;Name=pPt-540054; Note=Genetic position = Chr08 55.99 cM
ST4.03ch08	dundee_hb	DArT_marker	51028175	51028785	.	.	.	Alias=Dart-12P_01_B22;Note=type: DArT;ID=539923;Name=pPt-539923; Note=Genetic position = Chr08 55.99 cM
ST4.03ch08	dundee_hg	DArT_marker	51028175	51028701	.	-	.	Alias=Dart-11P_01_L23;Note=type: DArT;ID=539449;Name=pPt-539449; Note=Genetic position = Chr08 55.99 cM
ST4.03ch08	dundee_hb	DArT_marker	51028175	51028701	.	.	.	Alias=Dart-11P_01_E03;Note=type: DArT;ID=537695;Name=pPt-537695; Note=Genetic position = Chr08 55.99 cM
ST4.03ch08	dundee_hg	DArT_marker	51028175	51028785	.	-	.	Alias=Dart-09P_01_I13;Note=type: DArT;ID=535433;Name=pPt-535433; Note=Genetic position = Chr08 55.99 cM
ST4.03ch08	dundee_hb	DArT_marker	50691187	50691701	.	.	.	Alias=Dart-09P_01_I06;Note=type: DArT;ID=535408;Name=pPt-535408; Note=Genetic position = Chr08 55.99 cM
ST4.03ch08	dundee_hg	DArT_marker	51028175	51028701	.	+	.	Alias=Dart-08P_01_P03;Note=type: DArT;ID=534647;Name=pPt-534647; Note=Genetic position = Chr08 55.99 cM
ST4.03ch08	dundee_hg	DArT_marker	50691187	50691701	.	-	.	Alias=Dart-08P_01_I10;Note=type: DArT;ID=534069;Name=pPt-534069; Note=Genetic position = Chr08 55.99 cM
ST4.03ch08	dundee_hb	DArT_marker	51028175	51028785	.	.	.	Alias=Dart-08P_01_I06;Note=type: DArT;ID=534054;Name=pPt-534054; Note=Genetic position = Chr08 55.99 cM
ST4.03ch08	dundee_hg	DArT_marker	50691187	50691701	.	+	.	Alias=Dart-07P_01_B17;Note=type: DArT;ID=472146;Name=pPt-472146; Note=Genetic position = Chr08 55.99 cM
ST4.03ch08	dundee_hb	DArT_marker	50691187	50691701	.	.	.	Alias=Dart-06P_01_L08;Note=type: DArT;ID=471609;Name=pPt-471609; Note=Genetic position = Chr08 55.99 cM
ST4.03ch08	dundee_hg	DArT_marker	51028175	51028785	.	-	.	Alias=Dart-04P_01_O03;Note=type: DArT;ID=459500;Name=pPt-459500; Note=Genetic position = Chr08 55.99 cM
ST4.03ch08	dundee_hg	DArT_marker	51028175	51028785	.	-	.	Alias=Dart-04P_01_L15;Note=type: DArT;ID=459284;Name=pPt-459284; Note=Genetic position = Chr08 55.99 cM
ST4.03ch08	dundee_hb	DArT_marker	50691187	50691701	.	.	.	Alias=Dart-05P_01_B16;Note=type: DArT;ID=456633;Name=pPt-456633; Note=Genetic position = Chr08 55.99 cM
ST4.03ch08	dundee_hg	DArT_marker	50691187	50691701	.	+	.	Alias=Dart-15P_01_N07;Note=type: DArT;ID=653213;Name=pPt-653213; Note=Genetic position = Chr08 56.128 cM
ST4.03ch08	SCRI/UoD	repeat_region	50039007	50039119	100	.	.	ID=STI0022_130_VIII; NAME=STI0022; Note=Chr: 8, pos: 50.1, type: SSRST, len: 112, source: NZIPFR, repeat motif: TA(2*13);; Note=Genetic position = Chr08 56.397 cM
ST4.03ch08	dundee_hg	DArT_marker	50146766	50147788	.	+	.	Alias=Dart-07P_01_J15;Note=type: DArT;ID=472750;Name=pPt-472750; Note=Genetic position = Chr08 56.619 cM
ST4.03ch08	dundee_hb	DArT_marker	52197211	52197530	.	.	.	Alias=Dart-02P_01_C11;Note=type: DArT;ID=441074;Name=toPt-441074; Note=Genetic position = Chr08 57.256 cM
ST4.03ch08	dundee	SNP	53823572	53823572	.	.	.	ID=solcap_stsnp_c1_8296;Note=type: New OPA;Name=solcap_stsnp_c1_8296; Note=Genetic position = Chr08 59.685 cM
ST4.03ch08	SCRI/UoD	repeat_region	52529531	52529760	100	.	.	ID=PM1350_231; NAME=PM1350; Note=Chr: 8, pos: 54.1, type: SSR, len: 229, source: NZIPFR, repeat motif: TA(2*13);; Note=Genetic position = Chr08 60.448 cM
ST4.03ch08	dundee	SNP	54751329	54751329	.	.	.	ID=solcap_stsnp_c1_5485;Note=type: New OPA;Name=solcap_stsnp_c1_5485; Note=Genetic position = Chr08 62.25 cM
ST4.03ch08	dundee	SNP	54850467	54850467	.	.	.	ID=solcap_stsnp_c1_5509;Note=type: New OPA;Name=solcap_stsnp_c1_5509; Note=Genetic position = Chr08 62.253 cM
ST4.03ch08	dundee_hg	DArT_marker	54865428	54866143	.	+	.	Alias=Dart-17P_01_M21;Note=type: DArT;ID=655892;Name=pPt-655892; Note=Genetic position = Chr08 62.647 cM
ST4.03ch08	dundee_hg	DArT_marker	54752387	54752963	.	-	.	Alias=Dart-16P_01_M24;Note=type: DArT;ID=654618;Name=pPt-654618; Note=Genetic position = Chr08 62.647 cM
ST4.03ch08	dundee_hg	DArT_marker	54865428	54866133	.	+	.	Alias=Dart-14P_01_A21;Note=type: DArT;ID=559141;Name=pPt-559141; Note=Genetic position = Chr08 62.647 cM
ST4.03ch08	dundee_hg	DArT_marker	54752387	54752963	.	-	.	Alias=Dart-08P_01_M24;Note=type: DArT;ID=534465;Name=pPt-534465; Note=Genetic position = Chr08 62.649 cM
ST4.03ch08	dundee_hb	DArT_marker	55093758	55094134	.	.	.	Alias=Dart-15P_01_J21;Note=type: DArT;ID=652905;Name=pPt-652905; Note=Genetic position = Chr08 63.222 cM
ST4.03ch08	dundee_hg	DArT_marker	55093758	55094135	.	+	.	Alias=Dart-11P_01_I04;Note=type: DArT;ID=538016;Name=pPt-538016; Note=Genetic position = Chr08 63.222 cM
ST4.03ch08	dundee_hg	DArT_marker	55093758	55094135	.	+	.	Alias=Dart-09P_01_A06;Note=type: DArT;ID=534737;Name=pPt-534737; Note=Genetic position = Chr08 63.222 cM
ST4.03ch08	dundee_hg	DArT_marker	55093758	55094135	.	-	.	Alias=Dart-07P_01_L01;Note=type: DArT;ID=472859;Name=pPt-472859; Note=Genetic position = Chr08 63.222 cM
ST4.03ch08	dundee	SNP	54936660	54936660	.	.	.	ID=solcap_stsnp_c1_5532;Note=type: New OPA;Name=solcap_stsnp_c1_5532; Note=Genetic position = Chr08 63.404 cM
ST4.03ch08	dundee_hb	DArT_marker	55671343	55671841	.	.	.	Alias=Dart-01P_01_H21;Note=type: DArT;ID=438550;Name=toPt-438550; Note=Genetic position = Chr08 63.683 cM
ST4.03ch08	dundee_hg	DArT_marker	55671343	55671841	.	-	.	Alias=Dart-01P_01_P06;Note=type: DArT;ID=439386;Name=toPt-439386; Note=Genetic position = Chr08 63.724 cM
ST4.03ch08	dundee_hb	DArT_marker	55671343	55671841	.	.	.	Alias=Dart-03P_01_C21;Note=type: DArT;ID=440354;Name=toPt-440354; Note=Genetic position = Chr08 63.726 cM
ST4.03ch08	dundee_hb	DArT_marker	55671343	55671841	.	.	.	Alias=Dart-03P_01_B14;Note=type: DArT;ID=440196;Name=toPt-440196; Note=Genetic position = Chr08 63.726 cM
ST4.03ch08	dundee_hb	DArT_marker	55671343	55671841	.	.	.	Alias=Dart-03P_01_E12;Note=type: DArT;ID=440599;Name=toPt-440599; Note=Genetic position = Chr08 63.727 cM
ST4.03ch08	dundee_hb	DArT_marker	55671343	55671841	.	.	.	Alias=Dart-15P_01_L08;Note=type: DArT;ID=653047;Name=pPt-653047; Note=Genetic position = Chr08 63.729 cM
ST4.03ch08	dundee_hb	DArT_marker	55671343	55671841	.	.	.	Alias=Dart-14P_01_P23;Note=type: DArT;ID=651985;Name=pPt-651985; Note=Genetic position = Chr08 63.73 cM
ST4.03ch08	dundee_hb	DArT_marker	55671343	55671841	.	.	.	Alias=Dart-17P_01_L22;Note=type: DArT;ID=655827;Name=pPt-655827; Note=Genetic position = Chr08 63.733 cM
ST4.03ch08	dundee_hg	DArT_marker	55544248	55544819	.	+	.	Alias=Dart-04P_01_P10;Note=type: DArT;ID=456511;Name=pPt-456511; Note=Genetic position = Chr08 63.741 cM
ST4.03ch08	dundee_hb	DArT_marker	55671343	55671841	.	.	.	Alias=Dart-02P_01_F19;Note=type: DArT;ID=436952;Name=toPt-436952; Note=Genetic position = Chr08 63.798 cM
ST4.03ch08	dundee_hb	DArT_marker	55671343	55671841	.	.	.	Alias=Dart-01P_01_M05;Note=type: DArT;ID=439069;Name=toPt-439069; Note=Genetic position = Chr08 63.806 cM
ST4.03ch08	dundee_hg	DArT_marker	55544248	55544819	.	+	.	Alias=Dart-20P_01_A20;Note=type: DArT;ID=651563;Name=pPt-651563; Note=Genetic position = Chr08 63.83 cM
ST4.03ch08	dundee_hg	DArT_marker	55544248	55544819	.	+	.	Alias=Dart-19P_01_J19;Note=type: DArT;ID=651102;Name=pPt-651102; Note=Genetic position = Chr08 63.83 cM
ST4.03ch08	dundee_hg	DArT_marker	55544248	55544819	.	+	.	Alias=Dart-14P_01_H24;Note=type: DArT;ID=650038;Name=pPt-650038; Note=Genetic position = Chr08 63.83 cM
ST4.03ch08	dundee_hb	DArT_marker	55544248	55544656	.	.	.	Alias=Dart-08P_01_P07;Note=type: DArT;ID=534657;Name=pPt-534657; Note=Genetic position = Chr08 63.83 cM
ST4.03ch08	dundee_hg	DArT_marker	55544248	55544819	.	+	.	Alias=Dart-04P_01_H07;Note=type: DArT;ID=458832;Name=pPt-458832; Note=Genetic position = Chr08 63.83 cM
ST4.03ch08	dundee_hg	DArT_marker	55544248	55544819	.	+	.	Alias=Dart-05P_01_A17;Note=type: DArT;ID=456583;Name=pPt-456583; Note=Genetic position = Chr08 63.83 cM
ST4.03ch08	dundee_hg	DArT_marker	55544248	55544656	.	+	.	Alias=Dart-10P_01_P24;Note=type: DArT;ID=537356;Name=pPt-537356; Note=Genetic position = Chr08 63.831 cM
ST4.03ch08	dundee_hg	DArT_marker	55544248	55544656	.	+	.	Alias=Dart-09P_01_L09;Note=type: DArT;ID=535660;Name=pPt-535660; Note=Genetic position = Chr08 63.831 cM
ST4.03ch08	dundee_hg	DArT_marker	55544248	55544819	.	+	.	Alias=Dart-07P_01_J04;Note=type: DArT;ID=472709;Name=pPt-472709; Note=Genetic position = Chr08 63.839 cM
ST4.03ch08	dundee_hg	DArT_marker	55544248	55544819	.	+	.	Alias=Dart-08P_01_A11;Note=type: DArT;ID=473215;Name=pPt-473215; Note=Genetic position = Chr08 63.869 cM
ST4.03ch08	dundee_hg	DArT_marker	55544248	55544819	.	-	.	Alias=Dart-07P_01_E15;Note=type: DArT;ID=472371;Name=pPt-472371; Note=Genetic position = Chr08 63.946 cM
ST4.03ch08	Dundee	match	55225590	55225710	232	+	.	ID=MICRO.9324.C1_542;Note=type: MICRO;Name=MICRO.9324.C1_542;Note=Marker sequence: ATTTTCCAGATTGAGGTATCGACATACCCATTTGGCAATTTCGGCAGCTTGTAAGATTGA[A/G]AGAGAAAGAAAGAGGACAACGTATTAGATTGATAATAWATCGTASAAAAATKGATGAGAG;; Note=Genetic position = Chr08 64.333 cM
ST4.03ch08	dundee	SNP	55365435	55365435	.	.	.	ID=solcap_stsnp_c1_5612;Note=type: New OPA;Name=solcap_stsnp_c1_5612; Note=Genetic position = Chr08 64.377 cM
ST4.03ch08	dundee	SNP	55277958	55277958	.	.	.	ID=solcap_stsnp_c1_5605;Note=type: New OPA;Name=solcap_stsnp_c1_5605; Note=Genetic position = Chr08 64.687 cM
ST4.03ch08	dundee_hb	DArT_marker	55559909	55560419	.	.	.	Alias=Dart-06P_01_M22;Note=type: DArT;ID=471848;Name=pPt-471848; Note=Genetic position = Chr08 65.034 cM
ST4.03ch08	dundee_hg	DArT_marker	56396122	56396661	.	-	.	Alias=Dart-15P_01_O21;Note=type: DArT;ID=653345;Name=pPt-653345; Note=Genetic position = Chr08 65.62 cM
ST4.03ch08	dundee_hg	DArT_marker	56396122	56396661	.	+	.	Alias=Dart-10P_01_D16;Note=type: DArT;ID=536343;Name=pPt-536343; Note=Genetic position = Chr08 65.62 cM
ST4.03ch08	dundee	SNP	56026923	56026923	.	.	.	ID=solcap_stsnp_c1_5166;Note=type: New OPA;Name=solcap_stsnp_c1_5166; Note=Genetic position = Chr08 65.698 cM
ST4.03ch08	dundee_hg	DArT_marker	56695437	56695796	.	+	.	Alias=Dart-04P_01_D23;Note=type: DArT;ID=458570;Name=pPt-458570; Note=Genetic position = Chr08 65.895 cM
ST4.03ch08	SCRI/UoD	repeat_region	56255483	56255720	100	.	.	ID=PM0024; NAME=PM0024; Note=Chr: 8, pos: 59.6, type: SSR, len: 237, source: NZIPFR, repeat motif: TA(2*13);; Note=Genetic position = Chr08 65.997 cM
ST4.03ch08	SCRI/UoD	repeat_region	56785724	56785837	100	.	.	ID=STM1105.122_VIII; NAME=STM1105; Note=Chr: 8, pos: 59.9, type: SSRST, len: 113, source: NZIPFR, repeat motif: TA(2*13);; Note=Genetic position = Chr08 66.376 cM
ST4.03ch08	dundee_hb	DArT_marker	56233584	56233811	.	.	.	Alias=Dart-19P_01_M23;Note=type: DArT;ID=651323;Name=pPt-651323; Note=Genetic position = Chr08 66.412 cM
ST4.03ch08	SCRI/UoD	repeat_region	56785488	56785616	100	.	.	ID=STGBSS_149_VIII; NAME=STGBSS; Note=Chr: 8, pos: 61.2, type: SSRST, len: 128, source: NZIPFR, repeat motif: TA(2*13);; Note=Genetic position = Chr08 66.946 cM
ST4.03ch08	dundee_hg	DArT_marker	56395927	56396656	.	+	.	Alias=Dart-03P_01_I18;Note=type: DArT;ID=457615;Name=pPt-457615; Note=Genetic position = Chr08 67.791 cM
ST4.03ch09	dundee	SNP	817955	817955	.	.	.	ID=solcap_stsnp_c1_14376;Note=type: New OPA;Name=solcap_stsnp_c1_14376; Note=Genetic position = Chr09 4.927 cM
ST4.03ch09	dundee_hb	DArT_marker	2498047	2498437	.	.	.	Alias=Dart-09P_01_F19;Note=type: DArT;ID=535215;Name=pPt-535215; Note=Genetic position = Chr09 15.561 cM
ST4.03ch09	dundee_hb	DArT_marker	2709106	2709629	.	.	.	Alias=Dart-17P_01_A24;Note=type: DArT;ID=654939;Name=pPt-654939; Note=Genetic position = Chr09 15.584 cM
ST4.03ch09	dundee_hg	DArT_marker	2497722	2498437	.	-	.	Alias=Dart-01P_01_B19;Note=type: DArT;ID=439769;Name=toPt-439769; Note=Genetic position = Chr09 15.594 cM
ST4.03ch09	dundee_hg	DArT_marker	2497722	2498437	.	-	.	Alias=Dart-16P_01_L15;Note=type: DArT;ID=654539;Name=pPt-654539; Note=Genetic position = Chr09 15.594 cM
ST4.03ch09	dundee_hg	DArT_marker	2498047	2498437	.	-	.	Alias=Dart-10P_01_E22;Note=type: DArT;ID=536424;Name=pPt-536424; Note=Genetic position = Chr09 15.594 cM
ST4.03ch09	dundee_hg	DArT_marker	2498047	2498437	.	-	.	Alias=Dart-09P_01_M05;Note=type: DArT;ID=535707;Name=pPt-535707; Note=Genetic position = Chr09 15.594 cM
ST4.03ch09	dundee_hb	DArT_marker	2497722	2498434	.	.	.	Alias=Dart-04P_01_D21;Note=type: DArT;ID=458562;Name=pPt-458562; Note=Genetic position = Chr09 15.594 cM
ST4.03ch09	SCRI/UoD	repeat_region	3666003	3666183	100	.	.	ID=PM0054; NAME=PM0054; Note=Chr: 9, pos: 20.1, type: SSR, len: 180, source: NZIPFR, repeat motif: TA(2*13);; Note=Genetic position = Chr09 17.957 cM
ST4.03ch09	SCRI/UoD	repeat_region	3765670	3765987	100	.	.	ID=STM5145.342_IX; NAME=STM5145; Note=Chr: 9, pos: 22.3, type: SSRST, len: 317, source: NZIPFR, repeat motif: TA(2*13);; Note=Genetic position = Chr09 19.944 cM
ST4.03ch09	dundee	SNP	4373995	4373995	.	.	.	ID=solcap_stsnp_c1_1426;Note=type: New OPA;Name=solcap_stsnp_c1_1426; Note=Genetic position = Chr09 20.566 cM
ST4.03ch09	dundee_hg	DArT_marker	9674584	9675212	.	+	.	Alias=Dart-03P_01_C22;Note=type: DArT;ID=440358;Name=toPt-440358; Note=Genetic position = Chr09 33.402 cM
ST4.03ch09	dundee_hb	DArT_marker	45574872	45575177	.	.	.	Alias=Dart-01P_01_N17;Note=type: DArT;ID=439232;Name=toPt-439232; Note=Genetic position = Chr09 38.757 cM
ST4.03ch09	dundee_hg	DArT_marker	46386579	46387108	.	+	.	Alias=Dart-17P_01_N21;Note=type: DArT;ID=655972;Name=pPt-655972; Note=Genetic position = Chr09 39.275 cM
ST4.03ch09	SCRI/UoD	repeat_region	24776245	24776429	100	.	.	ID=st_2663; NAME=st_2663; Note=Chr: 9, pos: 41.1, type: SSRST, len: 184, source: NZIPFR, repeat motif: TA(2*13);; Note=Genetic position = Chr09 39.406 cM
ST4.03ch09	dundee_hg	DArT_marker	18580695	18581408	.	+	.	Alias=Dart-19P_01_M14;Note=type: DArT;ID=651294;Name=pPt-651294; Note=Genetic position = Chr09 39.474 cM
ST4.03ch09	dundee_hb	DArT_marker	18580695	18581407	.	.	.	Alias=Dart-07P_01_C12;Note=type: DArT;ID=472210;Name=pPt-472210; Note=Genetic position = Chr09 39.474 cM
ST4.03ch09	dundee	SNP	21578970	21578970	.	.	.	ID=solcap_stsnp_c1_8209;Note=type: New OPA;Name=solcap_stsnp_c1_8209; Note=Genetic position = Chr09 39.514 cM
ST4.03ch09	dundee_hg	DArT_marker	18580807	18581408	.	+	.	Alias=Dart-19P_01_B07;Note=type: DArT;ID=657409;Name=pPt-657409; Note=Genetic position = Chr09 39.586 cM
ST4.03ch09	dundee_hg	DArT_marker	18580695	18581408	.	-	.	Alias=Dart-18P_01_J06;Note=type: DArT;ID=656821;Name=pPt-656821; Note=Genetic position = Chr09 39.586 cM
ST4.03ch09	dundee_hg	DArT_marker	18580695	18581408	.	-	.	Alias=Dart-18P_01_D10;Note=type: DArT;ID=656396;Name=pPt-656396; Note=Genetic position = Chr09 39.586 cM
ST4.03ch09	dundee_hb	DArT_marker	25403116	25403532	.	.	.	Alias=Dart-19P_01_K19;Note=type: DArT;ID=651168;Name=pPt-651168; Note=Genetic position = Chr09 39.59 cM
ST4.03ch09	dundee	SNP	39333997	39333997	.	.	.	ID=solcap_stsnp_c1_2319;Note=type: New OPA;Name=solcap_stsnp_c1_2319; Note=Genetic position = Chr09 39.625 cM
ST4.03ch09	SCRI/UoD	repeat_region	12652170	12652329	100	.	.	ID=PM1307; NAME=PM1307; Note=Chr: 9, pos: 35.2, type: SSR, len: 159, source: NZIPFR, repeat motif: TA(2*13);; Note=Genetic position = Chr09 40.061 cM
ST4.03ch09	dundee_hg	DArT_marker	44841244	44842056	.	+	.	Alias=Dart-14P_01_C10;Note=type: DArT;ID=559310;Name=pPt-559310; Note=Genetic position = Chr09 40.83 cM
ST4.03ch09	dundee_hg	DArT_marker	44868524	44869333	.	-	.	Alias=Dart-19P_01_A15;Note=type: DArT;ID=657361;Name=pPt-657361; Note=Genetic position = Chr09 40.858 cM
ST4.03ch09	dundee_hg	DArT_marker	44868524	44869333	.	-	.	Alias=Dart-17P_01_K24;Note=type: DArT;ID=655753;Name=pPt-655753; Note=Genetic position = Chr09 40.858 cM
ST4.03ch09	dundee_hg	DArT_marker	44867712	44868527	.	-	.	Alias=Dart-12P_01_I05;Note=type: DArT;ID=540331;Name=pPt-540331; Note=Genetic position = Chr09 40.858 cM
ST4.03ch04	dundee_hg	DArT_marker	69937550	69938174	.	-	.	Alias=Dart-05P_01_J21;Note=type: DArT;ID=470763;Name=pPt-470763; Note=Genetic position = Chr09 41.253 cM
ST4.03ch04	dundee_hb	DArT_marker	69937550	69938174	.	.	.	Alias=Dart-07P_01_L13;Note=type: DArT;ID=472890;Name=pPt-472890; Note=Genetic position = Chr09 41.502 cM
ST4.03ch09	dundee	SNP	47545577	47545577	.	.	.	ID=solcap_stsnp_c1_12794;Note=type: New OPA;Name=solcap_stsnp_c1_12794; Note=Genetic position = Chr09 45.609 cM
ST4.03ch09	dundee	SNP	47662364	47662364	.	.	.	ID=solcap_stsnp_c1_12802;Note=type: New OPA;Name=solcap_stsnp_c1_12802; Note=Genetic position = Chr09 45.817 cM
ST4.03ch09	Dundee	match	48072864	48072978	214	-	.	ID=MICRO.1131.C1_434;Note=type: MICRO;Name=MICRO.1131.C1_434;Note=Marker sequence: TGCCGTGAYTGACGGCGGCTTTGCGACGGAGCTGGAACGTCATGGAGCGGACCTTAATGA[T/C]CCTCTTTGGAGCGCTAAATGTCTCCTCACTGAYCCTCACCTTGTCCGCGCTGTACACTTG;; Note=Genetic position = Chr09 46.308 cM
ST4.03ch09	dundee	SNP	48171616	48171616	.	.	.	ID=solcap_stsnp_c1_6181;Note=type: New OPA;Name=solcap_stsnp_c1_6181; Note=Genetic position = Chr09 46.593 cM
ST4.03ch09	dundee_hg	DArT_marker	48282819	48283380	.	-	.	Alias=Dart-18P_01_N19;Note=type: DArT;ID=657115;Name=pPt-657115; Note=Genetic position = Chr09 47.698 cM
ST4.03ch09	dundee_hg	DArT_marker	46918654	46919689	.	+	.	Alias=Dart-09P_01_M14;Note=type: DArT;ID=535745;Name=pPt-535745; Note=Genetic position = Chr09 48.091 cM
ST4.03ch09	Dundee	match	47755686	47755806	223	+	.	ID=MICRO.637.C1_809;Note=type: MICRO;Name=MICRO.637.C1_809;Note=Marker sequence: GTGGARTCAGGAGCTTGATGAGATGACTGATTCTGAAAAGCGGACGGCCAAGGGGAAATC[A/C]ATGGTCGCTACTTTTAAGCAGTGTGCTMGGTACTTGCATCCRYTATYCMAGTTCTGCAGG;; Note=Genetic position = Chr09 49.282 cM
ST4.03ch09	dundee	SNP	49537802	49537802	.	.	.	ID=solcap_stsnp_c1_16459;Note=type: New OPA;Name=solcap_stsnp_c1_16459; Note=Genetic position = Chr09 50.736 cM
ST4.03ch09	dundee_hb	DArT_marker	49658815	49659100	.	.	.	Alias=Dart-18P_01_G06;Note=type: DArT;ID=656602;Name=pPt-656602; Note=Genetic position = Chr09 51.182 cM
ST4.03ch09	dundee_hb	DArT_marker	49658815	49659100	.	.	.	Alias=Dart-18P_01_A21;Note=type: DArT;ID=656192;Name=pPt-656192; Note=Genetic position = Chr09 51.182 cM
ST4.03ch09	dundee	SNP	48627701	48627701	.	.	.	ID=solcap_stsnp_c1_13514;Note=type: New OPA;Name=solcap_stsnp_c1_13514; Note=Genetic position = Chr09 51.48 cM
ST4.03ch09	dundee_hg	DArT_marker	49658815	49659100	.	-	.	Alias=Dart-02P_01_J08;Note=type: DArT;ID=437343;Name=toPt-437343; Note=Genetic position = Chr09 51.631 cM
ST4.03ch09	dundee	SNP	49981471	49981471	.	.	.	ID=solcap_stsnp_c1_11692;Note=type: New OPA;Name=solcap_stsnp_c1_11692; Note=Genetic position = Chr09 54.987 cM
ST4.03ch09	dundee	SNP	49984816	49984816	.	.	.	ID=solcap_stsnp_c1_11691;Note=type: New OPA;Name=solcap_stsnp_c1_11691; Note=Genetic position = Chr09 55.203 cM
ST4.03ch09	dundee	SNP	50471688	50471688	.	.	.	ID=solcap_stsnp_c1_15363;Note=type: New OPA;Name=solcap_stsnp_c1_15363; Note=Genetic position = Chr09 55.642 cM
ST4.03ch09	dundee	SNP	48726726	48726726	.	.	.	ID=solcap_stsnp_c1_13519;Note=type: New OPA;Name=solcap_stsnp_c1_13519; Note=Genetic position = Chr09 56.142 cM
ST4.03ch09	dundee	SNP	51184363	51184363	.	.	.	ID=solcap_stsnp_c1_11906;Note=type: New OPA;Name=solcap_stsnp_c1_11906; Note=Genetic position = Chr09 58.667 cM
ST4.03ch09	dundee_hg	DArT_marker	53247951	53248394	.	-	.	Alias=Dart-18P_01_J18;Note=type: DArT;ID=656850;Name=pPt-656850; Note=Genetic position = Chr09 60.46 cM
ST4.03ch09	dundee_hg	DArT_marker	53247951	53248394	.	-	.	Alias=Dart-15P_01_K06;Note=type: DArT;ID=652951;Name=pPt-652951; Note=Genetic position = Chr09 60.462 cM
ST4.03ch09	dundee	SNP	52192393	52192393	.	.	.	ID=solcap_stsnp_c1_12054;Note=type: New OPA;Name=solcap_stsnp_c1_12054; Note=Genetic position = Chr09 60.697 cM
ST4.03ch09	dundee_hg	DArT_marker	53153374	53153668	.	-	.	Alias=Dart-02P_01_O09;Note=type: DArT;ID=437854;Name=toPt-437854; Note=Genetic position = Chr09 60.865 cM
ST4.03ch09	dundee_hg	DArT_marker	53153374	53153668	.	-	.	Alias=Dart-01P_01_G07;Note=type: DArT;ID=438410;Name=toPt-438410; Note=Genetic position = Chr09 60.913 cM
ST4.03ch09	dundee_hg	DArT_marker	53153374	53153668	.	-	.	Alias=Dart-17P_01_D01;Note=type: DArT;ID=655102;Name=pPt-655102; Note=Genetic position = Chr09 60.913 cM
ST4.03ch09	dundee_hg	DArT_marker	53153374	53153668	.	-	.	Alias=Dart-16P_01_L22;Note=type: DArT;ID=654554;Name=pPt-654554; Note=Genetic position = Chr09 60.913 cM
ST4.03ch09	dundee_hg	DArT_marker	53153374	53153668	.	-	.	Alias=Dart-10P_01_H16;Note=type: DArT;ID=536647;Name=pPt-536647; Note=Genetic position = Chr09 60.913 cM
ST4.03ch09	dundee_hb	DArT_marker	53153374	53153668	.	.	.	Alias=Dart-01P_01_E02;Note=type: DArT;ID=438090;Name=toPt-438090; Note=Genetic position = Chr09 60.936 cM
ST4.03ch09	dundee_hg	DArT_marker	53153374	53153668	.	-	.	Alias=Dart-04P_01_G15;Note=type: DArT;ID=458756;Name=pPt-458756; Note=Genetic position = Chr09 61.019 cM
ST4.03ch09	dundee	SNP	51583177	51583177	.	.	.	ID=solcap_stsnp_c1_1419;Note=type: New OPA;Name=solcap_stsnp_c1_1419; Note=Genetic position = Chr09 61.222 cM
ST4.03ch09	Dundee	match	53199209	53199328	230	+	.	ID=MICRO.58.C1_516;Note=type: MICRO;Name=MICRO.58.C1_516;Note=Marker sequence: AGCACATATTGGAGGACCTAATCTCCCTCCTCTTTCATTGCCTTGCTGCTGTATGGCTAG[T/C]GCCCGATATTGGTAGTTTGTCTCTGTGCTAGGATACTGCACTTAAGTGGCAATGATTCGT;; Note=Genetic position = Chr09 61.24 cM
ST4.03ch09	dundee	SNP	51667526	51667526	.	.	.	ID=solcap_stsnp_c1_1401;Note=type: New OPA;Name=solcap_stsnp_c1_1401; Note=Genetic position = Chr09 61.264 cM
ST4.03ch09	Dundee	match	52448862	52448982	240	-	.	ID=MICRO.7279.C2_1718;Note=type: MICRO;Name=MICRO.7279.C2_1718;Note=Marker sequence: ATTGTCTATGTCTGTCATAAAGTGGAGAGGTGATTTGGCTCTAGGTTTCAACAGTATGGC[A/G]CAATTCGCTGTGGGACGCAATTCGAAGGTAGCTGTTCGAGCAGGAATCAATAACAAGCTC;; Note=Genetic position = Chr09 61.638 cM
ST4.03ch09	dundee_lg	DArT_marker	52920333	52921583	.	+	.	Alias=Dart-06P_01_A17;Note=type: DArT;ID=473763;Name=pPt-473763; Note=Genetic position = Chr09 62.151 cM
ST4.03ch09	dundee_hg	DArT_marker	52751262	52751716	.	-	.	Alias=Dart-11P_01_N19;Note=type: DArT;ID=539594;Name=pPt-539594; Note=Genetic position = Chr09 62.727 cM
ST4.03ch09	dundee_hg	DArT_marker	52751269	52751917	.	-	.	Alias=Dart-01P_01_I10;Note=type: DArT;ID=438644;Name=toPt-438644; Note=Genetic position = Chr09 62.784 cM
ST4.03ch09	dundee_hg	DArT_marker	52751262	52751707	.	-	.	Alias=Dart-01P_01_C24;Note=type: DArT;ID=439913;Name=toPt-439913; Note=Genetic position = Chr09 62.792 cM
ST4.03ch09	dundee_hg	DArT_marker	52751262	52751722	.	-	.	Alias=Dart-01P_01_J06;Note=type: DArT;ID=438737;Name=toPt-438737; Note=Genetic position = Chr09 62.801 cM
ST4.03ch09	dundee_hb	DArT_marker	52759607	52760549	.	.	.	Alias=Dart-15P_01_L16;Note=type: DArT;ID=653066;Name=pPt-653066; Note=Genetic position = Chr09 62.801 cM
ST4.03ch09	dundee_hb	DArT_marker	52751262	52751532	.	.	.	Alias=Dart-08P_01_I16;Note=type: DArT;ID=534078;Name=pPt-534078; Note=Genetic position = Chr09 62.801 cM
ST4.03ch09	dundee_hg	DArT_marker	52759602	52760549	.	+	.	Alias=Dart-07P_01_M05;Note=type: DArT;ID=472930;Name=pPt-472930; Note=Genetic position = Chr09 62.801 cM
ST4.03ch09	dundee_hg	DArT_marker	52759602	52760549	.	-	.	Alias=Dart-07P_01_H20;Note=type: DArT;ID=472613;Name=pPt-472613; Note=Genetic position = Chr09 62.801 cM
ST4.03ch09	dundee_hg	DArT_marker	52751262	52751716	.	-	.	Alias=Dart-12P_01_B01;Note=type: DArT;ID=539858;Name=pPt-539858; Note=Genetic position = Chr09 62.803 cM
ST4.03ch09	dundee_hg	DArT_marker	52751262	52751716	.	-	.	Alias=Dart-06P_01_F05;Note=type: DArT;ID=474105;Name=pPt-474105; Note=Genetic position = Chr09 62.803 cM
ST4.03ch09	dundee_hg	DArT_marker	52751262	52751722	.	-	.	Alias=Dart-01P_01_G23;Note=type: DArT;ID=438452;Name=toPt-438452; Note=Genetic position = Chr09 62.807 cM
ST4.03ch09	dundee_hg	DArT_marker	52751262	52751722	.	-	.	Alias=Dart-20P_01_P13;Note=type: DArT;ID=763864;Name=toPt-763864; Note=Genetic position = Chr09 62.809 cM
ST4.03ch09	dundee_hg	DArT_marker	52751262	52751532	.	-	.	Alias=Dart-18P_01_N10;Note=type: DArT;ID=657090;Name=pPt-657090; Note=Genetic position = Chr09 62.809 cM
ST4.03ch09	dundee_hb	DArT_marker	52751262	52751532	.	.	.	Alias=Dart-18P_01_F21;Note=type: DArT;ID=656578;Name=pPt-656578; Note=Genetic position = Chr09 62.809 cM
ST4.03ch09	dundee_hg	DArT_marker	52751262	52751532	.	-	.	Alias=Dart-16P_01_J06;Note=type: DArT;ID=654366;Name=pPt-654366; Note=Genetic position = Chr09 62.809 cM
ST4.03ch09	dundee_hg	DArT_marker	52751262	52751719	.	-	.	Alias=Dart-13P_01_H05;Note=type: DArT;ID=539293;Name=pPt-539293; Note=Genetic position = Chr09 62.809 cM
ST4.03ch09	dundee_hg	DArT_marker	52751262	52751719	.	-	.	Alias=Dart-13P_01_D14;Note=type: DArT;ID=538953;Name=pPt-538953; Note=Genetic position = Chr09 62.809 cM
ST4.03ch09	dundee_hg	DArT_marker	52751262	52751645	.	-	.	Alias=Dart-12P_01_K10;Note=type: DArT;ID=538179;Name=pPt-538179; Note=Genetic position = Chr09 62.809 cM
ST4.03ch09	dundee_hg	DArT_marker	52751262	52751719	.	-	.	Alias=Dart-09P_01_M07;Note=type: DArT;ID=535726;Name=pPt-535726; Note=Genetic position = Chr09 62.809 cM
ST4.03ch09	dundee_hg	DArT_marker	52751262	52751532	.	-	.	Alias=Dart-09P_01_E18;Note=type: DArT;ID=535128;Name=pPt-535128; Note=Genetic position = Chr09 62.809 cM
ST4.03ch09	dundee_hg	DArT_marker	52751262	52751716	.	-	.	Alias=Dart-08P_01_O10;Note=type: DArT;ID=534581;Name=pPt-534581; Note=Genetic position = Chr09 62.809 cM
ST4.03ch09	dundee_hg	DArT_marker	52751262	52751532	.	-	.	Alias=Dart-08P_01_M20;Note=type: DArT;ID=534451;Name=pPt-534451; Note=Genetic position = Chr09 62.809 cM
ST4.03ch09	dundee_hg	DArT_marker	52751262	52751716	.	-	.	Alias=Dart-08P_01_E03;Note=type: DArT;ID=533701;Name=pPt-533701; Note=Genetic position = Chr09 62.809 cM
ST4.03ch09	dundee_hg	DArT_marker	52751262	52751716	.	-	.	Alias=Dart-09P_01_M12;Note=type: DArT;ID=535743;Name=pPt-535743; Note=Genetic position = Chr09 63.059 cM
ST4.03ch09	dundee_hg	DArT_marker	53658035	53658690	.	-	.	Alias=Dart-07P_01_B23;Note=type: DArT;ID=472165;Name=pPt-472165; Note=Genetic position = Chr09 63.201 cM
ST4.03ch09	dundee_hg	DArT_marker	53246750	53247501	.	-	.	Alias=Dart-14P_01_G03;Note=type: DArT;ID=559613;Name=pPt-559613; Note=Genetic position = Chr09 64.076 cM
ST4.03ch09	dundee_hb	DArT_marker	54108478	54108868	.	.	.	Alias=Dart-15P_01_I16;Note=type: DArT;ID=652777;Name=pPt-652777; Note=Genetic position = Chr09 64.656 cM
ST4.03ch09	dundee	SNP	54320106	54320106	.	.	.	ID=solcap_stsnp_c1_6937;Note=type: New OPA;Name=solcap_stsnp_c1_6937; Note=Genetic position = Chr09 65.375 cM
ST4.03ch09	dundee	SNP	54464052	54464052	.	.	.	ID=solcap_stsnp_c1_6941;Note=type: New OPA;Name=solcap_stsnp_c1_6941; Note=Genetic position = Chr09 65.671 cM
ST4.03ch09	dundee	SNP	55239607	55239607	.	.	.	ID=solcap_stsnp_c1_8939;Note=type: New OPA;Name=solcap_stsnp_c1_8939; Note=Genetic position = Chr09 66.664 cM
ST4.03ch09	dundee	SNP	54546257	54546257	.	.	.	ID=solcap_stsnp_c1_6949;Note=type: New OPA;Name=solcap_stsnp_c1_6949; Note=Genetic position = Chr09 66.79 cM
ST4.03ch09	dundee_hg	DArT_marker	55154899	55155379	.	-	.	Alias=Dart-20P_01_N03;Note=type: DArT;ID=763577;Name=toPt-763577; Note=Genetic position = Chr09 68.99 cM
ST4.03ch09	dundee_hb	DArT_marker	55154744	55155379	.	.	.	Alias=Dart-03P_01_G23;Note=type: DArT;ID=457457;Name=pPt-457457; Note=Genetic position = Chr09 69.522 cM
ST4.03ch09	dundee_hg	DArT_marker	55938649	55939267	.	+	.	Alias=Dart-10P_01_A10;Note=type: DArT;ID=536054;Name=pPt-536054; Note=Genetic position = Chr09 70.016 cM
ST4.03ch09	dundee_hg	DArT_marker	55938649	55939267	.	-	.	Alias=Dart-19P_01_C15;Note=type: DArT;ID=657501;Name=pPt-657501; Note=Genetic position = Chr09 70.466 cM
ST4.03ch09	dundee	SNP	55561008	55561008	.	.	.	ID=solcap_stsnp_c1_8955;Note=type: New OPA;Name=solcap_stsnp_c1_8955; Note=Genetic position = Chr09 70.956 cM
ST4.03ch09	dundee	SNP	56510511	56510511	.	.	.	ID=solcap_stsnp_c1_6586;Note=type: New OPA;Name=solcap_stsnp_c1_6586; Note=Genetic position = Chr09 72.562 cM
ST4.03ch09	dundee_hg	DArT_marker	56628774	56629345	.	-	.	Alias=Dart-05P_01_P15;Note=type: DArT;ID=473671;Name=pPt-473671; Note=Genetic position = Chr09 72.703 cM
ST4.03ch09	dundee_hg	DArT_marker	56628774	56629345	.	+	.	Alias=Dart-02P_01_E06;Note=type: DArT;ID=441351;Name=toPt-441351; Note=Genetic position = Chr09 72.719 cM
ST4.03ch09	dundee_hg	DArT_marker	56628774	56629345	.	+	.	Alias=Dart-03P_01_F07;Note=type: DArT;ID=457241;Name=pPt-457241; Note=Genetic position = Chr09 72.719 cM
ST4.03ch09	dundee_hg	DArT_marker	56628877	56629345	.	+	.	Alias=Dart-20P_01_F04;Note=type: DArT;ID=672308;Name=capPt-672308; Note=Genetic position = Chr09 72.719 cM
ST4.03ch09	dundee_hg	DArT_marker	56628774	56629345	.	+	.	Alias=Dart-15P_01_G21;Note=type: DArT;ID=652619;Name=pPt-652619; Note=Genetic position = Chr09 72.731 cM
ST4.03ch09	dundee_hg	DArT_marker	56628774	56629345	.	-	.	Alias=Dart-11P_01_P21;Note=type: DArT;ID=539765;Name=pPt-539765; Note=Genetic position = Chr09 72.756 cM
ST4.03ch09	dundee_hg	DArT_marker	56628774	56629345	.	+	.	Alias=Dart-16P_01_J05;Note=type: DArT;ID=654358;Name=pPt-654358; Note=Genetic position = Chr09 72.778 cM
ST4.03ch09	dundee_hg	DArT_marker	56628774	56629345	.	+	.	Alias=Dart-06P_01_K12;Note=type: DArT;ID=471444;Name=pPt-471444; Note=Genetic position = Chr09 72.953 cM
ST4.03ch09	dundee_hb	DArT_marker	56628774	56629345	.	.	.	Alias=Dart-09P_01_E11;Note=type: DArT;ID=535101;Name=pPt-535101; Note=Genetic position = Chr09 72.979 cM
ST4.03ch09	dundee_hg	DArT_marker	56972801	56973198	.	+	.	Alias=Dart-12P_01_F19;Note=type: DArT;ID=540196;Name=pPt-540196; Note=Genetic position = Chr09 73.514 cM
ST4.03ch09	dundee_hb	DArT_marker	56972801	56973198	.	.	.	Alias=Dart-02P_01_F07;Note=type: DArT;ID=436891;Name=toPt-436891; Note=Genetic position = Chr09 73.536 cM
ST4.03ch09	dundee_hb	DArT_marker	56972801	56973198	.	.	.	Alias=Dart-10P_01_P13;Note=type: DArT;ID=537322;Name=pPt-537322; Note=Genetic position = Chr09 73.536 cM
ST4.03ch09	dundee_hb	DArT_marker	56972802	56973194	.	.	.	Alias=Dart-10P_01_B23;Note=type: DArT;ID=536181;Name=pPt-536181; Note=Genetic position = Chr09 73.536 cM
ST4.03ch09	dundee_hg	DArT_marker	56972801	56973198	.	+	.	Alias=Dart-08P_01_J09;Note=type: DArT;ID=534159;Name=pPt-534159; Note=Genetic position = Chr09 73.536 cM
ST4.03ch09	dundee_hb	DArT_marker	56972801	56973198	.	.	.	Alias=Dart-02P_01_I17;Note=type: DArT;ID=437259;Name=toPt-437259; Note=Genetic position = Chr09 73.552 cM
ST4.03ch09	dundee_hg	DArT_marker	57730956	57731489	.	-	.	Alias=Dart-15P_01_P03;Note=type: DArT;ID=653366;Name=pPt-653366; Note=Genetic position = Chr09 74.856 cM
ST4.03ch09	dundee_hg	DArT_marker	57730956	57731489	.	-	.	Alias=Dart-07P_01_K03;Note=type: DArT;ID=472784;Name=pPt-472784; Note=Genetic position = Chr09 74.869 cM
ST4.03ch09	dundee_hg	DArT_marker	57730956	57731489	.	+	.	Alias=Dart-18P_01_G24;Note=type: DArT;ID=656657;Name=pPt-656657; Note=Genetic position = Chr09 74.871 cM
ST4.03ch09	dundee_hg	DArT_marker	57730956	57731489	.	+	.	Alias=Dart-18P_01_K24;Note=type: DArT;ID=656930;Name=pPt-656930; Note=Genetic position = Chr09 74.88 cM
ST4.03ch09	dundee_hb	DArT_marker	57730956	57731489	.	.	.	Alias=Dart-13P_01_J10;Note=type: DArT;ID=552198;Name=pPt-552198; Note=Genetic position = Chr09 74.896 cM
ST4.03ch09	dundee_hg	DArT_marker	57730956	57731489	.	-	.	Alias=Dart-05P_01_I09;Note=type: DArT;ID=457188;Name=pPt-457188; Note=Genetic position = Chr09 74.897 cM
ST4.03ch09	dundee_hb	DArT_marker	57730956	57731489	.	.	.	Alias=Dart-18P_01_F13;Note=type: DArT;ID=656559;Name=pPt-656559; Note=Genetic position = Chr09 74.928 cM
ST4.03ch09	dundee_hg	DArT_marker	57730956	57731489	.	-	.	Alias=Dart-17P_01_A10;Note=type: DArT;ID=654882;Name=pPt-654882; Note=Genetic position = Chr09 74.928 cM
ST4.03ch09	dundee_hb	DArT_marker	57730956	57731489	.	.	.	Alias=Dart-16P_01_D05;Note=type: DArT;ID=653776;Name=pPt-653776; Note=Genetic position = Chr09 74.928 cM
ST4.03ch09	dundee_hg	DArT_marker	57730956	57731489	.	-	.	Alias=Dart-14P_01_E18;Note=type: DArT;ID=559506;Name=pPt-559506; Note=Genetic position = Chr09 74.928 cM
ST4.03ch09	dundee_hb	DArT_marker	57730956	57731489	.	.	.	Alias=Dart-12P_01_L06;Note=type: DArT;ID=538230;Name=pPt-538230; Note=Genetic position = Chr09 74.928 cM
ST4.03ch09	dundee_hg	DArT_marker	57730956	57731489	.	-	.	Alias=Dart-11P_01_J08;Note=type: DArT;ID=538103;Name=pPt-538103; Note=Genetic position = Chr09 74.928 cM
ST4.03ch09	dundee_hb	DArT_marker	57730956	57731489	.	.	.	Alias=Dart-11P_01_D21;Note=type: DArT;ID=537678;Name=pPt-537678; Note=Genetic position = Chr09 74.928 cM
ST4.03ch09	dundee_hg	DArT_marker	57730956	57731489	.	-	.	Alias=Dart-11P_01_A22;Note=type: DArT;ID=537439;Name=pPt-537439; Note=Genetic position = Chr09 74.928 cM
ST4.03ch09	dundee_hb	DArT_marker	57730956	57731489	.	.	.	Alias=Dart-09P_01_E14;Note=type: DArT;ID=535113;Name=pPt-535113; Note=Genetic position = Chr09 74.928 cM
ST4.03ch09	dundee_hg	DArT_marker	57730956	57731489	.	-	.	Alias=Dart-04P_01_D08;Note=type: DArT;ID=458523;Name=pPt-458523; Note=Genetic position = Chr09 74.928 cM
ST4.03ch09	dundee_hb	DArT_marker	57730956	57731489	.	.	.	Alias=Dart-12P_01_G06;Note=type: DArT;ID=540222;Name=pPt-540222; Note=Genetic position = Chr09 74.929 cM
ST4.03ch09	dundee_hg	DArT_marker	57730956	57731489	.	-	.	Alias=Dart-08P_01_A21;Note=type: DArT;ID=473247;Name=pPt-473247; Note=Genetic position = Chr09 74.991 cM
ST4.03ch09	dundee_hg	DArT_marker	57730956	57731489	.	+	.	Alias=Dart-11P_01_D01;Note=type: DArT;ID=537616;Name=pPt-537616; Note=Genetic position = Chr09 75.034 cM
ST4.03ch09	dundee_hg	DArT_marker	57730956	57731489	.	+	.	Alias=Dart-08P_01_A12;Note=type: DArT;ID=473222;Name=pPt-473222; Note=Genetic position = Chr09 75.051 cM
ST4.03ch09	dundee_hg	DArT_marker	57730956	57731489	.	-	.	Alias=Dart-04P_01_O14;Note=type: DArT;ID=456463;Name=pPt-456463; Note=Genetic position = Chr09 75.329 cM
ST4.03ch09	dundee	SNP	57751201	57751201	.	.	.	ID=solcap_stsnp_c1_12726;Note=type: New OPA;Name=solcap_stsnp_c1_12726; Note=Genetic position = Chr09 75.748 cM
ST4.03ch09	dundee_hg	DArT_marker	57731116	57731386	.	-	.	Alias=Dart-02P_01_C21;Note=type: DArT;ID=441141;Name=toPt-441141; Note=Genetic position = Chr09 76.288 cM
ST4.03ch09	dundee	SNP	58290581	58290581	.	.	.	ID=solcap_stsnp_c1_913;Note=type: New OPA;Name=solcap_stsnp_c1_913; Note=Genetic position = Chr09 76.93 cM
ST4.03ch09	dundee	SNP	58704357	58704357	.	.	.	ID=solcap_stsnp_c1_900;Note=type: New OPA;Name=solcap_stsnp_c1_900; Note=Genetic position = Chr09 79.161 cM
ST4.03ch09	dundee_hg	DArT_marker	59576968	59577729	.	-	.	Alias=Dart-09P_01_N13;Note=type: DArT;ID=535814;Name=pPt-535814; Note=Genetic position = Chr09 80.749 cM
ST4.03ch09	dundee_hb	DArT_marker	59464644	59465007	.	.	.	Alias=Dart-05P_01_M18;Note=type: DArT;ID=473452;Name=pPt-473452; Note=Genetic position = Chr09 80.75 cM
ST4.03ch09	dundee_hg	DArT_marker	59576968	59577729	.	-	.	Alias=Dart-09P_01_P21;Note=type: DArT;ID=536015;Name=pPt-536015; Note=Genetic position = Chr09 80.757 cM
ST4.03ch09	dundee_hb	DArT_marker	59464644	59465007	.	.	.	Alias=Dart-16P_01_P24;Note=type: DArT;ID=654857;Name=pPt-654857; Note=Genetic position = Chr09 80.766 cM
ST4.03ch09	dundee_hb	DArT_marker	59606333	59606666	.	.	.	Alias=Dart-15P_01_M17;Note=type: DArT;ID=653168;Name=pPt-653168; Note=Genetic position = Chr09 80.766 cM
ST4.03ch09	dundee_hg	DArT_marker	59606333	59606666	.	-	.	Alias=Dart-15P_01_B11;Note=type: DArT;ID=652142;Name=pPt-652142; Note=Genetic position = Chr09 80.766 cM
ST4.03ch09	dundee_hg	DArT_marker	59576968	59577729	.	-	.	Alias=Dart-12P_01_H10;Note=type: DArT;ID=540287;Name=pPt-540287; Note=Genetic position = Chr09 80.766 cM
ST4.03ch09	dundee_hg	DArT_marker	59606333	59606666	.	+	.	Alias=Dart-12P_01_P07;Note=type: DArT;ID=538575;Name=pPt-538575; Note=Genetic position = Chr09 80.766 cM
ST4.03ch09	dundee_hg	DArT_marker	59576968	59577728	.	-	.	Alias=Dart-08P_01_G01;Note=type: DArT;ID=533882;Name=pPt-533882; Note=Genetic position = Chr09 80.766 cM
ST4.03ch09	dundee_hg	DArT_marker	59576968	59577729	.	-	.	Alias=Dart-04P_01_E12;Note=type: DArT;ID=458601;Name=pPt-458601; Note=Genetic position = Chr09 80.766 cM
ST4.03ch09	dundee_hg	DArT_marker	59464644	59465007	.	+	.	Alias=Dart-04P_01_B21;Note=type: DArT;ID=458402;Name=pPt-458402; Note=Genetic position = Chr09 80.766 cM
ST4.03ch09	dundee	SNP	60101725	60101725	.	.	.	ID=solcap_stsnp_c1_6619;Note=type: New OPA;Name=solcap_stsnp_c1_6619; Note=Genetic position = Chr09 82.423 cM
ST4.03ch09	dundee	SNP	60121835	60121835	.	.	.	ID=solcap_stsnp_c1_6621;Note=type: New OPA;Name=solcap_stsnp_c1_6621; Note=Genetic position = Chr09 82.536 cM
ST4.03ch09	dundee	SNP	60571740	60571740	.	.	.	ID=solcap_stsnp_c1_10582;Note=type: New OPA;Name=solcap_stsnp_c1_10582; Note=Genetic position = Chr09 86.542 cM
ST4.03ch09	dundee	SNP	61241394	61241394	.	.	.	ID=solcap_stsnp_c1_8547;Note=type: New OPA;Name=solcap_stsnp_c1_8547; Note=Genetic position = Chr09 86.621 cM
ST4.03ch09	dundee	SNP	60570402	60570402	.	.	.	ID=solcap_stsnp_c1_10580;Note=type: New OPA;Name=solcap_stsnp_c1_10580; Note=Genetic position = Chr09 87.866 cM
ST4.03ch10	SCRI/UoD	repeat_region	1553205	1553349	100	.	.	ID=PM0417.163.a; NAME=PM0417; Note=Chr: 10, pos: 1.3, type: SSR, len: 144, source: NZIPFR, repeat motif: TA(2*13);; Note=Genetic position = Chr10 0 cM
ST4.03ch10	dundee	SNP	339062	339062	.	.	.	ID=solcap_stsnp_c1_305;Note=type: New OPA;Name=solcap_stsnp_c1_305; Note=Genetic position = Chr10 2.595 cM
ST4.03ch10	dundee_hg	DArT_marker	341492	341892	.	+	.	Alias=Dart-15P_01_H19;Note=type: DArT;ID=652699;Name=pPt-652699; Note=Genetic position = Chr10 3.01 cM
ST4.03ch10	dundee_hg	DArT_marker	341492	341892	.	+	.	Alias=Dart-15P_01_B21;Note=type: DArT;ID=652185;Name=pPt-652185; Note=Genetic position = Chr10 3.01 cM
ST4.03ch10	dundee_hg	DArT_marker	341492	341892	.	+	.	Alias=Dart-19P_01_G22;Note=type: DArT;ID=650911;Name=pPt-650911; Note=Genetic position = Chr10 3.01 cM
ST4.03ch10	dundee_hg	DArT_marker	341492	341892	.	+	.	Alias=Dart-11P_01_K23;Note=type: DArT;ID=539370;Name=pPt-539370; Note=Genetic position = Chr10 3.01 cM
ST4.03ch10	dundee_hg	DArT_marker	341492	341892	.	+	.	Alias=Dart-16P_01_O16;Note=type: DArT;ID=654733;Name=pPt-654733; Note=Genetic position = Chr10 3.537 cM
ST4.03ch10	Dundee	match	695877	695997	218	+	.	ID=MICRO.2880.C1_913;Note=type: MICRO;Name=MICRO.2880.C1_913;Note=Marker sequence: GGCACCAGAGTATGCAATTAGAGGCCAGSCAMCACGTAAATCAGATGTCTACAGTTATGG[T/C]GTTCTTCTGATAGAAATCGTCACTGGAAGATGCAACACAAACTCGCGTTTACCTATTGAC;; Note=Genetic position = Chr10 3.784 cM
ST4.03ch10	SCRI/UoD	repeat_region	980326	980527	98	.	.	ID=st_15123; NAME=st_15123; Note=Chr: 10, pos: 5.7, type: SSRST, len: 201, source: NZIPFR, repeat motif: TA(2*13);; Note=Genetic position = Chr10 4.183 cM
ST4.03ch10	dundee_hb	DArT_marker	725997	726214	.	.	.	Alias=Dart-19P_01_H14;Note=type: DArT;ID=650953;Name=pPt-650953; Note=Genetic position = Chr10 4.383 cM
ST4.03ch10	dundee_hb	DArT_marker	725997	726214	.	.	.	Alias=Dart-07P_01_H18;Note=type: DArT;ID=472610;Name=pPt-472610; Note=Genetic position = Chr10 4.383 cM
ST4.03ch10	dundee	SNP	1699433	1699433	.	.	.	ID=solcap_stsnp_c1_261;Note=type: New OPA;Name=solcap_stsnp_c1_261; Note=Genetic position = Chr10 6.575 cM
ST4.03ch10	dundee_hb	DArT_marker	2134921	2135409	.	.	.	Alias=Dart-11P_01_H12;Note=type: DArT;ID=537963;Name=pPt-537963; Note=Genetic position = Chr10 7.569 cM
ST4.03ch10	dundee_hb	DArT_marker	2134922	2135211	.	.	.	Alias=Dart-07P_01_N21;Note=type: DArT;ID=473086;Name=pPt-473086; Note=Genetic position = Chr10 7.58 cM
ST4.03ch10	dundee_hb	DArT_marker	2134921	2135409	.	.	.	Alias=Dart-12P_01_B14;Note=type: DArT;ID=539897;Name=pPt-539897; Note=Genetic position = Chr10 7.6 cM
ST4.03ch10	dundee_hg	DArT_marker	2134921	2135408	.	+	.	Alias=Dart-18P_01_H23;Note=type: DArT;ID=656726;Name=pPt-656726; Note=Genetic position = Chr10 7.609 cM
ST4.03ch10	dundee_hg	DArT_marker	2134921	2135409	.	+	.	Alias=Dart-16P_01_D22;Note=type: DArT;ID=653829;Name=pPt-653829; Note=Genetic position = Chr10 7.609 cM
ST4.03ch10	dundee_hg	DArT_marker	2134921	2135408	.	-	.	Alias=Dart-16P_01_A11;Note=type: DArT;ID=653521;Name=pPt-653521; Note=Genetic position = Chr10 7.609 cM
ST4.03ch10	dundee_hg	DArT_marker	2134921	2135409	.	+	.	Alias=Dart-15P_01_M07;Note=type: DArT;ID=653123;Name=pPt-653123; Note=Genetic position = Chr10 7.609 cM
ST4.03ch10	dundee_hg	DArT_marker	2134921	2135409	.	+	.	Alias=Dart-13P_01_I11;Note=type: DArT;ID=552086;Name=pPt-552086; Note=Genetic position = Chr10 7.609 cM
ST4.03ch10	dundee_hg	DArT_marker	2134928	2135409	.	-	.	Alias=Dart-12P_01_F07;Note=type: DArT;ID=540164;Name=pPt-540164; Note=Genetic position = Chr10 7.609 cM
ST4.03ch10	dundee_hg	DArT_marker	2134921	2135409	.	-	.	Alias=Dart-17P_01_C04;Note=type: DArT;ID=655039;Name=pPt-655039; Note=Genetic position = Chr10 7.657 cM
ST4.03ch10	dundee_hg	DArT_marker	2134921	2135409	.	+	.	Alias=Dart-14P_01_D18;Note=type: DArT;ID=559414;Name=pPt-559414; Note=Genetic position = Chr10 7.657 cM
ST4.03ch10	dundee_hb	DArT_marker	2134921	2135409	.	.	.	Alias=Dart-13P_01_N07;Note=type: DArT;ID=552651;Name=pPt-552651; Note=Genetic position = Chr10 7.657 cM
ST4.03ch10	dundee_hg	DArT_marker	2134921	2135409	.	-	.	Alias=Dart-13P_01_N02;Note=type: DArT;ID=552624;Name=pPt-552624; Note=Genetic position = Chr10 7.657 cM
ST4.03ch10	dundee_hb	DArT_marker	2134921	2135409	.	.	.	Alias=Dart-12P_01_F11;Note=type: DArT;ID=540171;Name=pPt-540171; Note=Genetic position = Chr10 7.657 cM
ST4.03ch10	dundee_hg	DArT_marker	2134921	2135409	.	+	.	Alias=Dart-11P_01_L06;Note=type: DArT;ID=539398;Name=pPt-539398; Note=Genetic position = Chr10 7.657 cM
ST4.03ch10	dundee_hg	DArT_marker	2134921	2135409	.	+	.	Alias=Dart-11P_01_A01;Note=type: DArT;ID=537357;Name=pPt-537357; Note=Genetic position = Chr10 7.657 cM
ST4.03ch10	dundee_hg	DArT_marker	2134921	2135409	.	-	.	Alias=Dart-09P_01_L08;Note=type: DArT;ID=535657;Name=pPt-535657; Note=Genetic position = Chr10 7.657 cM
ST4.03ch10	dundee_hb	DArT_marker	2134921	2135409	.	.	.	Alias=Dart-08P_01_K16;Note=type: DArT;ID=534244;Name=pPt-534244; Note=Genetic position = Chr10 7.657 cM
ST4.03ch10	dundee_hb	DArT_marker	2134921	2135409	.	.	.	Alias=Dart-08P_01_F06;Note=type: DArT;ID=533816;Name=pPt-533816; Note=Genetic position = Chr10 7.657 cM
ST4.03ch09	dundee_hg	DArT_marker	30812055	30812528	.	-	.	Alias=Dart-05P_01_K03;Note=type: DArT;ID=470811;Name=pPt-470811; Note=Genetic position = Chr10 7.657 cM
ST4.03ch10	dundee_hg	DArT_marker	2134921	2135409	.	-	.	Alias=Dart-05P_01_G20;Note=type: DArT;ID=456962;Name=pPt-456962; Note=Genetic position = Chr10 7.657 cM
ST4.03ch10	dundee_hg	DArT_marker	1024740	1025488	.	-	.	Alias=Dart-05P_01_E08;Note=type: DArT;ID=456767;Name=pPt-456767; Note=Genetic position = Chr10 7.902 cM
ST4.03ch10	dundee	SNP	2468562	2468562	.	.	.	ID=solcap_stsnp_c1_289;Note=type: New OPA;Name=solcap_stsnp_c1_289; Note=Genetic position = Chr10 8.962 cM
ST4.03ch10	dundee	SNP	1922202	1922202	.	.	.	ID=solcap_stsnp_c1_272;Note=type: New OPA;Name=solcap_stsnp_c1_272; Note=Genetic position = Chr10 9.56 cM
ST4.03ch10	dundee_lg	DArT_marker	2483523	2484870	.	+	.	Alias=Dart-05P_01_A20;Note=type: DArT;ID=456590;Name=pPt-456590; Note=Genetic position = Chr10 10.322 cM
ST4.03ch10	dundee_hg	DArT_marker	3320902	3321306	.	-	.	Alias=Dart-15P_01_J11;Note=type: DArT;ID=652869;Name=pPt-652869; Note=Genetic position = Chr10 12.432 cM
ST4.03ch10	dundee_hg	DArT_marker	3320902	3321306	.	-	.	Alias=Dart-15P_01_I11;Note=type: DArT;ID=652758;Name=pPt-652758; Note=Genetic position = Chr10 12.432 cM
ST4.03ch03	dundee_hg	DArT_marker	55195486	55196069	.	+	.	Alias=Dart-19P_01_E15;Note=type: DArT;ID=650738;Name=pPt-650738; Note=Genetic position = Chr10 12.432 cM
ST4.03ch10	dundee_hb	DArT_marker	3320902	3321306	.	.	.	Alias=Dart-08P_01_F03;Note=type: DArT;ID=533808;Name=pPt-533808; Note=Genetic position = Chr10 12.432 cM
ST4.03ch10	dundee_hg	DArT_marker	3320902	3321479	.	-	.	Alias=Dart-05P_01_I06;Note=type: DArT;ID=457178;Name=pPt-457178; Note=Genetic position = Chr10 12.432 cM
ST4.03ch10	dundee_hg	DArT_marker	3320902	3321306	.	-	.	Alias=Dart-01P_01_M02;Note=type: DArT;ID=439062;Name=toPt-439062; Note=Genetic position = Chr10 12.489 cM
ST4.03ch10	dundee_hb	DArT_marker	3320902	3321306	.	.	.	Alias=Dart-15P_01_A19;Note=type: DArT;ID=652078;Name=pPt-652078; Note=Genetic position = Chr10 12.624 cM
ST4.03ch10	dundee_hg	DArT_marker	3320902	3321306	.	-	.	Alias=Dart-07P_01_L12;Note=type: DArT;ID=472889;Name=pPt-472889; Note=Genetic position = Chr10 12.624 cM
ST4.03ch10	dundee_hg	DArT_marker	4448569	4449062	.	-	.	Alias=Dart-05P_01_P10;Note=type: DArT;ID=473652;Name=pPt-473652; Note=Genetic position = Chr10 14.581 cM
ST4.03ch10	dundee_hb	DArT_marker	4448569	4449062	.	.	.	Alias=Dart-19P_01_A17;Note=type: DArT;ID=657368;Name=pPt-657368; Note=Genetic position = Chr10 14.608 cM
ST4.03ch10	dundee_hg	DArT_marker	23467781	23468618	.	+	.	Alias=Dart-07P_01_P15;Note=type: DArT;ID=473173;Name=pPt-473173; Note=Genetic position = Chr10 18.531 cM
ST4.03ch10	SCRI/UoD	repeat_region	24559355	24559501	100	.	.	ID=PM1302_156; NAME=PM1302; Note=Chr: 10, pos: 21.1, type: SSR, len: 146, source: NZIPFR, repeat motif: TA(2*13);; Note=Genetic position = Chr10 18.998 cM
ST4.03ch10	dundee_hg	DArT_marker	23467781	23468619	.	-	.	Alias=Dart-18P_01_G07;Note=type: DArT;ID=656604;Name=pPt-656604; Note=Genetic position = Chr10 19.247 cM
ST4.03ch10	SCRI/UoD	repeat_region	23484569	23484685	97	.	.	ID=STM0051_133_X; NAME=STM0051; Note=Chr: 10, pos: 18.8, type: SSRST, len: 116, source: NZIPFR, repeat motif: TA(2*13);; Note=Genetic position = Chr10 19.435 cM
ST4.03ch10	dundee	SNP	33993379	33993379	.	.	.	ID=solcap_stsnp_c1_1;Note=type: New OPA;Name=solcap_stsnp_c1_1; Note=Genetic position = Chr10 20.137 cM
ST4.03ch10	SCRI/UoD	repeat_region	10064256	10064418	100	.	.	ID=PM1355; NAME=PM1355; Note=Chr: 10, pos: 22.5, type: SSR, len: 162, source: NZIPFR, repeat motif: TA(2*13);; Note=Genetic position = Chr10 20.595 cM
ST4.03ch10	dundee_hg	DArT_marker	8237167	8237756	.	-	.	Alias=Dart-09P_01_H23;Note=type: DArT;ID=535392;Name=pPt-535392; Note=Genetic position = Chr10 20.867 cM
ST4.03ch10	dundee_hb	DArT_marker	27039153	27039606	.	.	.	Alias=Dart-12P_01_O03;Note=type: DArT;ID=538467;Name=pPt-538467; Note=Genetic position = Chr10 21.197 cM
ST4.03ch10	dundee_hg	DArT_marker	27039153	27040187	.	+	.	Alias=Dart-08P_01_G19;Note=type: DArT;ID=533932;Name=pPt-533932; Note=Genetic position = Chr10 21.197 cM
ST4.03ch10	dundee_hg	DArT_marker	27039596	27040187	.	-	.	Alias=Dart-06P_01_K15;Note=type: DArT;ID=471470;Name=pPt-471470; Note=Genetic position = Chr10 21.197 cM
ST4.03ch10	dundee_hg	DArT_marker	27039596	27040187	.	+	.	Alias=Dart-06P_01_F23;Note=type: DArT;ID=471094;Name=pPt-471094; Note=Genetic position = Chr10 21.197 cM
ST4.03ch10	dundee	SNP	32869283	32869283	.	.	.	ID=solcap_stsnp_c1_5;Note=type: New OPA;Name=solcap_stsnp_c1_5; Note=Genetic position = Chr10 21.352 cM
ST4.03ch10	SCRI/UoD	repeat_region	34634281	34634425	100	.	.	ID=PM1358; NAME=PM1358; Note=Chr: 10, pos: 19.2, type: SSR, len: 144, source: NZIPFR, repeat motif: TA(2*13);; Note=Genetic position = Chr10 21.796 cM
ST4.03ch10	SCRI/UoD	repeat_region	38202603	38202737	100	.	.	ID=PM0126; NAME=PM0126; Note=Chr: 10, pos: 23.8, type: SSR, len: 134, source: NZIPFR, repeat motif: TA(2*13);; Note=Genetic position = Chr10 21.884 cM
ST4.03ch10	dundee	SNP	20040041	20040041	.	.	.	ID=solcap_stsnp_c1_14047;Note=type: New OPA;Name=solcap_stsnp_c1_14047; Note=Genetic position = Chr10 22.556 cM
ST4.03ch10	dundee	SNP	29814382	29814382	.	.	.	ID=solcap_stsnp_c1_3055;Note=type: New OPA;Name=solcap_stsnp_c1_3055; Note=Genetic position = Chr10 23.048 cM
ST4.03ch10	dundee	SNP	32251718	32251718	.	.	.	ID=solcap_stsnp_c1_7;Note=type: New OPA;Name=solcap_stsnp_c1_7; Note=Genetic position = Chr10 23.528 cM
ST4.03ch10	dundee	SNP	28438797	28438797	.	.	.	ID=solcap_stsnp_c1_3057;Note=type: New OPA;Name=solcap_stsnp_c1_3057; Note=Genetic position = Chr10 25.672 cM
ST4.03ch03	dundee_hg	DArT_marker	8393813	8394405	.	+	.	Alias=Dart-14P_01_B02;Note=type: DArT;ID=559154;Name=pPt-559154; Note=Genetic position = Chr10 25.944 cM
ST4.03ch10	SCRI/UoD	repeat_region	43480126	43480323	100	.	.	ID=PM1337; NAME=PM1337; Note=Chr: 10, pos: 25.9, type: SSR, len: 197, source: NZIPFR, repeat motif: TA(2*13);; Note=Genetic position = Chr10 26.215 cM
ST4.03ch10	dundee	SNP	45347792	45347792	.	.	.	ID=solcap_stsnp_c1_14465;Note=type: New OPA;Name=solcap_stsnp_c1_14465; Note=Genetic position = Chr10 26.604 cM
ST4.03ch10	dundee	SNP	43758532	43758532	.	.	.	ID=solcap_stsnp_c1_11408;Note=type: New OPA;Name=solcap_stsnp_c1_11408; Note=Genetic position = Chr10 26.728 cM
ST4.03ch10	dundee	SNP	45888736	45888736	.	.	.	ID=solcap_stsnp_c1_12035;Note=type: New OPA;Name=solcap_stsnp_c1_12035; Note=Genetic position = Chr10 27.672 cM
ST4.03ch10	dundee_hg	DArT_marker	48147586	48148247	.	+	.	Alias=Dart-02P_01_B06;Note=type: DArT;ID=440832;Name=toPt-440832; Note=Genetic position = Chr10 34.53 cM
ST4.03ch10	dundee_hg	DArT_marker	48147586	48148378	.	-	.	Alias=Dart-14P_01_D21;Note=type: DArT;ID=559421;Name=pPt-559421; Note=Genetic position = Chr10 34.53 cM
ST4.03ch10	dundee_hg	DArT_marker	48147586	48148378	.	-	.	Alias=Dart-13P_01_M17;Note=type: DArT;ID=552569;Name=pPt-552569; Note=Genetic position = Chr10 34.53 cM
ST4.03ch10	dundee_hg	DArT_marker	48147586	48148378	.	+	.	Alias=Dart-13P_01_E18;Note=type: DArT;ID=539063;Name=pPt-539063; Note=Genetic position = Chr10 34.53 cM
ST4.03ch10	dundee_hg	DArT_marker	47119159	47119823	.	-	.	Alias=Dart-16P_01_N14;Note=type: DArT;ID=654661;Name=pPt-654661; Note=Genetic position = Chr10 36.083 cM
ST4.03ch10	dundee_hb	DArT_marker	47119159	47119823	.	.	.	Alias=Dart-13P_01_L23;Note=type: DArT;ID=552476;Name=pPt-552476; Note=Genetic position = Chr10 36.091 cM
ST4.03ch10	dundee_hb	DArT_marker	47119159	47119823	.	.	.	Alias=Dart-10P_01_J19;Note=type: DArT;ID=536843;Name=pPt-536843; Note=Genetic position = Chr10 36.091 cM
ST4.03ch10	dundee	SNP	47538553	47538553	.	.	.	ID=solcap_stsnp_c1_16004;Note=type: New OPA;Name=solcap_stsnp_c1_16004; Note=Genetic position = Chr10 36.298 cM
ST4.03ch10	dundee_hb	DArT_marker	47119159	47119823	.	.	.	Alias=Dart-13P_01_J04;Note=type: DArT;ID=552174;Name=pPt-552174; Note=Genetic position = Chr10 36.402 cM
ST4.03ch10	dundee	SNP	48376904	48376904	.	.	.	ID=solcap_stsnp_c1_14606;Note=type: New OPA;Name=solcap_stsnp_c1_14606; Note=Genetic position = Chr10 37.794 cM
ST4.03ch10	dundee_hb	DArT_marker	49406173	49406475	.	.	.	Alias=Dart-01P_01_A15;Note=type: DArT;ID=439655;Name=toPt-439655; Note=Genetic position = Chr10 39.12 cM
ST4.03ch10	dundee_hg	DArT_marker	49406173	49406475	.	-	.	Alias=Dart-02P_01_G21;Note=type: DArT;ID=437059;Name=toPt-437059; Note=Genetic position = Chr10 39.12 cM
ST4.03ch10	dundee_hg	DArT_marker	27044463	27045342	.	-	.	Alias=Dart-15P_01_J22;Note=type: DArT;ID=652912;Name=pPt-652912; Note=Genetic position = Chr10 41.049 cM
ST4.03ch10	dundee_hg	DArT_marker	27044463	27045342	.	-	.	Alias=Dart-05P_01_N05;Note=type: DArT;ID=473473;Name=pPt-473473; Note=Genetic position = Chr10 41.371 cM
ST4.03ch10	dundee_hg	DArT_marker	27044463	27045342	.	-	.	Alias=Dart-15P_01_N20;Note=type: DArT;ID=653258;Name=pPt-653258; Note=Genetic position = Chr10 42.04 cM
ST4.03ch10	dundee_hg	DArT_marker	50901994	50902299	.	-	.	Alias=Dart-08P_01_G15;Note=type: DArT;ID=533924;Name=pPt-533924; Note=Genetic position = Chr10 43.078 cM
ST4.03ch10	dundee_hg	DArT_marker	50901994	50902385	.	-	.	Alias=Dart-19P_01_H23;Note=type: DArT;ID=650975;Name=pPt-650975; Note=Genetic position = Chr10 43.41 cM
ST4.03ch10	dundee	SNP	51153536	51153536	.	.	.	ID=solcap_stsnp_c1_9498;Note=type: New OPA;Name=solcap_stsnp_c1_9498; Note=Genetic position = Chr10 45.883 cM
ST4.03ch10	dundee_hb	DArT_marker	52004351	52004946	.	.	.	Alias=Dart-03P_01_C12;Note=type: DArT;ID=440308;Name=toPt-440308; Note=Genetic position = Chr10 45.911 cM
ST4.03ch10	dundee	SNP	52168250	52168250	.	.	.	ID=solcap_stsnp_c1_15222;Note=type: New OPA;Name=solcap_stsnp_c1_15222; Note=Genetic position = Chr10 46.077 cM
ST4.03ch10	dundee_hb	DArT_marker	52004696	52004946	.	.	.	Alias=Dart-20P_01_H13;Note=type: DArT;ID=673116;Name=capPt-673116; Note=Genetic position = Chr10 46.295 cM
ST4.03ch10	dundee_hg	DArT_marker	52004351	52004946	.	-	.	Alias=Dart-04P_01_C12;Note=type: DArT;ID=458453;Name=pPt-458453; Note=Genetic position = Chr10 46.312 cM
ST4.03ch10	dundee_hb	DArT_marker	52004696	52004946	.	.	.	Alias=Dart-20P_01_G23;Note=type: DArT;ID=672993;Name=capPt-672993; Note=Genetic position = Chr10 46.313 cM
ST4.03ch10	dundee_hg	DArT_marker	52004351	52004946	.	+	.	Alias=Dart-19P_01_G17;Note=type: DArT;ID=650893;Name=pPt-650893; Note=Genetic position = Chr10 46.353 cM
ST4.03ch10	dundee_hg	DArT_marker	52004351	52004946	.	-	.	Alias=Dart-01P_01_O23;Note=type: DArT;ID=439355;Name=toPt-439355; Note=Genetic position = Chr10 46.379 cM
ST4.03ch10	dundee_hg	DArT_marker	52004351	52004946	.	-	.	Alias=Dart-02P_01_L16;Note=type: DArT;ID=437558;Name=toPt-437558; Note=Genetic position = Chr10 46.379 cM
ST4.03ch10	dundee_hb	DArT_marker	52004351	52004946	.	.	.	Alias=Dart-02P_01_G11;Note=type: DArT;ID=437020;Name=toPt-437020; Note=Genetic position = Chr10 46.379 cM
ST4.03ch10	dundee_hg	DArT_marker	52004351	52004938	.	+	.	Alias=Dart-16P_01_B21;Note=type: DArT;ID=653677;Name=pPt-653677; Note=Genetic position = Chr10 46.379 cM
ST4.03ch10	dundee_hb	DArT_marker	52004351	52004946	.	.	.	Alias=Dart-13P_01_F23;Note=type: DArT;ID=539190;Name=pPt-539190; Note=Genetic position = Chr10 46.379 cM
ST4.03ch10	dundee_hg	DArT_marker	52004351	52004946	.	-	.	Alias=Dart-07P_01_G03;Note=type: DArT;ID=472481;Name=pPt-472481; Note=Genetic position = Chr10 46.379 cM
ST4.03ch10	dundee_hg	DArT_marker	52004351	52004946	.	+	.	Alias=Dart-04P_01_I21;Note=type: DArT;ID=459023;Name=pPt-459023; Note=Genetic position = Chr10 46.379 cM
ST4.03ch10	dundee_hg	DArT_marker	52004351	52004946	.	+	.	Alias=Dart-04P_01_F23;Note=type: DArT;ID=458714;Name=pPt-458714; Note=Genetic position = Chr10 46.379 cM
ST4.03ch06	dundee_hg	DArT_marker	57694531	57695033	.	+	.	Alias=Dart-16P_01_K06;Note=type: DArT;ID=654443;Name=pPt-654443; Note=Genetic position = Chr10 46.381 cM
ST4.03ch10	dundee_hg	DArT_marker	52004351	52004946	.	+	.	Alias=Dart-16P_01_L05;Note=type: DArT;ID=654512;Name=pPt-654512; Note=Genetic position = Chr10 46.383 cM
ST4.03ch10	dundee_hg	DArT_marker	52004351	52004941	.	+	.	Alias=Dart-15P_01_B08;Note=type: DArT;ID=652127;Name=pPt-652127; Note=Genetic position = Chr10 46.383 cM
ST4.03ch10	dundee_hb	DArT_marker	52004351	52004946	.	.	.	Alias=Dart-19P_01_G12;Note=type: DArT;ID=650881;Name=pPt-650881; Note=Genetic position = Chr10 46.383 cM
ST4.03ch10	dundee_hg	DArT_marker	52004351	52004946	.	-	.	Alias=Dart-09P_01_I17;Note=type: DArT;ID=535439;Name=pPt-535439; Note=Genetic position = Chr10 46.383 cM
ST4.03ch10	dundee_hg	DArT_marker	52004351	52004946	.	+	.	Alias=Dart-16P_01_O20;Note=type: DArT;ID=654751;Name=pPt-654751; Note=Genetic position = Chr10 46.385 cM
ST4.03ch10	dundee_hb	DArT_marker	52004351	52004565	.	.	.	Alias=Dart-11P_01_M11;Note=type: DArT;ID=539509;Name=pPt-539509; Note=Genetic position = Chr10 46.385 cM
ST4.03ch10	dundee_hg	DArT_marker	52004351	52004946	.	+	.	Alias=Dart-01P_01_H10;Note=type: DArT;ID=438485;Name=toPt-438485; Note=Genetic position = Chr10 46.387 cM
ST4.03ch10	dundee_hg	DArT_marker	52004351	52004946	.	-	.	Alias=Dart-01P_01_N21;Note=type: DArT;ID=439251;Name=toPt-439251; Note=Genetic position = Chr10 46.388 cM
ST4.03ch10	dundee_hg	DArT_marker	52004351	52004946	.	-	.	Alias=Dart-03P_01_D01;Note=type: DArT;ID=440369;Name=toPt-440369; Note=Genetic position = Chr10 46.445 cM
ST4.03ch10	dundee_hb	DArT_marker	52004351	52004946	.	.	.	Alias=Dart-03P_01_P10;Note=type: DArT;ID=458198;Name=pPt-458198; Note=Genetic position = Chr10 46.693 cM
ST4.03ch10	dundee_hg	DArT_marker	52004351	52004946	.	+	.	Alias=Dart-04P_01_C17;Note=type: DArT;ID=458465;Name=pPt-458465; Note=Genetic position = Chr10 46.724 cM
ST4.03ch10	dundee	SNP	52262080	52262080	.	.	.	ID=solcap_stsnp_c1_15216;Note=type: New OPA;Name=solcap_stsnp_c1_15216; Note=Genetic position = Chr10 47.01 cM
ST4.03ch10	dundee_sb	DArT_marker	54347438	54347637	.	.	.	Alias=Dart-16P_01_I14;Note=type: DArT;ID=654281;Name=pPt-654281; Note=Genetic position = Chr10 49.755 cM
ST4.03ch10	dundee_hg	DArT_marker	54347437	54347637	.	-	.	Alias=Dart-12P_01_C06;Note=type: DArT;ID=539947;Name=pPt-539947; Note=Genetic position = Chr10 49.755 cM
ST4.03ch10	dundee_hb	DArT_marker	54347437	54347637	.	.	.	Alias=Dart-04P_01_C20;Note=type: DArT;ID=458475;Name=pPt-458475; Note=Genetic position = Chr10 49.755 cM
ST4.03ch10	dundee_hg	DArT_marker	54392723	54393006	.	-	.	Alias=Dart-15P_01_B18;Note=type: DArT;ID=652171;Name=pPt-652171; Note=Genetic position = Chr10 49.769 cM
ST4.03ch10	dundee_sb	DArT_marker	54347437	54347635	.	.	.	Alias=Dart-04P_01_J13;Note=type: DArT;ID=459092;Name=pPt-459092; Note=Genetic position = Chr10 49.827 cM
ST4.03ch10	dundee_hg	DArT_marker	54347437	54347637	.	-	.	Alias=Dart-03P_01_K19;Note=type: DArT;ID=457825;Name=pPt-457825; Note=Genetic position = Chr10 49.979 cM
ST4.03ch10	dundee	SNP	54389816	54389816	.	.	.	ID=solcap_stsnp_c1_10324;Note=type: New OPA;Name=solcap_stsnp_c1_10324; Note=Genetic position = Chr10 50.273 cM
ST4.03ch10	dundee	SNP	56677034	56677034	.	.	.	ID=solcap_stsnp_c1_12656;Note=type: New OPA;Name=solcap_stsnp_c1_12656; Note=Genetic position = Chr10 57.235 cM
ST4.03ch10	dundee	SNP	56513750	56513750	.	.	.	ID=solcap_stsnp_c1_9069;Note=type: New OPA;Name=solcap_stsnp_c1_9069; Note=Genetic position = Chr10 57.701 cM
ST4.03ch10	dundee	SNP	56762745	56762745	.	.	.	ID=solcap_stsnp_c1_12614;Note=type: New OPA;Name=solcap_stsnp_c1_12614; Note=Genetic position = Chr10 58.919 cM
ST4.03ch02	dundee_hg	DArT_marker	31813062	31813481	.	-	.	Alias=Dart-09P_01_F04;Note=type: DArT;ID=535163;Name=pPt-535163; Note=Genetic position = Chr10 59.216 cM
ST4.03ch10	dundee_hb	DArT_marker	56735717	56736329	.	.	.	Alias=Dart-03P_01_O04;Note=type: DArT;ID=458108;Name=pPt-458108; Note=Genetic position = Chr10 59.216 cM
ST4.03ch10	SCRI/UoD	repeat_region	57164395	57164527	100	.	.	ID=PM0139; NAME=PM0139; Note=Chr: 10, pos: 61.3, type: SSR, len: 132, source: NZIPFR, repeat motif: TA(2*13);; Note=Genetic position = Chr10 61.372 cM
ST4.03ch10	dundee	SNP	57553566	57553566	.	.	.	ID=solcap_stsnp_c1_7206;Note=type: New OPA;Name=solcap_stsnp_c1_7206; Note=Genetic position = Chr10 62.297 cM
ST4.03ch10	dundee_hg	DArT_marker	58436102	58436438	.	+	.	Alias=Dart-19P_01_N16;Note=type: DArT;ID=651366;Name=pPt-651366; Note=Genetic position = Chr10 64.989 cM
ST4.03ch10	dundee_hb	DArT_marker	58515787	58516258	.	.	.	Alias=Dart-02P_01_J19;Note=type: DArT;ID=437377;Name=toPt-437377; Note=Genetic position = Chr10 67.349 cM
ST4.03ch10	dundee	SNP	58485780	58485780	.	.	.	ID=solcap_stsnp_c1_8814;Note=type: New OPA;Name=solcap_stsnp_c1_8814; Note=Genetic position = Chr10 68.865 cM
ST4.03ch11	dundee	SNP	1788796	1788796	.	.	.	ID=solcap_stsnp_c1_11111;Note=type: New OPA;Name=solcap_stsnp_c1_11111; Note=Genetic position = Chr11 0.759 cM
ST4.03ch11	dundee_hb	DArT_marker	2074467	2075021	.	.	.	Alias=Dart-08P_01_O13;Note=type: DArT;ID=534589;Name=pPt-534589; Note=Genetic position = Chr11 1.658 cM
ST4.03ch11	dundee_hg	DArT_marker	2074467	2075061	.	-	.	Alias=Dart-16P_01_C24;Note=type: DArT;ID=653767;Name=pPt-653767; Note=Genetic position = Chr11 2.216 cM
ST4.03ch11	dundee_hb	DArT_marker	2074467	2075021	.	.	.	Alias=Dart-10P_01_A04;Note=type: DArT;ID=536045;Name=pPt-536045; Note=Genetic position = Chr11 2.226 cM
ST4.03ch11	dundee_hg	DArT_marker	2074467	2075021	.	-	.	Alias=Dart-11P_01_I21;Note=type: DArT;ID=538065;Name=pPt-538065; Note=Genetic position = Chr11 2.233 cM
ST4.03ch11	dundee_hb	DArT_marker	2074467	2075021	.	.	.	Alias=Dart-08P_01_L04;Note=type: DArT;ID=534298;Name=pPt-534298; Note=Genetic position = Chr11 2.244 cM
ST4.03ch11	dundee_hb	DArT_marker	2074467	2075021	.	.	.	Alias=Dart-10P_01_I22;Note=type: DArT;ID=536761;Name=pPt-536761; Note=Genetic position = Chr11 2.25 cM
ST4.03ch11	dundee_hg	DArT_marker	2066774	2067723	.	+	.	Alias=Dart-05P_01_K06;Note=type: DArT;ID=470834;Name=pPt-470834; Note=Genetic position = Chr11 2.25 cM
ST4.03ch11	dundee	SNP	2511414	2511414	.	.	.	ID=solcap_stsnp_c1_2189;Note=type: New OPA;Name=solcap_stsnp_c1_2189; Note=Genetic position = Chr11 3.765 cM
ST4.03ch11	dundee	SNP	2969989	2969989	.	.	.	ID=solcap_stsnp_c1_2311;Note=type: New OPA;Name=solcap_stsnp_c1_2311; Note=Genetic position = Chr11 4.712 cM
ST4.03ch11	dundee	SNP	3582609	3582609	.	.	.	ID=solcap_stsnp_c1_2221;Note=type: New OPA;Name=solcap_stsnp_c1_2221; Note=Genetic position = Chr11 5.452 cM
ST4.03ch11	dundee_hg	DArT_marker	178012	178547	.	-	.	Alias=Dart-03P_01_D06;Note=type: DArT;ID=440415;Name=toPt-440415; Note=Genetic position = Chr11 6.415 cM
ST4.03ch11	dundee_hg	DArT_marker	177595	178547	.	-	.	Alias=Dart-17P_01_P08;Note=type: DArT;ID=656084;Name=pPt-656084; Note=Genetic position = Chr11 6.415 cM
ST4.03ch11	dundee_hg	DArT_marker	177610	178547	.	+	.	Alias=Dart-17P_01_A23;Note=type: DArT;ID=654935;Name=pPt-654935; Note=Genetic position = Chr11 6.415 cM
ST4.03ch11	dundee_hg	DArT_marker	177588	178547	.	-	.	Alias=Dart-06P_01_D11;Note=type: DArT;ID=473989;Name=pPt-473989; Note=Genetic position = Chr11 6.415 cM
ST4.03ch11	dundee	SNP	389661	389661	.	.	.	ID=solcap_stsnp_c1_4358;Note=type: New OPA;Name=solcap_stsnp_c1_4358; Note=Genetic position = Chr11 7.188 cM
ST4.03ch11	dundee	SNP	5263076	5263076	.	.	.	ID=solcap_stsnp_c1_6633;Note=type: New OPA;Name=solcap_stsnp_c1_6633; Note=Genetic position = Chr11 8.301 cM
ST4.03ch11	SCRI/UoD	repeat_region	5416623	5416798	100	.	.	ID=PM0206; NAME=PM0206; Note=Chr: 11, pos: 11.5, type: SSR, len: 175, source: NZIPFR, repeat motif: TA(2*13);; Note=Genetic position = Chr11 8.562 cM
ST4.03ch11	dundee	SNP	5515254	5515254	.	.	.	ID=solcap_stsnp_c1_6643;Note=type: New OPA;Name=solcap_stsnp_c1_6643; Note=Genetic position = Chr11 9.381 cM
ST4.03ch11	dundee_hb	DArT_marker	1113942	1114428	.	.	.	Alias=Dart-15P_01_E17;Note=type: DArT;ID=652437;Name=pPt-652437; Note=Genetic position = Chr11 10.24 cM
ST4.03ch11	dundee	SNP	2848337	2848337	.	.	.	ID=solcap_stsnp_c1_2132;Note=type: New OPA;Name=solcap_stsnp_c1_2132; Note=Genetic position = Chr11 12.567 cM
ST4.03ch11	dundee_hg	DArT_marker	6258183	6258833	.	+	.	Alias=Dart-13P_01_C16;Note=type: DArT;ID=538888;Name=pPt-538888; Note=Genetic position = Chr11 12.591 cM
ST4.03ch11	dundee_hb	DArT_marker	18628777	18629214	.	.	.	Alias=Dart-18P_01_M12;Note=type: DArT;ID=657037;Name=pPt-657037; Note=Genetic position = Chr11 15.236 cM
ST4.03ch11	dundee_hb	DArT_marker	3290643	3291209	.	.	.	Alias=Dart-20P_01_H12;Note=type: DArT;ID=673113;Name=capPt-673113; Note=Genetic position = Chr11 15.429 cM
ST4.03ch11	dundee	SNP	3288879	3288879	.	.	.	ID=solcap_stsnp_c1_2254;Note=type: New OPA;Name=solcap_stsnp_c1_2254; Note=Genetic position = Chr11 15.715 cM
ST4.03ch11	SCRI/UoD	repeat_region	6639216	6639319	100	.	.	ID=PM0395_122; NAME=PM0395; Note=Chr: 11, pos: 7.9, type: SSR, len: 103, source: NZIPFR, repeat motif: TA(2*13);; Note=Genetic position = Chr11 16.273 cM
ST4.03ch11	dundee	SNP	4666456	4666456	.	.	.	ID=solcap_stsnp_c1_16309;Note=type: New OPA;Name=solcap_stsnp_c1_16309; Note=Genetic position = Chr11 17.585 cM
ST4.03ch11	dundee_hg	DArT_marker	5048877	5049757	.	-	.	Alias=Dart-02P_01_F11;Note=type: DArT;ID=436913;Name=toPt-436913; Note=Genetic position = Chr11 18.836 cM
ST4.03ch11	dundee_hb	DArT_marker	9271686	9271998	.	.	.	Alias=Dart-02P_01_N05;Note=type: DArT;ID=437706;Name=toPt-437706; Note=Genetic position = Chr11 22.701 cM
ST4.03ch11	dundee_hb	DArT_marker	9271686	9271998	.	.	.	Alias=Dart-02P_01_H20;Note=type: DArT;ID=437157;Name=toPt-437157; Note=Genetic position = Chr11 23.569 cM
ST4.03ch11	dundee_hg	DArT_marker	9271686	9271998	.	-	.	Alias=Dart-19P_01_G02;Note=type: DArT;ID=650846;Name=pPt-650846; Note=Genetic position = Chr11 23.708 cM
ST4.03ch11	dundee	SNP	8059092	8059092	.	.	.	ID=solcap_stsnp_c1_4012;Note=type: New OPA;Name=solcap_stsnp_c1_4012; Note=Genetic position = Chr11 26.204 cM
ST4.03ch11	dundee	SNP	8279431	8279431	.	.	.	ID=solcap_stsnp_c1_4009;Note=type: New OPA;Name=solcap_stsnp_c1_4009; Note=Genetic position = Chr11 26.74 cM
ST4.03ch11	dundee_hg	DArT_marker	8699467	8699829	.	-	.	Alias=Dart-02P_01_J14;Note=type: DArT;ID=437362;Name=toPt-437362; Note=Genetic position = Chr11 27.499 cM
ST4.03ch11	dundee_hg	DArT_marker	8699467	8699829	.	-	.	Alias=Dart-02P_01_I11;Note=type: DArT;ID=437239;Name=toPt-437239; Note=Genetic position = Chr11 27.499 cM
ST4.03ch11	dundee_hg	DArT_marker	8699467	8700121	.	-	.	Alias=Dart-17P_01_L21;Note=type: DArT;ID=655824;Name=pPt-655824; Note=Genetic position = Chr11 27.499 cM
ST4.03ch11	dundee_hg	DArT_marker	8699467	8700121	.	-	.	Alias=Dart-16P_01_I07;Note=type: DArT;ID=654251;Name=pPt-654251; Note=Genetic position = Chr11 27.499 cM
ST4.03ch11	dundee_hg	DArT_marker	8699467	8700121	.	-	.	Alias=Dart-19P_01_G21;Note=type: DArT;ID=650908;Name=pPt-650908; Note=Genetic position = Chr11 27.499 cM
ST4.03ch11	dundee	SNP	8660284	8660284	.	.	.	ID=solcap_stsnp_c1_3996;Note=type: New OPA;Name=solcap_stsnp_c1_3996; Note=Genetic position = Chr11 27.637 cM
ST4.03ch11	dundee_hg	DArT_marker	8699553	8699829	.	-	.	Alias=Dart-01P_01_K09;Note=type: DArT;ID=438852;Name=toPt-438852; Note=Genetic position = Chr11 27.698 cM
ST4.03ch11	SCRI/UoD	repeat_region	11112831	11113269	98	.	.	ID=st_11798; NAME=st_11798; Note=Chr: 11, pos: 33.5, type: SSRST, len: 438, source: NZIPFR, repeat motif: TA(2*13);; Note=Genetic position = Chr11 28.519 cM
ST4.03ch11	dundee_hb	DArT_marker	13800448	13800764	.	.	.	Alias=Dart-02P_01_E15;Note=type: DArT;ID=441400;Name=toPt-441400; Note=Genetic position = Chr11 30.858 cM
ST4.03ch11	dundee_hg	DArT_marker	13800448	13800764	.	+	.	Alias=Dart-19P_01_E12;Note=type: DArT;ID=650733;Name=pPt-650733; Note=Genetic position = Chr11 32.073 cM
ST4.03ch11	Dundee	match	30891933	30892053	237	-	.	ID=MICRO.10953.C1_310;Note=type: MICRO;Name=MICRO.10953.C1_310;Note=Marker sequence: GGGTTTGCTTTTGCTGGTTATGCTGCCGGTATTGYTACGTATCTTGCAGTACATAATCTC[A/G]ACATCTCACTCCCTACAGCTCTGGCTCAAATTCCTTTCCTTCATGGATCTTGATGTCATT;; Note=Genetic position = Chr11 33.402 cM
ST4.03ch11	SCRI/UoD	repeat_region	18680438	18680647	100	.	.	ID=PM1319; NAME=PM1319; Note=Chr: 11, pos: 35.9, type: SSR, len: 209, source: NZIPFR, repeat motif: TA(2*13);; Note=Genetic position = Chr11 34.197 cM
ST4.03ch11	dundee_hg	DArT_marker	27850466	27850795	.	-	.	Alias=Dart-10P_01_D20;Note=type: DArT;ID=536357;Name=pPt-536357; Note=Genetic position = Chr11 35.081 cM
ST4.03ch11	Dundee	match	14665488	14665607	217	+	.	ID=MICRO.1169.C1_977;Note=type: MICRO;Name=MICRO.1169.C1_977;Note=Marker sequence: RGTGYYACATTTACTAAAGCAGAYATGCTACTTCCGCATCAGATATTGGAGTCSAGCTTG[A/G]GCTCACCATACGAGCAACCAAATCCYGTTTTCCTGGCGAGTGACCAATTCAATCTGTCAT;; Note=Genetic position = Chr11 35.828 cM
ST4.03ch11	dundee_hg	DArT_marker	35058959	35059195	.	+	.	Alias=Dart-14P_01_P16;Note=type: DArT;ID=651955;Name=pPt-651955; Note=Genetic position = Chr11 36.63 cM
ST4.03ch11	dundee_hg	DArT_marker	34617396	34618215	.	-	.	Alias=Dart-08P_01_A09;Note=type: DArT;ID=473209;Name=pPt-473209; Note=Genetic position = Chr11 36.791 cM
ST4.03ch11	dundee	SNP	35737669	35737669	.	.	.	ID=solcap_stsnp_c1_4359;Note=type: New OPA;Name=solcap_stsnp_c1_4359; Note=Genetic position = Chr11 36.859 cM
ST4.03ch11	dundee_hg	DArT_marker	34617396	34618215	.	-	.	Alias=Dart-02P_01_K21;Note=type: DArT;ID=437465;Name=toPt-437465; Note=Genetic position = Chr11 36.932 cM
ST4.03ch11	dundee_hb	DArT_marker	34617396	34618215	.	.	.	Alias=Dart-03P_01_D12;Note=type: DArT;ID=440455;Name=toPt-440455; Note=Genetic position = Chr11 36.999 cM
ST4.03ch11	dundee	SNP	17223119	17223119	.	.	.	ID=solcap_stsnp_c1_872;Note=type: New OPA;Name=solcap_stsnp_c1_872; Note=Genetic position = Chr11 37.27 cM
ST4.03ch11	dundee_hg	DArT_marker	35058959	35059195	.	+	.	Alias=Dart-03P_01_M12;Note=type: DArT;ID=457986;Name=pPt-457986; Note=Genetic position = Chr11 38.047 cM
ST4.03ch11	Dundee	match	40163564	40163673	211	+	.	ID=MICRO.2270.C1_388;Note=type: MICRO;Name=MICRO.2270.C1_388;Note=Marker sequence: GARAAAAAAAMCAAGARAAWTTCTGGRTTCTGATCAGAACTCAAAAGGGTGTCCGAAAAA[T/C]CACACAATTAACCAAACAAATTTATGGGTTTTGATCAGAACTCAAAAGGGTGTTCCGAAA;; Note=Genetic position = Chr11 42.971 cM
ST4.03ch11	dundee	SNP	38528580	38528580	.	.	.	ID=solcap_stsnp_c1_4818;Note=type: New OPA;Name=solcap_stsnp_c1_4818; Note=Genetic position = Chr11 44.569 cM
ST4.03ch11	dundee_hg	DArT_marker	39480636	39480998	.	+	.	Alias=Dart-18P_01_C16;Note=type: DArT;ID=656330;Name=pPt-656330; Note=Genetic position = Chr11 45.74 cM
ST4.03ch11	dundee_hg	DArT_marker	39480636	39480998	.	-	.	Alias=Dart-03P_01_O22;Note=type: DArT;ID=458167;Name=pPt-458167; Note=Genetic position = Chr11 45.74 cM
ST4.03ch11	dundee_hg	DArT_marker	39480636	39480998	.	-	.	Alias=Dart-03P_01_M16;Note=type: DArT;ID=457993;Name=pPt-457993; Note=Genetic position = Chr11 45.742 cM
ST4.03ch11	dundee_hb	DArT_marker	39480636	39480998	.	.	.	Alias=Dart-02P_01_M24;Note=type: DArT;ID=437675;Name=toPt-437675; Note=Genetic position = Chr11 45.749 cM
ST4.03ch11	dundee_hb	DArT_marker	39404391	39404717	.	.	.	Alias=Dart-16P_01_A02;Note=type: DArT;ID=653469;Name=pPt-653469; Note=Genetic position = Chr11 46.082 cM
ST4.03ch11	dundee_hg	DArT_marker	39650331	39650718	.	-	.	Alias=Dart-02P_01_N14;Note=type: DArT;ID=437761;Name=toPt-437761; Note=Genetic position = Chr11 46.192 cM
ST4.03ch11	dundee_hg	DArT_marker	39650331	39650718	.	+	.	Alias=Dart-17P_01_J03;Note=type: DArT;ID=655607;Name=pPt-655607; Note=Genetic position = Chr11 46.212 cM
ST4.03ch11	dundee_hb	DArT_marker	39650331	39650718	.	.	.	Alias=Dart-16P_01_I21;Note=type: DArT;ID=654319;Name=pPt-654319; Note=Genetic position = Chr11 46.212 cM
ST4.03ch11	dundee_hg	DArT_marker	39650331	39650718	.	+	.	Alias=Dart-16P_01_F18;Note=type: DArT;ID=654041;Name=pPt-654041; Note=Genetic position = Chr11 46.212 cM
ST4.03ch11	dundee_hg	DArT_marker	39650331	39650718	.	-	.	Alias=Dart-07P_01_P01;Note=type: DArT;ID=473142;Name=pPt-473142; Note=Genetic position = Chr11 46.212 cM
ST4.03ch11	dundee_hb	DArT_marker	39650331	39650718	.	.	.	Alias=Dart-07P_01_H14;Note=type: DArT;ID=472600;Name=pPt-472600; Note=Genetic position = Chr11 46.212 cM
ST4.03ch11	dundee_hg	DArT_marker	39650331	39650718	.	-	.	Alias=Dart-05P_01_B13;Note=type: DArT;ID=456627;Name=pPt-456627; Note=Genetic position = Chr11 46.212 cM
ST4.03ch11	dundee_hb	DArT_marker	39650331	39650718	.	.	.	Alias=Dart-02P_01_K07;Note=type: DArT;ID=437421;Name=toPt-437421; Note=Genetic position = Chr11 46.238 cM
ST4.03ch03	dundee_hg	DArT_marker	53301521	53302554	.	+	.	Alias=Dart-18P_01_N07;Note=type: DArT;ID=657087;Name=pPt-657087; Note=Genetic position = Chr11 46.267 cM
ST4.03ch11	dundee	SNP	40688589	40688589	.	.	.	ID=solcap_stsnp_c1_6959;Note=type: New OPA;Name=solcap_stsnp_c1_6959; Note=Genetic position = Chr11 47.372 cM
ST4.03ch11	dundee	SNP	40966771	40966771	.	.	.	ID=solcap_stsnp_c1_6971;Note=type: New OPA;Name=solcap_stsnp_c1_6971; Note=Genetic position = Chr11 47.907 cM
ST4.03ch11	dundee	SNP	39238993	39238993	.	.	.	ID=solcap_stsnp_c1_1300;Note=type: New OPA;Name=solcap_stsnp_c1_1300; Note=Genetic position = Chr11 48.053 cM
ST4.03ch11	dundee_hg	DArT_marker	39480636	39480998	.	-	.	Alias=Dart-03P_01_K08;Note=type: DArT;ID=457758;Name=pPt-457758; Note=Genetic position = Chr11 49.375 cM
ST4.03ch11	dundee	SNP	40777221	40777221	.	.	.	ID=solcap_stsnp_c1_6967;Note=type: New OPA;Name=solcap_stsnp_c1_6967; Note=Genetic position = Chr11 50.616 cM
ST4.03ch11	Dundee	match	41239941	41240061	226	+	.	ID=MICRO.6802.C1_383;Note=type: MICRO;Name=MICRO.6802.C1_383;Note=Marker sequence: GCAGTCCCCACAAAGAGCATTTTTGCAGTCTACAGCCGAGCAGCGAAGGAACAGCTCATC[A/G]ACATGSCATATTGATCCAGTTTTGAATAGTTCTGCTAGAATATTTAGCTCTGCTGCYCTA;; Note=Genetic position = Chr11 52.117 cM
ST4.03ch11	dundee_hg	DArT_marker	41565752	41566311	.	+	.	Alias=Dart-15P_01_I13;Note=type: DArT;ID=652772;Name=pPt-652772; Note=Genetic position = Chr11 52.997 cM
ST4.03ch11	dundee_hg	DArT_marker	41565997	41566311	.	-	.	Alias=Dart-08P_01_N14;Note=type: DArT;ID=534514;Name=pPt-534514; Note=Genetic position = Chr11 53 cM
ST4.03ch11	dundee	SNP	42278644	42278644	.	.	.	ID=solcap_stsnp_c1_4908;Note=type: New OPA;Name=solcap_stsnp_c1_4908; Note=Genetic position = Chr11 53.049 cM
ST4.03ch11	dundee	SNP	41592085	41592085	.	.	.	ID=solcap_stsnp_c1_4929;Note=type: New OPA;Name=solcap_stsnp_c1_4929; Note=Genetic position = Chr11 53.299 cM
ST4.03ch11	dundee	SNP	42274809	42274809	.	.	.	ID=solcap_stsnp_c1_4911;Note=type: New OPA;Name=solcap_stsnp_c1_4911; Note=Genetic position = Chr11 53.878 cM
ST4.03ch11	dundee_hg	DArT_marker	42369950	42370424	.	-	.	Alias=Dart-06P_01_O22;Note=type: DArT;ID=471962;Name=pPt-471962; Note=Genetic position = Chr11 54.559 cM
ST4.03ch11	dundee_hg	DArT_marker	42999142	42999727	.	-	.	Alias=Dart-18P_01_O13;Note=type: DArT;ID=657161;Name=pPt-657161; Note=Genetic position = Chr11 55.172 cM
ST4.03ch11	dundee_hg	DArT_marker	42999142	42999727	.	-	.	Alias=Dart-18P_01_L11;Note=type: DArT;ID=656960;Name=pPt-656960; Note=Genetic position = Chr11 55.172 cM
ST4.03ch11	dundee_hg	DArT_marker	42999142	42999727	.	-	.	Alias=Dart-16P_01_J21;Note=type: DArT;ID=654406;Name=pPt-654406; Note=Genetic position = Chr11 55.184 cM
ST4.03ch11	dundee_hb	DArT_marker	42999142	42999727	.	.	.	Alias=Dart-15P_01_I07;Note=type: DArT;ID=652740;Name=pPt-652740; Note=Genetic position = Chr11 55.203 cM
ST4.03ch11	SCRI/UoD	repeat_region	42442361	42442520	100	.	.	ID=PM1298; NAME=PM1298; Note=Chr: 11, pos: 60.2, type: SSR, len: 159, source: NZIPFR, repeat motif: TA(2*13);; Note=Genetic position = Chr11 55.774 cM
ST4.03ch11	dundee	SNP	42975265	42975265	.	.	.	ID=solcap_stsnp_c1_15798;Note=type: New OPA;Name=solcap_stsnp_c1_15798; Note=Genetic position = Chr11 56.684 cM
ST4.03ch11	dundee_hg	DArT_marker	42976091	42976496	.	-	.	Alias=Dart-18P_01_G17;Note=type: DArT;ID=656631;Name=pPt-656631; Note=Genetic position = Chr11 57.204 cM
ST4.03ch11	dundee	SNP	44062079	44062079	.	.	.	ID=solcap_stsnp_c1_11568;Note=type: New OPA;Name=solcap_stsnp_c1_11568; Note=Genetic position = Chr11 58.097 cM
ST4.03ch11	dundee	SNP	44338817	44338817	.	.	.	ID=solcap_stsnp_c1_12902;Note=type: New OPA;Name=solcap_stsnp_c1_12902; Note=Genetic position = Chr11 61.922 cM
ST4.03ch11	dundee_hb	DArT_marker	44362744	44363198	.	.	.	Alias=Dart-01P_01_J03;Note=type: DArT;ID=438709;Name=toPt-438709; Note=Genetic position = Chr11 62.862 cM
ST4.03ch12	SCRI/UoD	repeat_region	73725	73903	100	.	.	ID=PM0459.195.a; NAME=PM0459; Note=Chr: 12, pos: -1.0, type: SSR, len: 178, source: NZIPFR, repeat motif: TA(2*13);; Note=Genetic position = Chr12 0 cM
ST4.03ch12	dundee_lg	DArT_marker	2490658	2492214	.	+	.	Alias=Dart-03P_01_M09;Note=type: DArT;ID=457978;Name=pPt-457978; Note=Genetic position = Chr12 0.807 cM
ST4.03ch12	Dundee	match	1872508	1872628	229	-	.	ID=MICRO.1639.C1_470;Note=type: MICRO;Name=MICRO.1639.C1_470;Note=Marker sequence: GATTGAAACGTGAGATCCGACGAAACCGGCGGCGCCGGTGACGAGTACGGACATGCCGTT[A/G]ACACGGTGGATTTGGGCGGAATCACGRACTTGTTTCTCCCAATGAAGACTACCCCATGTG;; Note=Genetic position = Chr12 4.355 cM
ST4.03ch12	dundee_hg	DArT_marker	356279	356944	.	+	.	Alias=Dart-02P_01_E10;Note=type: DArT;ID=441368;Name=toPt-441368; Note=Genetic position = Chr12 4.693 cM
ST4.03ch12	dundee_hg	DArT_marker	356279	356962	.	-	.	Alias=Dart-01P_01_J22;Note=type: DArT;ID=438817;Name=toPt-438817; Note=Genetic position = Chr12 4.693 cM
ST4.03ch12	dundee_hg	DArT_marker	356279	356962	.	+	.	Alias=Dart-01P_01_L01;Note=type: DArT;ID=438939;Name=toPt-438939; Note=Genetic position = Chr12 4.706 cM
ST4.03ch12	dundee_hg	DArT_marker	356279	356962	.	-	.	Alias=Dart-01P_01_H12;Note=type: DArT;ID=438507;Name=toPt-438507; Note=Genetic position = Chr12 4.706 cM
ST4.03ch12	dundee_hg	DArT_marker	356279	356944	.	+	.	Alias=Dart-02P_01_D16;Note=type: DArT;ID=441263;Name=toPt-441263; Note=Genetic position = Chr12 4.736 cM
ST4.03ch12	dundee_hb	DArT_marker	1133291	1133730	.	.	.	Alias=Dart-02P_01_B04;Note=type: DArT;ID=440828;Name=toPt-440828; Note=Genetic position = Chr12 6.075 cM
ST4.03ch12	dundee_hg	DArT_marker	1133291	1133730	.	-	.	Alias=Dart-02P_01_B19;Note=type: DArT;ID=440945;Name=toPt-440945; Note=Genetic position = Chr12 6.175 cM
ST4.03ch12	dundee_hg	DArT_marker	1133291	1133730	.	-	.	Alias=Dart-18P_01_G19;Note=type: DArT;ID=656633;Name=pPt-656633; Note=Genetic position = Chr12 6.428 cM
ST4.03ch12	dundee_hg	DArT_marker	1133291	1133730	.	-	.	Alias=Dart-12P_01_A04;Note=type: DArT;ID=539794;Name=pPt-539794; Note=Genetic position = Chr12 6.428 cM
ST4.03ch12	dundee_hb	DArT_marker	1133291	1133730	.	.	.	Alias=Dart-04P_01_A24;Note=type: DArT;ID=458347;Name=pPt-458347; Note=Genetic position = Chr12 6.428 cM
ST4.03ch12	dundee_hb	DArT_marker	1133291	1133730	.	.	.	Alias=Dart-05P_01_C12;Note=type: DArT;ID=456682;Name=pPt-456682; Note=Genetic position = Chr12 6.428 cM
ST4.03ch12	dundee_hb	DArT_marker	3148266	3148603	.	.	.	Alias=Dart-02P_01_B03;Note=type: DArT;ID=440819;Name=toPt-440819; Note=Genetic position = Chr12 7.7 cM
ST4.03ch12	Dundee	match	3757322	3757442	226	-	.	ID=MICRO.6280.C3_1387;Note=type: MICRO;Name=MICRO.6280.C3_1387;Note=Marker sequence: CCTTTSGGGATATACAGGAACTGATRACATTTYTACCTGCTTCCCAAAGGCAATCAATGG[T/C]AAATGTATTCTYTGTTTATTTTCCCCATCAAACTGTATTATTTTTCTTTYTATTTGCTTA;; Note=Genetic position = Chr12 13.834 cM
ST4.03ch08	dundee_hg	DArT_marker	48170570	48171190	.	-	.	Alias=Dart-19P_01_E03;Note=type: DArT;ID=650706;Name=pPt-650706; Note=Genetic position = Chr12 17.294 cM
ST4.03ch12	SCRI/UoD	repeat_region	5292675	5292844	100	.	.	ID=PM1351; NAME=PM1351; Note=Chr: 12, pos: 11.9, type: SSR, len: 169, source: NZIPFR, repeat motif: TA(2*13);; Note=Genetic position = Chr12 17.718 cM
ST4.03ch12	dundee_hg	DArT_marker	5937649	5937967	.	+	.	Alias=Dart-06P_01_O23;Note=type: DArT;ID=471963;Name=pPt-471963; Note=Genetic position = Chr12 18.494 cM
ST4.03ch12	dundee_hg	DArT_marker	5937649	5937967	.	+	.	Alias=Dart-18P_01_A02;Note=type: DArT;ID=656136;Name=pPt-656136; Note=Genetic position = Chr12 18.554 cM
ST4.03ch12	dundee_hg	DArT_marker	5937649	5937967	.	+	.	Alias=Dart-16P_01_J20;Note=type: DArT;ID=654400;Name=pPt-654400; Note=Genetic position = Chr12 18.573 cM
ST4.03ch12	dundee_hg	DArT_marker	6693065	6693442	.	+	.	Alias=Dart-19P_01_A18;Note=type: DArT;ID=657374;Name=pPt-657374; Note=Genetic position = Chr12 20.153 cM
ST4.03ch12	dundee_hg	DArT_marker	6693065	6693442	.	+	.	Alias=Dart-16P_01_A19;Note=type: DArT;ID=653563;Name=pPt-653563; Note=Genetic position = Chr12 20.153 cM
ST4.03ch12	dundee_hb	DArT_marker	6693065	6693442	.	.	.	Alias=Dart-15P_01_O01;Note=type: DArT;ID=653269;Name=pPt-653269; Note=Genetic position = Chr12 20.153 cM
ST4.03ch12	dundee_hb	DArT_marker	6693065	6693442	.	.	.	Alias=Dart-15P_01_L07;Note=type: DArT;ID=653046;Name=pPt-653046; Note=Genetic position = Chr12 20.153 cM
ST4.03ch12	dundee_hg	DArT_marker	6693065	6693442	.	+	.	Alias=Dart-15P_01_F22;Note=type: DArT;ID=652539;Name=pPt-652539; Note=Genetic position = Chr12 20.153 cM
ST4.03ch12	dundee_hb	DArT_marker	11574383	11574660	.	.	.	Alias=Dart-15P_01_C10;Note=type: DArT;ID=652236;Name=pPt-652236; Note=Genetic position = Chr12 26.618 cM
ST4.03ch12	dundee	SNP	10560077	10560077	.	.	.	ID=solcap_stsnp_c1_8495;Note=type: New OPA;Name=solcap_stsnp_c1_8495; Note=Genetic position = Chr12 27.502 cM
ST4.03ch12	dundee_hg	DArT_marker	8576485	8577047	.	+	.	Alias=Dart-18P_01_C04;Note=type: DArT;ID=656291;Name=pPt-656291; Note=Genetic position = Chr12 28.228 cM
ST4.03ch12	dundee_hg	DArT_marker	8576485	8577047	.	-	.	Alias=Dart-17P_01_O24;Note=type: DArT;ID=656069;Name=pPt-656069; Note=Genetic position = Chr12 28.234 cM
ST4.03ch12	dundee_hg	DArT_marker	8576485	8577047	.	+	.	Alias=Dart-17P_01_L16;Note=type: DArT;ID=655812;Name=pPt-655812; Note=Genetic position = Chr12 28.234 cM
ST4.03ch12	dundee_hg	DArT_marker	8576485	8577047	.	-	.	Alias=Dart-17P_01_C18;Note=type: DArT;ID=655080;Name=pPt-655080; Note=Genetic position = Chr12 28.234 cM
ST4.03ch12	dundee_hg	DArT_marker	8576485	8577047	.	-	.	Alias=Dart-16P_01_M21;Note=type: DArT;ID=654613;Name=pPt-654613; Note=Genetic position = Chr12 28.234 cM
ST4.03ch12	dundee_hg	DArT_marker	8576485	8577047	.	+	.	Alias=Dart-16P_01_K12;Note=type: DArT;ID=654468;Name=pPt-654468; Note=Genetic position = Chr12 28.234 cM
ST4.03ch12	dundee_hb	DArT_marker	8576485	8577047	.	.	.	Alias=Dart-15P_01_N03;Note=type: DArT;ID=653200;Name=pPt-653200; Note=Genetic position = Chr12 28.234 cM
ST4.03ch12	dundee_hg	DArT_marker	8576485	8577047	.	-	.	Alias=Dart-14P_01_P03;Note=type: DArT;ID=651901;Name=pPt-651901; Note=Genetic position = Chr12 28.234 cM
ST4.03ch12	dundee_hg	DArT_marker	8576485	8577047	.	+	.	Alias=Dart-11P_01_G06;Note=type: DArT;ID=537885;Name=pPt-537885; Note=Genetic position = Chr12 28.234 cM
ST4.03ch12	dundee_hb	DArT_marker	8576485	8577047	.	.	.	Alias=Dart-10P_01_B18;Note=type: DArT;ID=536168;Name=pPt-536168; Note=Genetic position = Chr12 28.234 cM
ST4.03ch12	dundee_hg	DArT_marker	8576485	8577047	.	+	.	Alias=Dart-02P_01_L24;Note=type: DArT;ID=437587;Name=toPt-437587; Note=Genetic position = Chr12 28.245 cM
ST4.03ch12	dundee_hb	DArT_marker	8576485	8577047	.	.	.	Alias=Dart-02P_01_I24;Note=type: DArT;ID=437297;Name=toPt-437297; Note=Genetic position = Chr12 28.245 cM
ST4.03ch12	dundee_hb	DArT_marker	8576485	8577045	.	.	.	Alias=Dart-10P_01_O01;Note=type: DArT;ID=537219;Name=pPt-537219; Note=Genetic position = Chr12 28.245 cM
ST4.03ch12	dundee_hg	DArT_marker	8576485	8577047	.	+	.	Alias=Dart-01P_01_J21;Note=type: DArT;ID=438810;Name=toPt-438810; Note=Genetic position = Chr12 28.299 cM
ST4.03ch12	dundee_hg	DArT_marker	8576485	8577047	.	-	.	Alias=Dart-06P_01_A04;Note=type: DArT;ID=473728;Name=pPt-473728; Note=Genetic position = Chr12 28.299 cM
ST4.03ch12	dundee_hb	DArT_marker	8576485	8577047	.	.	.	Alias=Dart-11P_01_D16;Note=type: DArT;ID=537662;Name=pPt-537662; Note=Genetic position = Chr12 28.436 cM
ST4.03ch12	dundee	SNP	9183274	9183274	.	.	.	ID=solcap_stsnp_c1_14454;Note=type: New OPA;Name=solcap_stsnp_c1_14454; Note=Genetic position = Chr12 28.975 cM
ST4.03ch12	dundee_hg	DArT_marker	39686739	39687222	.	-	.	Alias=Dart-20P_01_E12;Note=type: DArT;ID=651796;Name=pPt-651796; Note=Genetic position = Chr12 29.089 cM
ST4.03ch08	dundee_hg	DArT_marker	24515980	24516467	.	-	.	Alias=Dart-12P_01_N11;Note=type: DArT;ID=538415;Name=pPt-538415; Note=Genetic position = Chr12 29.124 cM
ST4.03ch12	SCRI/UoD	repeat_region	49058524	49058624	100	.	.	ID=STI0030.119_XII; NAME=STI0030; Note=Chr: 12, pos: 27.5, type: SSRST, len: 100, source: NZIPFR, repeat motif: TA(2*13);; Note=Genetic position = Chr12 31.439 cM
ST4.03ch12	dundee_hg	DArT_marker	49601356	49601665	.	+	.	Alias=Dart-04P_01_O10;Note=type: DArT;ID=459526;Name=pPt-459526; Note=Genetic position = Chr12 33.392 cM
ST4.03ch12	dundee_hg	DArT_marker	49601202	49601665	.	-	.	Alias=Dart-17P_01_L12;Note=type: DArT;ID=655800;Name=pPt-655800; Note=Genetic position = Chr12 33.393 cM
ST4.03ch12	dundee_hg	DArT_marker	49601356	49601665	.	+	.	Alias=Dart-13P_01_J20;Note=type: DArT;ID=552249;Name=pPt-552249; Note=Genetic position = Chr12 33.393 cM
ST4.03ch12	dundee_hg	DArT_marker	50172109	50172657	.	-	.	Alias=Dart-14P_01_O08;Note=type: DArT;ID=650660;Name=pPt-650660; Note=Genetic position = Chr12 33.693 cM
ST4.03ch12	dundee_hg	DArT_marker	49601202	49601665	.	+	.	Alias=Dart-04P_01_M13;Note=type: DArT;ID=459333;Name=pPt-459333; Note=Genetic position = Chr12 33.693 cM
ST4.03ch12	dundee_hg	DArT_marker	49601202	49601665	.	+	.	Alias=Dart-05P_01_C14;Note=type: DArT;ID=456687;Name=pPt-456687; Note=Genetic position = Chr12 34.702 cM
ST4.03ch12	dundee_hg	DArT_marker	50731263	50732143	.	-	.	Alias=Dart-20P_01_A19;Note=type: DArT;ID=651561;Name=pPt-651561; Note=Genetic position = Chr12 38.396 cM
ST4.03ch12	dundee	SNP	55182926	55182926	.	.	.	ID=solcap_stsnp_c1_9741;Note=type: New OPA;Name=solcap_stsnp_c1_9741; Note=Genetic position = Chr12 40.012 cM
ST4.03ch12	dundee_hg	DArT_marker	51729096	51730049	.	-	.	Alias=Dart-07P_01_J10;Note=type: DArT;ID=472737;Name=pPt-472737; Note=Genetic position = Chr12 41.248 cM
ST4.03ch12	dundee_hg	DArT_marker	51729086	51730049	.	+	.	Alias=Dart-06P_01_N04;Note=type: DArT;ID=471864;Name=pPt-471864; Note=Genetic position = Chr12 41.258 cM
ST4.03ch12	SCRI/UoD	repeat_region	53711008	53711159	100	.	.	ID=PM1295_152; NAME=PM1295; Note=Chr: 12, pos: 40.0, type: SSR, len: 151, source: NZIPFR, repeat motif: TA(2*13);; Note=Genetic position = Chr12 44.104 cM
ST4.03ch12	dundee	SNP	53755787	53755787	.	.	.	ID=solcap_stsnp_c1_7491;Note=type: New OPA;Name=solcap_stsnp_c1_7491; Note=Genetic position = Chr12 44.555 cM
ST4.03ch12	dundee_hg	DArT_marker	56060277	56061400	.	+	.	Alias=Dart-17P_01_M12;Note=type: DArT;ID=655869;Name=pPt-655869; Note=Genetic position = Chr12 48.624 cM
ST4.03ch12	dundee	SNP	57202531	57202531	.	.	.	ID=solcap_stsnp_c1_2713;Note=type: New OPA;Name=solcap_stsnp_c1_2713; Note=Genetic position = Chr12 50.571 cM
ST4.03ch09	dundee_hg	DArT_marker	53365026	53365668	.	-	.	Alias=Dart-15P_01_I04;Note=type: DArT;ID=652733;Name=pPt-652733; Note=Genetic position = Chr12 58.852 cM
ST4.03ch09	dundee_hg	DArT_marker	53365026	53365668	.	-	.	Alias=Dart-15P_01_D20;Note=type: DArT;ID=652351;Name=pPt-652351; Note=Genetic position = Chr12 59.677 cM
ST4.03ch12	dundee	SNP	57883176	57883176	.	.	.	ID=solcap_stsnp_c1_2775;Note=type: New OPA;Name=solcap_stsnp_c1_2775; Note=Genetic position = Chr12 60.796 cM
ST4.03ch12	dundee	SNP	57645115	57645115	.	.	.	ID=solcap_stsnp_c1_2733;Note=type: New OPA;Name=solcap_stsnp_c1_2733; Note=Genetic position = Chr12 60.994 cM
ST4.03ch12	dundee_hg	DArT_marker	58104753	58105288	.	+	.	Alias=Dart-16P_01_M18;Note=type: DArT;ID=654605;Name=pPt-654605; Note=Genetic position = Chr12 61.988 cM
ST4.03ch12	dundee_hg	DArT_marker	58104753	58105288	.	-	.	Alias=Dart-19P_01_P13;Note=type: DArT;ID=651467;Name=pPt-651467; Note=Genetic position = Chr12 61.988 cM
ST4.03ch12	dundee_hg	DArT_marker	58104753	58105288	.	+	.	Alias=Dart-20P_01_D17;Note=type: DArT;ID=651742;Name=pPt-651742; Note=Genetic position = Chr12 61.99 cM
ST4.03ch12	dundee_hg	DArT_marker	60383884	60384500	.	-	.	Alias=Dart-14P_01_M20;Note=type: DArT;ID=650534;Name=pPt-650534; Note=Genetic position = Chr12 63.238 cM
ST4.03ch12	dundee_hb	DArT_marker	60383884	60384500	.	.	.	Alias=Dart-13P_01_M06;Note=type: DArT;ID=552501;Name=pPt-552501; Note=Genetic position = Chr12 63.669 cM
ST4.03ch12	dundee_hg	DArT_marker	60383884	60384500	.	+	.	Alias=Dart-10P_01_N16;Note=type: DArT;ID=537186;Name=pPt-537186; Note=Genetic position = Chr12 63.669 cM
ST4.03ch12	dundee_hg	DArT_marker	60383884	60384500	.	-	.	Alias=Dart-10P_01_C01;Note=type: DArT;ID=536187;Name=pPt-536187; Note=Genetic position = Chr12 63.669 cM
ST4.03ch12	dundee_hg	DArT_marker	60383884	60384500	.	+	.	Alias=Dart-10P_01_B06;Note=type: DArT;ID=536127;Name=pPt-536127; Note=Genetic position = Chr12 63.669 cM
ST4.03ch12	dundee_hg	DArT_marker	60383884	60384500	.	-	.	Alias=Dart-09P_01_G09;Note=type: DArT;ID=535270;Name=pPt-535270; Note=Genetic position = Chr12 63.669 cM
ST4.03ch12	dundee_hg	DArT_marker	60383884	60384500	.	+	.	Alias=Dart-06P_01_D12;Note=type: DArT;ID=473991;Name=pPt-473991; Note=Genetic position = Chr12 63.669 cM
ST4.03ch12	dundee_hg	DArT_marker	60383884	60384500	.	+	.	Alias=Dart-11P_01_B13;Note=type: DArT;ID=537503;Name=pPt-537503; Note=Genetic position = Chr12 63.702 cM
ST4.03ch12	dundee_hg	DArT_marker	59501502	59502378	.	-	.	Alias=Dart-09P_01_D13;Note=type: DArT;ID=535005;Name=pPt-535005; Note=Genetic position = Chr12 66.684 cM
ST4.03ch12	dundee	SNP	59631381	59631381	.	.	.	ID=solcap_stsnp_c1_1948;Note=type: New OPA;Name=solcap_stsnp_c1_1948; Note=Genetic position = Chr12 66.841 cM
ST4.03ch12	dundee_fb	DArT_marker	59674345	59701259	.	.	.	Alias=Dart-02P_01_D12;Note=type: DArT;ID=441245;Name=toPt-441245; Note=Genetic position = Chr12 67.548 cM
ST4.03ch12	SCRI/UoD	repeat_region	60055231	60055365	98	.	.	ID=STM0003_154_XII; NAME=STM0003; Note=Chr: 12, pos: 67.2, type: SSRST, len: 134, source: NZIPFR, repeat motif: TA(2*13);; Note=Genetic position = Chr12 68.531 cM
ST4.03ch12	dundee	SNP	60814894	60814894	.	.	.	ID=solcap_stsnp_c1_1958;Note=type: New OPA;Name=solcap_stsnp_c1_1958; Note=Genetic position = Chr12 69.512 cM
ST4.03ch12	dundee	SNP	61145303	61145303	.	.	.	ID=solcap_stsnp_c1_16130;Note=type: New OPA;Name=solcap_stsnp_c1_16130; Note=Genetic position = Chr12 69.698 cM
ST4.03ch12	dundee_hg	DArT_marker	60141487	60141970	.	-	.	Alias=Dart-17P_01_B05;Note=type: DArT;ID=654952;Name=pPt-654952; Note=Genetic position = Chr12 70.322 cM
ST4.03ch12	dundee_hg	DArT_marker	60140818	60141970	.	+	.	Alias=Dart-19P_01_O13;Note=type: DArT;ID=651410;Name=pPt-651410; Note=Genetic position = Chr12 71.722 cM
ST4.03ch12	dundee_hg	DArT_marker	60141480	60141970	.	+	.	Alias=Dart-01P_01_M16;Note=type: DArT;ID=439120;Name=toPt-439120; Note=Genetic position = Chr12 75.166 cM
