# Supplementary material for: Construction of Reference Chromosome-Scale Pseudomolecules for Potato: Integrating the Potato Genome with Genetic and Physical Maps
Source: G3 (Bethesda). 2013 Nov 1;3(11):2031–47. doi: 10.1534/g3.113.007153 (PMC3815063; doi:10.1534/g3.113.007153)
Supplement: Supporting Information [file supp_g3.113.007153_TableS5.xls]

## Sheet: Table S5
Table S5 Paracentric inversions between potato and tomato chromosomes detected by dot plot alignments between the chromosome pseudomolecules V4.03 of potato line DM and V2.40 of tomato cv. 'Heinz 1706'.
	Chromosome arm		Relative	Position in potato (Mbp)				Position in tomato (Mbp)			BAC FISH
Chromosome	Potato	Tomato	Location	Start	End	Length		Start	End	Length	Reference
1	L	L	internal*	60.1	64.4	4.3		69.5	72.7	3.2
1	L	L	internal*	64.4	68.2	3.8		72.7	74.9	2.2
2	L	L	internal**	41.55	47.45	5.9		43.7	48.8	5.1	(1)
2	L	L	internal**	41.55	43.7	2.15		47	48.8	1.8	(1)
4	L	L	internal	49	55.7	6.7		49.5	54.1	4.6
5	L	S	arm end	0	10	10		0	6.3	6.3	(2)
6	S	S	arm end	0	8.5	8.5		0	3.9	3.9	(2)
6	L	L	internal	45.3	49.25	3.95		35.7	38.1	2.4
7	L	L	internal	47.9	50.1	2.2		59.1	60.45	1.35
7	L	L	internal	51.05	51.55	0.5		61.2	61.55	0.35
8	S	S	arm end	0	4.45	4.45		0	2.4	2.4
9	S	S	arm end	0	10.4	10.4		0	7	7
9	S	S	internal	10.4	12.8	2.4		7	8.8	1.8	(2)
10	L	L	arm end	50.6	59.75	9.15		59.1	64.8	5.7	(2)
11	L	S	arm end	0	8.5	8.5		0	5.6	5.6	(2)
11	L	S	internal	8.5	11.2	2.7		5.6	8.7	3.1
11	S	L	internal	41.4	41.7	0.3		51.05	51.35	0.3
11	S	L	internal	41.7	42.05	0.35		51.35	51.55	0.2
12	S	S	arm end	0	8.55	8.55		0	5.25	5.25	(2)
(1) Peters, S. A., J. W. Bargsten, D. Szinay, J. van de Belt, R. G. Visser, Y. Bai, and H. de Jong. 2012. Structural homology in the Solanaceae: analysis of genomic regions in support of synteny studies in tomato, potato and pepper. Plant J 71(4): 602-614.
(2) Szinay, D., E. Wijnker, R. van den Berg, R. G. Visser, H. de Jong, and Y. Bai. 2012. Chromosome evolution in Solanum traced by cross-species BAC-FISH. New Phytol 195(3): 688-698.
* Simplified representation of a tandem inversion with additional minor rearrangements
** Nested inversions; pseudomolecule dotplot differs from published alignment in (1)
