# Supplementary material for: Construction of Reference Chromosome-Scale Pseudomolecules for Potato: Integrating the Potato Genome with Genetic and Physical Maps
Source: G3 (Bethesda). 2013 Nov 1;3(11):2031–47. doi: 10.1534/g3.113.007153 (PMC3815063; doi:10.1534/g3.113.007153)
Supplement: Supporting Information [file supp_g3.113.007153_TableS6.xls]

## Sheet: Table S6
Table S6 Summary of six BAC pools sequence assembly data comprising 82 DM BAC clones used for validating link peak-based orientation strategy for chromosome 4.
Pool	BAC list	Single end reads	Paired end reads	Scaffolds	Total Scaffold length	Largest Scaffold	Average Scaffold	Scaffold N50
1	LuSp002F21 LuSp003H03 LuSp005H04 LuSp006B02 LuSp006G05 LuSp006I13 LuSp009O19 LuSp011G04 LuSp012C10 LuSp015F02 LuSp017C15 LuSp019G19	143533;113603	249170	433	10347761	246254	23897	61660
2	LuSp016M05 LuSp017J12 LuSp025M17 LuSp027K09 LuSp028B15 LuSp029F02 LuSp029N14 LuSp031C17 LuSp036O15 LuSp037A23 LuSp037N24 LuSp048I23 LuSp056M02 LuSp061L17	217172	249170	385	10798066	246441	28046	54559
3	LuSp062K18 LuSp065C07 LuSp068D08 LuSp072M15 LuSp074J05 LuSp081J04 LuSp081L07 LuSp083J11 LuSp089F14 LuSp093J01 LuSp094D21 LuSp095H02 LuSp102G07 LuSp107P20 LuSp109D12 LuSp110B22	255537	249170	392	10696216	246230	27286	61600
4	LuSp113H23 LuSp115E02 LuSp122F23 LuSp126L04 LuSp129E02 LuSp131D22 LuSp131I16 LuSp137F12 LuSp146G10 LuSp158G20 LuSp160J04 LuSp161H20 LuSp162F12 LuSp166I15	234545	249170	486	9859715	246815	20287	58978
5	LuSp169J20 LuSp170N13 LuSp177O04 LuSp184K23 LuSp187E08 LuSp193I17 LuSp193P02 LuSp194C12 LuSp196I04 LuSp197F07 LuSp199F12 LuSp199K06 LuSp201E13	232676	249170	449	10422364	246259	23212	56590
6	LuSp205A07 LuSp209M11 LuSp211F06 LuSp212H12 LuSp213B14 LuSp216O18 LuSp218F19 LuSp221E11 LuSp231I22 LuSp234F05 LuSp235H19 LuSp238K20 LuSp255A13	187309	249170	469	9641884	245515	20984	59270
