# Supplementary material for: Construction of Reference Chromosome-Scale Pseudomolecules for Potato: Integrating the Potato Genome with Genetic and Physical Maps
Source: G3 (Bethesda). 2013 Nov 1;3(11):2031–47. doi: 10.1534/g3.113.007153 (PMC3815063; doi:10.1534/g3.113.007153)
Supplement: Supporting Information [file supp_g3.113.007153_TableS7.xls]

## Sheet: Table S7 BAC assembly & validat
Table S7 BAC pool assembly and validation details for chromosome 4 pseudomolecule version 4.03.
										Each BAC is listed 5' to the superscaffold boundary it spans, ie it spans the superscaffold it is listed against and the previous one.
Chromosome	Start	End	serial	type	Superscaffold	Superscaffold start	Superscaffold End	Orientation	Breakpoint	BAC (confirms AGP)	BAC differs from AGP	Notes
ST4.03ch04	1	48001	1	W	PGSC0003DMB000000278	824768	872768	-	Yes
ST4.03ch04	98002	531608	3	W	PGSC0003DMB000000051	1859342	2292948	+	Yes	LuSp197F07
ST4.03ch04	581609	880945	5	W	PGSC0003DMB000000573	1	299337	+	No	LuSp122F23
ST4.03ch04	930946	965618	7	W	PGSC0003DMB000001053	1	34673	+	No
ST4.03ch04	1015619	1051487	9	W	PGSC0003DMB000001045	1	35869	-	No
ST4.03ch04	1101488	1284746	11	W	PGSC0003DMB000000710	1	183259	+	No	LuSp170N13
ST4.03ch04	1334747	1365173	13	W	PGSC0003DMB000001085	1	30427	-	No
ST4.03ch04	1415174	1444609	15	W	PGSC0003DMB000001095	1	29436	-	No
ST4.03ch04	1494610	2229203	17	W	PGSC0003DMB000000322	1	734594	-	No
ST4.03ch04	2279204	2308110	19	W	PGSC0003DMB000001101	1	28907	-	No
ST4.03ch04	2358111	2402971	21	W	PGSC0003DMB000000996	1	44861	+	No
ST4.03ch04	2452972	3655182	23	W	PGSC0003DMB000000189	1	1202211	-	No	LuSp005H04
ST4.03ch04	3705183	4412080	25	W	PGSC0003DMB000000330	1	706898	-	No
ST4.03ch04	4462081	5289894	27	W	PGSC0003DMB000000296	1	827814	+	No	LuSp025M17		Indicates inclusion of last 12kb of PGSC0003DMB000000068 in forward oreintation followed by first 50kb of PGSC0003DMB000000948 in forward orientation between PGSC0003DMB000000330 and PGSC0003DMB000000296
ST4.03ch04	5339895	5538303	29	W	PGSC0003DMB000000690	1	198409	-	No
ST4.03ch04	5588304	5651972	31	W	PGSC0003DMB000000707	1	63669	-	Yes	LuSp011G04
ST4.03ch04	5701973	5752742	33	W	PGSC0003DMB000000964	1	50770	+	No	LuSp201E14
ST4.03ch04	5802743	5981577	35	W	PGSC0003DMB000000719	1	178835	+	No
ST4.03ch04	6031578	6068947	37	W	PGSC0003DMB000001035	1	37370	-	No
ST4.03ch04	6118948	6759756	39	W	PGSC0003DMB000000355	1	640809	-	No
ST4.03ch04	6809757	6821412	41	W	PGSC0003DMB000001415	1	11656	-	No
ST4.03ch04	6871413	7166664	43	W	PGSC0003DMB000000577	1	295252	-	No
ST4.03ch04	7216665	9098437	45	W	PGSC0003DMB000000086	1	1881773	+	No		LuSp193I17	Indicates inclusion of PGSC0003DMB000000687 after PGSC0003DMB000000086
											LuSp036O15	Indicates inclusion of PGSC0003DMB000001484 after PGSC0003DMB000000687
ST4.03ch04	9148438	10769640	47	W	PGSC0003DMB000000118	1	1621203	-	No
ST4.03ch04	10819641	10843486	49	W	PGSC0003DMB000001153	1	23846	+	No
ST4.03ch04	10893487	11876771	51	W	PGSC0003DMB000000249	1	983285	+	No
ST4.03ch04	11926772	11940308	53	W	PGSC0003DMB000001361	1	13537	-	No
ST4.03ch04	11990309	12012352	55	W	PGSC0003DMB000001188	1	22044	+	No
ST4.03ch04	12062353	12482246	57	W	PGSC0003DMB000000480	1	419894	+	No
ST4.03ch04	12532247	14507062	59	W	PGSC0003DMB000000067	183801	2158616	-	Yes	not tested
ST4.03ch04	14557063	14581146	61	W	PGSC0003DMB000001151	1	24084	+	No
ST4.03ch04	14631147	14756933	63	W	PGSC0003DMB000000785	1	125787	+	No
ST4.03ch04	14806934	14820869	65	W	PGSC0003DMB000001351	1	13936	+	No
ST4.03ch04	14870870	15524383	67	W	PGSC0003DMB000000350	1	653514	+	No
ST4.03ch04	15574384	15594615	69	W	PGSC0003DMB000001221	1	20232	-	No
ST4.03ch04	15644616	15646184	71	W	PGSC0003DMB000002580	1	1569	+	No
ST4.03ch04	15696185	15980872	73	W	PGSC0003DMB000000587	1	284688	-	No
ST4.03ch04	16030873	16031720	75	W	PGSC0003DMB000004233	1	848	+	No
ST4.03ch04	16081721	16106283	77	W	PGSC0003DMB000001146	1	24563	+	No
ST4.03ch04	16156284	16304687	79	W	PGSC0003DMB000000757	1	148404	+	No
ST4.03ch04	16354688	16908887	81	W	PGSC0003DMB000000115	1	554200	+	No	LuSp065C07
ST4.03ch04	16958888	17644335	83	W	PGSC0003DMB000000205	1	685448	+	No
ST4.03ch04	17694336	18282042	85	W	PGSC0003DMB000000176	135001	722707	+	Yes	LuSp012C10
ST4.03ch04	18332043	18348273	87	W	PGSC0003DMB000000513	357301	373531	+	Yes	not tested
ST4.03ch04	18398274	18955182	89	W	PGSC0003DMB000000176	722808	1279716	+	Yes	not tested
ST4.03ch04	19005183	19199161	91	W	PGSC0003DMB000000696	1	193979	+	No
ST4.03ch04	19249162	20866561	93	W	PGSC0003DMB000000029	1	1617400	-	Yes	LuSp129E02
ST4.03ch04	20916562	20941176	95	W	PGSC0003DMB000001145	1	24615	+	No
ST4.03ch04	20991177	21609662	97	W	PGSC0003DMB000000366	1	618486	-	No
ST4.03ch04	21659663	21854587	99	W	PGSC0003DMB000000694	1	194925	+	No
ST4.03ch04	21904588	25202484	101	W	PGSC0003DMB000000016	1	3297897	-	No
ST4.03ch04	25252485	25555222	103	W	PGSC0003DMB000000565	1	302738	+	No
ST4.03ch04	25605223	25663763	105	W	PGSC0003DMB000000925	1	58541	+	No
ST4.03ch04	25713764	26025712	107	W	PGSC0003DMB000000556	1	311949	+	No
ST4.03ch04	26075713	26131966	109	W	PGSC0003DMB000000936	1	56254	+	No
ST4.03ch04	26181967	26211131	111	W	PGSC0003DMB000001099	1	29165	+	No
ST4.03ch04	26261132	26714772	113	W	PGSC0003DMB000000460	1	453641	+	No
ST4.03ch04	26764773	26872647	115	W	PGSC0003DMB000000811	1	107875	+	No
ST4.03ch04	26922648	27009570	117	W	PGSC0003DMB000000845	1	86923	-	No
ST4.03ch04	27059571	28012965	119	W	PGSC0003DMB000000259	1	953395	+	No
ST4.03ch04	28062966	28068520	121	W	PGSC0003DMB000001636	1	5555	-	No
ST4.03ch04	28118521	29380341	123	W	PGSC0003DMB000000179	1	1261821	+	No
ST4.03ch04	29430342	31652799	125	W	PGSC0003DMB000000013	1202792	3425249	-	Yes	not tested
ST4.03ch04	31702800	33194564	127	W	PGSC0003DMB000000019	1768951	3260715	-	Yes	not tested
ST4.03ch04	33244565	33268552	129	W	PGSC0003DMB000001152	1	23988	-	No
ST4.03ch04	33318553	33601033	131	W	PGSC0003DMB000000019	1486370	1768850	-	Yes	LuSp184K23
ST4.03ch04	33651034	33692045	133	W	PGSC0003DMB000001013	1	41012	+	Yes	LuSp212H12
ST4.03ch04	33742046	34669474	135	W	PGSC0003DMB000000261	1	927429	-	No
ST4.03ch04	34719475	35496748	137	W	PGSC0003DMB000000308	1	777274	+	No
ST4.03ch04	35546749	35617670	139	W	PGSC0003DMB000000462	377001	447922	-	Yes	not tested
ST4.03ch04	35667671	36849514	141	W	PGSC0003DMB000000029	1618904	2800747	-	Yes
ST4.03ch04	36899515	37112645	143	W	PGSC0003DMB000000668	1	213131	+	No	LuSp115E02
ST4.03ch04	37162646	38869712	145	W	PGSC0003DMB000000107	1	1707067	+	No
ST4.03ch04	38919713	39429634	147	W	PGSC0003DMB000000182	1	509922	+	Yes	not tested
ST4.03ch04	39479635	39494002	149	W	PGSC0003DMB000001341	1	14368	+	No
ST4.03ch04	39544003	40241897	151	W	PGSC0003DMB000000182	511106	1209000	+	Yes	not tested
ST4.03ch04	40291898	40493445	153	W	PGSC0003DMB000000685	1	201548	-	No	LuSp093J01
ST4.03ch04	40543446	40881002	155	W	PGSC0003DMB000000539	1	337557	-	No	LuSp081J04
ST4.03ch04	40931003	41177127	157	W	PGSC0003DMB000000632	1	246125	-	No	LuSp255A13
ST4.03ch04	41227128	45380210	159	W	PGSC0003DMB000000006	1	4153083	0	No
ST4.03ch04	45430211	48711138	161	W	PGSC0003DMB000000018	1	3280928	-	No
ST4.03ch04	48761139	50365012	163	W	PGSC0003DMB000000123	1	1603874	+	No		LuSp218F19	Indicates PGSC0003DMB000000123 at 5' end of PGSC000000018 and in the same orientation
ST4.03ch04	50415013	50477796	165	W	PGSC0003DMB000000909	1	62784	+	No
ST4.03ch04	50527797	51756120	167	W	PGSC0003DMB000000185	1	1228324	+	No
ST4.03ch04	51806121	51852964	169	W	PGSC0003DMB000000987	1	46844	-	No
ST4.03ch04	51902965	52139779	171	W	PGSC0003DMB000000639	1	236815	+	No	LuSp146G10
ST4.03ch04	52189780	52624106	173	W	PGSC0003DMB000000471	1	434327	+	No		LuSp166I15	Indicates inclusion of PGSC0003DMB000000831 after PGSC0003DMB000000471
ST4.03ch04	52674107	53930645	175	W	PGSC0003DMB000000181	1	1256539	+	No
ST4.03ch04	53980646	54500971	177	W	PGSC0003DMB000000419	1	520326	-	No	LuSp074J05
ST4.03ch04	54550972	54739282	179	W	PGSC0003DMB000000704	1	188311	-	No	LuSp137F12
ST4.03ch04	54789283	54847171	181	W	PGSC0003DMB000000928	1	57889	-	No
ST4.03ch04	54897172	54991051	183	W	PGSC0003DMB000000830	1	93880	+	No
ST4.03ch04	55041052	55085702	185	W	PGSC0003DMB000000997	1	44651	+	No	LuSp068D08
ST4.03ch04	55135703	55267590	187	W	PGSC0003DMB000000777	1	131888	-	No
ST4.03ch04	55317591	56365711	189	W	PGSC0003DMB000000234	1	1048121	-	No
ST4.03ch04	56415712	56733212	191	W	PGSC0003DMB000000551	1	317501	-	No
ST4.03ch04	56783213	56853781	193	W	PGSC0003DMB000000882	1	70569	+	No
ST4.03ch04	56903782	57077455	195	W	PGSC0003DMB000000724	1	173674	-	No		LuSp231I22	Indicates that PGSC0003DMB000000882 is not between PGSC0003DMB000000551 and PGSC0003DMB000000724
ST4.03ch04	57127456	57183356	197	W	PGSC0003DMB000000938	1	55901	+	No
ST4.03ch04	57233357	57529171	199	W	PGSC0003DMB000000576	1	295815	-	No
ST4.03ch04	57579172	58686805	201	W	PGSC0003DMB000000213	1	1107634	-	No
ST4.03ch04	58736806	59253671	203	W	PGSC0003DMB000000420	1	516866	+	No		LuSp205A07	Indicates inclusion of PGSC0003DMB000001268 prior to PGSC0003DMB000000420
ST4.03ch04	59303672	60140753	205	W	PGSC0003DMB000000294	1	837082	-	No
ST4.03ch04	60190754	60258875	207	W	PGSC0003DMB000000892	1	68122	-	No
ST4.03ch04	60308876	60801363	209	W	PGSC0003DMB000000434	1	492488	+	No
ST4.03ch04	60851364	60891899	211	W	PGSC0003DMB000001017	1	40536	-	No	LuSp209M11		Indicates inclusion of PGSC0003DMB000001058 in reverse orientation between PGSC0003DMB000000434 and PGSC0003DMB000001017
ST4.03ch04	60941900	61794886	213	W	PGSC0003DMB000000285	1	852987	-	No
ST4.03ch04	61844887	63178809	215	W	PGSC0003DMB000000164	1	1333923	-	No
ST4.03ch04	63228810	63592025	217	W	PGSC0003DMB000000517	1	363216	+	No
ST4.03ch04	63642026	63704324	219	W	PGSC0003DMB000000913	1	62299	+	No	LuSp031C17
ST4.03ch04	63754325	64292639	221	W	PGSC0003DMB000000404	1	538315	+	No
ST4.03ch04	64342640	65460621	223	W	PGSC0003DMB000000002	1	1117982	-	Yes	LuSp006I13
ST4.03ch04	65510622	65872961	225	W	PGSC0003DMB000000519	1	362340	-	No	LuSp102G07
ST4.03ch04	65922962	66996361	227	W	PGSC0003DMB000000226	1	1073400	+	No	LuSp056M02
ST4.03ch04	67046362	67493013	229	W	PGSC0003DMB000000381	1	446652	+	No
ST4.03ch04	67543014	67669267	231	W	PGSC0003DMB000000784	1	126254	+	No
ST4.03ch04	67719268	68950882	233	W	PGSC0003DMB000000184	1	1231615	+	No
ST4.03ch04	69000883	69246872	235	W	PGSC0003DMB000000633	1	245990	+	No
ST4.03ch04	69296873	69447390	237	W	PGSC0003DMB000000754	1	150518	+	No
ST4.03ch04	69497391	72208621	239	W	PGSC0003DMB000000032	1	2711231	+	No
