# Supplementary material for: Construction of Reference Chromosome-Scale Pseudomolecules for Potato: Integrating the Potato Genome with Genetic and Physical Maps
Source: G3 (Bethesda). 2013 Nov 1;3(11):2031–47. doi: 10.1534/g3.113.007153 (PMC3815063; doi:10.1534/g3.113.007153)
Supplement: Supporting Information [file supp_g3.113.007153_TableS8.xls]

## Sheet: Table S8
Table S8 Centromere localisation in DM V3 sequence assembly
Chromosome	Identified by (1)	Copies	DM sequence superscaffold positive for centromere	Superscaffold length (bp)	Centromeric sequence (bp)	in AGP V4.03
1	St24 repeat	160	PGSC0003DMB000000722	177280	complete	no
		58	PGSC0003DMB000000231	1057303	1-88000	yes
4	CENH3 ChIP-seq	n/a	PGSC0003DMB000000107	1707067	450000-1707067	yes
6	CENH3 ChIP-seq	n/a	PGSC0003DMB000000075	2030316	complete	yes
9	CENH3 ChIP-seq	n/a	PGSC0003DMB000000023	3036368	1-1982000	yes
10	CENH3 ChIP-seq	n/a	PGSC0003DMB000000011	3664036	3044000-3664036	yes
		n/a	PGSC0003DMB000000199	1171911	1-750000	yes
11	CENH3 ChIP-seq	n/a	PGSC0003DMB000000196	1183661	1-440000	yes
		n/a	PGSC0003DMB000000393	555702	130000-555702	yes
		n/a	PGSC0003DMB000000447	472784	complete	yes
12	CENH3 ChIP-seq	n/a	PGSC0003DMB000000321	654000	complete	yes
		n/a	PGSC0003DMB000000228	1068563	1-718000	yes
(1) Published data from Gong et al. (2012), Plant Cell 24:3559, were used to identify centromeric superscaffolds
