# Supplementary material for: Construction of Reference Chromosome-Scale Pseudomolecules for Potato: Integrating the Potato Genome with Genetic and Physical Maps
Source: G3 (Bethesda). 2013 Nov 1;3(11):2031–47. doi: 10.1534/g3.113.007153 (PMC3815063; doi:10.1534/g3.113.007153)
Supplement: Supporting Information [file supp_g3.113.007153_TableS9.xls]

## Sheet: Table S9 Legend
Table S9 Accessioned Golden Path (AGP) for the reference DM chromosome-scale pseudomolecules version 4.03. File also includes revised annotation details for potato genes and repeat regions (Potato Genome Sequencing Consortium 2011) and a list of chimeric superscaffolds.

## Sheet: AGP_file_PM_V_4.03
#AGP v1.1 file describing the assembly of the DM version 4.03 pseudomolecules from DM V3 superscaffolds
#The 13th pseudomolecule "ST4.03ch00" (shaded in grey) does not represent an actual molecule, but represent the collection of unanchored DM V3 superscaffolds. Here, all regions are added in alphabetical order.
#All DM V3 superscaffolds < 200 bp are omitted from this assembly
# The superscaffolds in heterochromatic regions, for which the position and orientation is unknown or not robust , have been shaded in yellow.
#object	object_beg	object_end	part_number	component_type	component_id/gap_length	component_beg/gap_type	component_end/linkage	orientation
ST4.03ch01	1	170277	1	W	PGSC0003DMB000000729	1	170277	-
ST4.03ch01	170278	220277	2	N	50000	clone	yes
ST4.03ch01	220278	657126	3	W	PGSC0003DMB000000469	1	436849	-
ST4.03ch01	657127	707126	4	N	50000	clone	yes
ST4.03ch01	707127	728944	5	W	PGSC0003DMB000001193	1	21818	-
ST4.03ch01	728945	778944	6	N	50000	clone	yes
ST4.03ch01	778945	870761	7	W	PGSC0003DMB000000835	1	91817	-
ST4.03ch01	870762	920761	8	N	50000	clone	no
ST4.03ch01	920762	933314	9	W	PGSC0003DMB000001388	1	12553	+
ST4.03ch01	933315	983314	10	N	50000	clone	yes
ST4.03ch01	983315	2286370	11	W	PGSC0003DMB000000172	1	1303056	+
ST4.03ch01	2286371	2336370	12	N	50000	clone	yes
ST4.03ch01	2336371	4109192	13	W	PGSC0003DMB000000098	1	1772822	+
ST4.03ch01	4109193	4159192	14	N	50000	clone	yes
ST4.03ch01	4159193	4395623	15	W	PGSC0003DMB000000640	1	236431	+
ST4.03ch01	4395624	4445623	16	N	50000	clone	yes
ST4.03ch01	4445624	4753854	17	W	PGSC0003DMB000000559	1	308231	+
ST4.03ch01	4753855	4803854	18	N	50000	clone	no
ST4.03ch01	4803855	4848359	19	W	PGSC0003DMB000000998	1	44505	-
ST4.03ch01	4848360	4898359	20	N	50000	clone	yes
ST4.03ch01	4898360	4982077	21	W	PGSC0003DMB000000321	654001	737718	-
ST4.03ch01	4982078	5032077	22	N	50000	clone	yes
ST4.03ch01	5032078	5561068	23	W	PGSC0003DMB000000412	1	528991	-
ST4.03ch01	5561069	5611068	24	N	50000	clone	yes
ST4.03ch01	5611069	5799666	25	W	PGSC0003DMB000000703	1	188598	-
ST4.03ch01	5799667	5849666	26	N	50000	clone	no
ST4.03ch01	5849667	6236423	27	W	PGSC0003DMB000000499	1	386757	-
ST4.03ch01	6236424	6286423	28	N	50000	clone	yes
ST4.03ch01	6286424	6379212	29	W	PGSC0003DMB000000833	1	92789	+
ST4.03ch01	6379213	6429212	30	N	50000	clone	yes
ST4.03ch01	6429213	6471757	31	W	PGSC0003DMB000001009	1	42545	+
ST4.03ch01	6471758	6521757	32	N	50000	clone	yes
ST4.03ch01	6521758	7074691	33	W	PGSC0003DMB000000394	1	552934	+
ST4.03ch01	7074692	7124691	34	N	50000	clone	yes
ST4.03ch01	7124692	7190036	35	W	PGSC0003DMB000000899	1	65345	-
ST4.03ch01	7190037	7240036	36	N	50000	clone	yes
ST4.03ch01	7240037	7547875	37	W	PGSC0003DMB000000560	1	307839	-
ST4.03ch01	7547876	7597875	38	N	50000	clone	yes
ST4.03ch01	7597876	7707973	39	W	PGSC0003DMB000000808	1	110098	-
ST4.03ch01	7707974	7757973	40	N	50000	clone	yes
ST4.03ch01	7757974	8350169	41	W	PGSC0003DMB000000375	1	592196	+
ST4.03ch01	8350170	8400169	42	N	50000	clone	yes
ST4.03ch01	8400170	8674970	43	W	PGSC0003DMB000000602	1	274801	+
ST4.03ch01	8674971	8724970	44	N	50000	clone	yes
ST4.03ch01	8724971	9180986	45	W	PGSC0003DMB000000457	1	456016	-
ST4.03ch01	9180987	9230986	46	N	50000	clone	no
ST4.03ch01	9230987	9362198	47	W	PGSC0003DMB000000778	1	131212	+
ST4.03ch01	9362199	9412198	48	N	50000	clone	yes
ST4.03ch01	9412199	9530420	49	W	PGSC0003DMB000000794	1	118222	+
ST4.03ch01	9530421	9580420	50	N	50000	clone	yes
ST4.03ch01	9580421	9868626	51	W	PGSC0003DMB000000583	1	288206	-
ST4.03ch01	9868627	9918626	52	N	50000	clone	yes
ST4.03ch01	9918627	10070888	53	W	PGSC0003DMB000000752	1	152262	+
ST4.03ch01	10070889	10120888	54	N	50000	clone	yes
ST4.03ch01	10120889	10434698	55	W	PGSC0003DMB000000554	1	313810	-
ST4.03ch01	10434699	10484698	56	N	50000	clone	yes
ST4.03ch01	10484699	11791492	57	W	PGSC0003DMB000000171	1	1306794	+
ST4.03ch01	11791493	11841492	58	N	50000	clone	yes
ST4.03ch01	11841493	12319257	59	W	PGSC0003DMB000000444	1	477765	+
ST4.03ch01	12319258	12369257	60	N	50000	clone	yes
ST4.03ch01	12369258	12375077	61	W	PGSC0003DMB000001629	1	5820	+
ST4.03ch01	12375078	12425077	62	N	50000	clone	no
ST4.03ch01	12425078	12468522	63	W	PGSC0003DMB000001006	1	43445	+
ST4.03ch01	12468523	12518522	64	N	50000	clone	yes
ST4.03ch01	12518523	12613743	65	W	PGSC0003DMB000000828	1	95221	-
ST4.03ch01	12613744	12663743	66	N	50000	clone	yes
ST4.03ch01	12663744	13021212	67	W	PGSC0003DMB000000526	1	357469	+
ST4.03ch01	13021213	13071212	68	N	50000	clone	yes
ST4.03ch01	13071213	13195668	69	W	PGSC0003DMB000000786	1	124456	-
ST4.03ch01	13195669	13245668	70	N	50000	clone	yes
ST4.03ch01	13245669	13684103	71	W	PGSC0003DMB000000467	1	438435	-
ST4.03ch01	13684104	13734103	72	N	50000	clone	no
ST4.03ch01	13734104	14925339	73	W	PGSC0003DMB000000193	1	1191236	+
ST4.03ch01	14925340	14975339	74	N	50000	clone	yes
ST4.03ch01	14975340	18304027	75	W	PGSC0003DMB000000015	1	3328688	+
ST4.03ch01	18304028	18354027	76	N	50000	clone	yes
ST4.03ch01	18354028	19200962	77	W	PGSC0003DMB000000288	1	846935	+
ST4.03ch01	19200963	19250962	78	N	50000	clone	no
ST4.03ch01	19250963	20308265	79	W	PGSC0003DMB000000231	1	1057303	0
ST4.03ch01	20308266	20358265	80	N	50000	clone	no
ST4.03ch01	20358266	20568883	81	W	PGSC0003DMB000000672	1	210618	-
ST4.03ch01	20568884	20618883	82	N	50000	clone	yes
ST4.03ch01	20618884	21447480	83	W	PGSC0003DMB000000295	1	828597	+
ST4.03ch01	21447481	21497480	84	N	50000	clone	no
ST4.03ch01	21497481	21515623	85	W	PGSC0003DMB000001255	1	18143	+
ST4.03ch01	21515624	21565623	86	N	50000	clone	yes
ST4.03ch01	21565624	21784351	87	W	PGSC0003DMB000000662	1	218728	+
ST4.03ch01	21784352	21834351	88	N	50000	clone	yes
ST4.03ch01	21834352	21866806	89	W	PGSC0003DMB000001071	1	32455	-
ST4.03ch01	21866807	21916806	90	N	50000	clone	yes
ST4.03ch01	21916807	22381900	91	W	PGSC0003DMB000000455	1	465094	+
ST4.03ch01	22381901	22431900	92	N	50000	clone	no
ST4.03ch01	22431901	24174540	93	W	PGSC0003DMB000000059	453993	2196632	0
ST4.03ch01	24174541	24224540	94	N	50000	clone	no
ST4.03ch01	24224541	25409915	95	W	PGSC0003DMB000000195	1	1185375	+
ST4.03ch01	25409916	25459915	96	N	50000	clone	yes
ST4.03ch01	25459916	26008535	97	W	PGSC0003DMB000000397	1	548620	+
ST4.03ch01	26008536	26058535	98	N	50000	clone	no
ST4.03ch01	26058536	26295119	99	W	PGSC0003DMB000000585	1	236584	-
ST4.03ch01	26295120	26345119	100	N	50000	clone	yes
ST4.03ch01	26345120	29124781	101	W	PGSC0003DMB000000030	1	2779662	+
ST4.03ch01	29124782	29174781	102	N	50000	clone	yes
ST4.03ch01	29174782	29265517	103	W	PGSC0003DMB000000063	695000	785735	-
ST4.03ch01	29265518	29315517	104	N	50000	clone	yes
ST4.03ch01	29315518	29699991	105	W	PGSC0003DMB000000501	1	384474	+
ST4.03ch01	29699992	29749991	106	N	50000	clone	yes
ST4.03ch01	29749992	31740969	107	W	PGSC0003DMB000000077	1	1990978	-
ST4.03ch01	31740970	31790969	108	N	50000	clone	yes
ST4.03ch01	31790970	38891446	109	W	PGSC0003DMB000000001	1	7100477	+
ST4.03ch01	38891447	38941446	110	N	50000	clone	yes
ST4.03ch01	38941447	40709434	111	W	PGSC0003DMB000000100	1	1767988	-
ST4.03ch01	40709435	40759434	112	N	50000	clone	yes
ST4.03ch01	40759435	41654161	113	W	PGSC0003DMB000000276	1	894727	+
ST4.03ch01	41654162	41704161	114	N	50000	clone	no
ST4.03ch01	41704162	41727067	115	W	PGSC0003DMB000001177	1	22906	-
ST4.03ch01	41727068	41777067	116	N	50000	clone	yes
ST4.03ch01	41777068	41991003	117	W	PGSC0003DMB000000667	1	213936	+
ST4.03ch01	41991004	42041003	118	N	50000	clone	no
ST4.03ch01	42041004	42578099	119	W	PGSC0003DMB000000405	1	537096	+
ST4.03ch01	42578100	42628099	120	N	50000	clone	yes
ST4.03ch01	42628100	42790567	121	W	PGSC0003DMB000000738	1	162468	+
ST4.03ch01	42790568	42840567	122	N	50000	clone	yes
ST4.03ch01	42840568	43010397	123	W	PGSC0003DMB000000730	1	169830	-
ST4.03ch01	43010398	43060397	124	N	50000	clone	no
ST4.03ch01	43060398	43254138	125	W	PGSC0003DMB000000697	1	193741	+
ST4.03ch01	43254139	43304138	126	N	50000	clone	yes
ST4.03ch01	43304139	43650744	127	W	PGSC0003DMB000000534	1	346606	-
ST4.03ch01	43650745	43700744	128	N	50000	clone	no
ST4.03ch01	43700745	43749083	129	W	PGSC0003DMB000000975	1	48339	-
ST4.03ch01	43749084	43799083	130	N	50000	clone	yes
ST4.03ch01	43799084	43822320	131	W	PGSC0003DMB000001169	1	23237	-
ST4.03ch01	43822321	43872320	132	N	50000	clone	yes
ST4.03ch01	43872321	45037100	133	W	PGSC0003DMB000000200	1	1164780	-
ST4.03ch01	45037101	45087100	134	N	50000	clone	yes
ST4.03ch01	45087101	45993888	135	W	PGSC0003DMB000000269	1	906788	+
ST4.03ch01	45993889	46043888	136	N	50000	clone	yes
ST4.03ch01	46043889	46146597	137	W	PGSC0003DMB000000820	1	102709	+
ST4.03ch01	46146598	46196597	138	N	50000	clone	yes
ST4.03ch01	46196598	46404744	139	W	PGSC0003DMB000000674	1	208147	+
ST4.03ch01	46404745	46454744	140	N	50000	clone	yes
ST4.03ch01	46454745	47767587	141	W	PGSC0003DMB000000169	1	1312843	-
ST4.03ch01	47767588	47817587	142	N	50000	clone	yes
ST4.03ch01	47817588	47834453	143	W	PGSC0003DMB000001280	1	16866	+
ST4.03ch01	47834454	47884453	144	N	50000	clone	yes
ST4.03ch01	47884454	47886805	145	W	PGSC0003DMB000002143	1	2352	-
ST4.03ch01	47886806	47936805	146	N	50000	clone	no
ST4.03ch01	47936806	48300056	147	W	PGSC0003DMB000000218	1	363251	+
ST4.03ch01	48300057	48350056	148	N	50000	clone	yes
ST4.03ch01	48350057	48698886	149	W	PGSC0003DMB000000221	743725	1092554	-
ST4.03ch01	48698887	48748886	150	N	50000	clone	yes
ST4.03ch01	48748887	49429688	151	W	PGSC0003DMB000000343	1	680802	+
ST4.03ch01	49429689	49479688	152	N	50000	clone	yes
ST4.03ch01	49479689	49667273	153	W	PGSC0003DMB000000705	1	187585	+
ST4.03ch01	49667274	49717273	154	N	50000	clone	yes
ST4.03ch01	49717274	51006297	155	W	PGSC0003DMB000000063	879835	2168858	-
ST4.03ch01	51006298	51056297	156	N	50000	clone	yes
ST4.03ch01	51056298	51872195	157	W	PGSC0003DMB000000299	1	815898	+
ST4.03ch01	51872196	51922195	158	N	50000	clone	yes
ST4.03ch01	51922196	52081850	159	W	PGSC0003DMB000000741	1	159655	+
ST4.03ch01	52081851	52131850	160	N	50000	clone	no
ST4.03ch01	52131851	52153668	161	W	PGSC0003DMB000001192	1	21818	-
ST4.03ch01	52153669	52203668	162	N	50000	clone	no
ST4.03ch01	52203669	52549211	163	W	PGSC0003DMB000000536	1	345543	+
ST4.03ch01	52549212	52599211	164	N	50000	clone	no
ST4.03ch01	52599212	52677622	165	W	PGSC0003DMB000000859	1	78411	+
ST4.03ch01	52677623	52727622	166	N	50000	clone	yes
ST4.03ch01	52727623	53827073	167	W	PGSC0003DMB000000031	1	1099451	+
ST4.03ch01	53827074	53877073	168	N	50000	clone	yes
ST4.03ch01	53877074	54054578	169	W	PGSC0003DMB000000721	1	177505	+
ST4.03ch01	54054579	54104578	170	N	50000	clone	no
ST4.03ch01	54104579	54770024	171	W	PGSC0003DMB000000347	1	665446	+
ST4.03ch01	54770025	54820024	172	N	50000	clone	yes
ST4.03ch01	54820025	55038326	173	W	PGSC0003DMB000000036	2419377	2637678	+
ST4.03ch01	55038327	55088326	174	N	50000	clone	yes
ST4.03ch01	55088327	55819038	175	W	PGSC0003DMB000000218	363252	1093963	-
ST4.03ch01	55819039	55869038	176	N	50000	clone	yes
ST4.03ch01	55869039	56824309	177	W	PGSC0003DMB000000257	1	955271	+
ST4.03ch01	56824310	56874309	178	N	50000	clone	no
ST4.03ch01	56874310	59518662	179	W	PGSC0003DMB000000035	1	2644353	-
ST4.03ch01	59518663	59568662	180	N	50000	clone	yes
ST4.03ch01	59568663	60597183	181	W	PGSC0003DMB000000239	1	1028521	+
ST4.03ch01	60597184	60647183	182	N	50000	clone	yes
ST4.03ch01	60647184	60997580	183	W	PGSC0003DMB000000532	1	350397	+
ST4.03ch01	60997581	61047580	184	N	50000	clone	yes
ST4.03ch01	61047581	61713996	185	W	PGSC0003DMB000000010	1	666416	-
ST4.03ch01	61713997	61763996	186	N	50000	clone	yes
ST4.03ch01	61763997	63504737	187	W	PGSC0003DMB000000104	1	1740741	-
ST4.03ch01	63504738	63554737	188	N	50000	clone	no
ST4.03ch01	63554738	63890077	189	W	PGSC0003DMB000000541	1	335340	+
ST4.03ch01	63890078	63940077	190	N	50000	clone	yes
ST4.03ch01	63940078	63960348	191	W	PGSC0003DMB000001218	1	20271	-
ST4.03ch01	63960349	64010348	192	N	50000	clone	no
ST4.03ch01	64010349	66165852	193	W	PGSC0003DMB000000068	1	2155504	+
ST4.03ch01	66165853	66215852	194	N	50000	clone	yes
ST4.03ch01	66215853	66482538	195	W	PGSC0003DMB000000608	1	266686	-
ST4.03ch01	66482539	66532538	196	N	50000	clone	yes
ST4.03ch01	66532539	67385882	197	W	PGSC0003DMB000000284	1	853344	-
ST4.03ch01	67385883	67435882	198	N	50000	clone	yes
ST4.03ch01	67435883	68723528	199	W	PGSC0003DMB000000173	1	1287646	+
ST4.03ch01	68723529	68773528	200	N	50000	clone	yes
ST4.03ch01	68773529	70575365	201	W	PGSC0003DMB000000095	1	1801837	-
ST4.03ch01	70575366	70625365	202	N	50000	clone	yes
ST4.03ch01	70625366	70641857	203	W	PGSC0003DMB000001289	1	16492	-
ST4.03ch01	70641858	70691857	204	N	50000	clone	yes
ST4.03ch01	70691858	73973628	205	W	PGSC0003DMB000000010	667772	3949542	+
ST4.03ch01	73973629	74023628	206	N	50000	clone	yes
ST4.03ch01	74023629	74095538	207	W	PGSC0003DMB000000233	978021	1049930	+
ST4.03ch01	74095539	74145538	208	N	50000	clone	yes
ST4.03ch01	74145539	75960476	209	W	PGSC0003DMB000000092	1	1814938	+
ST4.03ch01	75960477	76010476	210	N	50000	clone	yes
ST4.03ch01	76010477	76635682	211	W	PGSC0003DMB000000363	1	625206	-
ST4.03ch01	76635683	76685682	212	N	50000	clone	yes
ST4.03ch01	76685683	76712681	213	W	PGSC0003DMB000001120	1	26999	+
ST4.03ch01	76712682	76762681	214	N	50000	clone	yes
ST4.03ch01	76762682	76806154	215	W	PGSC0003DMB000001005	1	43473	+
ST4.03ch01	76806155	76856154	216	N	50000	clone	yes
ST4.03ch01	76856155	78601189	217	W	PGSC0003DMB000000060	1	1745035	+
ST4.03ch01	78601190	78651189	218	N	50000	clone	yes
ST4.03ch01	78651190	79539123	219	W	PGSC0003DMB000000277	1	887934	-
ST4.03ch01	79539124	79589123	220	N	50000	clone	yes
ST4.03ch01	79589124	81318485	221	W	PGSC0003DMB000000105	1	1729362	+
ST4.03ch01	81318486	81368485	222	N	50000	clone	yes
ST4.03ch01	81368486	82872805	223	W	PGSC0003DMB000000136	1	1504320	-
ST4.03ch01	82872806	82922805	224	N	50000	clone	yes
ST4.03ch01	82922806	83062664	225	W	PGSC0003DMB000000377	1	139859	-
ST4.03ch01	83062665	83112664	226	N	50000	clone	yes
ST4.03ch01	83112665	83316037	227	W	PGSC0003DMB000000682	1	203373	+
ST4.03ch01	83316038	83366037	228	N	50000	clone	yes
ST4.03ch01	83366038	85414865	229	W	PGSC0003DMB000000073	1	2048828	+
ST4.03ch01	85414866	85464865	230	N	50000	clone	yes
ST4.03ch01	85464866	85777553	231	W	PGSC0003DMB000000555	1	312688	+
ST4.03ch01	85777554	85827553	232	N	50000	clone	yes
ST4.03ch01	85827554	86180018	233	W	PGSC0003DMB000000531	1	352465	+
ST4.03ch01	86180019	86230018	234	N	50000	clone	yes
ST4.03ch01	86230019	86677980	235	W	PGSC0003DMB000000377	139860	587821	-
ST4.03ch01	86677981	86727980	236	N	50000	clone	yes
ST4.03ch01	86727981	86786044	237	W	PGSC0003DMB000000927	1	58064	-
ST4.03ch01	86786045	86836044	238	N	50000	clone	yes
ST4.03ch01	86836045	87678549	239	W	PGSC0003DMB000000290	1	842505	+
ST4.03ch01	87678550	87728549	240	N	50000	clone	yes
ST4.03ch01	87728550	87770348	241	W	PGSC0003DMB000001012	1	41799	+
ST4.03ch01	87770349	87820348	242	N	50000	clone	yes
ST4.03ch01	87820349	88205125	243	W	PGSC0003DMB000000500	1	384777	-
ST4.03ch01	88205126	88255125	244	N	50000	clone	yes
ST4.03ch01	88255126	88663952	245	W	PGSC0003DMB000000488	1	408827	-
ST4.03ch02	1	1638948	1	W	PGSC0003DMB000000117	1	1638948	+
ST4.03ch02	1638949	1688948	2	N	50000	clone	yes
ST4.03ch02	1688949	3634910	3	W	PGSC0003DMB000000082	1	1945962	-
ST4.03ch02	3634911	3684910	4	N	50000	clone	no
ST4.03ch02	3684911	5844968	5	W	PGSC0003DMB000000066	1	2160058	-
ST4.03ch02	5844969	5894968	6	N	50000	clone	yes
ST4.03ch02	5894969	6196052	7	W	PGSC0003DMB000000568	1	301084	-
ST4.03ch02	6196053	6246052	8	N	50000	clone	yes
ST4.03ch02	6246053	7861298	9	W	PGSC0003DMB000000120	1	1615246	-
ST4.03ch02	7861299	7911298	10	N	50000	clone	yes
ST4.03ch02	7911299	9145935	11	W	PGSC0003DMB000000183	1	1234637	+
ST4.03ch02	9145936	9195935	12	N	50000	clone	yes
ST4.03ch02	9195936	9376028	13	W	PGSC0003DMB000000716	1	180093	-
ST4.03ch02	9376029	9426028	14	N	50000	clone	yes
ST4.03ch02	9426029	10399844	15	W	PGSC0003DMB000000019	512501	1486316	-
ST4.03ch02	10399845	10449844	16	N	50000	clone	yes
ST4.03ch02	10449845	10749399	17	W	PGSC0003DMB000000571	1	299555	+
ST4.03ch02	10749400	10799399	18	N	50000	clone	yes
ST4.03ch02	10799400	11100136	19	W	PGSC0003DMB000000569	1	300737	+
ST4.03ch02	11100137	11150136	20	N	50000	clone	yes
ST4.03ch02	11150137	11784000	21	W	PGSC0003DMB000000359	1	633864	+
ST4.03ch02	11784001	11834000	22	N	50000	clone	yes
ST4.03ch02	11834001	12681448	23	W	PGSC0003DMB000000287	1	847448	+
ST4.03ch02	12681449	12731448	24	N	50000	clone	yes
ST4.03ch02	12731449	13471566	25	W	PGSC0003DMB000000320	1	740118	-
ST4.03ch02	13471567	13521566	26	N	50000	clone	yes
ST4.03ch02	13521567	13707767	27	W	PGSC0003DMB000000706	1	186201	+
ST4.03ch02	13707768	13757767	28	N	50000	clone	yes
ST4.03ch02	13757768	14223247	29	W	PGSC0003DMB000000454	1	465480	-
ST4.03ch02	14223248	14273247	30	N	50000	clone	no
ST4.03ch02	14273248	15315578	31	W	PGSC0003DMB000000235	1	1042331	-
ST4.03ch02	15315579	15365578	32	N	50000	clone	yes
ST4.03ch02	15365579	15416659	33	W	PGSC0003DMB000000962	1	51081	-
ST4.03ch02	15416660	15466659	34	N	50000	clone	yes
ST4.03ch02	15466660	15947437	35	W	PGSC0003DMB000000442	1	480778	-
ST4.03ch02	15947438	15997437	36	N	50000	clone	yes
ST4.03ch02	15997438	16470050	37	W	PGSC0003DMB000000448	1	472613	-
ST4.03ch02	16470051	16520050	38	N	50000	clone	yes
ST4.03ch02	16520051	16527773	39	W	PGSC0003DMB000001540	1	7723	+
ST4.03ch02	16527774	16577773	40	N	50000	clone	yes
ST4.03ch02	16577774	16597748	41	W	PGSC0003DMB000001227	1	19975	-
ST4.03ch02	16597749	16647748	42	N	50000	clone	yes
ST4.03ch02	16647749	16785002	43	W	PGSC0003DMB000000769	1	137254	+
ST4.03ch02	16785003	16835002	44	N	50000	clone	yes
ST4.03ch02	16835003	16895363	45	W	PGSC0003DMB000000423	1	60361	-
ST4.03ch02	16895364	16945363	46	N	50000	clone	yes
ST4.03ch02	16945364	18550305	47	W	PGSC0003DMB000000122	1	1604942	-
ST4.03ch02	18550306	18600305	48	N	50000	clone	yes
ST4.03ch02	18600306	18620376	49	W	PGSC0003DMB000001224	1	20071	+
ST4.03ch02	18620377	18670376	50	N	50000	clone	no
ST4.03ch02	18670377	18697861	51	W	PGSC0003DMB000001115	1	27485	-
ST4.03ch02	18697862	18747861	52	N	50000	clone	yes
ST4.03ch02	18747862	18983267	53	W	PGSC0003DMB000000642	1	235406	-
ST4.03ch02	18983268	19033267	54	N	50000	clone	yes
ST4.03ch02	19033268	19439210	55	W	PGSC0003DMB000000013	1	405943	+
ST4.03ch02	19439211	19489210	56	N	50000	clone	yes
ST4.03ch02	19489211	19653257	57	W	PGSC0003DMB000000732	1	164047	+
ST4.03ch02	19653258	19703257	58	N	50000	clone	yes
ST4.03ch02	19703258	20290364	59	W	PGSC0003DMB000000378	1	587107	-
ST4.03ch02	20290365	20340364	60	N	50000	clone	yes
ST4.03ch02	20340365	20588335	61	W	PGSC0003DMB000000630	1	247971	+
ST4.03ch02	20588336	20638335	62	N	50000	clone	yes
ST4.03ch02	20638336	22524827	63	W	PGSC0003DMB000000085	1	1886492	-
ST4.03ch02	22524828	22574827	64	N	50000	clone	yes
ST4.03ch02	22574828	22981600	65	W	PGSC0003DMB000000490	1	406773	+
ST4.03ch02	22981601	23031600	66	N	50000	clone	yes
ST4.03ch02	23031601	23194635	67	W	PGSC0003DMB000000735	1	163035	+
ST4.03ch02	23194636	23244635	68	N	50000	clone	no
ST4.03ch02	23244636	24003661	69	W	PGSC0003DMB000000316	1	759026	+
ST4.03ch02	24003662	24053661	70	N	50000	clone	yes
ST4.03ch02	24053662	24082315	71	W	PGSC0003DMB000001102	1	28654	-
ST4.03ch02	24082316	24132315	72	N	50000	clone	yes
ST4.03ch02	24132316	24273103	73	W	PGSC0003DMB000000764	1	140788	+
ST4.03ch02	24273104	24323103	74	N	50000	clone	yes
ST4.03ch02	24323104	24767530	75	W	PGSC0003DMB000000060	1745636	2190062	+
ST4.03ch02	24767531	24817530	76	N	50000	clone	yes
ST4.03ch02	24817531	25116552	77	W	PGSC0003DMB000000574	1	299022	+
ST4.03ch02	25116553	25166552	78	N	50000	clone	yes
ST4.03ch02	25166553	25199401	79	W	PGSC0003DMB000001068	1	32849	-
ST4.03ch02	25199402	25249401	80	N	50000	clone	yes
ST4.03ch02	25249402	25743740	81	W	PGSC0003DMB000000429	1	494339	-
ST4.03ch02	25743741	25793740	82	N	50000	clone	yes
ST4.03ch02	25793741	26808741	83	W	PGSC0003DMB000000241	1	1015001	+
ST4.03ch02	26808742	26858741	84	N	50000	clone	yes
ST4.03ch02	26858742	27214777	85	W	PGSC0003DMB000000528	1	356036	-
ST4.03ch02	27214778	27264777	86	N	50000	clone	yes
ST4.03ch02	27264778	27620853	87	W	PGSC0003DMB000000527	1	356076	-
ST4.03ch02	27620854	27670853	88	N	50000	clone	yes
ST4.03ch02	27670854	27709005	89	W	PGSC0003DMB000001032	1	38152	-
ST4.03ch02	27709006	27759005	90	N	50000	clone	yes
ST4.03ch02	27759006	28294094	91	W	PGSC0003DMB000000406	1	535089	+
ST4.03ch02	28294095	28344094	92	N	50000	clone	yes
ST4.03ch02	28344095	29786394	93	W	PGSC0003DMB000000141	34285	1476584	-
ST4.03ch02	29786395	29836394	94	N	50000	clone	yes
ST4.03ch02	29836395	30152566	95	W	PGSC0003DMB000000552	1	316172	+
ST4.03ch02	30152567	30202566	96	N	50000	clone	yes
ST4.03ch02	30202567	30964936	97	W	PGSC0003DMB000000204	387199	1149568	-
ST4.03ch02	30964937	31014936	98	N	50000	clone	yes
ST4.03ch02	31014937	31938959	99	W	PGSC0003DMB000000265	1	924023	+
ST4.03ch02	31938960	31988959	100	N	50000	clone	yes
ST4.03ch02	31988960	32553200	101	W	PGSC0003DMB000000386	1	564241	+
ST4.03ch02	32553201	32603200	102	N	50000	clone	yes
ST4.03ch02	32603201	32717212	103	W	PGSC0003DMB000000646	120001	234012	+
ST4.03ch02	32717213	32767212	104	N	50000	clone	yes
ST4.03ch02	32767213	32924529	105	W	PGSC0003DMB000000746	1	157317	+
ST4.03ch02	32924530	32974529	106	N	50000	clone	yes
ST4.03ch02	32974530	33398994	107	W	PGSC0003DMB000000476	1	424465	-
ST4.03ch02	33398995	33448994	108	N	50000	clone	no
ST4.03ch02	33448995	33465453	109	W	PGSC0003DMB000001292	1	16459	-
ST4.03ch02	33465454	33515453	110	N	50000	clone	yes
ST4.03ch02	33515454	33579727	111	W	PGSC0003DMB000000902	1	64274	-
ST4.03ch02	33579728	33629727	112	N	50000	clone	yes
ST4.03ch02	33629728	35452871	113	W	PGSC0003DMB000000083	118001	1941144	+
ST4.03ch02	35452872	35502871	114	N	50000	clone	yes
ST4.03ch02	35502872	35785935	115	W	PGSC0003DMB000000590	1	283064	+
ST4.03ch02	35785936	35835935	116	N	50000	clone	yes
ST4.03ch02	35835936	37145426	117	W	PGSC0003DMB000000099	460471	1769961	+
ST4.03ch02	37145427	37195426	118	N	50000	clone	yes
ST4.03ch02	37195427	37722378	119	W	PGSC0003DMB000000415	1	526952	-
ST4.03ch02	37722379	37772378	120	N	50000	clone	yes
ST4.03ch02	37772379	38252939	121	W	PGSC0003DMB000000443	1	480561	+
ST4.03ch02	38252940	38302939	122	N	50000	clone	yes
ST4.03ch02	38302940	40701053	123	W	PGSC0003DMB000000020	1	2398114	-
ST4.03ch02	40701054	40751053	124	N	50000	clone	yes
ST4.03ch02	40751054	41201516	125	W	PGSC0003DMB000000423	60362	510824	-
ST4.03ch02	41201517	41251516	126	N	50000	clone	yes
ST4.03ch02	41251517	42260662	127	W	PGSC0003DMB000000244	1	1009146	-
ST4.03ch02	42260663	42310662	128	N	50000	clone	yes
ST4.03ch02	42310663	42793132	129	W	PGSC0003DMB000000441	1	482470	+
ST4.03ch02	42793133	42843132	130	N	50000	clone	no
ST4.03ch02	42843133	42863701	131	W	PGSC0003DMB000001213	1	20569	+
ST4.03ch02	42863702	42913701	132	N	50000	clone	yes
ST4.03ch02	42913702	44076197	133	W	PGSC0003DMB000000012	1	1162496	+
ST4.03ch02	44076198	44126197	134	N	50000	clone	yes
ST4.03ch02	44126198	48614681	135	W	PGSC0003DMB000000004	1	4488484	+
ST4.03ch03	1	1105014	1	W	PGSC0003DMB000000214	1	1105014	+
ST4.03ch03	1105015	1155014	2	N	50000	clone	yes
ST4.03ch03	1155015	1321027	3	W	PGSC0003DMB000000731	1	166013	-
ST4.03ch03	1321028	1371027	4	N	50000	clone	yes
ST4.03ch03	1371028	1476999	5	W	PGSC0003DMB000000814	1	105972	-
ST4.03ch03	1477000	1526999	6	N	50000	clone	yes
ST4.03ch03	1527000	1632857	7	W	PGSC0003DMB000000815	1	105858	-
ST4.03ch03	1632858	1682857	8	N	50000	clone	yes
ST4.03ch03	1682858	4265538	9	W	PGSC0003DMB000000039	1	2582681	+
ST4.03ch03	4265539	4315538	10	N	50000	clone	yes
ST4.03ch03	4315539	4498795	11	W	PGSC0003DMB000000711	1	183257	-
ST4.03ch03	4498796	4548795	12	N	50000	clone	yes
ST4.03ch03	4548796	4587171	13	W	PGSC0003DMB000001029	1	38376	-
ST4.03ch03	4587172	4637171	14	N	50000	clone	yes
ST4.03ch03	4637172	4805926	15	W	PGSC0003DMB000000260	760442	929196	+
ST4.03ch03	4805927	4855926	16	N	50000	clone	yes
ST4.03ch03	4855927	5002492	17	W	PGSC0003DMB000000759	1	146566	+
ST4.03ch03	5002493	5052492	18	N	50000	clone	yes
ST4.03ch03	5052493	5204213	19	W	PGSC0003DMB000000391	406780	558500	-
ST4.03ch03	5204214	5254213	20	N	50000	clone	yes
ST4.03ch03	5254214	5287582	21	W	PGSC0003DMB000001064	1	33369	-
ST4.03ch03	5287583	5337582	22	N	50000	clone	yes
ST4.03ch03	5337583	5803850	23	W	PGSC0003DMB000000453	1	466268	-
ST4.03ch03	5803851	5853850	24	N	50000	clone	yes
ST4.03ch03	5853851	6170643	25	W	PGSC0003DMB000000323	410432	727224	-
ST4.03ch03	6170644	6220643	26	N	50000	clone	yes
ST4.03ch03	6220644	6405058	27	W	PGSC0003DMB000000708	1	184415	-
ST4.03ch03	6405059	6455058	28	N	50000	clone	yes
ST4.03ch03	6455059	6586586	29	W	PGSC0003DMB000000381	446753	578280	-
ST4.03ch03	6586587	6636586	30	N	50000	clone	yes
ST4.03ch03	6636587	6920828	31	W	PGSC0003DMB000000126	1277501	1561742	-
ST4.03ch03	6920829	6970828	32	N	50000	clone	yes
ST4.03ch03	6970829	8024278	33	W	PGSC0003DMB000000042	1479525	2532974	-
ST4.03ch03	8024279	8074278	34	N	50000	clone	yes
ST4.03ch03	8074279	8687837	35	W	PGSC0003DMB000000368	1	613559	-
ST4.03ch03	8687838	8737837	36	N	50000	clone	yes
ST4.03ch03	8737838	9287591	37	W	PGSC0003DMB000000396	1	549754	-
ST4.03ch03	9287592	9337591	38	N	50000	clone	yes
ST4.03ch03	9337592	9658275	39	W	PGSC0003DMB000000548	1	320684	+
ST4.03ch03	9658276	9708275	40	N	50000	clone	yes
ST4.03ch03	9708276	9727232	41	W	PGSC0003DMB000001241	1	18957	-
ST4.03ch03	9727233	9777232	42	N	50000	clone	yes
ST4.03ch03	9777233	11621384	43	W	PGSC0003DMB000000090	1	1844152	+
ST4.03ch03	11621385	11671384	44	N	50000	clone	yes
ST4.03ch03	11671385	12170409	45	W	PGSC0003DMB000000427	1	499025	+
ST4.03ch03	12170410	12220409	46	N	50000	clone	yes
ST4.03ch03	12220410	12689338	47	W	PGSC0003DMB000000451	1	468929	+
ST4.03ch03	12689339	12739338	48	N	50000	clone	yes
ST4.03ch03	12739339	12808358	49	W	PGSC0003DMB000000888	1	69020	+
ST4.03ch03	12808359	12858358	50	N	50000	clone	no
ST4.03ch03	12858359	13323409	51	W	PGSC0003DMB000000111	1219001	1684051	-
ST4.03ch03	13323410	13373409	52	N	50000	clone	yes
ST4.03ch03	13373410	13618462	53	W	PGSC0003DMB000000634	1	245053	+
ST4.03ch03	13618463	13668462	54	N	50000	clone	yes
ST4.03ch03	13668463	13879450	55	W	PGSC0003DMB000000671	1	210988	+
ST4.03ch03	13879451	13929450	56	N	50000	clone	yes
ST4.03ch03	13929451	14020980	57	W	PGSC0003DMB000000836	1	91530	-
ST4.03ch03	14020981	14070980	58	N	50000	clone	yes
ST4.03ch03	14070981	14780835	59	W	PGSC0003DMB000000327	1	709855	-
ST4.03ch03	14780836	14830835	60	N	50000	clone	yes
ST4.03ch03	14830836	16300378	61	W	PGSC0003DMB000000142	1	1469543	+
ST4.03ch03	16300379	16350378	62	N	50000	clone	yes
ST4.03ch03	16350379	16582974	63	W	PGSC0003DMB000000648	1	232596	+
ST4.03ch03	16582975	16632974	64	N	50000	clone	yes
ST4.03ch03	16632975	16651325	65	W	PGSC0003DMB000001253	1	18351	-
ST4.03ch03	16651326	16701325	66	N	50000	clone	yes
ST4.03ch03	16701326	17101490	67	W	PGSC0003DMB000000491	1	400165	-
ST4.03ch03	17101491	17151490	68	N	50000	clone	yes
ST4.03ch03	17151491	17264952	69	W	PGSC0003DMB000000804	1	113462	+
ST4.03ch03	17264953	17314952	70	N	50000	clone	no
ST4.03ch03	17314953	19731723	71	W	PGSC0003DMB000000036	1	2416771	+
ST4.03ch03	19731724	19781723	72	N	50000	clone	yes
ST4.03ch03	19781724	20273336	73	W	PGSC0003DMB000000435	1	491613	-
ST4.03ch03	20273337	20323336	74	N	50000	clone	yes
ST4.03ch03	20323337	20975614	75	W	PGSC0003DMB000000351	1	652278	+
ST4.03ch03	20975615	21025614	76	N	50000	clone	yes
ST4.03ch03	21025615	22719488	77	W	PGSC0003DMB000000108	1	1693874	+
ST4.03ch03	22719489	22769488	78	N	50000	clone	yes
ST4.03ch03	22769489	23238674	79	W	PGSC0003DMB000000450	1	469186	+
ST4.03ch03	23238675	23288674	80	N	50000	clone	yes
ST4.03ch03	23288675	24304913	81	W	PGSC0003DMB000000052	1	1016239	-
ST4.03ch03	24304914	24354913	82	N	50000	clone	no
ST4.03ch03	24354914	24356005	83	W	PGSC0003DMB000003359	1	1092	-
ST4.03ch03	24356006	24406005	84	N	50000	clone	yes
ST4.03ch03	24406006	24696448	85	W	PGSC0003DMB000000582	1	290443	+
ST4.03ch03	24696449	24746448	86	N	50000	clone	yes
ST4.03ch03	24746449	25550401	87	W	PGSC0003DMB000000111	415048	1219000	-
ST4.03ch03	25550402	25600401	88	N	50000	clone	no
ST4.03ch03	25600402	27293634	89	W	PGSC0003DMB000000109	1	1693233	-
ST4.03ch03	27293635	27343634	90	N	50000	clone	yes
ST4.03ch03	27343635	27372172	91	W	PGSC0003DMB000001104	1	28538	+
ST4.03ch03	27372173	27422172	92	N	50000	clone	yes
ST4.03ch03	27422173	29974478	93	W	PGSC0003DMB000000041	1	2552306	-
ST4.03ch03	29974479	30024478	94	N	50000	clone	yes
ST4.03ch03	30024479	30186331	95	W	PGSC0003DMB000000739	1	161853	+
ST4.03ch03	30186332	30236331	96	N	50000	clone	yes
ST4.03ch03	30236332	30921503	97	W	PGSC0003DMB000000340	1	685172	-
ST4.03ch03	30921504	30971503	98	N	50000	clone	yes
ST4.03ch03	30971504	31576905	99	W	PGSC0003DMB000000369	1	605402	+
ST4.03ch03	31576906	31626905	100	N	50000	clone	no
ST4.03ch03	31626906	32363505	101	W	PGSC0003DMB000000192	455001	1191600	-
ST4.03ch03	32363506	32413505	102	N	50000	clone	yes
ST4.03ch03	32413506	32439103	103	W	PGSC0003DMB000001129	1	25598	+
ST4.03ch03	32439104	32489103	104	N	50000	clone	yes
ST4.03ch03	32489104	32492103	105	W	PGSC0003DMB000001931	1	3000	-
ST4.03ch03	32492104	32542103	106	N	50000	clone	yes
ST4.03ch03	32542104	32549902	107	W	PGSC0003DMB000001535	1	7799	-
ST4.03ch03	32549903	32599902	108	N	50000	clone	yes
ST4.03ch03	32599903	32857393	109	W	PGSC0003DMB000000617	1	257491	+
ST4.03ch03	32857394	32907393	110	N	50000	clone	yes
ST4.03ch03	32907394	33062469	111	W	PGSC0003DMB000000748	1	155076	+
ST4.03ch03	33062470	33112469	112	N	50000	clone	yes
ST4.03ch03	33112470	33705527	113	W	PGSC0003DMB000000374	1	593058	-
ST4.03ch03	33705528	33755527	114	N	50000	clone	yes
ST4.03ch03	33755528	34209419	115	W	PGSC0003DMB000000059	1	453892	+
ST4.03ch03	34209420	34259419	116	N	50000	clone	yes
ST4.03ch03	34259420	34279717	117	W	PGSC0003DMB000001217	1	20298	+
ST4.03ch03	34279718	34329717	118	N	50000	clone	yes
ST4.03ch03	34329718	34512581	119	W	PGSC0003DMB000000712	1	182864	-
ST4.03ch03	34512582	34562581	120	N	50000	clone	yes
ST4.03ch03	34562582	34753678	121	W	PGSC0003DMB000000411	338433	529529	+
ST4.03ch03	34753679	34803678	122	N	50000	clone	yes
ST4.03ch03	34803679	34947767	123	W	PGSC0003DMB000000762	1	144089	+
ST4.03ch03	34947768	34997767	124	N	50000	clone	yes
ST4.03ch03	34997768	36091664	125	W	PGSC0003DMB000000219	1	1093897	+
ST4.03ch03	36091665	36141664	126	N	50000	clone	yes
ST4.03ch03	36141665	36261664	127	W	PGSC0003DMB000000646	1	120000	+
ST4.03ch03	36261665	36311664	128	N	50000	clone	yes
ST4.03ch03	36311665	37218535	129	W	PGSC0003DMB000000268	1	906871	+
ST4.03ch03	37218536	37268535	130	N	50000	clone	yes
ST4.03ch03	37268536	37507547	131	W	PGSC0003DMB000000637	1	239012	+
ST4.03ch03	37507548	37557547	132	N	50000	clone	yes
ST4.03ch03	37557548	37949126	133	W	PGSC0003DMB000000352	1	391579	-
ST4.03ch03	37949127	37999126	134	N	50000	clone	yes
ST4.03ch03	37999127	38903711	135	W	PGSC0003DMB000000271	1	904585	+
ST4.03ch03	38903712	38953711	136	N	50000	clone	yes
ST4.03ch03	38953712	39044573	137	W	PGSC0003DMB000000837	1	90862	-
ST4.03ch03	39044574	39094573	138	N	50000	clone	yes
ST4.03ch03	39094574	39363145	139	W	PGSC0003DMB000000605	1	268572	-
ST4.03ch03	39363146	39413145	140	N	50000	clone	yes
ST4.03ch03	39413146	39428483	141	W	PGSC0003DMB000001316	1	15338	+
ST4.03ch03	39428484	39478483	142	N	50000	clone	yes
ST4.03ch03	39478484	39531615	143	W	PGSC0003DMB000000951	1	53132	+
ST4.03ch03	39531616	39581615	144	N	50000	clone	yes
ST4.03ch03	39581616	39634976	145	W	PGSC0003DMB000000950	1	53361	+
ST4.03ch03	39634977	39684976	146	N	50000	clone	yes
ST4.03ch03	39684977	39775361	147	W	PGSC0003DMB000000838	1	90385	+
ST4.03ch03	39775362	39825361	148	N	50000	clone	yes
ST4.03ch03	39825362	39888170	149	W	PGSC0003DMB000000908	1	62809	+
ST4.03ch03	39888171	39938170	150	N	50000	clone	yes
ST4.03ch03	39938171	40134730	151	W	PGSC0003DMB000000376	393772	590331	+
ST4.03ch03	40134731	40184730	152	N	50000	clone	yes
ST4.03ch03	40184731	40533749	153	W	PGSC0003DMB000000533	1	349019	-
ST4.03ch03	40533750	40583749	154	N	50000	clone	no
ST4.03ch03	40583750	40612949	155	W	PGSC0003DMB000001098	1	29200	+
ST4.03ch03	40612950	40662949	156	N	50000	clone	yes
ST4.03ch03	40662950	41123319	157	W	PGSC0003DMB000000099	1	460370	-
ST4.03ch03	41123320	41173319	158	N	50000	clone	yes
ST4.03ch03	41173320	41701485	159	W	PGSC0003DMB000000414	1	528166	+
ST4.03ch03	41701486	41751485	160	N	50000	clone	yes
ST4.03ch03	41751486	41799194	161	W	PGSC0003DMB000000981	1	47709	-
ST4.03ch03	41799195	41849194	162	N	50000	clone	yes
ST4.03ch03	41849195	43270953	163	W	PGSC0003DMB000000154	1	1421759	-
ST4.03ch03	43270954	43320953	164	N	50000	clone	yes
ST4.03ch03	43320954	43960953	165	W	PGSC0003DMB000000159	1	640000	+
ST4.03ch03	43960954	44010953	166	N	50000	clone	yes
ST4.03ch03	44010954	44420953	167	W	PGSC0003DMB000000400	1	410000	-
ST4.03ch03	44420954	44470953	168	N	50000	clone	yes
ST4.03ch03	44470954	44695867	169	W	PGSC0003DMB000000657	1	224914	-
ST4.03ch03	44695868	44745867	170	N	50000	clone	yes
ST4.03ch03	44745868	46023367	171	W	PGSC0003DMB000000126	1	1277500	-
ST4.03ch03	46023368	46073367	172	N	50000	clone	yes
ST4.03ch03	46073368	47883847	173	W	PGSC0003DMB000000093	1	1810480	+
ST4.03ch03	47883848	47933847	174	N	50000	clone	yes
ST4.03ch03	47933848	48133621	175	W	PGSC0003DMB000000689	1	199774	+
ST4.03ch03	48133622	48183621	176	N	50000	clone	yes
ST4.03ch03	48183622	48616981	177	W	PGSC0003DMB000000473	1	433360	+
ST4.03ch03	48616982	48666981	178	N	50000	clone	yes
ST4.03ch03	48666982	49074803	179	W	PGSC0003DMB000000489	1	407822	+
ST4.03ch03	49074804	49124803	180	N	50000	clone	yes
ST4.03ch03	49124804	49873235	181	W	PGSC0003DMB000000159	640001	1388432	-
ST4.03ch03	49873236	49923235	182	N	50000	clone	yes
ST4.03ch03	49923236	50059196	183	W	PGSC0003DMB000000400	410001	545961	+
ST4.03ch03	50059197	50109196	184	N	50000	clone	yes
ST4.03ch03	50109197	51659568	185	W	PGSC0003DMB000000127	1	1550372	-
ST4.03ch03	51659569	51709568	186	N	50000	clone	yes
ST4.03ch03	51709569	51759575	187	W	PGSC0003DMB000000968	1	50007	-
ST4.03ch03	51759576	51809575	188	N	50000	clone	yes
ST4.03ch03	51809576	53084869	189	W	PGSC0003DMB000000055	1	1275294	-
ST4.03ch03	53084870	53134869	190	N	50000	clone	yes
ST4.03ch03	53134870	53328951	191	W	PGSC0003DMB000000695	1	194082	-
ST4.03ch03	53328952	53378951	192	N	50000	clone	yes
ST4.03ch03	53378952	53446880	193	W	PGSC0003DMB000000893	1	67929	-
ST4.03ch03	53446881	53496880	194	N	50000	clone	yes
ST4.03ch03	53496881	55676284	195	W	PGSC0003DMB000000062	1	2179404	+
ST4.03ch03	55676285	55726284	196	N	50000	clone	yes
ST4.03ch03	55726285	56115332	197	W	PGSC0003DMB000000497	1	389048	+
ST4.03ch03	56115333	56165332	198	N	50000	clone	no
ST4.03ch03	56165333	56216710	199	W	PGSC0003DMB000000961	1	51378	-
ST4.03ch03	56216711	56266710	200	N	50000	clone	yes
ST4.03ch03	56266711	56682237	201	W	PGSC0003DMB000000482	1	415527	+
ST4.03ch03	56682238	56732237	202	N	50000	clone	yes
ST4.03ch03	56732238	59669905	203	W	PGSC0003DMB000000026	1	2937668	+
ST4.03ch03	59669906	59719905	204	N	50000	clone	yes
ST4.03ch03	59719906	62290286	205	W	PGSC0003DMB000000040	1	2570381	-
ST4.03ch04	1	48001	1	W	PGSC0003DMB000000278	824768	872768	-
ST4.03ch04	48002	98001	2	N	50000	clone	yes
ST4.03ch04	98002	531608	3	W	PGSC0003DMB000000051	1859342	2292948	+
ST4.03ch04	531609	581608	4	N	50000	clone	yes
ST4.03ch04	581609	880945	5	W	PGSC0003DMB000000573	1	299337	+
ST4.03ch04	880946	930945	6	N	50000	clone	yes
ST4.03ch04	930946	965618	7	W	PGSC0003DMB000001053	1	34673	+
ST4.03ch04	965619	1015618	8	N	50000	clone	yes
ST4.03ch04	1015619	1051487	9	W	PGSC0003DMB000001045	1	35869	-
ST4.03ch04	1051488	1101487	10	N	50000	clone	yes
ST4.03ch04	1101488	1284746	11	W	PGSC0003DMB000000710	1	183259	+
ST4.03ch04	1284747	1334746	12	N	50000	clone	yes
ST4.03ch04	1334747	1365173	13	W	PGSC0003DMB000001085	1	30427	-
ST4.03ch04	1365174	1415173	14	N	50000	clone	yes
ST4.03ch04	1415174	1444609	15	W	PGSC0003DMB000001095	1	29436	-
ST4.03ch04	1444610	1494609	16	N	50000	clone	yes
ST4.03ch04	1494610	2229203	17	W	PGSC0003DMB000000322	1	734594	-
ST4.03ch04	2229204	2279203	18	N	50000	clone	yes
ST4.03ch04	2279204	2308110	19	W	PGSC0003DMB000001101	1	28907	-
ST4.03ch04	2308111	2358110	20	N	50000	clone	no
ST4.03ch04	2358111	2402971	21	W	PGSC0003DMB000000996	1	44861	+
ST4.03ch04	2402972	2452971	22	N	50000	clone	yes
ST4.03ch04	2452972	3655182	23	W	PGSC0003DMB000000189	1	1202211	-
ST4.03ch04	3655183	3705182	24	N	50000	clone	yes
ST4.03ch04	3705183	4412080	25	W	PGSC0003DMB000000330	1	706898	-
ST4.03ch04	4412081	4462080	26	N	50000	clone	yes
ST4.03ch04	4462081	5289894	27	W	PGSC0003DMB000000296	1	827814	+
ST4.03ch04	5289895	5339894	28	N	50000	clone	yes
ST4.03ch04	5339895	5538303	29	W	PGSC0003DMB000000690	1	198409	-
ST4.03ch04	5538304	5588303	30	N	50000	clone	yes
ST4.03ch04	5588304	5651972	31	W	PGSC0003DMB000000707	1	63669	-
ST4.03ch04	5651973	5701972	32	N	50000	clone	yes
ST4.03ch04	5701973	5752742	33	W	PGSC0003DMB000000964	1	50770	+
ST4.03ch04	5752743	5802742	34	N	50000	clone	yes
ST4.03ch04	5802743	5981577	35	W	PGSC0003DMB000000719	1	178835	+
ST4.03ch04	5981578	6031577	36	N	50000	clone	yes
ST4.03ch04	6031578	6068947	37	W	PGSC0003DMB000001035	1	37370	-
ST4.03ch04	6068948	6118947	38	N	50000	clone	no
ST4.03ch04	6118948	6759756	39	W	PGSC0003DMB000000355	1	640809	-
ST4.03ch04	6759757	6809756	40	N	50000	clone	yes
ST4.03ch04	6809757	6821412	41	W	PGSC0003DMB000001415	1	11656	-
ST4.03ch04	6821413	6871412	42	N	50000	clone	yes
ST4.03ch04	6871413	7166664	43	W	PGSC0003DMB000000577	1	295252	-
ST4.03ch04	7166665	7216664	44	N	50000	clone	yes
ST4.03ch04	7216665	9098437	45	W	PGSC0003DMB000000086	1	1881773	+
ST4.03ch04	9098438	9148437	46	N	50000	clone	yes
ST4.03ch04	9148438	10769640	47	W	PGSC0003DMB000000118	1	1621203	-
ST4.03ch04	10769641	10819640	48	N	50000	clone	yes
ST4.03ch04	10819641	10843486	49	W	PGSC0003DMB000001153	1	23846	+
ST4.03ch04	10843487	10893486	50	N	50000	clone	yes
ST4.03ch04	10893487	11876771	51	W	PGSC0003DMB000000249	1	983285	+
ST4.03ch04	11876772	11926771	52	N	50000	clone	yes
ST4.03ch04	11926772	11940308	53	W	PGSC0003DMB000001361	1	13537	-
ST4.03ch04	11940309	11990308	54	N	50000	clone	yes
ST4.03ch04	11990309	12012352	55	W	PGSC0003DMB000001188	1	22044	+
ST4.03ch04	12012353	12062352	56	N	50000	clone	yes
ST4.03ch04	12062353	12482246	57	W	PGSC0003DMB000000480	1	419894	+
ST4.03ch04	12482247	12532246	58	N	50000	clone	no
ST4.03ch04	12532247	14507062	59	W	PGSC0003DMB000000067	183801	2158616	-
ST4.03ch04	14507063	14557062	60	N	50000	clone	yes
ST4.03ch04	14557063	14581146	61	W	PGSC0003DMB000001151	1	24084	+
ST4.03ch04	14581147	14631146	62	N	50000	clone	yes
ST4.03ch04	14631147	14756933	63	W	PGSC0003DMB000000785	1	125787	+
ST4.03ch04	14756934	14806933	64	N	50000	clone	yes
ST4.03ch04	14806934	14820869	65	W	PGSC0003DMB000001351	1	13936	+
ST4.03ch04	14820870	14870869	66	N	50000	clone	yes
ST4.03ch04	14870870	15524383	67	W	PGSC0003DMB000000350	1	653514	+
ST4.03ch04	15524384	15574383	68	N	50000	clone	yes
ST4.03ch04	15574384	15594615	69	W	PGSC0003DMB000001221	1	20232	-
ST4.03ch04	15594616	15644615	70	N	50000	clone	no
ST4.03ch04	15644616	15646184	71	W	PGSC0003DMB000002580	1	1569	+
ST4.03ch04	15646185	15696184	72	N	50000	clone	yes
ST4.03ch04	15696185	15980872	73	W	PGSC0003DMB000000587	1	284688	-
ST4.03ch04	15980873	16030872	74	N	50000	clone	yes
ST4.03ch04	16030873	16031720	75	W	PGSC0003DMB000004233	1	848	+
ST4.03ch04	16031721	16081720	76	N	50000	clone	yes
ST4.03ch04	16081721	16106283	77	W	PGSC0003DMB000001146	1	24563	+
ST4.03ch04	16106284	16156283	78	N	50000	clone	yes
ST4.03ch04	16156284	16304687	79	W	PGSC0003DMB000000757	1	148404	+
ST4.03ch04	16304688	16354687	80	N	50000	clone	yes
ST4.03ch04	16354688	16908887	81	W	PGSC0003DMB000000115	1	554200	+
ST4.03ch04	16908888	16958887	82	N	50000	clone	yes
ST4.03ch04	16958888	17644335	83	W	PGSC0003DMB000000205	1	685448	+
ST4.03ch04	17644336	17694335	84	N	50000	clone	yes
ST4.03ch04	17694336	18282042	85	W	PGSC0003DMB000000176	135001	722707	+
ST4.03ch04	18282043	18332042	86	N	50000	clone	yes
ST4.03ch04	18332043	18348273	87	W	PGSC0003DMB000000513	357301	373531	+
ST4.03ch04	18348274	18398273	88	N	50000	clone	yes
ST4.03ch04	18398274	18955182	89	W	PGSC0003DMB000000176	722808	1279716	+
ST4.03ch04	18955183	19005182	90	N	50000	clone	yes
ST4.03ch04	19005183	19199161	91	W	PGSC0003DMB000000696	1	193979	+
ST4.03ch04	19199162	19249161	92	N	50000	clone	yes
ST4.03ch04	19249162	20866561	93	W	PGSC0003DMB000000029	1	1617400	-
ST4.03ch04	20866562	20916561	94	N	50000	clone	no
ST4.03ch04	20916562	20941176	95	W	PGSC0003DMB000001145	1	24615	+
ST4.03ch04	20941177	20991176	96	N	50000	clone	yes
ST4.03ch04	20991177	21609662	97	W	PGSC0003DMB000000366	1	618486	-
ST4.03ch04	21609663	21659662	98	N	50000	clone	yes
ST4.03ch04	21659663	21854587	99	W	PGSC0003DMB000000694	1	194925	+
ST4.03ch04	21854588	21904587	100	N	50000	clone	no
ST4.03ch04	21904588	25202484	101	W	PGSC0003DMB000000016	1	3297897	-
ST4.03ch04	25202485	25252484	102	N	50000	clone	no
ST4.03ch04	25252485	25555222	103	W	PGSC0003DMB000000565	1	302738	+
ST4.03ch04	25555223	25605222	104	N	50000	clone	yes
ST4.03ch04	25605223	25663763	105	W	PGSC0003DMB000000925	1	58541	+
ST4.03ch04	25663764	25713763	106	N	50000	clone	no
ST4.03ch04	25713764	26025712	107	W	PGSC0003DMB000000556	1	311949	+
ST4.03ch04	26025713	26075712	108	N	50000	clone	yes
ST4.03ch04	26075713	26131966	109	W	PGSC0003DMB000000936	1	56254	+
ST4.03ch04	26131967	26181966	110	N	50000	clone	no
ST4.03ch04	26181967	26211131	111	W	PGSC0003DMB000001099	1	29165	+
ST4.03ch04	26211132	26261131	112	N	50000	clone	yes
ST4.03ch04	26261132	26714772	113	W	PGSC0003DMB000000460	1	453641	+
ST4.03ch04	26714773	26764772	114	N	50000	clone	yes
ST4.03ch04	26764773	26872647	115	W	PGSC0003DMB000000811	1	107875	+
ST4.03ch04	26872648	26922647	116	N	50000	clone	no
ST4.03ch04	26922648	27009570	117	W	PGSC0003DMB000000845	1	86923	-
ST4.03ch04	27009571	27059570	118	N	50000	clone	yes
ST4.03ch04	27059571	28012965	119	W	PGSC0003DMB000000259	1	953395	+
ST4.03ch04	28012966	28062965	120	N	50000	clone	yes
ST4.03ch04	28062966	28068520	121	W	PGSC0003DMB000001636	1	5555	-
ST4.03ch04	28068521	28118520	122	N	50000	clone	yes
ST4.03ch04	28118521	29380341	123	W	PGSC0003DMB000000179	1	1261821	+
ST4.03ch04	29380342	29430341	124	N	50000	clone	yes
ST4.03ch04	29430342	31652799	125	W	PGSC0003DMB000000013	1202792	3425249	-
ST4.03ch04	31652800	31702799	126	N	50000	clone	yes
ST4.03ch04	31702800	33194564	127	W	PGSC0003DMB000000019	1768951	3260715	-
ST4.03ch04	33194565	33244564	128	N	50000	clone	yes
ST4.03ch04	33244565	33268552	129	W	PGSC0003DMB000001152	1	23988	-
ST4.03ch04	33268553	33318552	130	N	50000	clone	yes
ST4.03ch04	33318553	33601033	131	W	PGSC0003DMB000000019	1486370	1768850	-
ST4.03ch04	33601034	33651033	132	N	50000	clone	yes
ST4.03ch04	33651034	33692045	133	W	PGSC0003DMB000001013	1	41012	+
ST4.03ch04	33692046	33742045	134	N	50000	clone	no
ST4.03ch04	33742046	34669474	135	W	PGSC0003DMB000000261	1	927429	-
ST4.03ch04	34669475	34719474	136	N	50000	clone	yes
ST4.03ch04	34719475	35496748	137	W	PGSC0003DMB000000308	1	777274	+
ST4.03ch04	35496749	35546748	138	N	50000	clone	yes
ST4.03ch04	35546749	35617670	139	W	PGSC0003DMB000000462	377001	447922	-
ST4.03ch04	35617671	35667670	140	N	50000	clone	yes
ST4.03ch04	35667671	36849514	141	W	PGSC0003DMB000000029	1618904	2800747	-
ST4.03ch04	36849515	36899514	142	N	50000	clone	yes
ST4.03ch04	36899515	37112645	143	W	PGSC0003DMB000000668	1	213131	+
ST4.03ch04	37112646	37162645	144	N	50000	clone	yes
ST4.03ch04	37162646	38869712	145	W	PGSC0003DMB000000107	1	1707067	+
ST4.03ch04	38869713	38919712	146	N	50000	clone	yes
ST4.03ch04	38919713	39429634	147	W	PGSC0003DMB000000182	1	509922	+
ST4.03ch04	39429635	39479634	148	N	50000	clone	yes
ST4.03ch04	39479635	39494002	149	W	PGSC0003DMB000001341	1	14368	+
ST4.03ch04	39494003	39544002	150	N	50000	clone	yes
ST4.03ch04	39544003	40241897	151	W	PGSC0003DMB000000182	511106	1209000	+
ST4.03ch04	40241898	40291897	152	N	50000	clone	yes
ST4.03ch04	40291898	40493445	153	W	PGSC0003DMB000000685	1	201548	-
ST4.03ch04	40493446	40543445	154	N	50000	clone	yes
ST4.03ch04	40543446	40881002	155	W	PGSC0003DMB000000539	1	337557	-
ST4.03ch04	40881003	40931002	156	N	50000	clone	yes
ST4.03ch04	40931003	41177127	157	W	PGSC0003DMB000000632	1	246125	-
ST4.03ch04	41177128	41227127	158	N	50000	clone	no
ST4.03ch04	41227128	45380210	159	W	PGSC0003DMB000000006	1	4153083	0
ST4.03ch04	45380211	45430210	160	N	50000	clone	no
ST4.03ch04	45430211	48711138	161	W	PGSC0003DMB000000018	1	3280928	-
ST4.03ch04	48711139	48761138	162	N	50000	clone	yes
ST4.03ch04	48761139	50365012	163	W	PGSC0003DMB000000123	1	1603874	+
ST4.03ch04	50365013	50415012	164	N	50000	clone	yes
ST4.03ch04	50415013	50477796	165	W	PGSC0003DMB000000909	1	62784	+
ST4.03ch04	50477797	50527796	166	N	50000	clone	yes
ST4.03ch04	50527797	51756120	167	W	PGSC0003DMB000000185	1	1228324	+
ST4.03ch04	51756121	51806120	168	N	50000	clone	no
ST4.03ch04	51806121	51852964	169	W	PGSC0003DMB000000987	1	46844	-
ST4.03ch04	51852965	51902964	170	N	50000	clone	yes
ST4.03ch04	51902965	52139779	171	W	PGSC0003DMB000000639	1	236815	+
ST4.03ch04	52139780	52189779	172	N	50000	clone	yes
ST4.03ch04	52189780	52624106	173	W	PGSC0003DMB000000471	1	434327	+
ST4.03ch04	52624107	52674106	174	N	50000	clone	no
ST4.03ch04	52674107	53930645	175	W	PGSC0003DMB000000181	1	1256539	+
ST4.03ch04	53930646	53980645	176	N	50000	clone	yes
ST4.03ch04	53980646	54500971	177	W	PGSC0003DMB000000419	1	520326	-
ST4.03ch04	54500972	54550971	178	N	50000	clone	yes
ST4.03ch04	54550972	54739282	179	W	PGSC0003DMB000000704	1	188311	-
ST4.03ch04	54739283	54789282	180	N	50000	clone	yes
ST4.03ch04	54789283	54847171	181	W	PGSC0003DMB000000928	1	57889	-
ST4.03ch04	54847172	54897171	182	N	50000	clone	yes
ST4.03ch04	54897172	54991051	183	W	PGSC0003DMB000000830	1	93880	+
ST4.03ch04	54991052	55041051	184	N	50000	clone	yes
ST4.03ch04	55041052	55085702	185	W	PGSC0003DMB000000997	1	44651	+
ST4.03ch04	55085703	55135702	186	N	50000	clone	yes
ST4.03ch04	55135703	55267590	187	W	PGSC0003DMB000000777	1	131888	-
ST4.03ch04	55267591	55317590	188	N	50000	clone	yes
ST4.03ch04	55317591	56365711	189	W	PGSC0003DMB000000234	1	1048121	-
ST4.03ch04	56365712	56415711	190	N	50000	clone	yes
ST4.03ch04	56415712	56733212	191	W	PGSC0003DMB000000551	1	317501	-
ST4.03ch04	56733213	56783212	192	N	50000	clone	yes
ST4.03ch04	56783213	56853781	193	W	PGSC0003DMB000000882	1	70569	+
ST4.03ch04	56853782	56903781	194	N	50000	clone	yes
ST4.03ch04	56903782	57077455	195	W	PGSC0003DMB000000724	1	173674	-
ST4.03ch04	57077456	57127455	196	N	50000	clone	yes
ST4.03ch04	57127456	57183356	197	W	PGSC0003DMB000000938	1	55901	+
ST4.03ch04	57183357	57233356	198	N	50000	clone	yes
ST4.03ch04	57233357	57529171	199	W	PGSC0003DMB000000576	1	295815	-
ST4.03ch04	57529172	57579171	200	N	50000	clone	yes
ST4.03ch04	57579172	58686805	201	W	PGSC0003DMB000000213	1	1107634	-
ST4.03ch04	58686806	58736805	202	N	50000	clone	yes
ST4.03ch04	58736806	59253671	203	W	PGSC0003DMB000000420	1	516866	+
ST4.03ch04	59253672	59303671	204	N	50000	clone	yes
ST4.03ch04	59303672	60140753	205	W	PGSC0003DMB000000294	1	837082	-
ST4.03ch04	60140754	60190753	206	N	50000	clone	yes
ST4.03ch04	60190754	60258875	207	W	PGSC0003DMB000000892	1	68122	-
ST4.03ch04	60258876	60308875	208	N	50000	clone	yes
ST4.03ch04	60308876	60801363	209	W	PGSC0003DMB000000434	1	492488	+
ST4.03ch04	60801364	60851363	210	N	50000	clone	yes
ST4.03ch04	60851364	60891899	211	W	PGSC0003DMB000001017	1	40536	-
ST4.03ch04	60891900	60941899	212	N	50000	clone	yes
ST4.03ch04	60941900	61794886	213	W	PGSC0003DMB000000285	1	852987	-
ST4.03ch04	61794887	61844886	214	N	50000	clone	yes
ST4.03ch04	61844887	63178809	215	W	PGSC0003DMB000000164	1	1333923	-
ST4.03ch04	63178810	63228809	216	N	50000	clone	yes
ST4.03ch04	63228810	63592025	217	W	PGSC0003DMB000000517	1	363216	+
ST4.03ch04	63592026	63642025	218	N	50000	clone	yes
ST4.03ch04	63642026	63704324	219	W	PGSC0003DMB000000913	1	62299	+
ST4.03ch04	63704325	63754324	220	N	50000	clone	yes
ST4.03ch04	63754325	64292639	221	W	PGSC0003DMB000000404	1	538315	+
ST4.03ch04	64292640	64342639	222	N	50000	clone	yes
ST4.03ch04	64342640	65460621	223	W	PGSC0003DMB000000002	1	1117982	-
ST4.03ch04	65460622	65510621	224	N	50000	clone	yes
ST4.03ch04	65510622	65872961	225	W	PGSC0003DMB000000519	1	362340	-
ST4.03ch04	65872962	65922961	226	N	50000	clone	yes
ST4.03ch04	65922962	66996361	227	W	PGSC0003DMB000000226	1	1073400	+
ST4.03ch04	66996362	67046361	228	N	50000	clone	yes
ST4.03ch04	67046362	67493013	229	W	PGSC0003DMB000000381	1	446652	+
ST4.03ch04	67493014	67543013	230	N	50000	clone	yes
ST4.03ch04	67543014	67669267	231	W	PGSC0003DMB000000784	1	126254	+
ST4.03ch04	67669268	67719267	232	N	50000	clone	yes
ST4.03ch04	67719268	68950882	233	W	PGSC0003DMB000000184	1	1231615	+
ST4.03ch04	68950883	69000882	234	N	50000	clone	yes
ST4.03ch04	69000883	69246872	235	W	PGSC0003DMB000000633	1	245990	+
ST4.03ch04	69246873	69296872	236	N	50000	clone	yes
ST4.03ch04	69296873	69447390	237	W	PGSC0003DMB000000754	1	150518	+
ST4.03ch04	69447391	69497390	238	N	50000	clone	yes
ST4.03ch04	69497391	72208621	239	W	PGSC0003DMB000000032	1	2711231	+
ST4.03ch05	1	1744153	1	W	PGSC0003DMB000000103	1	1744153	-
ST4.03ch05	1744154	1794153	2	N	50000	clone	yes
ST4.03ch05	1794154	2326329	3	W	PGSC0003DMB000000410	1	532176	+
ST4.03ch05	2326330	2376329	4	N	50000	clone	yes
ST4.03ch05	2376330	2399241	5	W	PGSC0003DMB000001176	1	22912	-
ST4.03ch05	2399242	2449241	6	N	50000	clone	yes
ST4.03ch05	2449242	2504213	7	W	PGSC0003DMB000000943	1	54972	+
ST4.03ch05	2504214	2554213	8	N	50000	clone	yes
ST4.03ch05	2554214	2619261	9	W	PGSC0003DMB000000251	910001	975048	-
ST4.03ch05	2619262	2669261	10	N	50000	clone	yes
ST4.03ch05	2669262	4346846	11	W	PGSC0003DMB000000051	1	1677585	+
ST4.03ch05	4346847	4396846	12	N	50000	clone	yes
ST4.03ch05	4396847	4851846	13	W	PGSC0003DMB000000192	1	455000	+
ST4.03ch05	4851847	4901846	14	N	50000	clone	yes
ST4.03ch05	4901847	5103387	15	W	PGSC0003DMB000000609	1	201541	+
ST4.03ch05	5103388	5153387	16	N	50000	clone	yes
ST4.03ch05	5153388	5245357	17	W	PGSC0003DMB000000834	1	91970	+
ST4.03ch05	5245358	5295357	18	N	50000	clone	yes
ST4.03ch05	5295358	5804050	19	W	PGSC0003DMB000000424	1	508693	+
ST4.03ch05	5804051	5854050	20	N	50000	clone	yes
ST4.03ch05	5854051	6867482	21	W	PGSC0003DMB000000243	1	1013432	-
ST4.03ch05	6867483	6917482	22	N	50000	clone	yes
ST4.03ch05	6917483	8041018	23	W	PGSC0003DMB000000210	1	1123536	+
ST4.03ch05	8041019	8091018	24	N	50000	clone	yes
ST4.03ch05	8091019	8427414	25	W	PGSC0003DMB000000540	1	336396	+
ST4.03ch05	8427415	8477414	26	N	50000	clone	yes
ST4.03ch05	8477415	9573388	27	W	PGSC0003DMB000000216	1	1095974	-
ST4.03ch05	9573389	9623388	28	N	50000	clone	yes
ST4.03ch05	9623389	9743714	29	W	PGSC0003DMB000000707	64191	184516	-
ST4.03ch05	9743715	9793714	30	N	50000	clone	yes
ST4.03ch05	9793715	10723565	31	W	PGSC0003DMB000000248	70001	999851	-
ST4.03ch05	10723566	10773565	32	N	50000	clone	yes
ST4.03ch05	10773566	12877402	33	W	PGSC0003DMB000000027	796998	2900834	-
ST4.03ch05	12877403	12927402	34	N	50000	clone	yes
ST4.03ch05	12927403	13561162	35	W	PGSC0003DMB000000360	1	633760	+
ST4.03ch05	13561163	13611162	36	N	50000	clone	yes
ST4.03ch05	13611163	15068211	37	W	PGSC0003DMB000000145	1	1457049	-
ST4.03ch05	15068212	15118211	38	N	50000	clone	yes
ST4.03ch05	15118212	15870256	39	W	PGSC0003DMB000000317	1	752045	-
ST4.03ch05	15870257	15920256	40	N	50000	clone	yes
ST4.03ch05	15920257	16466710	41	W	PGSC0003DMB000000282	314501	860954	-
ST4.03ch05	16466711	16516710	42	N	50000	clone	yes
ST4.03ch05	16516711	17015924	43	W	PGSC0003DMB000000426	1	499214	+
ST4.03ch05	17015925	17065924	44	N	50000	clone	yes
ST4.03ch05	17065925	18539476	45	W	PGSC0003DMB000000042	1	1473552	-
ST4.03ch05	18539477	18589476	46	N	50000	clone	yes
ST4.03ch05	18589477	23184924	47	W	PGSC0003DMB000000003	1	4595448	+
ST4.03ch05	23184925	23234924	48	N	50000	clone	yes
ST4.03ch05	23234925	24893417	49	W	PGSC0003DMB000000113	1	1658493	+
ST4.03ch05	24893418	24943417	50	N	50000	clone	yes
ST4.03ch05	24943418	26082376	51	W	PGSC0003DMB000000206	1	1138959	+
ST4.03ch05	26082377	26132376	52	N	50000	clone	no
ST4.03ch05	26132377	31577110	53	W	PGSC0003DMB000000002	1118073	6562806	0
ST4.03ch05	31577111	31627110	54	N	50000	clone	no
ST4.03ch05	31627111	34325536	55	W	PGSC0003DMB000000033	1	2698426	+
ST4.03ch05	34325537	34375536	56	N	50000	clone	yes
ST4.03ch05	34375537	34732836	57	W	PGSC0003DMB000000513	1	357300	+
ST4.03ch05	34732837	34782836	58	N	50000	clone	no
ST4.03ch05	34782837	36239539	59	W	PGSC0003DMB000000146	1	1456703	0
ST4.03ch05	36239540	36289539	60	N	50000	clone	no
ST4.03ch05	36289540	37571050	61	W	PGSC0003DMB000000175	1	1281511	0
ST4.03ch05	37571051	37621050	62	N	50000	clone	no
ST4.03ch05	37621051	38381185	63	W	PGSC0003DMB000000260	1	760135	-
ST4.03ch05	38381186	38431185	64	N	50000	clone	yes
ST4.03ch05	38431186	39701384	65	W	PGSC0003DMB000000178	1	1270199	-
ST4.03ch05	39701385	39751384	66	N	50000	clone	yes
ST4.03ch05	39751385	40647423	67	W	PGSC0003DMB000000275	1	896039	+
ST4.03ch05	40647424	40697423	68	N	50000	clone	no
ST4.03ch05	40697424	41223094	69	W	PGSC0003DMB000000416	1	525671	0
ST4.03ch05	41223095	41273094	70	N	50000	clone	no
ST4.03ch05	41273095	41653609	71	W	PGSC0003DMB000000507	1	380515	0
ST4.03ch05	41653610	41703609	72	N	50000	clone	no
ST4.03ch05	41703610	42745301	73	W	PGSC0003DMB000000236	1	1041692	+
ST4.03ch05	42745302	42795301	74	N	50000	clone	yes
ST4.03ch05	42795302	43504843	75	W	PGSC0003DMB000000328	1	709542	-
ST4.03ch05	43504844	43554843	76	N	50000	clone	yes
ST4.03ch05	43554844	43594843	77	W	PGSC0003DMB000000822	1	40000	+
ST4.03ch05	43594844	43644843	78	N	50000	clone	yes
ST4.03ch05	43644844	45737786	79	W	PGSC0003DMB000000069	1	2092943	-
ST4.03ch05	45737787	45787786	80	N	50000	clone	yes
ST4.03ch05	45787787	46196650	81	W	PGSC0003DMB000000323	1	408864	+
ST4.03ch05	46196651	46246650	82	N	50000	clone	yes
ST4.03ch05	46246651	46501543	83	W	PGSC0003DMB000000619	1	254893	+
ST4.03ch05	46501544	46551543	84	N	50000	clone	yes
ST4.03ch05	46551544	46938133	85	W	PGSC0003DMB000000204	1	386590	-
ST4.03ch05	46938134	46988133	86	N	50000	clone	yes
ST4.03ch05	46988134	47220677	87	W	PGSC0003DMB000000649	1	232544	-
ST4.03ch05	47220678	47270677	88	N	50000	clone	yes
ST4.03ch05	47270678	47596147	89	W	PGSC0003DMB000000543	1	325470	-
ST4.03ch05	47596148	47646147	90	N	50000	clone	yes
ST4.03ch05	47646148	48797375	91	W	PGSC0003DMB000000202	1	1151228	+
ST4.03ch05	48797376	48847375	92	N	50000	clone	yes
ST4.03ch05	48847376	48942202	93	W	PGSC0003DMB000000106	1	94827	+
ST4.03ch05	48942203	48992202	94	N	50000	clone	yes
ST4.03ch05	48992203	49367750	95	W	PGSC0003DMB000000512	1	375548	-
ST4.03ch05	49367751	49417750	96	N	50000	clone	yes
ST4.03ch05	49417751	49513584	97	W	PGSC0003DMB000000827	1	95834	+
ST4.03ch05	49513585	49563584	98	N	50000	clone	no
ST4.03ch05	49563585	49623395	99	W	PGSC0003DMB000000452	408001	467811	-
ST4.03ch05	49623396	49673395	100	N	50000	clone	yes
ST4.03ch05	49673396	49965294	101	W	PGSC0003DMB000000580	1	291899	-
ST4.03ch05	49965295	50015294	102	N	50000	clone	yes
ST4.03ch05	50015295	52070158	103	W	PGSC0003DMB000000072	1	2054864	-
ST4.03ch06	1	686379	1	W	PGSC0003DMB000000208	447926	1134304	-
ST4.03ch06	686380	736379	2	N	50000	clone	yes
ST4.03ch06	736380	1073314	3	W	PGSC0003DMB000000411	1	336935	+
ST4.03ch06	1073315	1123314	4	N	50000	clone	yes
ST4.03ch06	1123315	1339493	5	W	PGSC0003DMB000000665	1	216179	-
ST4.03ch06	1339494	1389493	6	N	50000	clone	yes
ST4.03ch06	1389494	1675056	7	W	PGSC0003DMB000000584	1	285563	-
ST4.03ch06	1675057	1725056	8	N	50000	clone	yes
ST4.03ch06	1725057	2108251	9	W	PGSC0003DMB000000504	1	383195	-
ST4.03ch06	2108252	2158251	10	N	50000	clone	yes
ST4.03ch06	2158252	2208517	11	W	PGSC0003DMB000000967	1	50266	-
ST4.03ch06	2208518	2258517	12	N	50000	clone	yes
ST4.03ch06	2258518	2315829	13	W	PGSC0003DMB000000930	1	57312	-
ST4.03ch06	2315830	2365829	14	N	50000	clone	yes
ST4.03ch06	2365830	2443049	15	W	PGSC0003DMB000000862	1	77220	-
ST4.03ch06	2443050	2493049	16	N	50000	clone	yes
ST4.03ch06	2493050	3760775	17	W	PGSC0003DMB000000052	1016240	2283965	-
ST4.03ch06	3760776	3810775	18	N	50000	clone	yes
ST4.03ch06	3810776	4725712	19	W	PGSC0003DMB000000266	1	914937	-
ST4.03ch06	4725713	4775712	20	N	50000	clone	yes
ST4.03ch06	4775713	5054700	21	W	PGSC0003DMB000000596	1	278988	+
ST4.03ch06	5054701	5104700	22	N	50000	clone	yes
ST4.03ch06	5104701	5794463	23	W	PGSC0003DMB000000337	1	689763	+
ST4.03ch06	5794464	5844463	24	N	50000	clone	yes
ST4.03ch06	5844464	5912945	25	W	PGSC0003DMB000000890	1	68482	-
ST4.03ch06	5912946	5962945	26	N	50000	clone	yes
ST4.03ch06	5962946	6166639	27	W	PGSC0003DMB000000681	1	203694	+
ST4.03ch06	6166640	6216639	28	N	50000	clone	yes
ST4.03ch06	6216640	6322026	29	W	PGSC0003DMB000000816	1	105387	-
ST4.03ch06	6322027	6372026	30	N	50000	clone	yes
ST4.03ch06	6372027	6624227	31	W	PGSC0003DMB000000625	1	252201	+
ST4.03ch06	6624228	6674227	32	N	50000	clone	yes
ST4.03ch06	6674228	7187189	33	W	PGSC0003DMB000000422	1	512962	-
ST4.03ch06	7187190	7237189	34	N	50000	clone	no
ST4.03ch06	7237190	7498082	35	W	PGSC0003DMB000000614	1	260893	-
ST4.03ch06	7498083	7548082	36	N	50000	clone	yes
ST4.03ch06	7548083	7775521	37	W	PGSC0003DMB000000654	1	227439	+
ST4.03ch06	7775522	7825521	38	N	50000	clone	no
ST4.03ch06	7825522	10261010	39	W	PGSC0003DMB000000044	1	2435489	-
ST4.03ch06	10261011	10311010	40	N	50000	clone	yes
ST4.03ch06	10311011	11312274	41	W	PGSC0003DMB000000247	1	1001264	+
ST4.03ch06	11312275	11362274	42	N	50000	clone	yes
ST4.03ch06	11362275	12174240	43	W	PGSC0003DMB000000301	1	811966	+
ST4.03ch06	12174241	12224240	44	N	50000	clone	yes
ST4.03ch06	12224241	12501620	45	W	PGSC0003DMB000000598	1	277380	+
ST4.03ch06	12501621	12551620	46	N	50000	clone	yes
ST4.03ch06	12551621	12841379	47	W	PGSC0003DMB000000223	1	289759	+
ST4.03ch06	12841380	12891379	48	N	50000	clone	yes
ST4.03ch06	12891380	12962248	49	W	PGSC0003DMB000000881	1	70869	-
ST4.03ch06	12962249	13012248	50	N	50000	clone	yes
ST4.03ch06	13012249	13204776	51	W	PGSC0003DMB000000698	1	192528	-
ST4.03ch06	13204777	13254776	52	N	50000	clone	no
ST4.03ch06	13254777	13481563	53	W	PGSC0003DMB000000655	1	226787	-
ST4.03ch06	13481564	13531563	54	N	50000	clone	yes
ST4.03ch06	13531564	15561879	55	W	PGSC0003DMB000000075	1	2030316	+
ST4.03ch06	15561880	15611879	56	N	50000	clone	yes
ST4.03ch06	15611880	15681759	57	W	PGSC0003DMB000000885	1	69880	+
ST4.03ch06	15681760	15731759	58	N	50000	clone	yes
ST4.03ch06	15731760	17607030	59	W	PGSC0003DMB000000088	1	1875271	-
ST4.03ch06	17607031	17657030	60	N	50000	clone	yes
ST4.03ch06	17657031	17797870	61	W	PGSC0003DMB000000763	1	140840	+
ST4.03ch06	17797871	17847870	62	N	50000	clone	yes
ST4.03ch06	17847871	18399979	63	W	PGSC0003DMB000000395	1	552109	+
ST4.03ch06	18399980	18449979	64	N	50000	clone	yes
ST4.03ch06	18449980	19054563	65	W	PGSC0003DMB000000370	1	604584	-
ST4.03ch06	19054564	19104563	66	N	50000	clone	yes
ST4.03ch06	19104564	20715625	67	W	PGSC0003DMB000000121	1	1611062	+
ST4.03ch06	20715626	20765625	68	N	50000	clone	yes
ST4.03ch06	20765626	21894246	69	W	PGSC0003DMB000000209	1	1128621	+
ST4.03ch06	21894247	21944246	70	N	50000	clone	no
ST4.03ch06	21944247	24279712	71	W	PGSC0003DMB000000050	1	2335466	+
ST4.03ch06	24279713	24329712	72	N	50000	clone	yes
ST4.03ch06	24329713	24869659	73	W	PGSC0003DMB000000401	1	539947	+
ST4.03ch06	24869660	24919659	74	N	50000	clone	yes
ST4.03ch06	24919660	29304071	75	W	PGSC0003DMB000000005	1	4384412	-
ST4.03ch06	29304072	29354071	76	N	50000	clone	yes
ST4.03ch06	29354072	29485984	77	W	PGSC0003DMB000000776	1	131913	+
ST4.03ch06	29485985	29535984	78	N	50000	clone	yes
ST4.03ch06	29535985	30953425	79	W	PGSC0003DMB000000156	1	1417441	-
ST4.03ch06	30953426	31003425	80	N	50000	clone	yes
ST4.03ch06	31003426	31226814	81	W	PGSC0003DMB000000660	1	223389	-
ST4.03ch06	31226815	31276814	82	N	50000	clone	yes
ST4.03ch06	31276815	31935133	83	W	PGSC0003DMB000000349	1	658319	+
ST4.03ch06	31935134	31985133	84	N	50000	clone	yes
ST4.03ch06	31985134	32261502	85	W	PGSC0003DMB000000600	1	276369	-
ST4.03ch06	32261503	32311502	86	N	50000	clone	yes
ST4.03ch06	32311503	32615842	87	W	PGSC0003DMB000000563	1	304340	+
ST4.03ch06	32615843	32665842	88	N	50000	clone	yes
ST4.03ch06	32665843	33409466	89	W	PGSC0003DMB000000221	1	743624	-
ST4.03ch06	33409467	33459466	90	N	50000	clone	no
ST4.03ch06	33459467	34326771	91	W	PGSC0003DMB000000279	1	867305	-
ST4.03ch06	34326772	34376771	92	N	50000	clone	yes
ST4.03ch06	34376772	34487348	93	W	PGSC0003DMB000000807	1	110577	+
ST4.03ch06	34487349	34537348	94	N	50000	clone	yes
ST4.03ch06	34537349	35544515	95	W	PGSC0003DMB000000245	1	1007167	+
ST4.03ch06	35544516	35594515	96	N	50000	clone	yes
ST4.03ch06	35594516	36552261	97	W	PGSC0003DMB000000255	1	957746	-
ST4.03ch06	36552262	36602261	98	N	50000	clone	yes
ST4.03ch06	36602262	37114761	99	W	PGSC0003DMB000000019	1	512500	-
ST4.03ch06	37114762	37164761	100	N	50000	clone	yes
ST4.03ch06	37164762	37657720	101	W	PGSC0003DMB000000432	1	492959	+
ST4.03ch06	37657721	37707720	102	N	50000	clone	yes
ST4.03ch06	37707721	37742177	103	W	PGSC0003DMB000001055	1	34457	+
ST4.03ch06	37742178	37792177	104	N	50000	clone	yes
ST4.03ch06	37792178	38551678	105	W	PGSC0003DMB000000315	1	759501	-
ST4.03ch06	38551679	38601678	106	N	50000	clone	yes
ST4.03ch06	38601679	38625379	107	W	PGSC0003DMB000001158	1	23701	+
ST4.03ch06	38625380	38675379	108	N	50000	clone	no
ST4.03ch06	38675380	38823285	109	W	PGSC0003DMB000000758	1	147906	-
ST4.03ch06	38823286	38873285	110	N	50000	clone	yes
ST4.03ch06	38873286	40443916	111	W	PGSC0003DMB000000125	1	1570631	-
ST4.03ch06	40443917	40493916	112	N	50000	clone	yes
ST4.03ch06	40493917	41565736	113	W	PGSC0003DMB000000227	1	1071820	+
ST4.03ch06	41565737	41615736	114	N	50000	clone	yes
ST4.03ch06	41615737	41688780	115	W	PGSC0003DMB000000873	1	73044	+
ST4.03ch06	41688781	41738780	116	N	50000	clone	yes
ST4.03ch06	41738781	41786100	117	W	PGSC0003DMB000000984	1	47320	-
ST4.03ch06	41786101	41836100	118	N	50000	clone	yes
ST4.03ch06	41836101	42129913	119	W	PGSC0003DMB000000579	1	293813	-
ST4.03ch06	42129914	42179913	120	N	50000	clone	yes
ST4.03ch06	42179914	42208075	121	W	PGSC0003DMB000001107	1	28162	+
ST4.03ch06	42208076	42258075	122	N	50000	clone	yes
ST4.03ch06	42258076	42331006	123	W	PGSC0003DMB000000875	1	72931	+
ST4.03ch06	42331007	42381006	124	N	50000	clone	yes
ST4.03ch06	42381007	42428609	125	W	PGSC0003DMB000000982	1	47603	-
ST4.03ch06	42428610	42478609	126	N	50000	clone	yes
ST4.03ch06	42478610	42551567	127	W	PGSC0003DMB000000874	1	72958	-
ST4.03ch06	42551568	42601567	128	N	50000	clone	yes
ST4.03ch06	42601568	42912342	129	W	PGSC0003DMB000000558	1	310775	-
ST4.03ch06	42912343	42962342	130	N	50000	clone	yes
ST4.03ch06	42962343	43017114	131	W	PGSC0003DMB000000945	1	54772	-
ST4.03ch06	43017115	43067114	132	N	50000	clone	no
ST4.03ch06	43067115	43516350	133	W	PGSC0003DMB000000461	1	449236	+
ST4.03ch06	43516351	43566350	134	N	50000	clone	yes
ST4.03ch06	43566351	43773433	135	W	PGSC0003DMB000000676	1	207083	-
ST4.03ch06	43773434	43823433	136	N	50000	clone	yes
ST4.03ch06	43823434	43957768	137	W	PGSC0003DMB000000772	1	134335	+
ST4.03ch06	43957769	44007768	138	N	50000	clone	yes
ST4.03ch06	44007769	44179116	139	W	PGSC0003DMB000000726	1	171348	+
ST4.03ch06	44179117	44229116	140	N	50000	clone	yes
ST4.03ch06	44229117	44852193	141	W	PGSC0003DMB000000346	51178	674254	+
ST4.03ch06	44852194	44902193	142	N	50000	clone	yes
ST4.03ch06	44902194	45028761	143	W	PGSC0003DMB000000783	1	126568	-
ST4.03ch06	45028762	45078761	144	N	50000	clone	yes
ST4.03ch06	45078762	45359492	145	W	PGSC0003DMB000000593	1	280731	-
ST4.03ch06	45359493	45409492	146	N	50000	clone	yes
ST4.03ch06	45409493	46801719	147	W	PGSC0003DMB000000158	1	1392227	-
ST4.03ch06	46801720	46851719	148	N	50000	clone	yes
ST4.03ch06	46851720	47943625	149	W	PGSC0003DMB000000222	1	1091906	+
ST4.03ch06	47943626	47993625	150	N	50000	clone	yes
ST4.03ch06	47993626	48998185	151	W	PGSC0003DMB000000246	1	1004560	-
ST4.03ch06	48998186	49048185	152	N	50000	clone	yes
ST4.03ch06	49048186	50149821	153	W	PGSC0003DMB000000215	1	1101636	+
ST4.03ch06	50149822	50199821	154	N	50000	clone	yes
ST4.03ch06	50199822	50493652	155	W	PGSC0003DMB000000578	1	293831	+
ST4.03ch06	50493653	50543652	156	N	50000	clone	yes
ST4.03ch06	50543653	50862114	157	W	PGSC0003DMB000000550	1	318462	-
ST4.03ch06	50862115	50912114	158	N	50000	clone	yes
ST4.03ch06	50912115	52173393	159	W	PGSC0003DMB000000180	1	1261279	+
ST4.03ch06	52173394	52223393	160	N	50000	clone	yes
ST4.03ch06	52223394	54101849	161	W	PGSC0003DMB000000087	1	1878456	-
ST4.03ch06	54101850	54151849	162	N	50000	clone	yes
ST4.03ch06	54151850	54826687	163	W	PGSC0003DMB000000345	1	674838	-
ST4.03ch06	54826688	54876687	164	N	50000	clone	yes
ST4.03ch06	54876688	55590052	165	W	PGSC0003DMB000000091	1	713365	-
ST4.03ch06	55590053	55640052	166	N	50000	clone	yes
ST4.03ch06	55640053	55670756	167	W	PGSC0003DMB000001083	1	30704	-
ST4.03ch06	55670757	55720756	168	N	50000	clone	yes
ST4.03ch06	55720757	56018128	169	W	PGSC0003DMB000000575	1	297372	+
ST4.03ch06	56018129	56068128	170	N	50000	clone	yes
ST4.03ch06	56068129	56183270	171	W	PGSC0003DMB000000801	1	115142	-
ST4.03ch06	56183271	56233270	172	N	50000	clone	yes
ST4.03ch06	56233271	57741620	173	W	PGSC0003DMB000000128	1	1508350	+
ST4.03ch06	57741621	57791620	174	N	50000	clone	yes
ST4.03ch06	57791621	57992914	175	W	PGSC0003DMB000000686	1	201294	+
ST4.03ch06	57992915	58042914	176	N	50000	clone	yes
ST4.03ch06	58042915	59479508	177	W	PGSC0003DMB000000150	1	1436594	+
ST4.03ch06	59479509	59529508	178	N	50000	clone	yes
ST4.03ch06	59529509	59532096	179	W	PGSC0003DMB000002047	1	2588	+
ST4.03ch07	1	2402493	1	W	PGSC0003DMB000000047	1	2402493	-
ST4.03ch07	2402494	2452493	2	N	50000	clone	yes
ST4.03ch07	2452494	2714142	3	W	PGSC0003DMB000000613	1	261649	+
ST4.03ch07	2714143	2764142	4	N	50000	clone	yes
ST4.03ch07	2764143	2837279	5	W	PGSC0003DMB000000871	1	73137	+
ST4.03ch07	2837280	2887279	6	N	50000	clone	yes
ST4.03ch07	2887280	3702448	7	W	PGSC0003DMB000000300	1	815169	-
ST4.03ch07	3702449	3752448	8	N	50000	clone	yes
ST4.03ch07	3752449	4653590	9	W	PGSC0003DMB000000272	1	901142	-
ST4.03ch07	4653591	4703590	10	N	50000	clone	yes
ST4.03ch07	4703591	4916415	11	W	PGSC0003DMB000000669	1	212825	-
ST4.03ch07	4916416	4966415	12	N	50000	clone	yes
ST4.03ch07	4966416	5055225	13	W	PGSC0003DMB000000841	1	88810	-
ST4.03ch07	5055226	5105225	14	N	50000	clone	yes
ST4.03ch07	5105226	5483252	15	W	PGSC0003DMB000000510	1	378027	+
ST4.03ch07	5483253	5533252	16	N	50000	clone	yes
ST4.03ch07	5533253	5604286	17	W	PGSC0003DMB000000880	1	71034	+
ST4.03ch07	5604287	5654286	18	N	50000	clone	yes
ST4.03ch07	5654287	6193488	19	W	PGSC0003DMB000000403	1	539202	+
ST4.03ch07	6193489	6243488	20	N	50000	clone	yes
ST4.03ch07	6243489	6877449	21	W	PGSC0003DMB000000358	1	633961	-
ST4.03ch07	6877450	6927449	22	N	50000	clone	yes
ST4.03ch07	6927450	6996274	23	W	PGSC0003DMB000000314	1	68825	+
ST4.03ch07	6996275	7046274	24	N	50000	clone	yes
ST4.03ch07	7046275	7248543	25	W	PGSC0003DMB000000684	1	202269	-
ST4.03ch07	7248544	7298543	26	N	50000	clone	yes
ST4.03ch07	7298544	7613043	27	W	PGSC0003DMB000000282	1	314500	+
ST4.03ch07	7613044	7663043	28	N	50000	clone	yes
ST4.03ch07	7663044	8023871	29	W	PGSC0003DMB000000361	272435	633262	+
ST4.03ch07	8023872	8073871	30	N	50000	clone	yes
ST4.03ch07	8073872	8872286	31	W	PGSC0003DMB000000304	1	798415	-
ST4.03ch07	8872287	8922286	32	N	50000	clone	yes
ST4.03ch07	8922287	9222537	33	W	PGSC0003DMB000000570	1	300251	-
ST4.03ch07	9222538	9272537	34	N	50000	clone	yes
ST4.03ch07	9272538	11486174	35	W	PGSC0003DMB000000058	1	2213637	-
ST4.03ch07	11486175	11536174	36	N	50000	clone	yes
ST4.03ch07	11536175	11826959	37	W	PGSC0003DMB000000581	1	290785	-
ST4.03ch07	11826960	11876959	38	N	50000	clone	yes
ST4.03ch07	11876960	11985231	39	W	PGSC0003DMB000000810	1	108272	-
ST4.03ch07	11985232	12035231	40	N	50000	clone	yes
ST4.03ch07	12035232	12232642	41	W	PGSC0003DMB000000691	1	197411	+
ST4.03ch07	12232643	12282642	42	N	50000	clone	yes
ST4.03ch07	12282643	12306091	43	W	PGSC0003DMB000001165	1	23449	+
ST4.03ch07	12306092	12356091	44	N	50000	clone	yes
ST4.03ch07	12356092	13020389	45	W	PGSC0003DMB000000348	1	664298	+
ST4.03ch07	13020390	13070389	46	N	50000	clone	yes
ST4.03ch07	13070390	15803405	47	W	PGSC0003DMB000000022	311001	3044016	+
ST4.03ch07	15803406	15853405	48	N	50000	clone	yes
ST4.03ch07	15853406	17319487	49	W	PGSC0003DMB000000143	1	1466082	+
ST4.03ch07	17319488	17369487	50	N	50000	clone	yes
ST4.03ch07	17369488	17497611	51	W	PGSC0003DMB000000781	1	128124	-
ST4.03ch07	17497612	17547611	52	N	50000	clone	no
ST4.03ch07	17547612	17679665	53	W	PGSC0003DMB000000775	1	132054	+
ST4.03ch07	17679666	17729665	54	N	50000	clone	yes
ST4.03ch07	17729666	18818018	55	W	PGSC0003DMB000000224	1	1088353	+
ST4.03ch07	18818019	18868018	56	N	50000	clone	yes
ST4.03ch07	18868019	20364631	57	W	PGSC0003DMB000000138	1	1496613	+
ST4.03ch07	20364632	20414631	58	N	50000	clone	yes
ST4.03ch07	20414632	20725631	59	W	PGSC0003DMB000000022	1	311000	-
ST4.03ch07	20725632	20775631	60	N	50000	clone	yes
ST4.03ch07	20775632	22695468	61	W	PGSC0003DMB000000084	1	1919837	-
ST4.03ch07	22695469	22745468	62	N	50000	clone	yes
ST4.03ch07	22745469	24239057	63	W	PGSC0003DMB000000139	1	1493589	-
ST4.03ch07	24239058	24289057	64	N	50000	clone	yes
ST4.03ch07	24289058	25040447	65	W	PGSC0003DMB000000318	1	751390	+
ST4.03ch07	25040448	25090447	66	N	50000	clone	yes
ST4.03ch07	25090448	25504957	67	W	PGSC0003DMB000000484	1	414510	-
ST4.03ch07	25504958	25554957	68	N	50000	clone	yes
ST4.03ch07	25554958	26075387	69	W	PGSC0003DMB000000418	1	520430	+
ST4.03ch07	26075388	26125387	70	N	50000	clone	yes
ST4.03ch07	26125388	26309187	71	W	PGSC0003DMB000000067	1	183800	-
ST4.03ch07	26309188	26359187	72	N	50000	clone	no
ST4.03ch07	26359188	28167153	73	W	PGSC0003DMB000000094	1	1807966	+
ST4.03ch07	28167154	28217153	74	N	50000	clone	yes
ST4.03ch07	28217154	28983072	75	W	PGSC0003DMB000000310	1	765919	+
ST4.03ch07	28983073	29033072	76	N	50000	clone	yes
ST4.03ch07	29033073	29502836	77	W	PGSC0003DMB000000449	1	469764	+
ST4.03ch07	29502837	29552836	78	N	50000	clone	yes
ST4.03ch07	29552837	29632974	79	W	PGSC0003DMB000000857	1	80138	-
ST4.03ch07	29632975	29682974	80	N	50000	clone	no
ST4.03ch07	29682975	32189633	81	W	PGSC0003DMB000000043	1	2506659	+
ST4.03ch07	32189634	32239633	82	N	50000	clone	yes
ST4.03ch07	32239634	32838731	83	W	PGSC0003DMB000000373	1	599098	+
ST4.03ch07	32838732	32888731	84	N	50000	clone	no
ST4.03ch07	32888732	33490027	85	W	PGSC0003DMB000000372	1	601296	+
ST4.03ch07	33490028	33540027	86	N	50000	clone	yes
ST4.03ch07	33540028	35517095	87	W	PGSC0003DMB000000079	1	1977068	+
ST4.03ch07	35517096	35567095	88	N	50000	clone	yes
ST4.03ch07	35567096	35626799	89	W	PGSC0003DMB000000822	40001	99704	+
ST4.03ch07	35626800	35676799	90	N	50000	clone	yes
ST4.03ch07	35676800	36648520	91	W	PGSC0003DMB000000252	1	971721	+
ST4.03ch07	36648521	36698520	92	N	50000	clone	yes
ST4.03ch07	36698521	39316425	93	W	PGSC0003DMB000000037	1	2617905	+
ST4.03ch07	39316426	39366425	94	N	50000	clone	yes
ST4.03ch07	39366426	39489303	95	W	PGSC0003DMB000000788	1	122878	+
ST4.03ch07	39489304	39539303	96	N	50000	clone	yes
ST4.03ch07	39539304	39614446	97	W	PGSC0003DMB000000867	1	75143	-
ST4.03ch07	39614447	39664446	98	N	50000	clone	yes
ST4.03ch07	39664447	39702324	99	W	PGSC0003DMB000001033	1	37878	+
ST4.03ch07	39702325	39752324	100	N	50000	clone	yes
ST4.03ch07	39752325	39773881	101	W	PGSC0003DMB000001199	1	21557	+
ST4.03ch07	39773882	39823881	102	N	50000	clone	yes
ST4.03ch07	39823882	39845855	103	W	PGSC0003DMB000001189	1	21974	-
ST4.03ch07	39845856	39895855	104	N	50000	clone	yes
ST4.03ch07	39895856	39946600	105	W	PGSC0003DMB000000965	1	50745	-
ST4.03ch07	39946601	39996600	106	N	50000	clone	yes
ST4.03ch07	39996601	41389948	107	W	PGSC0003DMB000000157	1	1393348	-
ST4.03ch07	41389949	41439948	108	N	50000	clone	yes
ST4.03ch07	41439949	42415629	109	W	PGSC0003DMB000000250	1	975681	+
ST4.03ch07	42415630	42465629	110	N	50000	clone	no
ST4.03ch07	42465630	42492503	111	W	PGSC0003DMB000000141	1	26874	+
ST4.03ch07	42492504	42542503	112	N	50000	clone	yes
ST4.03ch07	42542504	42823766	113	W	PGSC0003DMB000000592	1	281263	-
ST4.03ch07	42823767	42873766	114	N	50000	clone	no
ST4.03ch07	42873767	42922685	115	W	PGSC0003DMB000000971	1	48919	-
ST4.03ch07	42922686	42972685	116	N	50000	clone	yes
ST4.03ch07	42972686	43882685	117	W	PGSC0003DMB000000251	1	910000	-
ST4.03ch07	43882686	43932685	118	N	50000	clone	no
ST4.03ch07	43932686	44077272	119	W	PGSC0003DMB000000761	1	144587	-
ST4.03ch07	44077273	44127272	120	N	50000	clone	yes
ST4.03ch07	44127273	44140057	121	W	PGSC0003DMB000001383	1	12785	-
ST4.03ch07	44140058	44190057	122	N	50000	clone	yes
ST4.03ch07	44190058	44718967	123	W	PGSC0003DMB000000413	1	528910	+
ST4.03ch07	44718968	44768967	124	N	50000	clone	no
ST4.03ch07	44768968	45696273	125	W	PGSC0003DMB000000262	1	927306	+
ST4.03ch07	45696274	45746273	126	N	50000	clone	yes
ST4.03ch07	45746274	46183442	127	W	PGSC0003DMB000000468	1	437169	-
ST4.03ch07	46183443	46233442	128	N	50000	clone	yes
ST4.03ch07	46233443	46689199	129	W	PGSC0003DMB000000458	1	455757	+
ST4.03ch07	46689200	46739199	130	N	50000	clone	no
ST4.03ch07	46739200	46968443	131	W	PGSC0003DMB000000652	1	229244	+
ST4.03ch07	46968444	47018443	132	N	50000	clone	yes
ST4.03ch07	47018444	47181877	133	W	PGSC0003DMB000000733	1	163434	-
ST4.03ch07	47181878	47231877	134	N	50000	clone	yes
ST4.03ch07	47231878	47992746	135	W	PGSC0003DMB000000313	1	760869	-
ST4.03ch07	47992747	48042746	136	N	50000	clone	no
ST4.03ch07	48042747	48247765	137	W	PGSC0003DMB000000678	1	205019	+
ST4.03ch07	48247766	48297765	138	N	50000	clone	yes
ST4.03ch07	48297766	49275621	139	W	PGSC0003DMB000000233	1	977856	-
ST4.03ch07	49275622	49325621	140	N	50000	clone	yes
ST4.03ch07	49325622	49471312	141	W	PGSC0003DMB000000760	1	145691	+
ST4.03ch07	49471313	49521312	142	N	50000	clone	yes
ST4.03ch07	49521313	49573355	143	W	PGSC0003DMB000000957	1	52043	+
ST4.03ch07	49573356	49623355	144	N	50000	clone	yes
ST4.03ch07	49623356	51386300	145	W	PGSC0003DMB000000102	1	1762945	+
ST4.03ch07	51386301	51436300	146	N	50000	clone	yes
ST4.03ch07	51436301	51650514	147	W	PGSC0003DMB000000666	1	214214	+
ST4.03ch07	51650515	51700514	148	N	50000	clone	yes
ST4.03ch07	51700515	53500062	149	W	PGSC0003DMB000000096	1	1799548	-
ST4.03ch07	53500063	53550062	150	N	50000	clone	no
ST4.03ch07	53550063	54351564	151	W	PGSC0003DMB000000302	1	801502	-
ST4.03ch07	54351565	54401564	152	N	50000	clone	yes
ST4.03ch07	54401565	54682941	153	W	PGSC0003DMB000000591	1	281377	+
ST4.03ch07	54682942	54732941	154	N	50000	clone	yes
ST4.03ch07	54732942	56760843	155	W	PGSC0003DMB000000076	1	2027902	-
ST4.03ch08	1	898389	1	W	PGSC0003DMB000000273	1	898389	-
ST4.03ch08	898390	948389	2	N	50000	clone	yes
ST4.03ch08	948390	1488023	3	W	PGSC0003DMB000000402	1	539634	+
ST4.03ch08	1488024	1538023	4	N	50000	clone	yes
ST4.03ch08	1538024	1668441	5	W	PGSC0003DMB000000779	1	130418	+
ST4.03ch08	1668442	1718441	6	N	50000	clone	yes
ST4.03ch08	1718442	2741149	7	W	PGSC0003DMB000000240	1	1022708	-
ST4.03ch08	2741150	2791149	8	N	50000	clone	yes
ST4.03ch08	2791150	2815943	9	W	PGSC0003DMB000001140	1	24794	-
ST4.03ch08	2815944	2865943	10	N	50000	clone	yes
ST4.03ch08	2865944	2947929	11	W	PGSC0003DMB000000854	1	81986	+
ST4.03ch08	2947930	2997929	12	N	50000	clone	yes
ST4.03ch08	2997930	3020797	13	W	PGSC0003DMB000001178	1	22868	-
ST4.03ch08	3020798	3070797	14	N	50000	clone	no
ST4.03ch08	3070798	3343131	15	W	PGSC0003DMB000000361	1	272334	-
ST4.03ch08	3343132	3393131	16	N	50000	clone	yes
ST4.03ch08	3393132	4078016	17	W	PGSC0003DMB000000341	1	684885	+
ST4.03ch08	4078017	4128016	18	N	50000	clone	yes
ST4.03ch08	4128017	4250510	19	W	PGSC0003DMB000000789	1	122494	+
ST4.03ch08	4250511	4300510	20	N	50000	clone	yes
ST4.03ch08	4300511	4558767	21	W	PGSC0003DMB000000616	1	258257	-
ST4.03ch08	4558768	4608767	22	N	50000	clone	no
ST4.03ch08	4608768	6052452	23	W	PGSC0003DMB000000147	1	1443685	-
ST4.03ch08	6052453	6102452	24	N	50000	clone	yes
ST4.03ch08	6102453	6549245	25	W	PGSC0003DMB000000208	1	446793	+
ST4.03ch08	6549246	6599245	26	N	50000	clone	yes
ST4.03ch08	6599246	6662318	27	W	PGSC0003DMB000000906	1	63073	-
ST4.03ch08	6662319	6712318	28	N	50000	clone	yes
ST4.03ch08	6712319	6849226	29	W	PGSC0003DMB000000770	1	136908	-
ST4.03ch08	6849227	6899226	30	N	50000	clone	yes
ST4.03ch08	6899227	6974804	31	W	PGSC0003DMB000000865	1	75578	+
ST4.03ch08	6974805	7024804	32	N	50000	clone	yes
ST4.03ch08	7024805	7287871	33	W	PGSC0003DMB000000610	1	263067	+
ST4.03ch08	7287872	7337871	34	N	50000	clone	yes
ST4.03ch08	7337872	8874550	35	W	PGSC0003DMB000000132	1	1536679	+
ST4.03ch08	8874551	8924550	36	N	50000	clone	yes
ST4.03ch08	8924551	9339634	37	W	PGSC0003DMB000000483	1	415084	+
ST4.03ch08	9339635	9389634	38	N	50000	clone	yes
ST4.03ch08	9389635	9420678	39	W	PGSC0003DMB000001079	1	31044	-
ST4.03ch08	9420679	9470678	40	N	50000	clone	yes
ST4.03ch08	9470679	9738981	41	W	PGSC0003DMB000000606	1	268303	-
ST4.03ch08	9738982	9788981	42	N	50000	clone	yes
ST4.03ch08	9788982	9820853	43	W	PGSC0003DMB000001074	1	31872	-
ST4.03ch08	9820854	9870853	44	N	50000	clone	yes
ST4.03ch08	9870854	9977217	45	W	PGSC0003DMB000000813	1	106364	-
ST4.03ch08	9977218	10027217	46	N	50000	clone	yes
ST4.03ch08	10027218	11078366	47	W	PGSC0003DMB000000232	1	1051149	+
ST4.03ch08	11078367	11128366	48	N	50000	clone	yes
ST4.03ch08	11128367	12986094	49	W	PGSC0003DMB000000089	1	1857728	-
ST4.03ch08	12986095	13036094	50	N	50000	clone	yes
ST4.03ch08	13036095	14210146	51	W	PGSC0003DMB000000197	1	1174052	-
ST4.03ch08	14210147	14260146	52	N	50000	clone	yes
ST4.03ch08	14260147	15294740	53	W	PGSC0003DMB000000238	1	1034594	+
ST4.03ch08	15294741	15344740	54	N	50000	clone	yes
ST4.03ch08	15344741	15644272	55	W	PGSC0003DMB000000572	1	299532	+
ST4.03ch08	15644273	15694272	56	N	50000	clone	no
ST4.03ch08	15694273	16055153	57	W	PGSC0003DMB000000522	1	360881	-
ST4.03ch08	16055154	16105153	58	N	50000	clone	yes
ST4.03ch08	16105154	18524098	59	W	PGSC0003DMB000000045	1	2418945	-
ST4.03ch08	18524099	18574098	60	N	50000	clone	yes
ST4.03ch08	18574099	18771457	61	W	PGSC0003DMB000000357	437298	634656	+
ST4.03ch08	18771458	18821457	62	N	50000	clone	yes
ST4.03ch08	18821458	20025427	63	W	PGSC0003DMB000000188	1	1203970	+
ST4.03ch08	20025428	20075427	64	N	50000	clone	yes
ST4.03ch08	20075428	22144043	65	W	PGSC0003DMB000000070	1	2068616	+
ST4.03ch08	22144044	22194043	66	N	50000	clone	yes
ST4.03ch08	22194044	24457093	67	W	PGSC0003DMB000000054	1	2263050	+
ST4.03ch08	24457094	24507093	68	N	50000	clone	yes
ST4.03ch08	24507094	26453881	69	W	PGSC0003DMB000000081	1	1946788	+
ST4.03ch08	26453882	26503881	70	N	50000	clone	yes
ST4.03ch08	26503882	27518345	71	W	PGSC0003DMB000000242	1	1014464	+
ST4.03ch08	27518346	27568345	72	N	50000	clone	yes
ST4.03ch08	27568346	28138953	73	W	PGSC0003DMB000000383	1	570608	-
ST4.03ch08	28138954	28188953	74	N	50000	clone	yes
ST4.03ch08	28188954	29404855	75	W	PGSC0003DMB000000187	1	1215902	+
ST4.03ch08	29404856	29454855	76	N	50000	clone	yes
ST4.03ch08	29454856	29584873	77	W	PGSC0003DMB000000780	1	130018	+
ST4.03ch08	29584874	29634873	78	N	50000	clone	yes
ST4.03ch08	29634874	29997569	79	W	PGSC0003DMB000000518	1	362696	-
ST4.03ch08	29997570	30047569	80	N	50000	clone	yes
ST4.03ch08	30047570	31002114	81	W	PGSC0003DMB000000258	1	954545	-
ST4.03ch08	31002115	31052114	82	N	50000	clone	no
ST4.03ch08	31052115	31248142	83	W	PGSC0003DMB000000692	1	196028	+
ST4.03ch08	31248143	31298142	84	N	50000	clone	yes
ST4.03ch08	31298143	31552815	85	W	PGSC0003DMB000000620	1	254673	+
ST4.03ch08	31552816	31602815	86	N	50000	clone	yes
ST4.03ch08	31602816	31684864	87	W	PGSC0003DMB000000852	1	82049	+
ST4.03ch08	31684865	31734864	88	N	50000	clone	yes
ST4.03ch08	31734865	32356263	89	W	PGSC0003DMB000000364	1	621399	-
ST4.03ch08	32356264	32406263	90	N	50000	clone	yes
ST4.03ch08	32406264	33760265	91	W	PGSC0003DMB000000162	1	1354002	+
ST4.03ch08	33760266	33810265	92	N	50000	clone	no
ST4.03ch08	33810266	33991225	93	W	PGSC0003DMB000000713	1	180960	+
ST4.03ch08	33991226	34041225	94	N	50000	clone	yes
ST4.03ch08	34041226	35561617	95	W	PGSC0003DMB000000135	1	1520392	-
ST4.03ch08	35561618	35611617	96	N	50000	clone	yes
ST4.03ch08	35611618	35664566	97	W	PGSC0003DMB000000952	1	52949	-
ST4.03ch08	35664567	35714566	98	N	50000	clone	yes
ST4.03ch08	35714567	36396290	99	W	PGSC0003DMB000000342	1	681724	-
ST4.03ch08	36396291	36446290	100	N	50000	clone	yes
ST4.03ch08	36446291	37620232	101	W	PGSC0003DMB000000198	1	1173942	-
ST4.03ch08	37620233	37670232	102	N	50000	clone	yes
ST4.03ch08	37670233	37905538	103	W	PGSC0003DMB000000643	1	235306	+
ST4.03ch08	37905539	37955538	104	N	50000	clone	no
ST4.03ch08	37955539	37970388	105	W	PGSC0003DMB000001329	1	14850	+
ST4.03ch08	37970389	38020388	106	N	50000	clone	yes
ST4.03ch08	38020389	38399481	107	W	PGSC0003DMB000000509	1	379093	+
ST4.03ch08	38399482	38449481	108	N	50000	clone	yes
ST4.03ch08	38449482	38546894	109	W	PGSC0003DMB000000825	1	97413	-
ST4.03ch08	38546895	38596894	110	N	50000	clone	yes
ST4.03ch08	38596895	39383572	111	W	PGSC0003DMB000000306	1	786678	+
ST4.03ch08	39383573	39433572	112	N	50000	clone	yes
ST4.03ch08	39433573	39489674	113	W	PGSC0003DMB000000937	1	56102	-
ST4.03ch08	39489675	39539674	114	N	50000	clone	yes
ST4.03ch08	39539675	39715185	115	W	PGSC0003DMB000000723	1	175511	+
ST4.03ch08	39715186	39765185	116	N	50000	clone	yes
ST4.03ch08	39765186	39788737	117	W	PGSC0003DMB000001163	1	23552	+
ST4.03ch08	39788738	39838737	118	N	50000	clone	no
ST4.03ch08	39838738	40250998	119	W	PGSC0003DMB000000487	1	412261	-
ST4.03ch08	40250999	40300998	120	N	50000	clone	yes
ST4.03ch08	40300999	40997945	121	W	PGSC0003DMB000000335	1	696947	+
ST4.03ch08	40997946	41047945	122	N	50000	clone	yes
ST4.03ch08	41047946	41133660	123	W	PGSC0003DMB000000847	1	85715	+
ST4.03ch08	41133661	41183660	124	N	50000	clone	yes
ST4.03ch08	41183661	41211695	125	W	PGSC0003DMB000001108	1	28035	-
ST4.03ch08	41211696	41261695	126	N	50000	clone	yes
ST4.03ch08	41261696	41319048	127	W	PGSC0003DMB000000929	1	57353	-
ST4.03ch08	41319049	41369048	128	N	50000	clone	yes
ST4.03ch08	41369049	41647319	129	W	PGSC0003DMB000000597	1	278271	-
ST4.03ch08	41647320	41697319	130	N	50000	clone	yes
ST4.03ch08	41697320	41815319	131	W	PGSC0003DMB000000083	1	118000	-
ST4.03ch08	41815320	41865319	132	N	50000	clone	yes
ST4.03ch08	41865320	41875391	133	W	PGSC0003DMB000001465	1	10072	-
ST4.03ch08	41875392	41925391	134	N	50000	clone	yes
ST4.03ch08	41925392	41929706	135	W	PGSC0003DMB000001749	1	4315	-
ST4.03ch08	41929707	41979706	136	N	50000	clone	yes
ST4.03ch08	41979707	41995827	137	W	PGSC0003DMB000001298	1	16121	-
ST4.03ch08	41995828	42045827	138	N	50000	clone	yes
ST4.03ch08	42045828	42058221	139	W	PGSC0003DMB000001393	1	12394	+
ST4.03ch08	42058222	42108221	140	N	50000	clone	yes
ST4.03ch08	42108222	43184283	141	W	PGSC0003DMB000000225	1	1076062	+
ST4.03ch08	43184284	43234283	142	N	50000	clone	yes
ST4.03ch08	43234284	43489864	143	W	PGSC0003DMB000000618	1	255581	+
ST4.03ch08	43489865	43539864	144	N	50000	clone	yes
ST4.03ch08	43539865	43610134	145	W	PGSC0003DMB000000177	1208001	1278270	-
ST4.03ch08	43610135	43660134	146	N	50000	clone	yes
ST4.03ch08	43660135	44028529	147	W	PGSC0003DMB000000514	1	368395	-
ST4.03ch08	44028530	44078529	148	N	50000	clone	yes
ST4.03ch08	44078530	44432203	149	W	PGSC0003DMB000000530	1	353674	-
ST4.03ch08	44432204	44482203	150	N	50000	clone	yes
ST4.03ch08	44482204	45679448	151	W	PGSC0003DMB000000191	1	1197245	+
ST4.03ch08	45679449	45729448	152	N	50000	clone	yes
ST4.03ch08	45729449	46075953	153	W	PGSC0003DMB000000535	1	346505	+
ST4.03ch08	46075954	46125953	154	N	50000	clone	yes
ST4.03ch08	46125954	46566127	155	W	PGSC0003DMB000000465	1	440174	+
ST4.03ch08	46566128	46616127	156	N	50000	clone	yes
ST4.03ch08	46616128	47416398	157	W	PGSC0003DMB000000303	1	800271	+
ST4.03ch08	47416399	47466398	158	N	50000	clone	yes
ST4.03ch08	47466399	47669653	159	W	PGSC0003DMB000000683	1	203255	+
ST4.03ch08	47669654	47719653	160	N	50000	clone	yes
ST4.03ch08	47719654	47941531	161	W	PGSC0003DMB000000661	1	221878	+
ST4.03ch08	47941532	47991531	162	N	50000	clone	yes
ST4.03ch08	47991532	48388021	163	W	PGSC0003DMB000000494	1	396490	+
ST4.03ch08	48388022	48438021	164	N	50000	clone	yes
ST4.03ch08	48438022	49902157	165	W	PGSC0003DMB000000144	1	1464136	-
ST4.03ch08	49902158	49952157	166	N	50000	clone	yes
ST4.03ch08	49952158	50849559	167	W	PGSC0003DMB000000274	1	897402	+
ST4.03ch08	50849560	50899559	168	N	50000	clone	yes
ST4.03ch08	50899560	51739867	169	W	PGSC0003DMB000000292	1	840308	+
ST4.03ch08	51739868	51789867	170	N	50000	clone	yes
ST4.03ch08	51789868	52950942	171	W	PGSC0003DMB000000201	1	1161075	+
ST4.03ch08	52950943	53000942	172	N	50000	clone	yes
ST4.03ch08	53000943	53041846	173	W	PGSC0003DMB000001015	1	40904	-
ST4.03ch08	53041847	53091846	174	N	50000	clone	yes
ST4.03ch08	53091847	53569301	175	W	PGSC0003DMB000000445	1	477455	-
ST4.03ch08	53569302	53619301	176	N	50000	clone	yes
ST4.03ch08	53619302	54482168	177	W	PGSC0003DMB000000281	1	862867	+
ST4.03ch08	54482169	54532168	178	N	50000	clone	yes
ST4.03ch08	54532169	56877293	179	W	PGSC0003DMB000000048	1	2345125	-
ST4.03ch08	56877294	56927293	180	N	50000	clone	yes
ST4.03ch08	56927294	56938457	181	W	PGSC0003DMB000001426	1	11164	+
ST4.03ch09	1	249202	1	W	PGSC0003DMB000000627	1	249202	+
ST4.03ch09	249203	299202	2	N	50000	clone	yes
ST4.03ch09	299203	832144	3	W	PGSC0003DMB000000409	1	532942	+
ST4.03ch09	832145	882144	4	N	50000	clone	yes
ST4.03ch09	882145	952144	5	W	PGSC0003DMB000000248	1	70000	+
ST4.03ch09	952145	1002144	6	N	50000	clone	yes
ST4.03ch09	1002145	1087669	7	W	PGSC0003DMB000000848	1	85525	-
ST4.03ch09	1087670	1137669	8	N	50000	clone	yes
ST4.03ch09	1137670	4212916	9	W	PGSC0003DMB000000021	1	3075247	+
ST4.03ch09	4212917	4262916	10	N	50000	clone	yes
ST4.03ch09	4262917	4467845	11	W	PGSC0003DMB000000679	1	204929	-
ST4.03ch09	4467846	4517845	12	N	50000	clone	yes
ST4.03ch09	4517846	5725845	13	W	PGSC0003DMB000000177	1	1208000	-
ST4.03ch09	5725846	5775845	14	N	50000	clone	yes
ST4.03ch09	5775846	5956751	15	W	PGSC0003DMB000000714	1	180906	+
ST4.03ch09	5956752	6006751	16	N	50000	clone	yes
ST4.03ch09	6006752	6611273	17	W	PGSC0003DMB000000371	1	604522	-
ST4.03ch09	6611274	6661273	18	N	50000	clone	yes
ST4.03ch09	6661274	6819954	19	W	PGSC0003DMB000000742	1	158681	-
ST4.03ch09	6819955	6869954	20	N	50000	clone	yes
ST4.03ch09	6869955	7668541	21	W	PGSC0003DMB000000071	1	798587	-
ST4.03ch09	7668542	7718541	22	N	50000	clone	yes
ST4.03ch09	7718542	7907849	23	W	PGSC0003DMB000000702	1	189308	-
ST4.03ch09	7907850	7957849	24	N	50000	clone	yes
ST4.03ch09	7957850	8071846	25	W	PGSC0003DMB000000803	1	113997	-
ST4.03ch09	8071847	8121846	26	N	50000	clone	no
ST4.03ch09	8121847	8158570	27	W	PGSC0003DMB000001038	1	36724	-
ST4.03ch09	8158571	8208570	28	N	50000	clone	yes
ST4.03ch09	8208571	8519406	29	W	PGSC0003DMB000000557	1	310836	-
ST4.03ch09	8519407	8569406	30	N	50000	clone	yes
ST4.03ch09	8569407	9063533	31	W	PGSC0003DMB000000430	1	494127	+
ST4.03ch09	9063534	9113533	32	N	50000	clone	yes
ST4.03ch09	9113534	9291455	33	W	PGSC0003DMB000000720	1	177922	+
ST4.03ch09	9291456	9341455	34	N	50000	clone	yes
ST4.03ch09	9341456	9499713	35	W	PGSC0003DMB000000743	1	158258	+
ST4.03ch09	9499714	9549713	36	N	50000	clone	yes
ST4.03ch09	9549714	10097960	37	W	PGSC0003DMB000000398	1	548247	-
ST4.03ch09	10097961	10147960	38	N	50000	clone	yes
ST4.03ch09	10147961	10985042	39	W	PGSC0003DMB000000293	1	837082	+
ST4.03ch09	10985043	11035042	40	N	50000	clone	yes
ST4.03ch09	11035043	11733969	41	W	PGSC0003DMB000000332	1	698927	-
ST4.03ch09	11733970	11783969	42	N	50000	clone	yes
ST4.03ch09	11783970	11835038	43	W	PGSC0003DMB000000963	1	51069	-
ST4.03ch09	11835039	11885038	44	N	50000	clone	yes
ST4.03ch09	11885039	12669743	45	W	PGSC0003DMB000000307	1	784705	-
ST4.03ch09	12669744	12719743	46	N	50000	clone	yes
ST4.03ch09	12719744	12979735	47	W	PGSC0003DMB000000615	1	259992	+
ST4.03ch09	12979736	13029735	48	N	50000	clone	yes
ST4.03ch09	13029736	13444682	49	W	PGSC0003DMB000000111	1	414947	+
ST4.03ch09	13444683	13494682	50	N	50000	clone	yes
ST4.03ch09	13494683	14464502	51	W	PGSC0003DMB000000253	1	969820	+
ST4.03ch09	14464503	14514502	52	N	50000	clone	yes
ST4.03ch09	14514503	14706158	53	W	PGSC0003DMB000000699	1	191656	-
ST4.03ch09	14706159	14756158	54	N	50000	clone	yes
ST4.03ch09	14756159	15464411	55	W	PGSC0003DMB000000329	1	708253	+
ST4.03ch09	15464412	15514411	56	N	50000	clone	yes
ST4.03ch09	15514412	17471152	57	W	PGSC0003DMB000000080	1	1956741	-
ST4.03ch09	17471153	17521152	58	N	50000	clone	yes
ST4.03ch09	17521153	20557520	59	W	PGSC0003DMB000000023	1	3036368	-
ST4.03ch09	20557521	20607520	60	N	50000	clone	no
ST4.03ch09	20607521	21317700	61	W	PGSC0003DMB000000326	1	710180	+
ST4.03ch09	21317701	21367700	62	N	50000	clone	yes
ST4.03ch09	21367701	21806593	63	W	PGSC0003DMB000000466	1	438893	+
ST4.03ch09	21806594	21856593	64	N	50000	clone	yes
ST4.03ch09	21856594	21996887	65	W	PGSC0003DMB000000765	1	140294	-
ST4.03ch09	21996888	22046887	66	N	50000	clone	yes
ST4.03ch09	22046888	22226197	67	W	PGSC0003DMB000000718	1	179310	+
ST4.03ch09	22226198	22276197	68	N	50000	clone	yes
ST4.03ch09	22276198	22781740	69	W	PGSC0003DMB000000425	1	505543	+
ST4.03ch09	22781741	22831740	70	N	50000	clone	yes
ST4.03ch09	22831741	22852643	71	W	PGSC0003DMB000001211	1	20903	-
ST4.03ch09	22852644	22902643	72	N	50000	clone	yes
ST4.03ch09	22902644	24719880	73	W	PGSC0003DMB000000049	521535	2338771	-
ST4.03ch09	24719881	24769880	74	N	50000	clone	yes
ST4.03ch09	24769881	24987836	75	W	PGSC0003DMB000000663	1	217956	-
ST4.03ch09	24987837	25037836	76	N	50000	clone	yes
ST4.03ch09	25037837	25292003	77	W	PGSC0003DMB000000621	1	254167	+
ST4.03ch09	25292004	25342003	78	N	50000	clone	yes
ST4.03ch09	25342004	25836389	79	W	PGSC0003DMB000000407	40001	534386	+
ST4.03ch09	25836390	25886389	80	N	50000	clone	yes
ST4.03ch09	25886390	27148293	81	W	PGSC0003DMB000000071	798688	2060591	-
ST4.03ch09	27148294	27198293	82	N	50000	clone	yes
ST4.03ch09	27198294	27224098	83	W	PGSC0003DMB000000182	1209001	1234805	-
ST4.03ch09	27224099	27274098	84	N	50000	clone	yes
ST4.03ch09	27274099	27393704	85	W	PGSC0003DMB000000792	1	119606	-
ST4.03ch09	27393705	27443704	86	N	50000	clone	yes
ST4.03ch09	27443705	28810517	87	W	PGSC0003DMB000000161	1	1366813	+
ST4.03ch09	28810518	28860517	88	N	50000	clone	yes
ST4.03ch09	28860518	30458047	89	W	PGSC0003DMB000000124	1	1597530	+
ST4.03ch09	30458048	30508047	90	N	50000	clone	no
ST4.03ch09	30508048	30606657	91	W	PGSC0003DMB000000823	1	98610	+
ST4.03ch09	30606658	30656657	92	N	50000	clone	yes
ST4.03ch09	30656658	31451736	93	W	PGSC0003DMB000000013	406520	1201598	+
ST4.03ch09	31451737	31501736	94	N	50000	clone	yes
ST4.03ch09	31501737	31639190	95	W	PGSC0003DMB000000767	1	137454	+
ST4.03ch09	31639191	31689190	96	N	50000	clone	yes
ST4.03ch09	31689191	31924742	97	W	PGSC0003DMB000000641	1	235552	-
ST4.03ch09	31924743	31974742	98	N	50000	clone	yes
ST4.03ch09	31974743	32461412	99	W	PGSC0003DMB000000438	1	486670	+
ST4.03ch09	32461413	32511412	100	N	50000	clone	no
ST4.03ch09	32511413	33208592	101	W	PGSC0003DMB000000333	1	697180	+
ST4.03ch09	33208593	33258592	102	N	50000	clone	yes
ST4.03ch09	33258593	33839954	103	W	PGSC0003DMB000000380	1	581362	-
ST4.03ch09	33839955	33889954	104	N	50000	clone	yes
ST4.03ch09	33889955	35041073	105	W	PGSC0003DMB000000203	1	1151119	-
ST4.03ch09	35041074	35091073	106	N	50000	clone	no
ST4.03ch09	35091074	37372636	107	W	PGSC0003DMB000000053	1	2281563	+
ST4.03ch09	37372637	37422636	108	N	50000	clone	yes
ST4.03ch09	37422637	39010046	109	W	PGSC0003DMB000000009	2377172	3964581	+
ST4.03ch09	39010047	39060046	110	N	50000	clone	yes
ST4.03ch09	39060047	41280797	111	W	PGSC0003DMB000000057	1	2220751	-
ST4.03ch09	41280798	41330797	112	N	50000	clone	no
ST4.03ch09	41330798	42674456	113	W	PGSC0003DMB000000163	1	1343659	0
ST4.03ch09	42674457	42724456	114	N	50000	clone	no
ST4.03ch09	42724457	43108224	115	W	PGSC0003DMB000000502	1	383768	+
ST4.03ch09	43108225	43158224	116	N	50000	clone	yes
ST4.03ch09	43158225	44225188	117	W	PGSC0003DMB000000229	1	1066964	-
ST4.03ch09	44225189	44275188	118	N	50000	clone	yes
ST4.03ch09	44275189	44704711	119	W	PGSC0003DMB000000475	1	429523	-
ST4.03ch09	44704712	44754711	120	N	50000	clone	yes
ST4.03ch09	44754712	45854671	121	W	PGSC0003DMB000000115	554201	1654160	-
ST4.03ch09	45854672	45904671	122	N	50000	clone	yes
ST4.03ch09	45904672	47041152	123	W	PGSC0003DMB000000207	1	1136481	-
ST4.03ch09	47041153	47091152	124	N	50000	clone	yes
ST4.03ch09	47091153	47274435	125	W	PGSC0003DMB000000709	1	183283	+
ST4.03ch09	47274436	47324435	126	N	50000	clone	no
ST4.03ch09	47324436	49010262	127	W	PGSC0003DMB000000110	1	1685827	+
ST4.03ch09	49010263	49060262	128	N	50000	clone	yes
ST4.03ch09	49060263	50288199	129	W	PGSC0003DMB000000130	1	1227937	+
ST4.03ch09	50288200	50338199	130	N	50000	clone	yes
ST4.03ch09	50338200	50508970	131	W	PGSC0003DMB000000727	1	170771	-
ST4.03ch09	50508971	50558970	132	N	50000	clone	yes
ST4.03ch09	50558971	51485435	133	W	PGSC0003DMB000000263	1	926465	+
ST4.03ch09	51485436	51535435	134	N	50000	clone	yes
ST4.03ch09	51535436	51805628	135	W	PGSC0003DMB000000603	1	270193	-
ST4.03ch09	51805629	51855628	136	N	50000	clone	yes
ST4.03ch09	51855629	52672856	137	W	PGSC0003DMB000000298	1	817228	-
ST4.03ch09	52672857	52722856	138	N	50000	clone	yes
ST4.03ch09	52722857	53497702	139	W	PGSC0003DMB000000309	1	774846	+
ST4.03ch09	53497703	53547702	140	N	50000	clone	yes
ST4.03ch09	53547703	54244746	141	W	PGSC0003DMB000000334	1	697044	-
ST4.03ch09	54244747	54294746	142	N	50000	clone	yes
ST4.03ch09	54294747	54778756	143	W	PGSC0003DMB000000439	1	484010	-
ST4.03ch09	54778757	54828756	144	N	50000	clone	yes
ST4.03ch09	54828757	55398963	145	W	PGSC0003DMB000000384	1	570207	+
ST4.03ch09	55398964	55448963	146	N	50000	clone	yes
ST4.03ch09	55448964	55577938	147	W	PGSC0003DMB000000137	1372955	1501929	+
ST4.03ch09	55577939	55627938	148	N	50000	clone	yes
ST4.03ch09	55627939	55682964	149	W	PGSC0003DMB000000942	1	55026	-
ST4.03ch09	55682965	55732964	150	N	50000	clone	no
ST4.03ch09	55732965	57018072	151	W	PGSC0003DMB000000174	1	1285108	-
ST4.03ch09	57018073	57068072	152	N	50000	clone	yes
ST4.03ch09	57068073	57074669	153	W	PGSC0003DMB000001590	1	6597	+
ST4.03ch09	57074670	57124669	154	N	50000	clone	yes
ST4.03ch09	57124670	57920329	155	W	PGSC0003DMB000000020	2398152	3193811	+
ST4.03ch09	57920330	57970329	156	N	50000	clone	no
ST4.03ch09	57970330	57999542	157	W	PGSC0003DMB000001097	1	29213	-
ST4.03ch09	57999543	58049542	158	N	50000	clone	yes
ST4.03ch09	58049543	58791211	159	W	PGSC0003DMB000000319	1	741669	+
ST4.03ch09	58791212	58841211	160	N	50000	clone	yes
ST4.03ch09	58841212	59041526	161	W	PGSC0003DMB000000688	1	200315	-
ST4.03ch09	59041527	59091526	162	N	50000	clone	yes
ST4.03ch09	59091527	59778890	163	W	PGSC0003DMB000000339	1	687364	-
ST4.03ch09	59778891	59828890	164	N	50000	clone	yes
ST4.03ch09	59828891	60694602	165	W	PGSC0003DMB000000280	1	865712	+
ST4.03ch09	60694603	60744602	166	N	50000	clone	yes
ST4.03ch09	60744603	60975026	167	W	PGSC0003DMB000000651	1	230424	-
ST4.03ch09	60975027	61025026	168	N	50000	clone	yes
ST4.03ch09	61025027	61414879	169	W	PGSC0003DMB000000496	1	389853	-
ST4.03ch09	61414880	61464879	170	N	50000	clone	yes
ST4.03ch09	61464880	61540751	171	W	PGSC0003DMB000000864	1	75872	-
ST4.03ch10	1	1437681	1	W	PGSC0003DMB000000149	1	1437681	-
ST4.03ch10	1437682	1487681	2	N	50000	clone	yes
ST4.03ch10	1487682	2001379	3	W	PGSC0003DMB000000421	1	513698	+
ST4.03ch10	2001380	2051379	4	N	50000	clone	yes
ST4.03ch10	2051380	2816552	5	W	PGSC0003DMB000000312	1	765173	-
ST4.03ch10	2816553	2866552	6	N	50000	clone	yes
ST4.03ch10	2866553	2934886	7	W	PGSC0003DMB000000891	1	68334	+
ST4.03ch10	2934887	2984886	8	N	50000	clone	no
ST4.03ch10	2984887	3419063	9	W	PGSC0003DMB000000472	1	434177	+
ST4.03ch10	3419064	3469063	10	N	50000	clone	yes
ST4.03ch10	3469064	3720408	11	W	PGSC0003DMB000000626	1	251345	+
ST4.03ch10	3720409	3770408	12	N	50000	clone	no
ST4.03ch10	3770409	3852420	13	W	PGSC0003DMB000000853	1	82012	-
ST4.03ch10	3852421	3902420	14	N	50000	clone	yes
ST4.03ch10	3902421	4178976	15	W	PGSC0003DMB000000599	1	276556	-
ST4.03ch10	4178977	4228976	16	N	50000	clone	yes
ST4.03ch10	4228977	4918192	17	W	PGSC0003DMB000000338	1	689216	-
ST4.03ch10	4918193	4968192	18	N	50000	clone	no
ST4.03ch10	4968193	5541853	19	W	PGSC0003DMB000000382	1	573661	+
ST4.03ch10	5541854	5591853	20	N	50000	clone	yes
ST4.03ch10	5591854	5820000	21	W	PGSC0003DMB000000653	1	228147	-
ST4.03ch10	5820001	5870000	22	N	50000	clone	yes
ST4.03ch10	5870001	6777240	23	W	PGSC0003DMB000000267	1	907240	+
ST4.03ch10	6777241	6827240	24	N	50000	clone	no
ST4.03ch10	6827241	8145751	25	W	PGSC0003DMB000000167	1	1318511	-
ST4.03ch10	8145752	8195751	26	N	50000	clone	yes
ST4.03ch10	8195752	8497929	27	W	PGSC0003DMB000000567	1	302178	+
ST4.03ch10	8497930	8547929	28	N	50000	clone	no
ST4.03ch10	8547930	8584491	29	W	PGSC0003DMB000001040	1	36562	-
ST4.03ch10	8584492	8634491	30	N	50000	clone	yes
ST4.03ch10	8634492	9082282	31	W	PGSC0003DMB000000463	1	447791	+
ST4.03ch10	9082283	9132282	32	N	50000	clone	yes
ST4.03ch10	9132283	11312781	33	W	PGSC0003DMB000000061	1	2180499	-
ST4.03ch10	11312782	11362781	34	N	50000	clone	yes
ST4.03ch10	11362782	11923297	35	W	PGSC0003DMB000000389	1	560516	+
ST4.03ch10	11923298	11973297	36	N	50000	clone	no
ST4.03ch10	11973298	12249378	37	W	PGSC0003DMB000000601	1	276081	-
ST4.03ch10	12249379	12299378	38	N	50000	clone	yes
ST4.03ch10	12299379	13485075	39	W	PGSC0003DMB000000194	1	1185697	-
ST4.03ch10	13485076	13535075	40	N	50000	clone	yes
ST4.03ch10	13535076	14856768	41	W	PGSC0003DMB000000165	1	1321693	-
ST4.03ch10	14856769	14906768	42	N	50000	clone	yes
ST4.03ch10	14906769	14910102	43	W	PGSC0003DMB000001871	1	3334	+
ST4.03ch10	14910103	14960102	44	N	50000	clone	no
ST4.03ch10	14960103	15358729	45	W	PGSC0003DMB000000492	1	398627	-
ST4.03ch10	15358730	15408729	46	N	50000	clone	yes
ST4.03ch10	15408730	15524717	47	W	PGSC0003DMB000000799	1	115988	+
ST4.03ch10	15524718	15574717	48	N	50000	clone	no
ST4.03ch10	15574718	15610183	49	W	PGSC0003DMB000001047	1	35466	+
ST4.03ch10	15610184	15660183	50	N	50000	clone	yes
ST4.03ch10	15660184	18154580	51	W	PGSC0003DMB000000012	1165397	3659793	-
ST4.03ch10	18154581	18204580	52	N	50000	clone	yes
ST4.03ch10	18204581	18239519	53	W	PGSC0003DMB000001051	1	34939	+
ST4.03ch10	18239520	18289519	54	N	50000	clone	no
ST4.03ch10	18289520	19132205	55	W	PGSC0003DMB000000289	1	842686	-
ST4.03ch10	19132206	19182205	56	N	50000	clone	yes
ST4.03ch10	19182206	19817191	57	W	PGSC0003DMB000000356	1	634986	-
ST4.03ch10	19817192	19867191	58	N	50000	clone	no
ST4.03ch10	19867192	20280613	59	W	PGSC0003DMB000000485	1	413422	0
ST4.03ch10	20280614	20330613	60	N	50000	clone	no
ST4.03ch10	20330614	20390615	61	W	PGSC0003DMB000000920	1	60002	0
ST4.03ch10	20390616	20440615	62	N	50000	clone	no
ST4.03ch10	20440616	21612526	63	W	PGSC0003DMB000000199	1	1171911	+
ST4.03ch10	21612527	21662526	64	N	50000	clone	yes
ST4.03ch10	21662527	22118898	65	W	PGSC0003DMB000000456	1	456372	+
ST4.03ch10	22118899	22168898	66	N	50000	clone	no
ST4.03ch10	22168899	22220921	67	W	PGSC0003DMB000000959	1	52023	-
ST4.03ch10	22220922	22270921	68	N	50000	clone	yes
ST4.03ch10	22270922	22342563	69	W	PGSC0003DMB000000878	1	71642	+
ST4.03ch10	22342564	22392563	70	N	50000	clone	yes
ST4.03ch10	22392564	22502623	71	W	PGSC0003DMB000000809	1	110060	-
ST4.03ch10	22502624	22552623	72	N	50000	clone	yes
ST4.03ch10	22552624	22603699	73	W	PGSC0003DMB000000346	1	51076	-
ST4.03ch10	22603700	22653699	74	N	50000	clone	yes
ST4.03ch10	22653700	22814311	75	W	PGSC0003DMB000000740	1	160612	-
ST4.03ch10	22814312	22864311	76	N	50000	clone	yes
ST4.03ch10	22864312	26960847	77	W	PGSC0003DMB000000007	1	4096536	+
ST4.03ch10	26960848	27010847	78	N	50000	clone	no
ST4.03ch10	27010848	27070441	79	W	PGSC0003DMB000000923	1	59594	0
ST4.03ch10	27070442	27120441	80	N	50000	clone	no
ST4.03ch10	27120442	29946495	81	W	PGSC0003DMB000000028	1	2826054	+
ST4.03ch10	29946496	29996495	82	N	50000	clone	yes
ST4.03ch10	29996496	30788198	83	W	PGSC0003DMB000000305	1	791703	-
ST4.03ch10	30788199	30838198	84	N	50000	clone	yes
ST4.03ch10	30838199	31274167	85	W	PGSC0003DMB000000470	1	435969	+
ST4.03ch10	31274168	31324167	86	N	50000	clone	no
ST4.03ch10	31324168	34988203	87	W	PGSC0003DMB000000011	1	3664036	-
ST4.03ch10	34988204	35038203	88	N	50000	clone	yes
ST4.03ch10	35038204	38020453	89	W	PGSC0003DMB000000025	1	2982250	+
ST4.03ch10	38020454	38070453	90	N	50000	clone	no
ST4.03ch10	38070454	38203501	91	W	PGSC0003DMB000000774	1	133048	+
ST4.03ch10	38203502	38253501	92	N	50000	clone	yes
ST4.03ch10	38253502	39049692	93	W	PGSC0003DMB000000027	1	796191	-
ST4.03ch10	39049693	39099692	94	N	50000	clone	no
ST4.03ch10	39099693	39362557	95	W	PGSC0003DMB000000612	1	262865	-
ST4.03ch10	39362558	39412557	96	N	50000	clone	yes
ST4.03ch10	39412558	39825127	97	W	PGSC0003DMB000000486	1	412570	+
ST4.03ch10	39825128	39875127	98	N	50000	clone	yes
ST4.03ch10	39875128	40699736	99	W	PGSC0003DMB000000278	1	824609	-
ST4.03ch10	40699737	40749736	100	N	50000	clone	no
ST4.03ch10	40749737	41551555	101	W	PGSC0003DMB000000223	289860	1091678	+
ST4.03ch10	41551556	41601555	102	N	50000	clone	yes
ST4.03ch10	41601556	41905081	103	W	PGSC0003DMB000000564	1	303526	+
ST4.03ch10	41905082	41955081	104	N	50000	clone	yes
ST4.03ch10	41955082	43047663	105	W	PGSC0003DMB000000220	1	1092582	+
ST4.03ch10	43047664	43097663	106	N	50000	clone	yes
ST4.03ch10	43097664	44774569	107	W	PGSC0003DMB000000112	1	1676906	-
ST4.03ch10	44774570	44824569	108	N	50000	clone	yes
ST4.03ch10	44824570	45191128	109	W	PGSC0003DMB000000515	1	366559	+
ST4.03ch10	45191129	45241128	110	N	50000	clone	yes
ST4.03ch10	45241129	45958008	111	W	PGSC0003DMB000000325	1	716880	-
ST4.03ch10	45958009	46008008	112	N	50000	clone	yes
ST4.03ch10	46008009	46322053	113	W	PGSC0003DMB000000553	1	314045	-
ST4.03ch10	46322054	46372053	114	N	50000	clone	yes
ST4.03ch10	46372054	46522188	115	W	PGSC0003DMB000000755	1	150135	-
ST4.03ch10	46522189	46572188	116	N	50000	clone	yes
ST4.03ch10	46572189	46805316	117	W	PGSC0003DMB000000647	1	233128	+
ST4.03ch10	46805317	46855316	118	N	50000	clone	yes
ST4.03ch10	46855317	46920611	119	W	PGSC0003DMB000000900	1	65295	-
ST4.03ch10	46920612	46970611	120	N	50000	clone	yes
ST4.03ch10	46970612	47181004	121	W	PGSC0003DMB000000673	1	210393	+
ST4.03ch10	47181005	47231004	122	N	50000	clone	yes
ST4.03ch10	47231005	47927505	123	W	PGSC0003DMB000000336	1	696501	-
ST4.03ch10	47927506	47977505	124	N	50000	clone	no
ST4.03ch10	47977506	48304721	125	W	PGSC0003DMB000000542	1	327216	+
ST4.03ch10	48304722	48354721	126	N	50000	clone	yes
ST4.03ch10	48354722	48922287	127	W	PGSC0003DMB000000385	1	567566	+
ST4.03ch10	48922288	48972287	128	N	50000	clone	no
ST4.03ch10	48972288	49295447	129	W	PGSC0003DMB000000546	1	323160	+
ST4.03ch10	49295448	49345447	130	N	50000	clone	yes
ST4.03ch10	49345448	49818971	131	W	PGSC0003DMB000000446	1	473524	+
ST4.03ch10	49818972	49868971	132	N	50000	clone	yes
ST4.03ch10	49868972	51479331	133	W	PGSC0003DMB000000106	99133	1709492	+
ST4.03ch10	51479332	51529331	134	N	50000	clone	yes
ST4.03ch10	51529332	51792299	135	W	PGSC0003DMB000000611	1	262968	+
ST4.03ch10	51792300	51842299	136	N	50000	clone	no
ST4.03ch10	51842300	51943659	137	W	PGSC0003DMB000000821	1	101360	+
ST4.03ch10	51943660	51993659	138	N	50000	clone	yes
ST4.03ch10	51993660	52482939	139	W	PGSC0003DMB000000436	1	489280	+
ST4.03ch10	52482940	52532939	140	N	50000	clone	yes
ST4.03ch10	52532940	52695921	141	W	PGSC0003DMB000000736	1	162982	-
ST4.03ch10	52695922	52745921	142	N	50000	clone	yes
ST4.03ch10	52745922	52805782	143	W	PGSC0003DMB000000921	1	59861	-
ST4.03ch10	52805783	52855782	144	N	50000	clone	yes
ST4.03ch10	52855783	52966460	145	W	PGSC0003DMB000000806	1	110678	-
ST4.03ch10	52966461	53016460	146	N	50000	clone	yes
ST4.03ch10	53016461	57091707	147	W	PGSC0003DMB000000008	1	4075247	+
ST4.03ch10	57091708	57141707	148	N	50000	clone	yes
ST4.03ch10	57141708	58687684	149	W	PGSC0003DMB000000129	1	1545977	-
ST4.03ch10	58687685	58737684	150	N	50000	clone	yes
ST4.03ch10	58737685	59323495	151	W	PGSC0003DMB000000379	1	585811	+
ST4.03ch10	59323496	59373495	152	N	50000	clone	yes
ST4.03ch10	59373496	59756223	153	W	PGSC0003DMB000000506	1	382728	-
ST4.03ch11	1	1439383	1	W	PGSC0003DMB000000148	1	1439383	+
ST4.03ch11	1439384	1489383	2	N	50000	clone	yes
ST4.03ch11	1489384	1525577	3	W	PGSC0003DMB000001042	1	36194	+
ST4.03ch11	1525578	1575577	4	N	50000	clone	yes
ST4.03ch11	1575578	1958650	5	W	PGSC0003DMB000000505	1	383073	-
ST4.03ch11	1958651	2008650	6	N	50000	clone	yes
ST4.03ch11	2008651	3438981	7	W	PGSC0003DMB000000152	1	1430331	+
ST4.03ch11	3438982	3488981	8	N	50000	clone	yes
ST4.03ch11	3488982	4108564	9	W	PGSC0003DMB000000365	1	619583	+
ST4.03ch11	4108565	4158564	10	N	50000	clone	yes
ST4.03ch11	4158565	4877326	11	W	PGSC0003DMB000000324	1	718762	-
ST4.03ch11	4877327	4927326	12	N	50000	clone	yes
ST4.03ch11	4927327	5575041	13	W	PGSC0003DMB000000354	1	647715	+
ST4.03ch11	5575042	5625041	14	N	50000	clone	yes
ST4.03ch11	5625042	5782554	15	W	PGSC0003DMB000000745	1	157513	-
ST4.03ch11	5782555	5832554	16	N	50000	clone	yes
ST4.03ch11	5832555	6151697	17	W	PGSC0003DMB000000549	1	319143	-
ST4.03ch11	6151698	6201697	18	N	50000	clone	yes
ST4.03ch11	6201698	7745480	19	W	PGSC0003DMB000000131	1	1543783	+
ST4.03ch11	7745481	7795480	20	N	50000	clone	yes
ST4.03ch11	7795481	7829054	21	W	PGSC0003DMB000001062	1	33574	-
ST4.03ch11	7829055	7879054	22	N	50000	clone	yes
ST4.03ch11	7879055	9414061	23	W	PGSC0003DMB000000133	1	1535007	+
ST4.03ch11	9414062	9464061	24	N	50000	clone	yes
ST4.03ch11	9464062	9821976	25	W	PGSC0003DMB000000524	1	357915	-
ST4.03ch11	9821977	9871976	26	N	50000	clone	yes
ST4.03ch11	9871977	10067652	27	W	PGSC0003DMB000000693	1	195676	+
ST4.03ch11	10067653	10117652	28	N	50000	clone	yes
ST4.03ch11	10117653	11639658	29	W	PGSC0003DMB000000134	1	1522006	+
ST4.03ch11	11639659	11689658	30	N	50000	clone	yes
ST4.03ch11	11689659	11879583	31	W	PGSC0003DMB000000700	1	189925	+
ST4.03ch11	11879584	11929583	32	N	50000	clone	yes
ST4.03ch11	11929584	12023018	33	W	PGSC0003DMB000000832	1	93435	-
ST4.03ch11	12023019	12073018	34	N	50000	clone	yes
ST4.03ch11	12073019	12121059	35	W	PGSC0003DMB000000977	1	48041	-
ST4.03ch11	12121060	12171059	36	N	50000	clone	yes
ST4.03ch11	12171060	12223992	37	W	PGSC0003DMB000000953	1	52933	-
ST4.03ch11	12223993	12273992	38	N	50000	clone	yes
ST4.03ch11	12273993	12340178	39	W	PGSC0003DMB000000898	1	66186	+
ST4.03ch11	12340179	12390178	40	N	50000	clone	yes
ST4.03ch11	12390179	13038513	41	W	PGSC0003DMB000000353	1	648335	+
ST4.03ch11	13038514	13088513	42	N	50000	clone	no
ST4.03ch11	13088514	14705054	43	W	PGSC0003DMB000000119	1	1616541	-
ST4.03ch11	14705055	14755054	44	N	50000	clone	yes
ST4.03ch11	14755055	14907914	45	W	PGSC0003DMB000000751	1	152860	+
ST4.03ch11	14907915	14957914	46	N	50000	clone	yes
ST4.03ch11	14957915	15206545	47	W	PGSC0003DMB000000629	1	248631	+
ST4.03ch11	15206546	15256545	48	N	50000	clone	yes
ST4.03ch11	15256546	17631369	49	W	PGSC0003DMB000000009	1	2374824	-
ST4.03ch11	17631370	17681369	50	N	50000	clone	yes
ST4.03ch11	17681370	17713409	51	W	PGSC0003DMB000001073	1	32040	-
ST4.03ch11	17713410	17763409	52	N	50000	clone	no
ST4.03ch11	17763410	20175619	53	W	PGSC0003DMB000000046	1	2412210	+
ST4.03ch11	20175620	20225619	54	N	50000	clone	yes
ST4.03ch11	20225620	20472041	55	W	PGSC0003DMB000000631	1	246422	+
ST4.03ch11	20472042	20522041	56	N	50000	clone	yes
ST4.03ch11	20522042	21637250	57	W	PGSC0003DMB000000211	1	1115209	-
ST4.03ch11	21637251	21687250	58	N	50000	clone	yes
ST4.03ch11	21687251	22642939	59	W	PGSC0003DMB000000256	1	955689	+
ST4.03ch11	22642940	22692939	60	N	50000	clone	yes
ST4.03ch11	22692940	23876600	61	W	PGSC0003DMB000000196	1	1183661	-
ST4.03ch11	23876601	23926600	62	N	50000	clone	yes
ST4.03ch11	23926601	24482302	63	W	PGSC0003DMB000000393	1	555702	-
ST4.03ch11	24482303	24532302	64	N	50000	clone	yes
ST4.03ch11	24532303	24559537	65	W	PGSC0003DMB000001118	1	27235	-
ST4.03ch11	24559538	24609537	66	N	50000	clone	no
ST4.03ch11	24609538	25082321	67	W	PGSC0003DMB000000447	1	472784	-
ST4.03ch11	25082322	25132321	68	N	50000	clone	yes
ST4.03ch11	25132322	25763929	69	W	PGSC0003DMB000000362	1	631608	-
ST4.03ch11	25763930	25813929	70	N	50000	clone	no
ST4.03ch11	25813930	26058802	71	W	PGSC0003DMB000000635	1	244873	-
ST4.03ch11	26058803	26108802	72	N	50000	clone	yes
ST4.03ch11	26108803	27533514	73	W	PGSC0003DMB000000153	1	1424712	+
ST4.03ch11	27533515	27583514	74	N	50000	clone	yes
ST4.03ch11	27583515	27960514	75	W	PGSC0003DMB000000462	1	377000	+
ST4.03ch11	27960515	28010514	76	N	50000	clone	yes
ST4.03ch11	28010515	28397826	77	W	PGSC0003DMB000000498	1	387312	-
ST4.03ch11	28397827	28447826	78	N	50000	clone	yes
ST4.03ch11	28447827	28541725	79	W	PGSC0003DMB000000063	785836	879734	-
ST4.03ch11	28541726	28591725	80	N	50000	clone	yes
ST4.03ch11	28591726	29139870	81	W	PGSC0003DMB000000399	1	548145	-
ST4.03ch11	29139871	29189870	82	N	50000	clone	yes
ST4.03ch11	29189871	30032065	83	W	PGSC0003DMB000000291	1	842195	-
ST4.03ch11	30032066	30082065	84	N	50000	clone	yes
ST4.03ch11	30082066	31454069	85	W	PGSC0003DMB000000137	1	1372004	-
ST4.03ch11	31454070	31504069	86	N	50000	clone	yes
ST4.03ch11	31504070	32539305	87	W	PGSC0003DMB000000237	1	1035236	+
ST4.03ch11	32539306	32589305	88	N	50000	clone	no
ST4.03ch11	32589306	33151605	89	W	PGSC0003DMB000000388	1	562300	-
ST4.03ch11	33151606	33201605	90	N	50000	clone	yes
ST4.03ch11	33201606	33621593	91	W	PGSC0003DMB000000479	1	419988	-
ST4.03ch11	33621594	33671593	92	N	50000	clone	yes
ST4.03ch11	33671594	34986426	93	W	PGSC0003DMB000000168	1	1314833	-
ST4.03ch11	34986427	35036426	94	N	50000	clone	yes
ST4.03ch11	35036427	36130549	95	W	PGSC0003DMB000000217	1	1094123	-
ST4.03ch11	36130550	36180549	96	N	50000	clone	yes
ST4.03ch11	36180550	36743405	97	W	PGSC0003DMB000000387	1	562856	+
ST4.03ch11	36743406	36793405	98	N	50000	clone	yes
ST4.03ch11	36793406	37132046	99	W	PGSC0003DMB000000538	1	338641	+
ST4.03ch11	37132047	37182046	100	N	50000	clone	yes
ST4.03ch11	37182047	37286002	101	W	PGSC0003DMB000000819	1	103956	+
ST4.03ch11	37286003	37336002	102	N	50000	clone	yes
ST4.03ch11	37336003	37422591	103	W	PGSC0003DMB000000846	1	86589	+
ST4.03ch11	37422592	37472591	104	N	50000	clone	yes
ST4.03ch11	37472592	37790243	105	W	PGSC0003DMB000000130	1228097	1545748	+
ST4.03ch11	37790244	37840243	106	N	50000	clone	yes
ST4.03ch11	37840244	38454884	107	W	PGSC0003DMB000000367	1	614641	-
ST4.03ch11	38454885	38504884	108	N	50000	clone	yes
ST4.03ch11	38504885	40270040	109	W	PGSC0003DMB000000101	1	1765156	+
ST4.03ch11	40270041	40320040	110	N	50000	clone	yes
ST4.03ch11	40320041	40878094	111	W	PGSC0003DMB000000392	1	558054	-
ST4.03ch11	40878095	40928094	112	N	50000	clone	yes
ST4.03ch11	40928095	44225525	113	W	PGSC0003DMB000000017	1	3297431	+
ST4.03ch11	44225526	44275525	114	N	50000	clone	yes
ST4.03ch11	44275526	44528585	115	W	PGSC0003DMB000000623	1	253060	+
ST4.03ch11	44528586	44578585	116	N	50000	clone	yes
ST4.03ch11	44578586	44932848	117	W	PGSC0003DMB000000529	1	354263	+
ST4.03ch11	44932849	44982848	118	N	50000	clone	yes
ST4.03ch11	44982849	45475667	119	W	PGSC0003DMB000000433	1	492819	+
ST4.03ch12	1	860580	1	W	PGSC0003DMB000000283	1	860580	+
ST4.03ch12	860581	910580	2	N	50000	clone	yes
ST4.03ch12	910581	2552409	3	W	PGSC0003DMB000000116	1	1641829	+
ST4.03ch12	2552410	2602409	4	N	50000	clone	yes
ST4.03ch12	2602410	3297308	5	W	PGSC0003DMB000000063	1	694899	+
ST4.03ch12	3297309	3347308	6	N	50000	clone	yes
ST4.03ch12	3347309	4767012	7	W	PGSC0003DMB000000155	1	1419704	-
ST4.03ch12	4767013	4817012	8	N	50000	clone	yes
ST4.03ch12	4817013	5024194	9	W	PGSC0003DMB000000675	1	207182	-
ST4.03ch12	5024195	5074194	10	N	50000	clone	yes
ST4.03ch12	5074195	5112815	11	W	PGSC0003DMB000000128	1509333	1547953	+
ST4.03ch12	5112816	5162815	12	N	50000	clone	no
ST4.03ch12	5162816	5539683	13	W	PGSC0003DMB000000511	1	376868	-
ST4.03ch12	5539684	5589683	14	N	50000	clone	yes
ST4.03ch12	5589684	7071372	15	W	PGSC0003DMB000000140	1	1481689	-
ST4.03ch12	7071373	7121372	16	N	50000	clone	yes
ST4.03ch12	7121373	7218839	17	W	PGSC0003DMB000000824	1	97467	-
ST4.03ch12	7218840	7268839	18	N	50000	clone	yes
ST4.03ch12	7268840	7632223	19	W	PGSC0003DMB000000516	1	363384	-
ST4.03ch12	7632224	7682223	20	N	50000	clone	yes
ST4.03ch12	7682224	7777423	21	W	PGSC0003DMB000000829	1	95200	+
ST4.03ch12	7777424	7827423	22	N	50000	clone	no
ST4.03ch12	7827424	7915356	23	W	PGSC0003DMB000000842	1	87933	-
ST4.03ch12	7915357	7965356	24	N	50000	clone	yes
ST4.03ch12	7965357	8449308	25	W	PGSC0003DMB000000440	1	483952	+
ST4.03ch12	8449309	8499308	26	N	50000	clone	yes
ST4.03ch12	8499309	8634460	27	W	PGSC0003DMB000000771	1	135152	-
ST4.03ch12	8634461	8684460	28	N	50000	clone	no
ST4.03ch12	8684461	8890433	29	W	PGSC0003DMB000000677	1	205973	+
ST4.03ch12	8890434	8940433	30	N	50000	clone	yes
ST4.03ch12	8940434	9223807	31	W	PGSC0003DMB000000589	1	283374	-
ST4.03ch12	9223808	9273807	32	N	50000	clone	yes
ST4.03ch12	9273808	11494697	33	W	PGSC0003DMB000000056	1	2220890	+
ST4.03ch12	11494698	11544697	34	N	50000	clone	yes
ST4.03ch12	11544698	12976199	35	W	PGSC0003DMB000000151	1	1431502	-
ST4.03ch12	12976200	13026199	36	N	50000	clone	yes
ST4.03ch12	13026200	13305518	37	W	PGSC0003DMB000000594	1	279319	+
ST4.03ch12	13305519	13355518	38	N	50000	clone	yes
ST4.03ch12	13355519	15951598	39	W	PGSC0003DMB000000038	1	2596080	+
ST4.03ch12	15951599	16001598	40	N	50000	clone	yes
ST4.03ch12	16001599	19426759	41	W	PGSC0003DMB000000014	1	3425161	+
ST4.03ch12	19426760	19476759	42	N	50000	clone	yes
ST4.03ch12	19476760	19965400	43	W	PGSC0003DMB000000437	1	488641	-
ST4.03ch12	19965401	20015400	44	N	50000	clone	yes
ST4.03ch12	20015401	20249837	45	W	PGSC0003DMB000000645	1	234437	+
ST4.03ch12	20249838	20299837	46	N	50000	clone	no
ST4.03ch12	20299838	20730320	47	W	PGSC0003DMB000000474	1	430483	-
ST4.03ch12	20730321	20780320	48	N	50000	clone	yes
ST4.03ch12	20780321	21103899	49	W	PGSC0003DMB000000545	1	323579	+
ST4.03ch12	21103900	21153899	50	N	50000	clone	yes
ST4.03ch12	21153900	21616445	51	W	PGSC0003DMB000000205	685796	1148341	-
ST4.03ch12	21616446	21666445	52	N	50000	clone	yes
ST4.03ch12	21666446	23457499	53	W	PGSC0003DMB000000097	1	1791054	-
ST4.03ch12	23457500	23507499	54	N	50000	clone	yes
ST4.03ch12	23507500	24708950	55	W	PGSC0003DMB000000190	1	1201451	-
ST4.03ch12	24708951	24758950	56	N	50000	clone	yes
ST4.03ch12	24758951	25976534	57	W	PGSC0003DMB000000186	1	1217584	-
ST4.03ch12	25976535	26026534	58	N	50000	clone	yes
ST4.03ch12	26026535	26088014	59	W	PGSC0003DMB000000916	1	61480	+
ST4.03ch12	26088015	26138014	60	N	50000	clone	no
ST4.03ch12	26138015	27064382	61	W	PGSC0003DMB000000264	1	926368	+
ST4.03ch12	27064383	27114382	62	N	50000	clone	yes
ST4.03ch12	27114383	27420567	63	W	PGSC0003DMB000000562	1	306185	+
ST4.03ch12	27420568	27470567	64	N	50000	clone	yes
ST4.03ch12	27470568	28376233	65	W	PGSC0003DMB000000270	1	905666	+
ST4.03ch12	28376234	28426233	66	N	50000	clone	no
ST4.03ch12	28426234	29746928	67	W	PGSC0003DMB000000166	1	1320695	0
ST4.03ch12	29746929	29796928	68	N	50000	clone	no
ST4.03ch12	29796929	30865491	69	W	PGSC0003DMB000000228	1	1068563	-
ST4.03ch12	30865492	30915491	70	N	50000	clone	yes
ST4.03ch12	30915492	31569491	71	W	PGSC0003DMB000000321	1	654000	+
ST4.03ch12	31569492	31619491	72	N	50000	clone	yes
ST4.03ch12	31619492	32733664	73	W	PGSC0003DMB000000212	1	1114173	-
ST4.03ch12	32733665	32783664	74	N	50000	clone	yes
ST4.03ch12	32783665	33036204	75	W	PGSC0003DMB000000624	1	252540	-
ST4.03ch12	33036205	33086204	76	N	50000	clone	no
ST4.03ch12	33086205	33447305	77	W	PGSC0003DMB000000521	1	361101	+
ST4.03ch12	33447306	33497305	78	N	50000	clone	yes
ST4.03ch12	33497306	33735358	79	W	PGSC0003DMB000000638	1	238053	-
ST4.03ch12	33735359	33785358	80	N	50000	clone	no
ST4.03ch12	33785359	34168853	81	W	PGSC0003DMB000000503	1	383495	-
ST4.03ch12	34168854	34218853	82	N	50000	clone	yes
ST4.03ch12	34218854	34283800	83	W	PGSC0003DMB000000749	90001	154947	-
ST4.03ch12	34283801	34333800	84	N	50000	clone	yes
ST4.03ch12	34333801	34423800	85	W	PGSC0003DMB000000749	1	90000	-
ST4.03ch12	34423801	34473800	86	N	50000	clone	yes
ST4.03ch12	34473801	34491120	87	W	PGSC0003DMB000001272	1	17320	-
ST4.03ch12	34491121	34541120	88	N	50000	clone	yes
ST4.03ch12	34541121	34865391	89	W	PGSC0003DMB000000544	1	324271	-
ST4.03ch12	34865392	34915391	90	N	50000	clone	no
ST4.03ch12	34915392	36570877	91	W	PGSC0003DMB000000031	1099552	2755037	+
ST4.03ch12	36570878	36620877	92	N	50000	clone	yes
ST4.03ch12	36620878	39608763	93	W	PGSC0003DMB000000024	1	2987886	+
ST4.03ch12	39608764	39658763	94	N	50000	clone	no
ST4.03ch12	39658764	39728531	95	W	PGSC0003DMB000000886	1	69768	-
ST4.03ch12	39728532	39778531	96	N	50000	clone	yes
ST4.03ch12	39778532	39893149	97	W	PGSC0003DMB000000802	1	114618	-
ST4.03ch12	39893150	39943149	98	N	50000	clone	yes
ST4.03ch12	39943150	41312057	99	W	PGSC0003DMB000000160	1	1368908	-
ST4.03ch12	41312058	41362057	100	N	50000	clone	yes
ST4.03ch12	41362058	41759932	101	W	PGSC0003DMB000000391	1	397875	-
ST4.03ch12	41759933	41809932	102	N	50000	clone	yes
ST4.03ch12	41809933	43970046	103	W	PGSC0003DMB000000065	1	2160114	-
ST4.03ch12	43970047	44020046	104	N	50000	clone	yes
ST4.03ch12	44020047	44363843	105	W	PGSC0003DMB000000537	1	343797	+
ST4.03ch12	44363844	44413843	106	N	50000	clone	yes
ST4.03ch12	44413844	44946993	107	W	PGSC0003DMB000000408	1	533150	+
ST4.03ch12	44946994	44996993	108	N	50000	clone	no
ST4.03ch12	44996994	47043663	109	W	PGSC0003DMB000000074	1	2046670	-
ST4.03ch12	47043664	47093663	110	N	50000	clone	yes
[truncated: 27,917 more rows]

## Sheet: Chimaeric superscaffoldsPMV4.03
List of Chimaeric superscaffolds
PGSC0003DMB000000002
PGSC0003DMB000000009
PGSC0003DMB000000010
PGSC0003DMB000000012
PGSC0003DMB000000013
PGSC0003DMB000000019
PGSC0003DMB000000020
PGSC0003DMB000000022
PGSC0003DMB000000027
PGSC0003DMB000000029
PGSC0003DMB000000031
PGSC0003DMB000000036
PGSC0003DMB000000042
PGSC0003DMB000000051
PGSC0003DMB000000052
PGSC0003DMB000000059
PGSC0003DMB000000060
PGSC0003DMB000000063
PGSC0003DMB000000067
PGSC0003DMB000000071
PGSC0003DMB000000083
PGSC0003DMB000000099
PGSC0003DMB000000106
PGSC0003DMB000000111
PGSC0003DMB000000115
PGSC0003DMB000000126
PGSC0003DMB000000128
PGSC0003DMB000000130
PGSC0003DMB000000137
PGSC0003DMB000000141
PGSC0003DMB000000159
PGSC0003DMB000000176
PGSC0003DMB000000177
PGSC0003DMB000000182
PGSC0003DMB000000192
PGSC0003DMB000000204
PGSC0003DMB000000205
PGSC0003DMB000000208
PGSC0003DMB000000218
PGSC0003DMB000000221
PGSC0003DMB000000223
PGSC0003DMB000000233
PGSC0003DMB000000248
PGSC0003DMB000000251
PGSC0003DMB000000260
PGSC0003DMB000000278
PGSC0003DMB000000282
PGSC0003DMB000000314
PGSC0003DMB000000321
PGSC0003DMB000000323
PGSC0003DMB000000346
PGSC0003DMB000000352
PGSC0003DMB000000361
PGSC0003DMB000000376
PGSC0003DMB000000377
PGSC0003DMB000000381
PGSC0003DMB000000391
PGSC0003DMB000000400
PGSC0003DMB000000411
PGSC0003DMB000000423
PGSC0003DMB000000462
PGSC0003DMB000000513
PGSC0003DMB000000585
PGSC0003DMB000000646
PGSC0003DMB000000707
PGSC0003DMB000000749
PGSC0003DMB000000822

## Sheet: genes_PM_V_4.03
##gff-version 3
#S. tuberosum Group Phureja DM1-3 Genome Annotation v3.4 on the DM version 4.03 pseudomolecules corresponding to the 12 potato chromosomes. The 13th pseudomolecule "ST4.03ch00" represent the collection of unanchored DM V3 superscaffolds
#seqid	source	type	start	end	score	strand	phase	attributes
ST4.03ch01	BGI	gene	152322	153489	.	.	.	ID=PGSC0003DMG400015133;name="Defensin"
ST4.03ch01	Cufflinks	mRNA	152322	153489	.	-	.	ID=PGSC0003DMT400039136;Parent=PGSC0003DMG400015133;Source_id=RNASEQ26.809.0;Mapping_depth=16.192011;Class=4;name="Defensin"
ST4.03ch01	Cufflinks	exon	153389	153489	.	-	.	ID=PGSC0003DME400103709;Parent=PGSC0003DMT400039136
ST4.03ch01	Cufflinks	exon	152322	152593	.	-	.	ID=PGSC0003DME400103710;Parent=PGSC0003DMT400039136
ST4.03ch01	Cufflinks	intron	152594	153388	.	-	.	ID=PGSC0003DMI400065839;Parent=PGSC0003DMT400039136
ST4.03ch01	BestORF	CDS	152418	152576	.	-	0	ID=PGSC0003DMC400026563;Parent=PGSC0003DMT400039136;name="Defensin"
ST4.03ch01	BGI	gene	160379	161885	.	.	.	ID=PGSC0003DMG400015132;name="Defensin J1-2"
ST4.03ch01	GLEAN	mRNA	160499	160663	.	-	.	ID=PGSC0003DMT400039133;Parent=PGSC0003DMG400015132;Source_id=PGSC0003DMG000019750;Class=2;name="Defensin J1-2"
ST4.03ch01	Cufflinks	mRNA	160379	161885	.	-	.	ID=PGSC0003DMT400039134;Parent=PGSC0003DMG400015132;Source_id=RNASEQ26.803.0;Mapping_depth=35.840147;Class=2;name="Defensin J1-2"
ST4.03ch01	Cufflinks	exon	161722	161885	.	-	.	ID=PGSC0003DME400103705;Parent=PGSC0003DMT400039134
ST4.03ch01	GLEAN	exon	160499	160663	.	-	.	ID=PGSC0003DME400103707;Parent=PGSC0003DMT400039133
ST4.03ch01	Cufflinks	exon	160379	160659	.	-	.	ID=PGSC0003DME400103708;Parent=PGSC0003DMT400039134
ST4.03ch01	Cufflinks	intron	160660	161721	.	-	.	ID=PGSC0003DMI400065838;Parent=PGSC0003DMT400039134
ST4.03ch01	GLEAN	CDS	160499	160663	.	-	0	ID=PGSC0003DMC400026561;Parent=PGSC0003DMT400039133;name="Defensin J1-2"
ST4.03ch01	BestORF	CDS	161722	161785	.	-	0	ID=PGSC0003DMC400026562;Parent=PGSC0003DMT400039134;name="Defensin J1-2"
ST4.03ch01	BestORF	CDS	160499	160659	.	-	2	ID=PGSC0003DMC400026562;Parent=PGSC0003DMT400039134;name="Defensin J1-2"
ST4.03ch01	BGI	gene	225084	229469	.	.	.	ID=PGSC0003DMG400022764;name="Glutamate decarboxylase isoform3"
ST4.03ch01	Cufflinks	mRNA	225084	229469	.	+	.	ID=PGSC0003DMT400058594;Parent=PGSC0003DMG400022764;Source_id=RNASEQ39.8869.0;Mapping_depth=158.359878;Class=1;name="Glutamate decarboxylase isoform3"
ST4.03ch01	Cufflinks	exon	225084	225225	.	+	.	ID=PGSC0003DME400154225;Parent=PGSC0003DMT400058594
ST4.03ch01	Cufflinks	exon	225786	225990	.	+	.	ID=PGSC0003DME400154226;Parent=PGSC0003DMT400058594
ST4.03ch01	Cufflinks	exon	226430	226630	.	+	.	ID=PGSC0003DME400154227;Parent=PGSC0003DMT400058594
ST4.03ch01	Cufflinks	exon	227247	227461	.	+	.	ID=PGSC0003DME400154228;Parent=PGSC0003DMT400058594
ST4.03ch01	Cufflinks	exon	228093	228346	.	+	.	ID=PGSC0003DME400154229;Parent=PGSC0003DMT400058594
ST4.03ch01	Cufflinks	exon	228815	228867	.	+	.	ID=PGSC0003DME400154230;Parent=PGSC0003DMT400058594
ST4.03ch01	Cufflinks	exon	228960	229469	.	+	.	ID=PGSC0003DME400154231;Parent=PGSC0003DMT400058594
ST4.03ch01	Cufflinks	intron	225226	225785	.	+	.	ID=PGSC0003DMI400097686;Parent=PGSC0003DMT400058594
ST4.03ch01	Cufflinks	intron	225991	226429	.	+	.	ID=PGSC0003DMI400097687;Parent=PGSC0003DMT400058594
ST4.03ch01	Cufflinks	intron	226631	227246	.	+	.	ID=PGSC0003DMI400097688;Parent=PGSC0003DMT400058594
ST4.03ch01	Cufflinks	intron	227462	228092	.	+	.	ID=PGSC0003DMI400097689;Parent=PGSC0003DMT400058594
ST4.03ch01	Cufflinks	intron	228347	228814	.	+	.	ID=PGSC0003DMI400097690;Parent=PGSC0003DMT400058594
ST4.03ch01	Cufflinks	intron	228868	228959	.	+	.	ID=PGSC0003DMI400097691;Parent=PGSC0003DMT400058594
ST4.03ch01	BestORF	CDS	225140	225225	.	+	0	ID=PGSC0003DMC400039465;Parent=PGSC0003DMT400058594;name="Glutamate decarboxylase isoform3"
ST4.03ch01	BestORF	CDS	225786	225990	.	+	1	ID=PGSC0003DMC400039465;Parent=PGSC0003DMT400058594;name="Glutamate decarboxylase isoform3"
ST4.03ch01	BestORF	CDS	226430	226630	.	+	0	ID=PGSC0003DMC400039465;Parent=PGSC0003DMT400058594;name="Glutamate decarboxylase isoform3"
ST4.03ch01	BestORF	CDS	227247	227461	.	+	0	ID=PGSC0003DMC400039465;Parent=PGSC0003DMT400058594;name="Glutamate decarboxylase isoform3"
ST4.03ch01	BestORF	CDS	228093	228346	.	+	1	ID=PGSC0003DMC400039465;Parent=PGSC0003DMT400058594;name="Glutamate decarboxylase isoform3"
ST4.03ch01	BestORF	CDS	228815	228867	.	+	2	ID=PGSC0003DMC400039465;Parent=PGSC0003DMT400058594;name="Glutamate decarboxylase isoform3"
ST4.03ch01	BestORF	CDS	228960	229439	.	+	0	ID=PGSC0003DMC400039465;Parent=PGSC0003DMT400058594;name="Glutamate decarboxylase isoform3"
ST4.03ch01	BGI	gene	248940	249501	.	.	.	ID=PGSC0003DMG400022799;name="Gene of unknown function"
ST4.03ch01	Cufflinks	mRNA	248940	249501	.	-	.	ID=PGSC0003DMT400058700;Parent=PGSC0003DMG400022799;Source_id=RNASEQ39.8875.0;Mapping_depth=16.138790;Class=5;name="Gene of unknown function"
ST4.03ch01	Cufflinks	exon	248940	249501	.	-	.	ID=PGSC0003DME400154496;Parent=PGSC0003DMT400058700
ST4.03ch01	BestORF	CDS	249208	249402	.	-	0	ID=PGSC0003DMC400039540;Parent=PGSC0003DMT400058700;name="Gene of unknown function"
ST4.03ch01	BGI	gene	250845	265748	.	.	.	ID=PGSC0003DMG400022786;name="Plasmalemma Na+/H+ antiporter"
ST4.03ch01	Cufflinks	mRNA	250845	265748	.	-	.	ID=PGSC0003DMT400058653;Parent=PGSC0003DMG400022786;Source_id=RNASEQ39.8879.0;Mapping_depth=160.298817;Class=2;name="Plasmalemma Na+/H+ antiporter"
ST4.03ch01	Cufflinks	exon	250845	251443	.	-	.	ID=PGSC0003DME400154360;Parent=PGSC0003DMT400058653
ST4.03ch01	Cufflinks	exon	251929	252233	.	-	.	ID=PGSC0003DME400154362;Parent=PGSC0003DMT400058653
ST4.03ch01	Cufflinks	exon	252918	253185	.	-	.	ID=PGSC0003DME400154365;Parent=PGSC0003DMT400058653
ST4.03ch01	Cufflinks/GLEAN	exon	253806	254012	.	-	.	ID=PGSC0003DME400154366;Parent=PGSC0003DMT400058653
ST4.03ch01	Cufflinks/GLEAN	exon	254096	254314	.	-	.	ID=PGSC0003DME400154367;Parent=PGSC0003DMT400058653
ST4.03ch01	Cufflinks/GLEAN	exon	254408	254539	.	-	.	ID=PGSC0003DME400154368;Parent=PGSC0003DMT400058653
ST4.03ch01	Cufflinks/GLEAN	exon	254827	254924	.	-	.	ID=PGSC0003DME400154369;Parent=PGSC0003DMT400058653
ST4.03ch01	Cufflinks/GLEAN	exon	255808	256110	.	-	.	ID=PGSC0003DME400154370;Parent=PGSC0003DMT400058653
ST4.03ch01	Cufflinks/GLEAN	exon	256427	256658	.	-	.	ID=PGSC0003DME400154371;Parent=PGSC0003DMT400058653
ST4.03ch01	Cufflinks/GLEAN	exon	257433	257540	.	-	.	ID=PGSC0003DME400154372;Parent=PGSC0003DMT400058653
ST4.03ch01	Cufflinks/GLEAN	exon	257653	257700	.	-	.	ID=PGSC0003DME400154373;Parent=PGSC0003DMT400058653
ST4.03ch01	Cufflinks/GLEAN	exon	257815	257999	.	-	.	ID=PGSC0003DME400154374;Parent=PGSC0003DMT400058653
ST4.03ch01	Cufflinks/GLEAN	exon	259062	259117	.	-	.	ID=PGSC0003DME400154375;Parent=PGSC0003DMT400058653
ST4.03ch01	Cufflinks/GLEAN	exon	259678	259722	.	-	.	ID=PGSC0003DME400154376;Parent=PGSC0003DMT400058653
ST4.03ch01	Cufflinks/GLEAN	exon	260075	260140	.	-	.	ID=PGSC0003DME400154377;Parent=PGSC0003DMT400058653
ST4.03ch01	Cufflinks/GLEAN	exon	260219	260271	.	-	.	ID=PGSC0003DME400154378;Parent=PGSC0003DMT400058653
ST4.03ch01	Cufflinks/GLEAN	exon	261048	261165	.	-	.	ID=PGSC0003DME400154379;Parent=PGSC0003DMT400058653
ST4.03ch01	Cufflinks/GLEAN	exon	261241	261342	.	-	.	ID=PGSC0003DME400154380;Parent=PGSC0003DMT400058653
ST4.03ch01	Cufflinks/GLEAN	exon	261539	261696	.	-	.	ID=PGSC0003DME400154381;Parent=PGSC0003DMT400058653
ST4.03ch01	Cufflinks/GLEAN	exon	261771	261848	.	-	.	ID=PGSC0003DME400154382;Parent=PGSC0003DMT400058653
ST4.03ch01	Cufflinks/GLEAN	exon	263328	263419	.	-	.	ID=PGSC0003DME400154383;Parent=PGSC0003DMT400058653
ST4.03ch01	Cufflinks/GLEAN	exon	263584	263634	.	-	.	ID=PGSC0003DME400154384;Parent=PGSC0003DMT400058653
ST4.03ch01	Cufflinks	exon	265375	265748	.	-	.	ID=PGSC0003DME400154385;Parent=PGSC0003DMT400058653
ST4.03ch01	Cufflinks/GLEAN	intron	251444	251928	.	-	.	ID=PGSC0003DMI400097758;Parent=PGSC0003DMT400058653
ST4.03ch01	Cufflinks	intron	252234	252917	.	-	.	ID=PGSC0003DMI400097760;Parent=PGSC0003DMT400058653
ST4.03ch01	Cufflinks/GLEAN	intron	253186	253805	.	-	.	ID=PGSC0003DMI400097761;Parent=PGSC0003DMT400058653
ST4.03ch01	Cufflinks/GLEAN	intron	254013	254095	.	-	.	ID=PGSC0003DMI400097762;Parent=PGSC0003DMT400058653
ST4.03ch01	Cufflinks/GLEAN	intron	254315	254407	.	-	.	ID=PGSC0003DMI400097763;Parent=PGSC0003DMT400058653
ST4.03ch01	Cufflinks/GLEAN	intron	254540	254826	.	-	.	ID=PGSC0003DMI400097764;Parent=PGSC0003DMT400058653
ST4.03ch01	Cufflinks/GLEAN	intron	254925	255807	.	-	.	ID=PGSC0003DMI400097765;Parent=PGSC0003DMT400058653
ST4.03ch01	Cufflinks/GLEAN	intron	256111	256426	.	-	.	ID=PGSC0003DMI400097766;Parent=PGSC0003DMT400058653
ST4.03ch01	Cufflinks/GLEAN	intron	256659	257432	.	-	.	ID=PGSC0003DMI400097767;Parent=PGSC0003DMT400058653
ST4.03ch01	Cufflinks/GLEAN	intron	257541	257652	.	-	.	ID=PGSC0003DMI400097768;Parent=PGSC0003DMT400058653
ST4.03ch01	Cufflinks/GLEAN	intron	257701	257814	.	-	.	ID=PGSC0003DMI400097769;Parent=PGSC0003DMT400058653
ST4.03ch01	Cufflinks/GLEAN	intron	258000	259061	.	-	.	ID=PGSC0003DMI400097770;Parent=PGSC0003DMT400058653
ST4.03ch01	Cufflinks/GLEAN	intron	259118	259677	.	-	.	ID=PGSC0003DMI400097771;Parent=PGSC0003DMT400058653
ST4.03ch01	Cufflinks/GLEAN	intron	259723	260074	.	-	.	ID=PGSC0003DMI400097772;Parent=PGSC0003DMT400058653
ST4.03ch01	Cufflinks/GLEAN	intron	260141	260218	.	-	.	ID=PGSC0003DMI400097773;Parent=PGSC0003DMT400058653
ST4.03ch01	Cufflinks/GLEAN	intron	260272	261047	.	-	.	ID=PGSC0003DMI400097774;Parent=PGSC0003DMT400058653
ST4.03ch01	Cufflinks/GLEAN	intron	261166	261240	.	-	.	ID=PGSC0003DMI400097775;Parent=PGSC0003DMT400058653
ST4.03ch01	Cufflinks/GLEAN	intron	261343	261538	.	-	.	ID=PGSC0003DMI400097776;Parent=PGSC0003DMT400058653
ST4.03ch01	Cufflinks/GLEAN	intron	261697	261770	.	-	.	ID=PGSC0003DMI400097777;Parent=PGSC0003DMT400058653
ST4.03ch01	Cufflinks/GLEAN	intron	261849	263327	.	-	.	ID=PGSC0003DMI400097778;Parent=PGSC0003DMT400058653
ST4.03ch01	Cufflinks/GLEAN	intron	263420	263583	.	-	.	ID=PGSC0003DMI400097779;Parent=PGSC0003DMT400058653
ST4.03ch01	Cufflinks/GLEAN	intron	263635	265374	.	-	.	ID=PGSC0003DMI400097780;Parent=PGSC0003DMT400058653
ST4.03ch01	BestORF	CDS	265375	265579	.	-	0	ID=PGSC0003DMC400039506;Parent=PGSC0003DMT400058653;name="Plasmalemma Na+/H+ antiporter"
ST4.03ch01	BestORF	CDS	263584	263634	.	-	2	ID=PGSC0003DMC400039506;Parent=PGSC0003DMT400058653;name="Plasmalemma Na+/H+ antiporter"
ST4.03ch01	BestORF	CDS	263328	263419	.	-	2	ID=PGSC0003DMC400039506;Parent=PGSC0003DMT400058653;name="Plasmalemma Na+/H+ antiporter"
ST4.03ch01	BestORF	CDS	261771	261848	.	-	0	ID=PGSC0003DMC400039506;Parent=PGSC0003DMT400058653;name="Plasmalemma Na+/H+ antiporter"
ST4.03ch01	BestORF	CDS	261539	261696	.	-	0	ID=PGSC0003DMC400039506;Parent=PGSC0003DMT400058653;name="Plasmalemma Na+/H+ antiporter"
ST4.03ch01	BestORF	CDS	261241	261342	.	-	1	ID=PGSC0003DMC400039506;Parent=PGSC0003DMT400058653;name="Plasmalemma Na+/H+ antiporter"
ST4.03ch01	BestORF	CDS	261048	261165	.	-	1	ID=PGSC0003DMC400039506;Parent=PGSC0003DMT400058653;name="Plasmalemma Na+/H+ antiporter"
ST4.03ch01	BestORF	CDS	260219	260271	.	-	0	ID=PGSC0003DMC400039506;Parent=PGSC0003DMT400058653;name="Plasmalemma Na+/H+ antiporter"
ST4.03ch01	BestORF	CDS	260075	260140	.	-	1	ID=PGSC0003DMC400039506;Parent=PGSC0003DMT400058653;name="Plasmalemma Na+/H+ antiporter"
ST4.03ch01	BestORF	CDS	259678	259722	.	-	1	ID=PGSC0003DMC400039506;Parent=PGSC0003DMT400058653;name="Plasmalemma Na+/H+ antiporter"
ST4.03ch01	BestORF	CDS	259062	259117	.	-	1	ID=PGSC0003DMC400039506;Parent=PGSC0003DMT400058653;name="Plasmalemma Na+/H+ antiporter"
ST4.03ch01	BestORF	CDS	257815	257999	.	-	2	ID=PGSC0003DMC400039506;Parent=PGSC0003DMT400058653;name="Plasmalemma Na+/H+ antiporter"
ST4.03ch01	BestORF	CDS	257653	257700	.	-	0	ID=PGSC0003DMC400039506;Parent=PGSC0003DMT400058653;name="Plasmalemma Na+/H+ antiporter"
ST4.03ch01	BestORF	CDS	257433	257540	.	-	0	ID=PGSC0003DMC400039506;Parent=PGSC0003DMT400058653;name="Plasmalemma Na+/H+ antiporter"
ST4.03ch01	BestORF	CDS	256427	256658	.	-	0	ID=PGSC0003DMC400039506;Parent=PGSC0003DMT400058653;name="Plasmalemma Na+/H+ antiporter"
ST4.03ch01	BestORF	CDS	255808	256110	.	-	2	ID=PGSC0003DMC400039506;Parent=PGSC0003DMT400058653;name="Plasmalemma Na+/H+ antiporter"
ST4.03ch01	BestORF	CDS	254827	254924	.	-	2	ID=PGSC0003DMC400039506;Parent=PGSC0003DMT400058653;name="Plasmalemma Na+/H+ antiporter"
ST4.03ch01	BestORF	CDS	254408	254539	.	-	0	ID=PGSC0003DMC400039506;Parent=PGSC0003DMT400058653;name="Plasmalemma Na+/H+ antiporter"
ST4.03ch01	BestORF	CDS	254096	254314	.	-	0	ID=PGSC0003DMC400039506;Parent=PGSC0003DMT400058653;name="Plasmalemma Na+/H+ antiporter"
ST4.03ch01	BestORF	CDS	253806	254012	.	-	0	ID=PGSC0003DMC400039506;Parent=PGSC0003DMT400058653;name="Plasmalemma Na+/H+ antiporter"
ST4.03ch01	BestORF	CDS	252918	253185	.	-	0	ID=PGSC0003DMC400039506;Parent=PGSC0003DMT400058653;name="Plasmalemma Na+/H+ antiporter"
ST4.03ch01	BestORF	CDS	251929	252233	.	-	2	ID=PGSC0003DMC400039506;Parent=PGSC0003DMT400058653;name="Plasmalemma Na+/H+ antiporter"
ST4.03ch01	BestORF	CDS	251111	251443	.	-	0	ID=PGSC0003DMC400039506;Parent=PGSC0003DMT400058653;name="Plasmalemma Na+/H+ antiporter"
ST4.03ch01	BGI	gene	266476	273873	.	.	.	ID=PGSC0003DMG400022766;name="Protein kinase"
ST4.03ch01	Cufflinks	mRNA	266476	273873	.	+	.	ID=PGSC0003DMT400058597;Parent=PGSC0003DMG400022766;Source_id=RNASEQ39.8890.0;Mapping_depth=14.047011;Class=1;name="Protein kinase"
ST4.03ch01	Cufflinks	mRNA	266476	273873	.	+	.	ID=PGSC0003DMT400058598;Parent=PGSC0003DMG400022766;Source_id=RNASEQ39.8890.1;Mapping_depth=420.967308;Class=1;name="Protein kinase"
ST4.03ch01	Cufflinks	mRNA	267315	273858	.	+	.	ID=PGSC0003DMT400058600;Parent=PGSC0003DMG400022766;Source_id=RNASEQ39.8890.3;Mapping_depth=21.280509;Class=1;name="Protein kinase"
ST4.03ch01	Cufflinks	mRNA	268805	273858	.	+	.	ID=PGSC0003DMT400058601;Parent=PGSC0003DMG400022766;Source_id=RNASEQ39.8890.4;Mapping_depth=21.328241;Class=1;name="Protein kinase"
ST4.03ch01	Cufflinks	mRNA	272577	273858	.	+	.	ID=PGSC0003DMT400058602;Parent=PGSC0003DMG400022766;Source_id=RNASEQ39.8890.5;Mapping_depth=9.797389;Class=1;name="Protein kinase"
ST4.03ch01	Cufflinks	exon	266476	266630	.	+	.	ID=PGSC0003DME400154239;Parent=PGSC0003DMT400058597,PGSC0003DMT400058598
ST4.03ch01	Cufflinks	exon	267315	267593	.	+	.	ID=PGSC0003DME400154240;Parent=PGSC0003DMT400058600
ST4.03ch01	Cufflinks	exon	268805	270350	.	+	.	ID=PGSC0003DME400154242;Parent=PGSC0003DMT400058601
ST4.03ch01	Cufflinks	exon	269240	269619	.	+	.	ID=PGSC0003DME400154243;Parent=PGSC0003DMT400058600,PGSC0003DMT400058598
ST4.03ch01	Cufflinks	exon	269240	271218	.	+	.	ID=PGSC0003DME400154244;Parent=PGSC0003DMT400058597
ST4.03ch01	Cufflinks	exon	270259	270350	.	+	.	ID=PGSC0003DME400154245;Parent=PGSC0003DMT400058600,PGSC0003DMT400058598
ST4.03ch01	Cufflinks	exon	270745	271218	.	+	.	ID=PGSC0003DME400154246;Parent=PGSC0003DMT400058601,PGSC0003DMT400058600,PGSC0003DMT400058598
ST4.03ch01	Cufflinks	exon	272577	273858	.	+	.	ID=PGSC0003DME400154247;Parent=PGSC0003DMT400058602
ST4.03ch01	Cufflinks	exon	272733	273873	.	+	.	ID=PGSC0003DME400154248;Parent=PGSC0003DMT400058597,PGSC0003DMT400058598
ST4.03ch01	Cufflinks	exon	272733	273858	.	+	.	ID=PGSC0003DME400154249;Parent=PGSC0003DMT400058601,PGSC0003DMT400058600
ST4.03ch01	Cufflinks	intron	266631	269239	.	+	.	ID=PGSC0003DMI400097698;Parent=PGSC0003DMT400058597,PGSC0003DMT400058598
ST4.03ch01	Cufflinks	intron	267594	269239	.	+	.	ID=PGSC0003DMI400097699;Parent=PGSC0003DMT400058600
ST4.03ch01	Cufflinks	intron	269620	270258	.	+	.	ID=PGSC0003DMI400097700;Parent=PGSC0003DMT400058600,PGSC0003DMT400058598
ST4.03ch01	Cufflinks	intron	270351	270744	.	+	.	ID=PGSC0003DMI400097701;Parent=PGSC0003DMT400058601,PGSC0003DMT400058600,PGSC0003DMT400058598
ST4.03ch01	Cufflinks	intron	271219	272732	.	+	.	ID=PGSC0003DMI400097702;Parent=PGSC0003DMT400058597,PGSC0003DMT400058601,PGSC0003DMT400058600,PGSC0003DMT400058598
ST4.03ch01	BestORF	CDS	270728	271218	.	+	0	ID=PGSC0003DMC400039468;Parent=PGSC0003DMT400058597;name="Protein kinase"
ST4.03ch01	BestORF	CDS	272733	273660	.	+	1	ID=PGSC0003DMC400039468;Parent=PGSC0003DMT400058597;name="Protein kinase"
ST4.03ch01	BestORF	CDS	269248	269619	.	+	0	ID=PGSC0003DMC400039469;Parent=PGSC0003DMT400058598;name="Protein kinase"
ST4.03ch01	BestORF	CDS	270259	270350	.	+	0	ID=PGSC0003DMC400039469;Parent=PGSC0003DMT400058598;name="Protein kinase"
ST4.03ch01	BestORF	CDS	270745	271218	.	+	1	ID=PGSC0003DMC400039469;Parent=PGSC0003DMT400058598;name="Protein kinase"
ST4.03ch01	BestORF	CDS	272733	273660	.	+	1	ID=PGSC0003DMC400039469;Parent=PGSC0003DMT400058598;name="Protein kinase"
ST4.03ch01	BestORF	CDS	269248	269619	.	+	0	ID=PGSC0003DMC400039470;Parent=PGSC0003DMT400058600;name="Protein kinase"
ST4.03ch01	BestORF	CDS	270259	270350	.	+	0	ID=PGSC0003DMC400039470;Parent=PGSC0003DMT400058600;name="Protein kinase"
ST4.03ch01	BestORF	CDS	270745	271218	.	+	1	ID=PGSC0003DMC400039470;Parent=PGSC0003DMT400058600;name="Protein kinase"
ST4.03ch01	BestORF	CDS	272733	273660	.	+	1	ID=PGSC0003DMC400039470;Parent=PGSC0003DMT400058600;name="Protein kinase"
ST4.03ch01	BestORF	CDS	270271	270350	.	+	0	ID=PGSC0003DMC400039471;Parent=PGSC0003DMT400058601;name="Protein kinase"
ST4.03ch01	BestORF	CDS	270745	271218	.	+	1	ID=PGSC0003DMC400039471;Parent=PGSC0003DMT400058601;name="Protein kinase"
ST4.03ch01	BestORF	CDS	272733	273660	.	+	1	ID=PGSC0003DMC400039471;Parent=PGSC0003DMT400058601;name="Protein kinase"
ST4.03ch01	BestORF	CDS	272875	273660	.	+	0	ID=PGSC0003DMC400039472;Parent=PGSC0003DMT400058602;name="Protein kinase"
ST4.03ch01	BGI	gene	276814	280162	.	.	.	ID=PGSC0003DMG400022767;name="Transmembrane transporter"
ST4.03ch01	GLEAN	mRNA	276814	280162	.	+	.	ID=PGSC0003DMT400058603;Parent=PGSC0003DMG400022767;Source_id=PGSC0003DMG000029742;Class=2;name="Transmembrane transporter"
ST4.03ch01	GLEAN	exon	276814	277054	.	+	.	ID=PGSC0003DME400154251;Parent=PGSC0003DMT400058603
ST4.03ch01	GLEAN	exon	277328	277919	.	+	.	ID=PGSC0003DME400154253;Parent=PGSC0003DMT400058603
ST4.03ch01	Cufflinks/GLEAN	exon	278134	278271	.	+	.	ID=PGSC0003DME400154255;Parent=PGSC0003DMT400058603
ST4.03ch01	GLEAN	exon	278360	278516	.	+	.	ID=PGSC0003DME400154257;Parent=PGSC0003DMT400058603
ST4.03ch01	GLEAN	exon	278605	278706	.	+	.	ID=PGSC0003DME400154258;Parent=PGSC0003DMT400058603
ST4.03ch01	GLEAN	exon	279092	279576	.	+	.	ID=PGSC0003DME400154259;Parent=PGSC0003DMT400058603
ST4.03ch01	GLEAN	exon	279946	280162	.	+	.	ID=PGSC0003DME400154262;Parent=PGSC0003DMT400058603
ST4.03ch01	GLEAN	intron	277055	277327	.	+	.	ID=PGSC0003DMI400097704;Parent=PGSC0003DMT400058603
ST4.03ch01	Cufflinks/GLEAN	intron	277920	278133	.	+	.	ID=PGSC0003DMI400097705;Parent=PGSC0003DMT400058603
ST4.03ch01	Cufflinks/GLEAN	intron	278272	278359	.	+	.	ID=PGSC0003DMI400097706;Parent=PGSC0003DMT400058603
ST4.03ch01	GLEAN	intron	278517	278604	.	+	.	ID=PGSC0003DMI400097707;Parent=PGSC0003DMT400058603
ST4.03ch01	GLEAN	intron	278707	279091	.	+	.	ID=PGSC0003DMI400097708;Parent=PGSC0003DMT400058603
ST4.03ch01	Cufflinks/GLEAN	intron	279577	279945	.	+	.	ID=PGSC0003DMI400097709;Parent=PGSC0003DMT400058603
ST4.03ch01	GLEAN	CDS	276814	277054	.	+	0	ID=PGSC0003DMC400039473;Parent=PGSC0003DMT400058603;name="Transmembrane transporter"
ST4.03ch01	GLEAN	CDS	277328	277919	.	+	2	ID=PGSC0003DMC400039473;Parent=PGSC0003DMT400058603;name="Transmembrane transporter"
ST4.03ch01	GLEAN	CDS	278134	278271	.	+	1	ID=PGSC0003DMC400039473;Parent=PGSC0003DMT400058603;name="Transmembrane transporter"
ST4.03ch01	GLEAN	CDS	278360	278516	.	+	1	ID=PGSC0003DMC400039473;Parent=PGSC0003DMT400058603;name="Transmembrane transporter"
ST4.03ch01	GLEAN	CDS	278605	278706	.	+	0	ID=PGSC0003DMC400039473;Parent=PGSC0003DMT400058603;name="Transmembrane transporter"
ST4.03ch01	GLEAN	CDS	279092	279576	.	+	0	ID=PGSC0003DMC400039473;Parent=PGSC0003DMT400058603;name="Transmembrane transporter"
ST4.03ch01	GLEAN	CDS	279946	280162	.	+	1	ID=PGSC0003DMC400039473;Parent=PGSC0003DMT400058603;name="Transmembrane transporter"
ST4.03ch01	BGI	gene	283995	286543	.	.	.	ID=PGSC0003DMG400022768;name="UPF0497 membrane protein PIMP1"
ST4.03ch01	Cufflinks	mRNA	283995	286543	.	+	.	ID=PGSC0003DMT400058607;Parent=PGSC0003DMG400022768;Source_id=RNASEQ39.8923.0;Mapping_depth=118.614539;Class=5;name="UPF0497 membrane protein PIMP1"
ST4.03ch01	Cufflinks	exon	283995	284220	.	+	.	ID=PGSC0003DME400154263;Parent=PGSC0003DMT400058607
ST4.03ch01	Cufflinks	exon	284887	285022	.	+	.	ID=PGSC0003DME400154264;Parent=PGSC0003DMT400058607
ST4.03ch01	Cufflinks	exon	285982	286543	.	+	.	ID=PGSC0003DME400154265;Parent=PGSC0003DMT400058607
ST4.03ch01	Cufflinks	intron	284221	284886	.	+	.	ID=PGSC0003DMI400097710;Parent=PGSC0003DMT400058607
ST4.03ch01	Cufflinks	intron	285023	285981	.	+	.	ID=PGSC0003DMI400097711;Parent=PGSC0003DMT400058607
ST4.03ch01	BestORF	CDS	284033	284220	.	+	0	ID=PGSC0003DMC400039474;Parent=PGSC0003DMT400058607;name="UPF0497 membrane protein PIMP1"
ST4.03ch01	BestORF	CDS	284887	285022	.	+	1	ID=PGSC0003DMC400039474;Parent=PGSC0003DMT400058607;name="UPF0497 membrane protein PIMP1"
ST4.03ch01	BestORF	CDS	285982	286194	.	+	0	ID=PGSC0003DMC400039474;Parent=PGSC0003DMT400058607;name="UPF0497 membrane protein PIMP1"
ST4.03ch01	BGI	gene	298627	302106	.	.	.	ID=PGSC0003DMG400022787;name="Conserved gene of unknown function"
ST4.03ch01	Cufflinks	mRNA	298627	302106	.	-	.	ID=PGSC0003DMT400058656;Parent=PGSC0003DMG400022787;Source_id=RNASEQ39.8943.0;Mapping_depth=5.015969;Class=1;name="Conserved gene of unknown function"
ST4.03ch01	Cufflinks	mRNA	298627	302106	.	-	.	ID=PGSC0003DMT400058657;Parent=PGSC0003DMG400022787;Source_id=RNASEQ39.8943.1;Mapping_depth=40.991248;Class=1;name="Conserved gene of unknown function"
ST4.03ch01	Cufflinks	exon	298627	298929	.	-	.	ID=PGSC0003DME400154390;Parent=PGSC0003DMT400058657,PGSC0003DMT400058656
ST4.03ch01	Cufflinks	exon	299292	299442	.	-	.	ID=PGSC0003DME400154391;Parent=PGSC0003DMT400058657,PGSC0003DMT400058656
ST4.03ch01	Cufflinks	exon	299547	299784	.	-	.	ID=PGSC0003DME400154392;Parent=PGSC0003DMT400058657,PGSC0003DMT400058656
ST4.03ch01	Cufflinks	exon	300069	300279	.	-	.	ID=PGSC0003DME400154393;Parent=PGSC0003DMT400058657
ST4.03ch01	Cufflinks	exon	300069	300672	.	-	.	ID=PGSC0003DME400154394;Parent=PGSC0003DMT400058656
ST4.03ch01	Cufflinks	exon	300380	300672	.	-	.	ID=PGSC0003DME400154395;Parent=PGSC0003DMT400058657
ST4.03ch01	Cufflinks	exon	300753	302106	.	-	.	ID=PGSC0003DME400154396;Parent=PGSC0003DMT400058657,PGSC0003DMT400058656
ST4.03ch01	Cufflinks	intron	298930	299291	.	-	.	ID=PGSC0003DMI400097782;Parent=PGSC0003DMT400058657,PGSC0003DMT400058656
ST4.03ch01	Cufflinks	intron	299443	299546	.	-	.	ID=PGSC0003DMI400097783;Parent=PGSC0003DMT400058657,PGSC0003DMT400058656
ST4.03ch01	Cufflinks	intron	299785	300068	.	-	.	ID=PGSC0003DMI400097784;Parent=PGSC0003DMT400058657,PGSC0003DMT400058656
ST4.03ch01	Cufflinks	intron	300280	300379	.	-	.	ID=PGSC0003DMI400097785;Parent=PGSC0003DMT400058657
ST4.03ch01	Cufflinks	intron	300673	300752	.	-	.	ID=PGSC0003DMI400097786;Parent=PGSC0003DMT400058657,PGSC0003DMT400058656
ST4.03ch01	BestORF	CDS	300753	302022	.	-	0	ID=PGSC0003DMC400039507;Parent=PGSC0003DMT400058656;name="Conserved gene of unknown function"
ST4.03ch01	BestORF	CDS	300197	300672	.	-	2	ID=PGSC0003DMC400039507;Parent=PGSC0003DMT400058656;name="Conserved gene of unknown function"
ST4.03ch01	BestORF	CDS	300753	302022	.	-	0	ID=PGSC0003DMC400039508;Parent=PGSC0003DMT400058657;name="Conserved gene of unknown function"
ST4.03ch01	BestORF	CDS	300380	300672	.	-	2	ID=PGSC0003DMC400039508;Parent=PGSC0003DMT400058657;name="Conserved gene of unknown function"
ST4.03ch01	BestORF	CDS	300069	300279	.	-	0	ID=PGSC0003DMC400039508;Parent=PGSC0003DMT400058657;name="Conserved gene of unknown function"
ST4.03ch01	BestORF	CDS	299547	299784	.	-	2	ID=PGSC0003DMC400039508;Parent=PGSC0003DMT400058657;name="Conserved gene of unknown function"
ST4.03ch01	BestORF	CDS	299292	299442	.	-	1	ID=PGSC0003DMC400039508;Parent=PGSC0003DMT400058657;name="Conserved gene of unknown function"
ST4.03ch01	BestORF	CDS	298915	298929	.	-	0	ID=PGSC0003DMC400039508;Parent=PGSC0003DMT400058657;name="Conserved gene of unknown function"
ST4.03ch01	BGI	gene	303558	305537	.	.	.	ID=PGSC0003DMG400022769;name="Clathrin assembly protein"
ST4.03ch01	Cufflinks	mRNA	303558	305537	.	+	.	ID=PGSC0003DMT400058608;Parent=PGSC0003DMG400022769;Source_id=RNASEQ39.8948.0;Mapping_depth=21.898990;Class=1;name="Clathrin assembly protein"
ST4.03ch01	Cufflinks	exon	303558	305537	.	+	.	ID=PGSC0003DME400154266;Parent=PGSC0003DMT400058608
ST4.03ch01	BestORF	CDS	303719	304921	.	+	0	ID=PGSC0003DMC400039475;Parent=PGSC0003DMT400058608;name="Clathrin assembly protein"
ST4.03ch01	BGI	gene	306385	312803	.	.	.	ID=PGSC0003DMG400022788;name="PLE"
ST4.03ch01	Cufflinks	mRNA	306385	312803	.	-	.	ID=PGSC0003DMT400058658;Parent=PGSC0003DMG400022788;Source_id=RNASEQ39.8952.0;Mapping_depth=148.363257;Class=1;name="PLE"
ST4.03ch01	Cufflinks	mRNA	306385	312803	.	-	.	ID=PGSC0003DMT400058659;Parent=PGSC0003DMG400022788;Source_id=RNASEQ39.8952.1;Mapping_depth=31.430065;Class=1;name="PLE"
ST4.03ch01	Cufflinks	mRNA	306385	307669	.	-	.	ID=PGSC0003DMT400058660;Parent=PGSC0003DMG400022788;Source_id=RNASEQ39.8952.2;Mapping_depth=371.502660;Class=1;name="PLE"
ST4.03ch01	Cufflinks	exon	306385	306912	.	-	.	ID=PGSC0003DME400154397;Parent=PGSC0003DMT400058660,PGSC0003DMT400058659,PGSC0003DMT400058658
ST4.03ch01	Cufflinks	exon	307251	307603	.	-	.	ID=PGSC0003DME400154398;Parent=PGSC0003DMT400058659,PGSC0003DMT400058658
ST4.03ch01	Cufflinks	exon	307251	307669	.	-	.	ID=PGSC0003DME400154399;Parent=PGSC0003DMT400058660
ST4.03ch01	Cufflinks	exon	307823	307897	.	-	.	ID=PGSC0003DME400154400;Parent=PGSC0003DMT400058659,PGSC0003DMT400058658
ST4.03ch01	Cufflinks	exon	307980	308053	.	-	.	ID=PGSC0003DME400154401;Parent=PGSC0003DMT400058659,PGSC0003DMT400058658
ST4.03ch01	Cufflinks	exon	308133	308220	.	-	.	ID=PGSC0003DME400154402;Parent=PGSC0003DMT400058659,PGSC0003DMT400058658
ST4.03ch01	Cufflinks	exon	308416	308567	.	-	.	ID=PGSC0003DME400154403;Parent=PGSC0003DMT400058659,PGSC0003DMT400058658
ST4.03ch01	Cufflinks	exon	308648	308807	.	-	.	ID=PGSC0003DME400154404;Parent=PGSC0003DMT400058659,PGSC0003DMT400058658
ST4.03ch01	Cufflinks	exon	309276	309431	.	-	.	ID=PGSC0003DME400154405;Parent=PGSC0003DMT400058659,PGSC0003DMT400058658
ST4.03ch01	Cufflinks	exon	309500	309715	.	-	.	ID=PGSC0003DME400154406;Parent=PGSC0003DMT400058659,PGSC0003DMT400058658
ST4.03ch01	Cufflinks	exon	309851	310114	.	-	.	ID=PGSC0003DME400154407;Parent=PGSC0003DMT400058659,PGSC0003DMT400058658
ST4.03ch01	Cufflinks	exon	310707	310910	.	-	.	ID=PGSC0003DME400154408;Parent=PGSC0003DMT400058659,PGSC0003DMT400058658
ST4.03ch01	Cufflinks	exon	311861	311943	.	-	.	ID=PGSC0003DME400154409;Parent=PGSC0003DMT400058658
ST4.03ch01	Cufflinks	exon	311861	312803	.	-	.	ID=PGSC0003DME400154410;Parent=PGSC0003DMT400058659
ST4.03ch01	Cufflinks	exon	312036	312803	.	-	.	ID=PGSC0003DME400154411;Parent=PGSC0003DMT400058658
ST4.03ch01	Cufflinks	intron	306913	307250	.	-	.	ID=PGSC0003DMI400097787;Parent=PGSC0003DMT400058660,PGSC0003DMT400058659,PGSC0003DMT400058658
ST4.03ch01	Cufflinks	intron	307604	307822	.	-	.	ID=PGSC0003DMI400097788;Parent=PGSC0003DMT400058659,PGSC0003DMT400058658
ST4.03ch01	Cufflinks	intron	307898	307979	.	-	.	ID=PGSC0003DMI400097789;Parent=PGSC0003DMT400058659,PGSC0003DMT400058658
ST4.03ch01	Cufflinks	intron	308054	308132	.	-	.	ID=PGSC0003DMI400097790;Parent=PGSC0003DMT400058659,PGSC0003DMT400058658
ST4.03ch01	Cufflinks	intron	308221	308415	.	-	.	ID=PGSC0003DMI400097791;Parent=PGSC0003DMT400058659,PGSC0003DMT400058658
ST4.03ch01	Cufflinks	intron	308568	308647	.	-	.	ID=PGSC0003DMI400097792;Parent=PGSC0003DMT400058659,PGSC0003DMT400058658
ST4.03ch01	Cufflinks	intron	308808	309275	.	-	.	ID=PGSC0003DMI400097793;Parent=PGSC0003DMT400058659,PGSC0003DMT400058658
ST4.03ch01	Cufflinks	intron	309432	309499	.	-	.	ID=PGSC0003DMI400097794;Parent=PGSC0003DMT400058659,PGSC0003DMT400058658
ST4.03ch01	Cufflinks	intron	309716	309850	.	-	.	ID=PGSC0003DMI400097795;Parent=PGSC0003DMT400058659,PGSC0003DMT400058658
ST4.03ch01	Cufflinks	intron	310115	310706	.	-	.	ID=PGSC0003DMI400097796;Parent=PGSC0003DMT400058659,PGSC0003DMT400058658
ST4.03ch01	Cufflinks	intron	310911	311860	.	-	.	ID=PGSC0003DMI400097797;Parent=PGSC0003DMT400058659,PGSC0003DMT400058658
ST4.03ch01	Cufflinks	intron	311944	312035	.	-	.	ID=PGSC0003DMI400097798;Parent=PGSC0003DMT400058658
ST4.03ch01	BestORF	CDS	311861	311941	.	-	0	ID=PGSC0003DMC400039509;Parent=PGSC0003DMT400058658;name="PLE"
ST4.03ch01	BestORF	CDS	310707	310910	.	-	0	ID=PGSC0003DMC400039509;Parent=PGSC0003DMT400058658;name="PLE"
ST4.03ch01	BestORF	CDS	309851	310114	.	-	0	ID=PGSC0003DMC400039509;Parent=PGSC0003DMT400058658;name="PLE"
ST4.03ch01	BestORF	CDS	309500	309715	.	-	0	ID=PGSC0003DMC400039509;Parent=PGSC0003DMT400058658;name="PLE"
ST4.03ch01	BestORF	CDS	309276	309431	.	-	0	ID=PGSC0003DMC400039509;Parent=PGSC0003DMT400058658;name="PLE"
ST4.03ch01	BestORF	CDS	308648	308807	.	-	0	ID=PGSC0003DMC400039509;Parent=PGSC0003DMT400058658;name="PLE"
ST4.03ch01	BestORF	CDS	308416	308567	.	-	2	ID=PGSC0003DMC400039509;Parent=PGSC0003DMT400058658;name="PLE"
ST4.03ch01	BestORF	CDS	308133	308220	.	-	0	ID=PGSC0003DMC400039509;Parent=PGSC0003DMT400058658;name="PLE"
ST4.03ch01	BestORF	CDS	307980	308053	.	-	2	ID=PGSC0003DMC400039509;Parent=PGSC0003DMT400058658;name="PLE"
ST4.03ch01	BestORF	CDS	307823	307897	.	-	0	ID=PGSC0003DMC400039509;Parent=PGSC0003DMT400058658;name="PLE"
ST4.03ch01	BestORF	CDS	307268	307603	.	-	0	ID=PGSC0003DMC400039509;Parent=PGSC0003DMT400058658;name="PLE"
ST4.03ch01	BestORF	CDS	311861	311941	.	-	0	ID=PGSC0003DMC400039510;Parent=PGSC0003DMT400058659;name="PLE"
ST4.03ch01	BestORF	CDS	310707	310910	.	-	0	ID=PGSC0003DMC400039510;Parent=PGSC0003DMT400058659;name="PLE"
ST4.03ch01	BestORF	CDS	309851	310114	.	-	0	ID=PGSC0003DMC400039510;Parent=PGSC0003DMT400058659;name="PLE"
ST4.03ch01	BestORF	CDS	309500	309715	.	-	0	ID=PGSC0003DMC400039510;Parent=PGSC0003DMT400058659;name="PLE"
ST4.03ch01	BestORF	CDS	309276	309431	.	-	0	ID=PGSC0003DMC400039510;Parent=PGSC0003DMT400058659;name="PLE"
ST4.03ch01	BestORF	CDS	308648	308807	.	-	0	ID=PGSC0003DMC400039510;Parent=PGSC0003DMT400058659;name="PLE"
ST4.03ch01	BestORF	CDS	308416	308567	.	-	2	ID=PGSC0003DMC400039510;Parent=PGSC0003DMT400058659;name="PLE"
ST4.03ch01	BestORF	CDS	308133	308220	.	-	0	ID=PGSC0003DMC400039510;Parent=PGSC0003DMT400058659;name="PLE"
ST4.03ch01	BestORF	CDS	307980	308053	.	-	2	ID=PGSC0003DMC400039510;Parent=PGSC0003DMT400058659;name="PLE"
ST4.03ch01	BestORF	CDS	307823	307897	.	-	0	ID=PGSC0003DMC400039510;Parent=PGSC0003DMT400058659;name="PLE"
ST4.03ch01	BestORF	CDS	307268	307603	.	-	0	ID=PGSC0003DMC400039510;Parent=PGSC0003DMT400058659;name="PLE"
ST4.03ch01	BestORF	CDS	307268	307582	.	-	0	ID=PGSC0003DMC400039511;Parent=PGSC0003DMT400058660;name="PLE"
ST4.03ch01	BGI	gene	322986	326080	.	.	.	ID=PGSC0003DMG400022789;name="Type I inositol polyphosphate 5-phosphatase"
ST4.03ch01	GLEAN	mRNA	322986	326080	.	-	.	ID=PGSC0003DMT400058661;Parent=PGSC0003DMG400022789;Source_id=PGSC0003DMG000029735;Class=2;name="Type I inositol polyphosphate 5-phosphatase"
ST4.03ch01	GLEAN	exon	322986	323196	.	-	.	ID=PGSC0003DME400154413;Parent=PGSC0003DMT400058661
ST4.03ch01	GLEAN	exon	323491	323642	.	-	.	ID=PGSC0003DME400154415;Parent=PGSC0003DMT400058661
ST4.03ch01	GLEAN	exon	324308	324416	.	-	.	ID=PGSC0003DME400154416;Parent=PGSC0003DMT400058661
ST4.03ch01	Cufflinks/GLEAN	exon	325204	325388	.	-	.	ID=PGSC0003DME400154419;Parent=PGSC0003DMT400058661
ST4.03ch01	GLEAN	exon	325970	326080	.	-	.	ID=PGSC0003DME400154420;Parent=PGSC0003DMT400058661
ST4.03ch01	GLEAN	intron	323197	323490	.	-	.	ID=PGSC0003DMI400097799;Parent=PGSC0003DMT400058661
ST4.03ch01	Cufflinks/GLEAN	intron	323643	324307	.	-	.	ID=PGSC0003DMI400097800;Parent=PGSC0003DMT400058661
ST4.03ch01	Cufflinks/GLEAN	intron	324417	325203	.	-	.	ID=PGSC0003DMI400097801;Parent=PGSC0003DMT400058661
ST4.03ch01	Cufflinks/GLEAN	intron	325389	325969	.	-	.	ID=PGSC0003DMI400097802;Parent=PGSC0003DMT400058661
ST4.03ch01	GLEAN	CDS	325970	326080	.	-	0	ID=PGSC0003DMC400039512;Parent=PGSC0003DMT400058661;name="Type I inositol polyphosphate 5-phosphatase"
ST4.03ch01	GLEAN	CDS	325204	325388	.	-	0	ID=PGSC0003DMC400039512;Parent=PGSC0003DMT400058661;name="Type I inositol polyphosphate 5-phosphatase"
ST4.03ch01	GLEAN	CDS	324308	324416	.	-	1	ID=PGSC0003DMC400039512;Parent=PGSC0003DMT400058661;name="Type I inositol polyphosphate 5-phosphatase"
ST4.03ch01	GLEAN	CDS	323491	323642	.	-	0	ID=PGSC0003DMC400039512;Parent=PGSC0003DMT400058661;name="Type I inositol polyphosphate 5-phosphatase"
ST4.03ch01	GLEAN	CDS	322986	323196	.	-	1	ID=PGSC0003DMC400039512;Parent=PGSC0003DMT400058661;name="Type I inositol polyphosphate 5-phosphatase"
ST4.03ch01	BGI	gene	340910	348643	.	.	.	ID=PGSC0003DMG400022790;name="Oxidoreductase"
ST4.03ch01	Cufflinks	mRNA	340910	344434	.	-	.	ID=PGSC0003DMT400058665;Parent=PGSC0003DMG400022790;Source_id=RNASEQ39.8967.0;Mapping_depth=28.123103;Class=1;name="Oxidoreductase"
ST4.03ch01	Cufflinks	mRNA	340910	348643	.	-	.	ID=PGSC0003DMT400058666;Parent=PGSC0003DMG400022790;Source_id=RNASEQ39.8967.1;Mapping_depth=27.484372;Class=1;name="Oxidoreductase"
ST4.03ch01	Cufflinks	mRNA	340910	348643	.	-	.	ID=PGSC0003DMT400058667;Parent=PGSC0003DMG400022790;Source_id=RNASEQ39.8967.2;Mapping_depth=7.485537;Class=1;name="Oxidoreductase"
ST4.03ch01	Cufflinks	mRNA	340910	348643	.	-	.	ID=PGSC0003DMT400058668;Parent=PGSC0003DMG400022790;Source_id=RNASEQ39.8967.3;Mapping_depth=11.156130;Class=1;name="Oxidoreductase"
ST4.03ch01	Cufflinks	mRNA	343972	348622	.	-	.	ID=PGSC0003DMT400058669;Parent=PGSC0003DMG400022790;Source_id=RNASEQ39.8967.4;Mapping_depth=6.577580;Class=1;name="Oxidoreductase"
ST4.03ch01	Cufflinks	exon	340910	341301	.	-	.	ID=PGSC0003DME400154424;Parent=PGSC0003DMT400058666,PGSC0003DMT400058667,PGSC0003DMT400058665,PGSC0003DMT400058668
ST4.03ch01	Cufflinks	exon	341894	342280	.	-	.	ID=PGSC0003DME400154425;Parent=PGSC0003DMT400058666,PGSC0003DMT400058667,PGSC0003DMT400058665,PGSC0003DMT400058668
ST4.03ch01	Cufflinks	exon	343838	343888	.	-	.	ID=PGSC0003DME400154426;Parent=PGSC0003DMT400058666,PGSC0003DMT400058667,PGSC0003DMT400058665,PGSC0003DMT400058668
ST4.03ch01	Cufflinks	exon	343972	344263	.	-	.	ID=PGSC0003DME400154427;Parent=PGSC0003DMT400058669
ST4.03ch01	Cufflinks	exon	344168	344259	.	-	.	ID=PGSC0003DME400154428;Parent=PGSC0003DMT400058666
ST4.03ch01	Cufflinks	exon	344168	344263	.	-	.	ID=PGSC0003DME400154429;Parent=PGSC0003DMT400058667,PGSC0003DMT400058668
ST4.03ch01	Cufflinks	exon	344168	344434	.	-	.	ID=PGSC0003DME400154430;Parent=PGSC0003DMT400058665
ST4.03ch01	Cufflinks	exon	346772	346844	.	-	.	ID=PGSC0003DME400154431;Parent=PGSC0003DMT400058666,PGSC0003DMT400058667,PGSC0003DMT400058669,PGSC0003DMT400058668
ST4.03ch01	Cufflinks	exon	347586	347656	.	-	.	ID=PGSC0003DME400154432;Parent=PGSC0003DMT400058667
ST4.03ch01	Cufflinks	exon	347586	347661	.	-	.	ID=PGSC0003DME400154433;Parent=PGSC0003DMT400058666,PGSC0003DMT400058669,PGSC0003DMT400058668
ST4.03ch01	Cufflinks	exon	348268	348394	.	-	.	ID=PGSC0003DME400154434;Parent=PGSC0003DMT400058666,PGSC0003DMT400058667,PGSC0003DMT400058669,PGSC0003DMT400058668
ST4.03ch01	Cufflinks	exon	348513	348622	.	-	.	ID=PGSC0003DME400154435;Parent=PGSC0003DMT400058669
ST4.03ch01	Cufflinks	exon	348513	348643	.	-	.	ID=PGSC0003DME400154436;Parent=PGSC0003DMT400058666,PGSC0003DMT400058667,PGSC0003DMT400058668
ST4.03ch01	Cufflinks	intron	341302	341893	.	-	.	ID=PGSC0003DMI400097805;Parent=PGSC0003DMT400058666,PGSC0003DMT400058667,PGSC0003DMT400058665,PGSC0003DMT400058668
ST4.03ch01	Cufflinks	intron	342281	343837	.	-	.	ID=PGSC0003DMI400097806;Parent=PGSC0003DMT400058666,PGSC0003DMT400058667,PGSC0003DMT400058665,PGSC0003DMT400058668
ST4.03ch01	Cufflinks	intron	343889	344167	.	-	.	ID=PGSC0003DMI400097807;Parent=PGSC0003DMT400058666,PGSC0003DMT400058667,PGSC0003DMT400058665,PGSC0003DMT400058668
ST4.03ch01	Cufflinks	intron	344260	346771	.	-	.	ID=PGSC0003DMI400097808;Parent=PGSC0003DMT400058666
ST4.03ch01	Cufflinks	intron	344264	346771	.	-	.	ID=PGSC0003DMI400097809;Parent=PGSC0003DMT400058667,PGSC0003DMT400058669,PGSC0003DMT400058668
ST4.03ch01	Cufflinks	intron	346845	347585	.	-	.	ID=PGSC0003DMI400097810;Parent=PGSC0003DMT400058666,PGSC0003DMT400058667,PGSC0003DMT400058669,PGSC0003DMT400058668
ST4.03ch01	Cufflinks	intron	347657	348267	.	-	.	ID=PGSC0003DMI400097811;Parent=PGSC0003DMT400058667
ST4.03ch01	Cufflinks	intron	347662	348267	.	-	.	ID=PGSC0003DMI400097812;Parent=PGSC0003DMT400058666,PGSC0003DMT400058669,PGSC0003DMT400058668
ST4.03ch01	Cufflinks	intron	348395	348512	.	-	.	ID=PGSC0003DMI400097813;Parent=PGSC0003DMT400058666,PGSC0003DMT400058667,PGSC0003DMT400058669,PGSC0003DMT400058668
ST4.03ch01	BestORF	CDS	344168	344176	.	-	0	ID=PGSC0003DMC400039513;Parent=PGSC0003DMT400058665;name="Oxidoreductase"
ST4.03ch01	BestORF	CDS	343838	343888	.	-	0	ID=PGSC0003DMC400039513;Parent=PGSC0003DMT400058665;name="Oxidoreductase"
ST4.03ch01	BestORF	CDS	341894	342280	.	-	0	ID=PGSC0003DMC400039513;Parent=PGSC0003DMT400058665;name="Oxidoreductase"
ST4.03ch01	BestORF	CDS	340963	341301	.	-	0	ID=PGSC0003DMC400039513;Parent=PGSC0003DMT400058665;name="Oxidoreductase"
ST4.03ch01	BestORF	CDS	344168	344176	.	-	0	ID=PGSC0003DMC400039514;Parent=PGSC0003DMT400058666;name="Oxidoreductase"
ST4.03ch01	BestORF	CDS	343838	343888	.	-	0	ID=PGSC0003DMC400039514;Parent=PGSC0003DMT400058666;name="Oxidoreductase"
ST4.03ch01	BestORF	CDS	341894	342280	.	-	0	ID=PGSC0003DMC400039514;Parent=PGSC0003DMT400058666;name="Oxidoreductase"
ST4.03ch01	BestORF	CDS	340963	341301	.	-	0	ID=PGSC0003DMC400039514;Parent=PGSC0003DMT400058666;name="Oxidoreductase"
ST4.03ch01	BestORF	CDS	344168	344176	.	-	0	ID=PGSC0003DMC400039515;Parent=PGSC0003DMT400058667;name="Oxidoreductase"
ST4.03ch01	BestORF	CDS	343838	343888	.	-	0	ID=PGSC0003DMC400039515;Parent=PGSC0003DMT400058667;name="Oxidoreductase"
ST4.03ch01	BestORF	CDS	341894	342280	.	-	0	ID=PGSC0003DMC400039515;Parent=PGSC0003DMT400058667;name="Oxidoreductase"
ST4.03ch01	BestORF	CDS	340963	341301	.	-	0	ID=PGSC0003DMC400039515;Parent=PGSC0003DMT400058667;name="Oxidoreductase"
ST4.03ch01	BestORF	CDS	348513	348575	.	-	0	ID=PGSC0003DMC400039516;Parent=PGSC0003DMT400058668;name="Oxidoreductase"
ST4.03ch01	BestORF	CDS	348268	348394	.	-	0	ID=PGSC0003DMC400039516;Parent=PGSC0003DMT400058668;name="Oxidoreductase"
ST4.03ch01	BestORF	CDS	347586	347661	.	-	2	ID=PGSC0003DMC400039516;Parent=PGSC0003DMT400058668;name="Oxidoreductase"
ST4.03ch01	BestORF	CDS	346772	346844	.	-	1	ID=PGSC0003DMC400039516;Parent=PGSC0003DMT400058668;name="Oxidoreductase"
ST4.03ch01	BestORF	CDS	344168	344263	.	-	0	ID=PGSC0003DMC400039516;Parent=PGSC0003DMT400058668;name="Oxidoreductase"
ST4.03ch01	BestORF	CDS	343838	343888	.	-	0	ID=PGSC0003DMC400039516;Parent=PGSC0003DMT400058668;name="Oxidoreductase"
ST4.03ch01	BestORF	CDS	341894	342280	.	-	0	ID=PGSC0003DMC400039516;Parent=PGSC0003DMT400058668;name="Oxidoreductase"
ST4.03ch01	BestORF	CDS	340963	341301	.	-	0	ID=PGSC0003DMC400039516;Parent=PGSC0003DMT400058668;name="Oxidoreductase"
ST4.03ch01	BestORF	CDS	348513	348575	.	-	0	ID=PGSC0003DMC400039517;Parent=PGSC0003DMT400058669;name="Oxidoreductase"
ST4.03ch01	BestORF	CDS	348268	348394	.	-	0	ID=PGSC0003DMC400039517;Parent=PGSC0003DMT400058669;name="Oxidoreductase"
ST4.03ch01	BestORF	CDS	347586	347661	.	-	2	ID=PGSC0003DMC400039517;Parent=PGSC0003DMT400058669;name="Oxidoreductase"
ST4.03ch01	BestORF	CDS	346772	346844	.	-	1	ID=PGSC0003DMC400039517;Parent=PGSC0003DMT400058669;name="Oxidoreductase"
ST4.03ch01	BestORF	CDS	344147	344263	.	-	0	ID=PGSC0003DMC400039517;Parent=PGSC0003DMT400058669;name="Oxidoreductase"
ST4.03ch01	BGI	gene	349875	350501	.	.	.	ID=PGSC0003DMG400022771;name="UDP-glucose flavonoid 3-O-glucosyltransferase"
ST4.03ch01	GLEAN	mRNA	349875	350501	.	+	.	ID=PGSC0003DMT400058612;Parent=PGSC0003DMG400022771;Source_id=PGSC0003DMG000029744;Class=2;name="UDP-glucose flavonoid 3-O-glucosyltransferase"
ST4.03ch01	GLEAN	exon	349875	350501	.	+	.	ID=PGSC0003DME400154275;Parent=PGSC0003DMT400058612
ST4.03ch01	GLEAN	CDS	349875	350501	.	+	0	ID=PGSC0003DMC400039478;Parent=PGSC0003DMT400058612;name="UDP-glucose flavonoid 3-O-glucosyltransferase"
ST4.03ch01	BGI	gene	348780	352776	.	.	.	ID=PGSC0003DMG400022770;name="Dolichol-phosphate mannosyltransferase"
ST4.03ch01	GLEAN	mRNA	351702	352394	.	+	.	ID=PGSC0003DMT400058609;Parent=PGSC0003DMG400022770;Source_id=PGSC0003DMG000029745;Class=2;name="Dolichol-phosphate mannosyltransferase"
ST4.03ch01	Cufflinks	mRNA	348780	352776	.	+	.	ID=PGSC0003DMT400058611;Parent=PGSC0003DMG400022770;Source_id=RNASEQ39.8990.1;Mapping_depth=158.828069;Class=2;name="Dolichol-phosphate mannosyltransferase"
ST4.03ch01	Cufflinks	exon	348780	348936	.	+	.	ID=PGSC0003DME400154267;Parent=PGSC0003DMT400058611
ST4.03ch01	Cufflinks	exon	351697	351803	.	+	.	ID=PGSC0003DME400154268;Parent=PGSC0003DMT400058611
ST4.03ch01	GLEAN	exon	351702	351803	.	+	.	ID=PGSC0003DME400154269;Parent=PGSC0003DMT400058609
ST4.03ch01	Cufflinks	exon	351910	352017	.	+	.	ID=PGSC0003DME400154270;Parent=PGSC0003DMT400058611
ST4.03ch01	GLEAN	exon	351910	352119	.	+	.	ID=PGSC0003DME400154272;Parent=PGSC0003DMT400058609
ST4.03ch01	GLEAN	exon	352335	352394	.	+	.	ID=PGSC0003DME400154273;Parent=PGSC0003DMT400058609
ST4.03ch01	Cufflinks	exon	352335	352776	.	+	.	ID=PGSC0003DME400154274;Parent=PGSC0003DMT400058611
ST4.03ch01	Cufflinks	intron	348937	351696	.	+	.	ID=PGSC0003DMI400097712;Parent=PGSC0003DMT400058611
ST4.03ch01	Cufflinks/GLEAN	intron	351804	351909	.	+	.	ID=PGSC0003DMI400097713;Parent=PGSC0003DMT400058609,PGSC0003DMT400058611
ST4.03ch01	Cufflinks	intron	352018	352334	.	+	.	ID=PGSC0003DMI400097714;Parent=PGSC0003DMT400058611
ST4.03ch01	GLEAN	intron	352120	352334	.	+	.	ID=PGSC0003DMI400097715;Parent=PGSC0003DMT400058609
ST4.03ch01	GLEAN	CDS	351702	351803	.	+	0	ID=PGSC0003DMC400039476;Parent=PGSC0003DMT400058609;name="Dolichol-phosphate mannosyltransferase"
ST4.03ch01	GLEAN	CDS	351910	352119	.	+	0	ID=PGSC0003DMC400039476;Parent=PGSC0003DMT400058609;name="Dolichol-phosphate mannosyltransferase"
ST4.03ch01	GLEAN	CDS	352335	352394	.	+	0	ID=PGSC0003DMC400039476;Parent=PGSC0003DMT400058609;name="Dolichol-phosphate mannosyltransferase"
ST4.03ch01	BestORF	CDS	351702	351803	.	+	0	ID=PGSC0003DMC400039477;Parent=PGSC0003DMT400058611;name="Dolichol-phosphate mannosyltransferase"
ST4.03ch01	BestORF	CDS	351910	352017	.	+	0	ID=PGSC0003DMC400039477;Parent=PGSC0003DMT400058611;name="Dolichol-phosphate mannosyltransferase"
ST4.03ch01	BestORF	CDS	352335	352394	.	+	0	ID=PGSC0003DMC400039477;Parent=PGSC0003DMT400058611;name="Dolichol-phosphate mannosyltransferase"
ST4.03ch01	BGI	gene	353636	357015	.	.	.	ID=PGSC0003DMG400022791;name="Xyloglucan endotransglucosylase/hydrolase 13"
ST4.03ch01	Cufflinks	mRNA	353636	357015	.	-	.	ID=PGSC0003DMT400058670;Parent=PGSC0003DMG400022791;Source_id=RNASEQ39.8997.0;Mapping_depth=530.260949;Class=1;name="Xyloglucan endotransglucosylase/hydrolase 13"
ST4.03ch01	Cufflinks	mRNA	353636	357015	.	-	.	ID=PGSC0003DMT400058671;Parent=PGSC0003DMG400022791;Source_id=RNASEQ39.8997.1;Mapping_depth=34.734351;Class=1;name="Xyloglucan endotransglucosylase/hydrolase 13"
ST4.03ch01	Cufflinks	exon	353636	355763	.	-	.	ID=PGSC0003DME400154437;Parent=PGSC0003DMT400058671
ST4.03ch01	Cufflinks	exon	353636	354432	.	-	.	ID=PGSC0003DME400154438;Parent=PGSC0003DMT400058670
ST4.03ch01	Cufflinks	exon	355555	355763	.	-	.	ID=PGSC0003DME400154439;Parent=PGSC0003DMT400058670
ST4.03ch01	Cufflinks	exon	356434	356534	.	-	.	ID=PGSC0003DME400154440;Parent=PGSC0003DMT400058670,PGSC0003DMT400058671
ST4.03ch01	Cufflinks	exon	356626	357015	.	-	.	ID=PGSC0003DME400154441;Parent=PGSC0003DMT400058670,PGSC0003DMT400058671
ST4.03ch01	Cufflinks	intron	354433	355554	.	-	.	ID=PGSC0003DMI400097814;Parent=PGSC0003DMT400058670
ST4.03ch01	Cufflinks	intron	355764	356433	.	-	.	ID=PGSC0003DMI400097815;Parent=PGSC0003DMT400058670,PGSC0003DMT400058671
ST4.03ch01	Cufflinks	intron	356535	356625	.	-	.	ID=PGSC0003DMI400097816;Parent=PGSC0003DMT400058670,PGSC0003DMT400058671
ST4.03ch01	BestORF	CDS	356626	356809	.	-	0	ID=PGSC0003DMC400039518;Parent=PGSC0003DMT400058670;name="Xyloglucan endotransglucosylase/hydrolase 13"
ST4.03ch01	BestORF	CDS	356434	356534	.	-	2	ID=PGSC0003DMC400039518;Parent=PGSC0003DMT400058670;name="Xyloglucan endotransglucosylase/hydrolase 13"
ST4.03ch01	BestORF	CDS	355555	355763	.	-	0	ID=PGSC0003DMC400039518;Parent=PGSC0003DMT400058670;name="Xyloglucan endotransglucosylase/hydrolase 13"
ST4.03ch01	BestORF	CDS	353922	354432	.	-	1	ID=PGSC0003DMC400039518;Parent=PGSC0003DMT400058670;name="Xyloglucan endotransglucosylase/hydrolase 13"
ST4.03ch01	BestORF	CDS	353922	354383	.	-	0	ID=PGSC0003DMC400039519;Parent=PGSC0003DMT400058671;name="Xyloglucan endotransglucosylase/hydrolase 13"
ST4.03ch01	BGI	gene	374019	377014	.	.	.	ID=PGSC0003DMG400022772;name="ZFP4 (ZINC FINGER PROTEIN 4)"
ST4.03ch01	Cufflinks	mRNA	374019	377014	.	+	.	ID=PGSC0003DMT400058614;Parent=PGSC0003DMG400022772;Source_id=RNASEQ39.9002.0;Mapping_depth=588.029903;Class=1;name="ZFP4 (ZINC FINGER PROTEIN 4)"
ST4.03ch01	Cufflinks	mRNA	375184	376999	.	+	.	ID=PGSC0003DMT400058615;Parent=PGSC0003DMG400022772;Source_id=RNASEQ39.9002.1;Mapping_depth=32.975026;Class=1;name="ZFP4 (ZINC FINGER PROTEIN 4)"
ST4.03ch01	Cufflinks	exon	374019	374214	.	+	.	ID=PGSC0003DME400154277;Parent=PGSC0003DMT400058614
ST4.03ch01	Cufflinks	exon	375184	376999	.	+	.	ID=PGSC0003DME400154278;Parent=PGSC0003DMT400058615
ST4.03ch01	Cufflinks	exon	375895	377014	.	+	.	ID=PGSC0003DME400154279;Parent=PGSC0003DMT400058614
ST4.03ch01	Cufflinks	intron	374215	375894	.	+	.	ID=PGSC0003DMI400097716;Parent=PGSC0003DMT400058614
ST4.03ch01	BestORF	CDS	375989	376741	.	+	0	ID=PGSC0003DMC400039479;Parent=PGSC0003DMT400058614;name="ZFP4 (ZINC FINGER PROTEIN 4)"
ST4.03ch01	BestORF	CDS	375989	376741	.	+	0	ID=PGSC0003DMC400039480;Parent=PGSC0003DMT400058615;name="ZFP4 (ZINC FINGER PROTEIN 4)"
ST4.03ch01	BGI	gene	379421	384590	.	.	.	ID=PGSC0003DMG400022773;name="Protein OBERON 3"
ST4.03ch01	Cufflinks	mRNA	379421	384590	.	+	.	ID=PGSC0003DMT400058616;Parent=PGSC0003DMG400022773;Source_id=RNASEQ39.9017.0;Mapping_depth=15.166432;Class=1;name="Protein OBERON 3"
ST4.03ch01	Cufflinks	mRNA	381751	384590	.	+	.	ID=PGSC0003DMT400058617;Parent=PGSC0003DMG400022773;Source_id=RNASEQ39.9017.1;Mapping_depth=19.009779;Class=1;name="Protein OBERON 3"
ST4.03ch01	Cufflinks	exon	379421	379755	.	+	.	ID=PGSC0003DME400154280;Parent=PGSC0003DMT400058616
ST4.03ch01	Cufflinks	exon	380138	380719	.	+	.	ID=PGSC0003DME400154281;Parent=PGSC0003DMT400058616
ST4.03ch01	Cufflinks	exon	381751	383018	.	+	.	ID=PGSC0003DME400154282;Parent=PGSC0003DMT400058617
ST4.03ch01	Cufflinks	exon	381792	383018	.	+	.	ID=PGSC0003DME400154283;Parent=PGSC0003DMT400058616
ST4.03ch01	Cufflinks	exon	384164	384590	.	+	.	ID=PGSC0003DME400154284;Parent=PGSC0003DMT400058616,PGSC0003DMT400058617
ST4.03ch01	Cufflinks	intron	379756	380137	.	+	.	ID=PGSC0003DMI400097717;Parent=PGSC0003DMT400058616
ST4.03ch01	Cufflinks	intron	380720	381791	.	+	.	ID=PGSC0003DMI400097718;Parent=PGSC0003DMT400058616
ST4.03ch01	Cufflinks	intron	383019	384163	.	+	.	ID=PGSC0003DMI400097719;Parent=PGSC0003DMT400058616,PGSC0003DMT400058617
ST4.03ch01	BestORF	CDS	381797	383018	.	+	0	ID=PGSC0003DMC400039481;Parent=PGSC0003DMT400058616;name="Protein OBERON 3"
ST4.03ch01	BestORF	CDS	384164	384537	.	+	2	ID=PGSC0003DMC400039481;Parent=PGSC0003DMT400058616;name="Protein OBERON 3"
ST4.03ch01	BestORF	CDS	381797	383018	.	+	0	ID=PGSC0003DMC400039482;Parent=PGSC0003DMT400058617;name="Protein OBERON 3"
ST4.03ch01	BestORF	CDS	384164	384537	.	+	2	ID=PGSC0003DMC400039482;Parent=PGSC0003DMT400058617;name="Protein OBERON 3"
ST4.03ch01	BGI	gene	387015	392114	.	.	.	ID=PGSC0003DMG400022774;name="CONSTANS interacting protein 6"
ST4.03ch01	Cufflinks	mRNA	387015	392114	.	+	.	ID=PGSC0003DMT400058618;Parent=PGSC0003DMG400022774;Source_id=RNASEQ39.9017.2;Mapping_depth=46.859400;Class=1;name="CONSTANS interacting protein 6"
ST4.03ch01	Cufflinks	mRNA	387782	392114	.	+	.	ID=PGSC0003DMT400058619;Parent=PGSC0003DMG400022774;Source_id=RNASEQ39.9017.3;Mapping_depth=14.311559;Class=1;name="CONSTANS interacting protein 6"
ST4.03ch01	Cufflinks	mRNA	391385	392114	.	+	.	ID=PGSC0003DMT400058620;Parent=PGSC0003DMG400022774;Source_id=RNASEQ39.9017.4;Mapping_depth=8.084730;Class=1;name="CONSTANS interacting protein 6"
ST4.03ch01	Cufflinks	exon	387015	387664	.	+	.	ID=PGSC0003DME400154285;Parent=PGSC0003DMT400058618
ST4.03ch01	Cufflinks	exon	387782	388487	.	+	.	ID=PGSC0003DME400154286;Parent=PGSC0003DMT400058619
ST4.03ch01	Cufflinks	exon	388231	388487	.	+	.	ID=PGSC0003DME400154287;Parent=PGSC0003DMT400058618
ST4.03ch01	Cufflinks	exon	389329	390555	.	+	.	ID=PGSC0003DME400154288;Parent=PGSC0003DMT400058619,PGSC0003DMT400058618
ST4.03ch01	Cufflinks	exon	391385	392114	.	+	.	ID=PGSC0003DME400154289;Parent=PGSC0003DMT400058620
ST4.03ch01	Cufflinks	exon	391627	392114	.	+	.	ID=PGSC0003DME400154290;Parent=PGSC0003DMT400058619,PGSC0003DMT400058618
ST4.03ch01	Cufflinks	intron	387665	388230	.	+	.	ID=PGSC0003DMI400097720;Parent=PGSC0003DMT400058618
ST4.03ch01	Cufflinks	intron	388488	389328	.	+	.	ID=PGSC0003DMI400097721;Parent=PGSC0003DMT400058619,PGSC0003DMT400058618
ST4.03ch01	Cufflinks	intron	390556	391626	.	+	.	ID=PGSC0003DMI400097722;Parent=PGSC0003DMT400058619,PGSC0003DMT400058618
ST4.03ch01	BestORF	CDS	389334	390555	.	+	0	ID=PGSC0003DMC400039483;Parent=PGSC0003DMT400058618;name="CONSTANS interacting protein 6"
ST4.03ch01	BestORF	CDS	391627	392000	.	+	2	ID=PGSC0003DMC400039483;Parent=PGSC0003DMT400058618;name="CONSTANS interacting protein 6"
ST4.03ch01	BestORF	CDS	389334	390555	.	+	0	ID=PGSC0003DMC400039484;Parent=PGSC0003DMT400058619;name="CONSTANS interacting protein 6"
ST4.03ch01	BestORF	CDS	391627	392000	.	+	2	ID=PGSC0003DMC400039484;Parent=PGSC0003DMT400058619;name="CONSTANS interacting protein 6"
ST4.03ch01	BestORF	CDS	391551	392000	.	+	0	ID=PGSC0003DMC400039485;Parent=PGSC0003DMT400058620;name="CONSTANS interacting protein 6"
ST4.03ch01	BGI	gene	392758	394840	.	.	.	ID=PGSC0003DMG400022792;name="Cytochrome B561"
ST4.03ch01	Cufflinks	mRNA	392758	394840	.	-	.	ID=PGSC0003DMT400058672;Parent=PGSC0003DMG400022792;Source_id=RNASEQ39.9036.0;Mapping_depth=16.746280;Class=1;name="Cytochrome B561"
ST4.03ch01	Cufflinks	mRNA	392758	394840	.	-	.	ID=PGSC0003DMT400058673;Parent=PGSC0003DMG400022792;Source_id=RNASEQ39.9036.1;Mapping_depth=91.128111;Class=1;name="Cytochrome B561"
ST4.03ch01	Cufflinks	exon	392758	393275	.	-	.	ID=PGSC0003DME400154442;Parent=PGSC0003DMT400058673
ST4.03ch01	Cufflinks	exon	392758	393665	.	-	.	ID=PGSC0003DME400154443;Parent=PGSC0003DMT400058672
ST4.03ch01	Cufflinks	exon	393466	393665	.	-	.	ID=PGSC0003DME400154444;Parent=PGSC0003DMT400058673
ST4.03ch01	Cufflinks	exon	394105	394153	.	-	.	ID=PGSC0003DME400154445;Parent=PGSC0003DMT400058673,PGSC0003DMT400058672
ST4.03ch01	Cufflinks	exon	394511	394840	.	-	.	ID=PGSC0003DME400154446;Parent=PGSC0003DMT400058673,PGSC0003DMT400058672
ST4.03ch01	Cufflinks	intron	393276	393465	.	-	.	ID=PGSC0003DMI400097817;Parent=PGSC0003DMT400058673
ST4.03ch01	Cufflinks	intron	393666	394104	.	-	.	ID=PGSC0003DMI400097818;Parent=PGSC0003DMT400058673,PGSC0003DMT400058672
ST4.03ch01	Cufflinks	intron	394154	394510	.	-	.	ID=PGSC0003DMI400097819;Parent=PGSC0003DMT400058673,PGSC0003DMT400058672
ST4.03ch01	BestORF	CDS	394511	394678	.	-	0	ID=PGSC0003DMC400039520;Parent=PGSC0003DMT400058672;name="Cytochrome B561"
ST4.03ch01	BestORF	CDS	394105	394153	.	-	0	ID=PGSC0003DMC400039520;Parent=PGSC0003DMT400058672;name="Cytochrome B561"
ST4.03ch01	BestORF	CDS	393427	393665	.	-	2	ID=PGSC0003DMC400039520;Parent=PGSC0003DMT400058672;name="Cytochrome B561"
ST4.03ch01	BestORF	CDS	394511	394678	.	-	0	ID=PGSC0003DMC400039521;Parent=PGSC0003DMT400058673;name="Cytochrome B561"
ST4.03ch01	BestORF	CDS	394105	394153	.	-	0	ID=PGSC0003DMC400039521;Parent=PGSC0003DMT400058673;name="Cytochrome B561"
ST4.03ch01	BestORF	CDS	393466	393665	.	-	2	ID=PGSC0003DMC400039521;Parent=PGSC0003DMT400058673;name="Cytochrome B561"
ST4.03ch01	BestORF	CDS	393027	393275	.	-	0	ID=PGSC0003DMC400039521;Parent=PGSC0003DMT400058673;name="Cytochrome B561"
ST4.03ch01	BGI	gene	398691	399961	.	.	.	ID=PGSC0003DMG400022793;name="Cytochrome"
ST4.03ch01	Cufflinks	mRNA	398691	399961	.	-	.	ID=PGSC0003DMT400058674;Parent=PGSC0003DMG400022793;Source_id=RNASEQ39.9045.0;Mapping_depth=16.769759;Class=4;name="Cytochrome"
ST4.03ch01	Cufflinks	exon	398691	399071	.	-	.	ID=PGSC0003DME400154447;Parent=PGSC0003DMT400058674
ST4.03ch01	Cufflinks	exon	399761	399961	.	-	.	ID=PGSC0003DME400154448;Parent=PGSC0003DMT400058674
ST4.03ch01	Cufflinks	intron	399072	399760	.	-	.	ID=PGSC0003DMI400097820;Parent=PGSC0003DMT400058674
ST4.03ch01	BestORF	CDS	399761	399955	.	-	0	ID=PGSC0003DMC400039522;Parent=PGSC0003DMT400058674;name="Cytochrome"
ST4.03ch01	BestORF	CDS	398808	399071	.	-	0	ID=PGSC0003DMC400039522;Parent=PGSC0003DMT400058674;name="Cytochrome"
ST4.03ch01	BGI	gene	400827	401194	.	.	.	ID=PGSC0003DMG400022800;name="Cytochrome B561"
ST4.03ch01	Cufflinks	mRNA	400827	401194	.	-	.	ID=PGSC0003DMT400058701;Parent=PGSC0003DMG400022800;Source_id=RNASEQ39.9047.0;Mapping_depth=15.788043;Class=4;name="Cytochrome B561"
ST4.03ch01	Cufflinks	exon	400827	401194	.	-	.	ID=PGSC0003DME400154497;Parent=PGSC0003DMT400058701
ST4.03ch01	BestORF	CDS	400905	401084	.	-	0	ID=PGSC0003DMC400039541;Parent=PGSC0003DMT400058701;name="Cytochrome B561"
ST4.03ch01	BGI	gene	404941	406788	.	.	.	ID=PGSC0003DMG400022775;name="CMPG1b"
ST4.03ch01	Cufflinks	mRNA	404941	406788	.	+	.	ID=PGSC0003DMT400058621;Parent=PGSC0003DMG400022775;Source_id=RNASEQ39.9050.0;Mapping_depth=88.187229;Class=1;name="CMPG1b"
ST4.03ch01	Cufflinks	exon	404941	406788	.	+	.	ID=PGSC0003DME400154291;Parent=PGSC0003DMT400058621
ST4.03ch01	BestORF	CDS	405053	406408	.	+	0	ID=PGSC0003DMC400039486;Parent=PGSC0003DMT400058621;name="CMPG1b"
ST4.03ch01	BGI	gene	409181	410503	.	.	.	ID=PGSC0003DMG400041999;name="Clathrin assembly protein"
ST4.03ch01	GLEAN	mRNA	409181	410503	.	+	.	ID=PGSC0003DMT400092428;Parent=PGSC0003DMG400041999;Source_id=PGSC0003DMG000029750;Class=3;name="Clathrin assembly protein"
ST4.03ch01	GLEAN	exon	409181	410503	.	+	.	ID=PGSC0003DME400238132;Parent=PGSC0003DMT400092428
ST4.03ch01	GLEAN	CDS	409181	410503	.	+	0	ID=PGSC0003DMC400064103;Parent=PGSC0003DMT400092428;name="Clathrin assembly protein"
ST4.03ch01	BGI	gene	415048	415450	.	.	.	ID=PGSC0003DMG400022794;name="Conserved gene of unknown function"
ST4.03ch01	Cufflinks	mRNA	415048	415450	.	-	.	ID=PGSC0003DMT400058675;Parent=PGSC0003DMG400022794;Source_id=RNASEQ39.9077.0;Mapping_depth=3.076923;Class=1;name="Conserved gene of unknown function"
ST4.03ch01	Cufflinks	exon	415048	415450	.	-	.	ID=PGSC0003DME400154449;Parent=PGSC0003DMT400058675
ST4.03ch01	BestORF	CDS	415135	415374	.	-	0	ID=PGSC0003DMC400039523;Parent=PGSC0003DMT400058675;name="Conserved gene of unknown function"
ST4.03ch01	BGI	gene	419227	420117	.	.	.	ID=PGSC0003DMG400022776;name="Zinc finger protein"
ST4.03ch01	GLEAN	mRNA	419227	420117	.	+	.	ID=PGSC0003DMT400058622;Parent=PGSC0003DMG400022776;Source_id=PGSC0003DMG000029751;Class=2;name="Zinc finger protein"
ST4.03ch01	GLEAN	exon	419227	420117	.	+	.	ID=PGSC0003DME400154293;Parent=PGSC0003DMT400058622
ST4.03ch01	GLEAN	CDS	419227	420117	.	+	0	ID=PGSC0003DMC400039487;Parent=PGSC0003DMT400058622;name="Zinc finger protein"
ST4.03ch01	BGI	gene	421536	422605	.	.	.	ID=PGSC0003DMG400022777;name="Conserved gene of unknown function"
ST4.03ch01	Cufflinks	mRNA	421536	422605	.	+	.	ID=PGSC0003DMT400058625;Parent=PGSC0003DMG400022777;Source_id=RNASEQ39.9113.0;Mapping_depth=7.242991;Class=1;name="Conserved gene of unknown function"
ST4.03ch01	Cufflinks	exon	421536	422605	.	+	.	ID=PGSC0003DME400154295;Parent=PGSC0003DMT400058625
ST4.03ch01	BestORF	CDS	421599	422492	.	+	0	ID=PGSC0003DMC400039488;Parent=PGSC0003DMT400058625;name="Conserved gene of unknown function"
ST4.03ch01	BGI	gene	431737	436813	.	.	.	ID=PGSC0003DMG400022778;name="Alpha,alpha-trehalose-phosphate synthase [UDP-forming] 6"
ST4.03ch01	Cufflinks	mRNA	431737	436813	.	+	.	ID=PGSC0003DMT400058626;Parent=PGSC0003DMG400022778;Source_id=RNASEQ39.9122.0;Mapping_depth=117.491465;Class=1;name="Alpha,alpha-trehalose-phosphate synthase [UDP-forming] 6"
ST4.03ch01	Cufflinks	mRNA	431737	436807	.	+	.	ID=PGSC0003DMT400058627;Parent=PGSC0003DMG400022778;Source_id=RNASEQ39.9122.1;Mapping_depth=969.595027;Class=1;name="Alpha,alpha-trehalose-phosphate synthase [UDP-forming] 6"
ST4.03ch01	Cufflinks	mRNA	432486	436813	.	+	.	ID=PGSC0003DMT400058628;Parent=PGSC0003DMG400022778;Source_id=RNASEQ39.9122.2;Mapping_depth=170.089368;Class=1;name="Alpha,alpha-trehalose-phosphate synthase [UDP-forming] 6"
ST4.03ch01	Cufflinks	exon	431737	431900	.	+	.	ID=PGSC0003DME400154296;Parent=PGSC0003DMT400058627,PGSC0003DMT400058626
ST4.03ch01	Cufflinks	exon	432486	434820	.	+	.	ID=PGSC0003DME400154297;Parent=PGSC0003DMT400058628
ST4.03ch01	Cufflinks	exon	432633	434820	.	+	.	ID=PGSC0003DME400154298;Parent=PGSC0003DMT400058627,PGSC0003DMT400058626
ST4.03ch01	Cufflinks	exon	434912	436813	.	+	.	ID=PGSC0003DME400154299;Parent=PGSC0003DMT400058626
ST4.03ch01	Cufflinks	exon	434912	435185	.	+	.	ID=PGSC0003DME400154300;Parent=PGSC0003DMT400058627,PGSC0003DMT400058628
ST4.03ch01	Cufflinks	exon	436163	436813	.	+	.	ID=PGSC0003DME400154301;Parent=PGSC0003DMT400058628
ST4.03ch01	Cufflinks	exon	436163	436807	.	+	.	ID=PGSC0003DME400154302;Parent=PGSC0003DMT400058627
ST4.03ch01	Cufflinks	intron	431901	432632	.	+	.	ID=PGSC0003DMI400097723;Parent=PGSC0003DMT400058627,PGSC0003DMT400058626
ST4.03ch01	Cufflinks	intron	434821	434911	.	+	.	ID=PGSC0003DMI400097724;Parent=PGSC0003DMT400058627,PGSC0003DMT400058626,PGSC0003DMT400058628
ST4.03ch01	Cufflinks	intron	435186	436162	.	+	.	ID=PGSC0003DMI400097725;Parent=PGSC0003DMT400058627,PGSC0003DMT400058628
ST4.03ch01	BestORF	CDS	432812	434820	.	+	0	ID=PGSC0003DMC400039489;Parent=PGSC0003DMT400058626;name="Alpha,alpha-trehalose-phosphate synthase [UDP-forming] 6"
ST4.03ch01	BestORF	CDS	434912	435206	.	+	1	ID=PGSC0003DMC400039489;Parent=PGSC0003DMT400058626;name="Alpha,alpha-trehalose-phosphate synthase [UDP-forming] 6"
ST4.03ch01	BestORF	CDS	432812	434820	.	+	0	ID=PGSC0003DMC400039490;Parent=PGSC0003DMT400058627;name="Alpha,alpha-trehalose-phosphate synthase [UDP-forming] 6"
ST4.03ch01	BestORF	CDS	434912	435185	.	+	1	ID=PGSC0003DMC400039490;Parent=PGSC0003DMT400058627;name="Alpha,alpha-trehalose-phosphate synthase [UDP-forming] 6"
ST4.03ch01	BestORF	CDS	436163	436453	.	+	0	ID=PGSC0003DMC400039490;Parent=PGSC0003DMT400058627;name="Alpha,alpha-trehalose-phosphate synthase [UDP-forming] 6"
ST4.03ch01	BestORF	CDS	432812	434820	.	+	0	ID=PGSC0003DMC400039491;Parent=PGSC0003DMT400058628;name="Alpha,alpha-trehalose-phosphate synthase [UDP-forming] 6"
ST4.03ch01	BestORF	CDS	434912	435185	.	+	1	ID=PGSC0003DMC400039491;Parent=PGSC0003DMT400058628;name="Alpha,alpha-trehalose-phosphate synthase [UDP-forming] 6"
ST4.03ch01	BestORF	CDS	436163	436453	.	+	0	ID=PGSC0003DMC400039491;Parent=PGSC0003DMT400058628;name="Alpha,alpha-trehalose-phosphate synthase [UDP-forming] 6"
ST4.03ch01	BGI	gene	444794	452749	.	.	.	ID=PGSC0003DMG400022779;name="Conserved gene of unknown function"
ST4.03ch01	Cufflinks	mRNA	444794	452749	.	+	.	ID=PGSC0003DMT400058629;Parent=PGSC0003DMG400022779;Source_id=RNASEQ39.9125.0;Mapping_depth=108.400703;Class=1;name="Conserved gene of unknown function"
ST4.03ch01	Cufflinks	exon	444794	445223	.	+	.	ID=PGSC0003DME400154303;Parent=PGSC0003DMT400058629
ST4.03ch01	Cufflinks	exon	446007	446248	.	+	.	ID=PGSC0003DME400154304;Parent=PGSC0003DMT400058629
ST4.03ch01	Cufflinks	exon	447854	448055	.	+	.	ID=PGSC0003DME400154305;Parent=PGSC0003DMT400058629
ST4.03ch01	Cufflinks	exon	448531	448605	.	+	.	ID=PGSC0003DME400154306;Parent=PGSC0003DMT400058629
ST4.03ch01	Cufflinks	exon	449857	450040	.	+	.	ID=PGSC0003DME400154307;Parent=PGSC0003DMT400058629
ST4.03ch01	Cufflinks	exon	450733	450902	.	+	.	ID=PGSC0003DME400154308;Parent=PGSC0003DMT400058629
ST4.03ch01	Cufflinks	exon	451651	451715	.	+	.	ID=PGSC0003DME400154309;Parent=PGSC0003DMT400058629
ST4.03ch01	Cufflinks	exon	451845	452749	.	+	.	ID=PGSC0003DME400154310;Parent=PGSC0003DMT400058629
ST4.03ch01	Cufflinks	intron	445224	446006	.	+	.	ID=PGSC0003DMI400097726;Parent=PGSC0003DMT400058629
ST4.03ch01	Cufflinks	intron	446249	447853	.	+	.	ID=PGSC0003DMI400097727;Parent=PGSC0003DMT400058629
ST4.03ch01	Cufflinks	intron	448056	448530	.	+	.	ID=PGSC0003DMI400097728;Parent=PGSC0003DMT400058629
ST4.03ch01	Cufflinks	intron	448606	449856	.	+	.	ID=PGSC0003DMI400097729;Parent=PGSC0003DMT400058629
ST4.03ch01	Cufflinks	intron	450041	450732	.	+	.	ID=PGSC0003DMI400097730;Parent=PGSC0003DMT400058629
ST4.03ch01	Cufflinks	intron	450903	451650	.	+	.	ID=PGSC0003DMI400097731;Parent=PGSC0003DMT400058629
ST4.03ch01	Cufflinks	intron	451716	451844	.	+	.	ID=PGSC0003DMI400097732;Parent=PGSC0003DMT400058629
ST4.03ch01	BestORF	CDS	444984	445223	.	+	0	ID=PGSC0003DMC400039492;Parent=PGSC0003DMT400058629;name="Conserved gene of unknown function"
ST4.03ch01	BestORF	CDS	446007	446248	.	+	0	ID=PGSC0003DMC400039492;Parent=PGSC0003DMT400058629;name="Conserved gene of unknown function"
ST4.03ch01	BestORF	CDS	447854	448055	.	+	1	ID=PGSC0003DMC400039492;Parent=PGSC0003DMT400058629;name="Conserved gene of unknown function"
ST4.03ch01	BestORF	CDS	448531	448605	.	+	0	ID=PGSC0003DMC400039492;Parent=PGSC0003DMT400058629;name="Conserved gene of unknown function"
ST4.03ch01	BestORF	CDS	449857	450040	.	+	0	ID=PGSC0003DMC400039492;Parent=PGSC0003DMT400058629;name="Conserved gene of unknown function"
ST4.03ch01	BestORF	CDS	450733	450902	.	+	2	ID=PGSC0003DMC400039492;Parent=PGSC0003DMT400058629;name="Conserved gene of unknown function"
ST4.03ch01	BestORF	CDS	451651	451715	.	+	0	ID=PGSC0003DMC400039492;Parent=PGSC0003DMT400058629;name="Conserved gene of unknown function"
ST4.03ch01	BestORF	CDS	451845	452466	.	+	1	ID=PGSC0003DMC400039492;Parent=PGSC0003DMT400058629;name="Conserved gene of unknown function"
ST4.03ch01	BGI	gene	453854	454545	.	.	.	ID=PGSC0003DMG401022780;name="Conserved gene of unknown function"
ST4.03ch01	Cufflinks	mRNA	453854	454545	.	+	.	ID=PGSC0003DMT400058630;Parent=PGSC0003DMG401022780;Source_id=RNASEQ39.9134.0;Mapping_depth=5.996973;Class=1;name="Conserved gene of unknown function"
ST4.03ch01	Cufflinks	exon	453854	454545	.	+	.	ID=PGSC0003DME400154311;Parent=PGSC0003DMT400058630
ST4.03ch01	BestORF	CDS	453886	454515	.	+	0	ID=PGSC0003DMC400039493;Parent=PGSC0003DMT400058630;name="Conserved gene of unknown function"
ST4.03ch01	BGI	gene	455286	455698	.	.	.	ID=PGSC0003DMG402022780;name="Conserved gene of unknown function"
ST4.03ch01	Cufflinks	mRNA	455286	455698	.	+	.	ID=PGSC0003DMT400058631;Parent=PGSC0003DMG402022780;Source_id=RNASEQ39.9143.0;Mapping_depth=6.669929;Class=1;name="Conserved gene of unknown function"
ST4.03ch01	Cufflinks	exon	455286	455698	.	+	.	ID=PGSC0003DME400154312;Parent=PGSC0003DMT400058631
ST4.03ch01	BestORF	CDS	455341	455613	.	+	0	ID=PGSC0003DMC400039494;Parent=PGSC0003DMT400058631;name="Conserved gene of unknown function"
ST4.03ch01	BGI	gene	456503	458306	.	.	.	ID=PGSC0003DMG400022781;name="Conserved gene of unknown function"
ST4.03ch01	GLEAN	mRNA	456503	458115	.	+	.	ID=PGSC0003DMT400058632;Parent=PGSC0003DMG400022781;Source_id=PGSC0003DMG000029756;Class=2;name="Conserved gene of unknown function"
ST4.03ch01	Cufflinks	mRNA	458000	458306	.	+	.	ID=PGSC0003DMT400058634;Parent=PGSC0003DMG400022781;Source_id=RNASEQ39.9149.0;Mapping_depth=1.433225;Class=2;name="Conserved gene of unknown function"
ST4.03ch01	GLEAN	exon	456503	456589	.	+	.	ID=PGSC0003DME400154314;Parent=PGSC0003DMT400058632
ST4.03ch01	Cufflinks/GLEAN	exon	457004	457621	.	+	.	ID=PGSC0003DME400154315;Parent=PGSC0003DMT400058632
ST4.03ch01	GLEAN	exon	457777	458115	.	+	.	ID=PGSC0003DME400154316;Parent=PGSC0003DMT400058632
ST4.03ch01	Cufflinks	exon	458000	458306	.	+	.	ID=PGSC0003DME400154318;Parent=PGSC0003DMT400058634
ST4.03ch01	Cufflinks/GLEAN	intron	456590	457003	.	+	.	ID=PGSC0003DMI400097733;Parent=PGSC0003DMT400058632
ST4.03ch01	Cufflinks/GLEAN	intron	457622	457776	.	+	.	ID=PGSC0003DMI400097734;Parent=PGSC0003DMT400058632
ST4.03ch01	GLEAN	CDS	456503	456589	.	+	0	ID=PGSC0003DMC400039495;Parent=PGSC0003DMT400058632;name="Conserved gene of unknown function"
ST4.03ch01	GLEAN	CDS	457004	457621	.	+	0	ID=PGSC0003DMC400039495;Parent=PGSC0003DMT400058632;name="Conserved gene of unknown function"
ST4.03ch01	GLEAN	CDS	457777	458115	.	+	0	ID=PGSC0003DMC400039495;Parent=PGSC0003DMT400058632;name="Conserved gene of unknown function"
ST4.03ch01	BestORF	CDS	458153	458305	.	+	0	ID=PGSC0003DMC400039496;Parent=PGSC0003DMT400058634;name="Conserved gene of unknown function"
ST4.03ch01	BGI	gene	458827	460623	.	.	.	ID=PGSC0003DMG400022795;name="Loganic acid methyltransferase"
ST4.03ch01	GLEAN	mRNA	458827	460623	.	-	.	ID=PGSC0003DMT400058676;Parent=PGSC0003DMG400022795;Source_id=PGSC0003DMG000029730;Class=2;name="Loganic acid methyltransferase"
ST4.03ch01	GLEAN	exon	458827	459162	.	-	.	ID=PGSC0003DME400154450;Parent=PGSC0003DMT400058676
ST4.03ch01	GLEAN	exon	460147	460623	.	-	.	ID=PGSC0003DME400154453;Parent=PGSC0003DMT400058676
ST4.03ch01	Cufflinks/GLEAN	intron	459163	460146	.	-	.	ID=PGSC0003DMI400097821;Parent=PGSC0003DMT400058676
ST4.03ch01	GLEAN	CDS	460147	460623	.	-	0	ID=PGSC0003DMC400039524;Parent=PGSC0003DMT400058676;name="Loganic acid methyltransferase"
ST4.03ch01	GLEAN	CDS	458827	459162	.	-	0	ID=PGSC0003DMC400039524;Parent=PGSC0003DMT400058676;name="Loganic acid methyltransferase"
ST4.03ch01	BGI	gene	465649	475295	.	.	.	ID=PGSC0003DMG400022782;name="Aspartokinase"
ST4.03ch01	GLEAN	mRNA	465649	475089	.	+	.	ID=PGSC0003DMT400058635;Parent=PGSC0003DMG400022782;Source_id=PGSC0003DMG000029757;Class=2;name="Aspartokinase"
ST4.03ch01	Cufflinks	mRNA	469250	475295	.	+	.	ID=PGSC0003DMT400058637;Parent=PGSC0003DMG400022782;Source_id=RNASEQ39.9174.0;Mapping_depth=262.088443;Class=2;name="Aspartokinase"
ST4.03ch01	Cufflinks	mRNA	469250	475295	.	+	.	ID=PGSC0003DMT400058638;Parent=PGSC0003DMG400022782;Source_id=RNASEQ39.9174.1;Mapping_depth=938.829017;Class=2;name="Aspartokinase"
ST4.03ch01	GLEAN	exon	465649	465909	.	+	.	ID=PGSC0003DME400154320;Parent=PGSC0003DMT400058635
ST4.03ch01	Cufflinks	exon	469250	469461	.	+	.	ID=PGSC0003DME400154321;Parent=PGSC0003DMT400058638,PGSC0003DMT400058637
ST4.03ch01	Cufflinks	exon	470181	470722	.	+	.	ID=PGSC0003DME400154322;Parent=PGSC0003DMT400058638,PGSC0003DMT400058637
ST4.03ch01	GLEAN	exon	470495	470722	.	+	.	ID=PGSC0003DME400154323;Parent=PGSC0003DMT400058635
ST4.03ch01	Cufflinks/GLEAN	exon	470800	470882	.	+	.	ID=PGSC0003DME400154324;Parent=PGSC0003DMT400058638,PGSC0003DMT400058637,PGSC0003DMT400058635
ST4.03ch01	Cufflinks/GLEAN	exon	470984	471024	.	+	.	ID=PGSC0003DME400154325;Parent=PGSC0003DMT400058638,PGSC0003DMT400058637,PGSC0003DMT400058635
ST4.03ch01	Cufflinks/GLEAN	exon	471664	471818	.	+	.	ID=PGSC0003DME400154326;Parent=PGSC0003DMT400058638,PGSC0003DMT400058637,PGSC0003DMT400058635
ST4.03ch01	Cufflinks/GLEAN	exon	472310	472459	.	+	.	ID=PGSC0003DME400154327;Parent=PGSC0003DMT400058638,PGSC0003DMT400058637,PGSC0003DMT400058635
ST4.03ch01	Cufflinks/GLEAN	exon	472557	472652	.	+	.	ID=PGSC0003DME400154328;Parent=PGSC0003DMT400058638,PGSC0003DMT400058637,PGSC0003DMT400058635
ST4.03ch01	Cufflinks/GLEAN	exon	472988	473104	.	+	.	ID=PGSC0003DME400154329;Parent=PGSC0003DMT400058638,PGSC0003DMT400058637,PGSC0003DMT400058635
ST4.03ch01	Cufflinks/GLEAN	exon	473401	473520	.	+	.	ID=PGSC0003DME400154330;Parent=PGSC0003DMT400058638,PGSC0003DMT400058637,PGSC0003DMT400058635
ST4.03ch01	Cufflinks/GLEAN	exon	473608	473700	.	+	.	ID=PGSC0003DME400154331;Parent=PGSC0003DMT400058638,PGSC0003DMT400058637,PGSC0003DMT400058635
ST4.03ch01	GLEAN	exon	473924	473980	.	+	.	ID=PGSC0003DME400154332;Parent=PGSC0003DMT400058635
ST4.03ch01	Cufflinks	exon	473924	474046	.	+	.	ID=PGSC0003DME400154333;Parent=PGSC0003DMT400058637
ST4.03ch01	Cufflinks	exon	473924	474040	.	+	.	ID=PGSC0003DME400154334;Parent=PGSC0003DMT400058638
ST4.03ch01	Cufflinks/GLEAN	exon	474245	474361	.	+	.	ID=PGSC0003DME400154335;Parent=PGSC0003DMT400058638,PGSC0003DMT400058637,PGSC0003DMT400058635
ST4.03ch01	Cufflinks/GLEAN	exon	474747	474809	.	+	.	ID=PGSC0003DME400154336;Parent=PGSC0003DMT400058638,PGSC0003DMT400058637,PGSC0003DMT400058635
ST4.03ch01	Cufflinks	exon	474922	475295	.	+	.	ID=PGSC0003DME400154337;Parent=PGSC0003DMT400058638,PGSC0003DMT400058637
ST4.03ch01	GLEAN	exon	474922	475089	.	+	.	ID=PGSC0003DME400154338;Parent=PGSC0003DMT400058635
ST4.03ch01	GLEAN	intron	465910	470494	.	+	.	ID=PGSC0003DMI400097735;Parent=PGSC0003DMT400058635
ST4.03ch01	Cufflinks	intron	469462	470180	.	+	.	ID=PGSC0003DMI400097736;Parent=PGSC0003DMT400058638,PGSC0003DMT400058637
ST4.03ch01	Cufflinks/GLEAN	intron	470723	470799	.	+	.	ID=PGSC0003DMI400097737;Parent=PGSC0003DMT400058638,PGSC0003DMT400058637,PGSC0003DMT400058635
ST4.03ch01	Cufflinks/GLEAN	intron	470883	470983	.	+	.	ID=PGSC0003DMI400097738;Parent=PGSC0003DMT400058638,PGSC0003DMT400058637,PGSC0003DMT400058635
ST4.03ch01	Cufflinks/GLEAN	intron	471025	471663	.	+	.	ID=PGSC0003DMI400097739;Parent=PGSC0003DMT400058638,PGSC0003DMT400058637,PGSC0003DMT400058635
ST4.03ch01	Cufflinks/GLEAN	intron	471819	472309	.	+	.	ID=PGSC0003DMI400097740;Parent=PGSC0003DMT400058638,PGSC0003DMT400058637,PGSC0003DMT400058635
ST4.03ch01	Cufflinks/GLEAN	intron	472460	472556	.	+	.	ID=PGSC0003DMI400097741;Parent=PGSC0003DMT400058638,PGSC0003DMT400058637,PGSC0003DMT400058635
ST4.03ch01	Cufflinks/GLEAN	intron	472653	472987	.	+	.	ID=PGSC0003DMI400097742;Parent=PGSC0003DMT400058638,PGSC0003DMT400058637,PGSC0003DMT400058635
ST4.03ch01	Cufflinks/GLEAN	intron	473105	473400	.	+	.	ID=PGSC0003DMI400097743;Parent=PGSC0003DMT400058638,PGSC0003DMT400058637,PGSC0003DMT400058635
ST4.03ch01	Cufflinks/GLEAN	intron	473521	473607	.	+	.	ID=PGSC0003DMI400097744;Parent=PGSC0003DMT400058638,PGSC0003DMT400058637,PGSC0003DMT400058635
ST4.03ch01	Cufflinks/GLEAN	intron	473701	473923	.	+	.	ID=PGSC0003DMI400097745;Parent=PGSC0003DMT400058638,PGSC0003DMT400058637,PGSC0003DMT400058635
ST4.03ch01	GLEAN	intron	473981	474244	.	+	.	ID=PGSC0003DMI400097746;Parent=PGSC0003DMT400058635
ST4.03ch01	Cufflinks	intron	474041	474244	.	+	.	ID=PGSC0003DMI400097747;Parent=PGSC0003DMT400058638
ST4.03ch01	Cufflinks	intron	474047	474244	.	+	.	ID=PGSC0003DMI400097748;Parent=PGSC0003DMT400058637
ST4.03ch01	Cufflinks/GLEAN	intron	474362	474746	.	+	.	ID=PGSC0003DMI400097749;Parent=PGSC0003DMT400058638,PGSC0003DMT400058637,PGSC0003DMT400058635
ST4.03ch01	Cufflinks/GLEAN	intron	474810	474921	.	+	.	ID=PGSC0003DMI400097750;Parent=PGSC0003DMT400058638,PGSC0003DMT400058637,PGSC0003DMT400058635
ST4.03ch01	GLEAN	CDS	465649	465909	.	+	0	ID=PGSC0003DMC400039497;Parent=PGSC0003DMT400058635;name="Aspartokinase"
ST4.03ch01	GLEAN	CDS	470495	470722	.	+	0	ID=PGSC0003DMC400039497;Parent=PGSC0003DMT400058635;name="Aspartokinase"
ST4.03ch01	GLEAN	CDS	470800	470882	.	+	0	ID=PGSC0003DMC400039497;Parent=PGSC0003DMT400058635;name="Aspartokinase"
ST4.03ch01	GLEAN	CDS	470984	471024	.	+	1	ID=PGSC0003DMC400039497;Parent=PGSC0003DMT400058635;name="Aspartokinase"
ST4.03ch01	GLEAN	CDS	471664	471818	.	+	2	ID=PGSC0003DMC400039497;Parent=PGSC0003DMT400058635;name="Aspartokinase"
ST4.03ch01	GLEAN	CDS	472310	472459	.	+	0	ID=PGSC0003DMC400039497;Parent=PGSC0003DMT400058635;name="Aspartokinase"
ST4.03ch01	GLEAN	CDS	472557	472652	.	+	0	ID=PGSC0003DMC400039497;Parent=PGSC0003DMT400058635;name="Aspartokinase"
ST4.03ch01	GLEAN	CDS	472988	473104	.	+	0	ID=PGSC0003DMC400039497;Parent=PGSC0003DMT400058635;name="Aspartokinase"
ST4.03ch01	GLEAN	CDS	473401	473520	.	+	0	ID=PGSC0003DMC400039497;Parent=PGSC0003DMT400058635;name="Aspartokinase"
ST4.03ch01	GLEAN	CDS	473608	473700	.	+	0	ID=PGSC0003DMC400039497;Parent=PGSC0003DMT400058635;name="Aspartokinase"
ST4.03ch01	GLEAN	CDS	473924	473980	.	+	0	ID=PGSC0003DMC400039497;Parent=PGSC0003DMT400058635;name="Aspartokinase"
ST4.03ch01	GLEAN	CDS	474245	474361	.	+	0	ID=PGSC0003DMC400039497;Parent=PGSC0003DMT400058635;name="Aspartokinase"
ST4.03ch01	GLEAN	CDS	474747	474809	.	+	0	ID=PGSC0003DMC400039497;Parent=PGSC0003DMT400058635;name="Aspartokinase"
ST4.03ch01	GLEAN	CDS	474922	475089	.	+	0	ID=PGSC0003DMC400039497;Parent=PGSC0003DMT400058635;name="Aspartokinase"
ST4.03ch01	BestORF	CDS	470339	470722	.	+	0	ID=PGSC0003DMC400039498;Parent=PGSC0003DMT400058637;name="Aspartokinase"
ST4.03ch01	BestORF	CDS	470800	470882	.	+	0	ID=PGSC0003DMC400039498;Parent=PGSC0003DMT400058637;name="Aspartokinase"
ST4.03ch01	BestORF	CDS	470984	471024	.	+	1	ID=PGSC0003DMC400039498;Parent=PGSC0003DMT400058637;name="Aspartokinase"
ST4.03ch01	BestORF	CDS	471664	471818	.	+	2	ID=PGSC0003DMC400039498;Parent=PGSC0003DMT400058637;name="Aspartokinase"
ST4.03ch01	BestORF	CDS	472310	472459	.	+	0	ID=PGSC0003DMC400039498;Parent=PGSC0003DMT400058637;name="Aspartokinase"
ST4.03ch01	BestORF	CDS	472557	472652	.	+	0	ID=PGSC0003DMC400039498;Parent=PGSC0003DMT400058637;name="Aspartokinase"
ST4.03ch01	BestORF	CDS	472988	473104	.	+	0	ID=PGSC0003DMC400039498;Parent=PGSC0003DMT400058637;name="Aspartokinase"
ST4.03ch01	BestORF	CDS	473401	473520	.	+	0	ID=PGSC0003DMC400039498;Parent=PGSC0003DMT400058637;name="Aspartokinase"
ST4.03ch01	BestORF	CDS	473608	473700	.	+	0	ID=PGSC0003DMC400039498;Parent=PGSC0003DMT400058637;name="Aspartokinase"
ST4.03ch01	BestORF	CDS	473924	474046	.	+	0	ID=PGSC0003DMC400039498;Parent=PGSC0003DMT400058637;name="Aspartokinase"
ST4.03ch01	BestORF	CDS	474245	474361	.	+	0	ID=PGSC0003DMC400039498;Parent=PGSC0003DMT400058637;name="Aspartokinase"
ST4.03ch01	BestORF	CDS	474747	474809	.	+	0	ID=PGSC0003DMC400039498;Parent=PGSC0003DMT400058637;name="Aspartokinase"
ST4.03ch01	BestORF	CDS	474922	475089	.	+	0	ID=PGSC0003DMC400039498;Parent=PGSC0003DMT400058637;name="Aspartokinase"
ST4.03ch01	BestORF	CDS	470339	470722	.	+	0	ID=PGSC0003DMC400039499;Parent=PGSC0003DMT400058638;name="Aspartokinase"
ST4.03ch01	BestORF	CDS	470800	470882	.	+	0	ID=PGSC0003DMC400039499;Parent=PGSC0003DMT400058638;name="Aspartokinase"
ST4.03ch01	BestORF	CDS	470984	471024	.	+	1	ID=PGSC0003DMC400039499;Parent=PGSC0003DMT400058638;name="Aspartokinase"
ST4.03ch01	BestORF	CDS	471664	471818	.	+	2	ID=PGSC0003DMC400039499;Parent=PGSC0003DMT400058638;name="Aspartokinase"
ST4.03ch01	BestORF	CDS	472310	472459	.	+	0	ID=PGSC0003DMC400039499;Parent=PGSC0003DMT400058638;name="Aspartokinase"
ST4.03ch01	BestORF	CDS	472557	472652	.	+	0	ID=PGSC0003DMC400039499;Parent=PGSC0003DMT400058638;name="Aspartokinase"
ST4.03ch01	BestORF	CDS	472988	473104	.	+	0	ID=PGSC0003DMC400039499;Parent=PGSC0003DMT400058638;name="Aspartokinase"
ST4.03ch01	BestORF	CDS	473401	473520	.	+	0	ID=PGSC0003DMC400039499;Parent=PGSC0003DMT400058638;name="Aspartokinase"
ST4.03ch01	BestORF	CDS	473608	473700	.	+	0	ID=PGSC0003DMC400039499;Parent=PGSC0003DMT400058638;name="Aspartokinase"
ST4.03ch01	BestORF	CDS	473924	474040	.	+	0	ID=PGSC0003DMC400039499;Parent=PGSC0003DMT400058638;name="Aspartokinase"
ST4.03ch01	BestORF	CDS	474245	474361	.	+	0	ID=PGSC0003DMC400039499;Parent=PGSC0003DMT400058638;name="Aspartokinase"
ST4.03ch01	BestORF	CDS	474747	474809	.	+	0	ID=PGSC0003DMC400039499;Parent=PGSC0003DMT400058638;name="Aspartokinase"
ST4.03ch01	BestORF	CDS	474922	475089	.	+	0	ID=PGSC0003DMC400039499;Parent=PGSC0003DMT400058638;name="Aspartokinase"
ST4.03ch01	BGI	gene	477018	481530	.	.	.	ID=PGSC0003DMG400022796;name="Aspartate-semialdehyde dehydrogenase"
ST4.03ch01	Cufflinks	mRNA	477018	481530	.	-	.	ID=PGSC0003DMT400058680;Parent=PGSC0003DMG400022796;Source_id=RNASEQ39.9178.0;Mapping_depth=519.068537;Class=1;name="Aspartate-semialdehyde dehydrogenase"
ST4.03ch01	Cufflinks	exon	477018	477363	.	-	.	ID=PGSC0003DME400154457;Parent=PGSC0003DMT400058680
ST4.03ch01	Cufflinks	exon	477452	477606	.	-	.	ID=PGSC0003DME400154458;Parent=PGSC0003DMT400058680
ST4.03ch01	Cufflinks	exon	478528	478629	.	-	.	ID=PGSC0003DME400154459;Parent=PGSC0003DMT400058680
ST4.03ch01	Cufflinks	exon	478749	478844	.	-	.	ID=PGSC0003DME400154460;Parent=PGSC0003DMT400058680
ST4.03ch01	Cufflinks	exon	478943	478987	.	-	.	ID=PGSC0003DME400154461;Parent=PGSC0003DMT400058680
ST4.03ch01	Cufflinks	exon	479094	479180	.	-	.	ID=PGSC0003DME400154462;Parent=PGSC0003DMT400058680
ST4.03ch01	Cufflinks	exon	480857	481530	.	-	.	ID=PGSC0003DME400154463;Parent=PGSC0003DMT400058680
ST4.03ch01	Cufflinks	intron	477364	477451	.	-	.	ID=PGSC0003DMI400097823;Parent=PGSC0003DMT400058680
ST4.03ch01	Cufflinks	intron	477607	478527	.	-	.	ID=PGSC0003DMI400097824;Parent=PGSC0003DMT400058680
ST4.03ch01	Cufflinks	intron	478630	478748	.	-	.	ID=PGSC0003DMI400097825;Parent=PGSC0003DMT400058680
ST4.03ch01	Cufflinks	intron	478845	478942	.	-	.	ID=PGSC0003DMI400097826;Parent=PGSC0003DMT400058680
ST4.03ch01	Cufflinks	intron	478988	479093	.	-	.	ID=PGSC0003DMI400097827;Parent=PGSC0003DMT400058680
ST4.03ch01	Cufflinks	intron	479181	480856	.	-	.	ID=PGSC0003DMI400097828;Parent=PGSC0003DMT400058680
ST4.03ch01	BestORF	CDS	480857	481453	.	-	0	ID=PGSC0003DMC400039525;Parent=PGSC0003DMT400058680;name="Aspartate-semialdehyde dehydrogenase"
ST4.03ch01	BestORF	CDS	479094	479180	.	-	0	ID=PGSC0003DMC400039525;Parent=PGSC0003DMT400058680;name="Aspartate-semialdehyde dehydrogenase"
ST4.03ch01	BestORF	CDS	478943	478987	.	-	0	ID=PGSC0003DMC400039525;Parent=PGSC0003DMT400058680;name="Aspartate-semialdehyde dehydrogenase"
ST4.03ch01	BestORF	CDS	478749	478844	.	-	0	ID=PGSC0003DMC400039525;Parent=PGSC0003DMT400058680;name="Aspartate-semialdehyde dehydrogenase"
ST4.03ch01	BestORF	CDS	478528	478629	.	-	0	ID=PGSC0003DMC400039525;Parent=PGSC0003DMT400058680;name="Aspartate-semialdehyde dehydrogenase"
ST4.03ch01	BestORF	CDS	477452	477606	.	-	0	ID=PGSC0003DMC400039525;Parent=PGSC0003DMT400058680;name="Aspartate-semialdehyde dehydrogenase"
ST4.03ch01	BestORF	CDS	477282	477363	.	-	1	ID=PGSC0003DMC400039525;Parent=PGSC0003DMT400058680;name="Aspartate-semialdehyde dehydrogenase"
ST4.03ch01	BGI	gene	483342	487597	.	.	.	ID=PGSC0003DMG400022783;name="SEC14 cytosolic factor / phosphoglyceride transfer family protein"
ST4.03ch01	GLEAN	mRNA	483342	487597	.	+	.	ID=PGSC0003DMT400058639;Parent=PGSC0003DMG400022783;Source_id=PGSC0003DMG000029758;Class=2;name="SEC14 cytosolic factor / phosphoglyceride transfer family protein"
ST4.03ch01	GLEAN	exon	483342	483413	.	+	.	ID=PGSC0003DME400154340;Parent=PGSC0003DMT400058639
ST4.03ch01	Cufflinks/GLEAN	exon	484424	484679	.	+	.	ID=PGSC0003DME400154341;Parent=PGSC0003DMT400058639
ST4.03ch01	Cufflinks/GLEAN	exon	485688	485724	.	+	.	ID=PGSC0003DME400154342;Parent=PGSC0003DMT400058639
ST4.03ch01	GLEAN	exon	486409	486526	.	+	.	ID=PGSC0003DME400154343;Parent=PGSC0003DMT400058639
ST4.03ch01	GLEAN	exon	487469	487597	.	+	.	ID=PGSC0003DME400154345;Parent=PGSC0003DMT400058639
ST4.03ch01	Cufflinks/GLEAN	intron	483414	484423	.	+	.	ID=PGSC0003DMI400097751;Parent=PGSC0003DMT400058639
ST4.03ch01	Cufflinks/GLEAN	intron	484680	485687	.	+	.	ID=PGSC0003DMI400097752;Parent=PGSC0003DMT400058639
ST4.03ch01	Cufflinks/GLEAN	intron	485725	486408	.	+	.	ID=PGSC0003DMI400097753;Parent=PGSC0003DMT400058639
ST4.03ch01	GLEAN	intron	486527	487468	.	+	.	ID=PGSC0003DMI400097754;Parent=PGSC0003DMT400058639
ST4.03ch01	GLEAN	CDS	483342	483413	.	+	0	ID=PGSC0003DMC400039500;Parent=PGSC0003DMT400058639;name="SEC14 cytosolic factor / phosphoglyceride transfer family protein"
ST4.03ch01	GLEAN	CDS	484424	484679	.	+	0	ID=PGSC0003DMC400039500;Parent=PGSC0003DMT400058639;name="SEC14 cytosolic factor / phosphoglyceride transfer family protein"
ST4.03ch01	GLEAN	CDS	485688	485724	.	+	2	ID=PGSC0003DMC400039500;Parent=PGSC0003DMT400058639;name="SEC14 cytosolic factor / phosphoglyceride transfer family protein"
ST4.03ch01	GLEAN	CDS	486409	486526	.	+	1	ID=PGSC0003DMC400039500;Parent=PGSC0003DMT400058639;name="SEC14 cytosolic factor / phosphoglyceride transfer family protein"
ST4.03ch01	GLEAN	CDS	487469	487597	.	+	0	ID=PGSC0003DMC400039500;Parent=PGSC0003DMT400058639;name="SEC14 cytosolic factor / phosphoglyceride transfer family protein"
ST4.03ch01	BGI	gene	489323	493110	.	.	.	ID=PGSC0003DMG403022797;name="Aspartate semialdehyde dehydrogenase"
ST4.03ch01	Cufflinks	mRNA	489323	493110	.	-	.	ID=PGSC0003DMT400058685;Parent=PGSC0003DMG403022797;Source_id=RNASEQ39.9199.10;Mapping_depth=24.475701;Class=1;name="Aspartate semialdehyde dehydrogenase"
ST4.03ch01	Cufflinks	exon	489805	490751	.	-	.	ID=PGSC0003DME400154465;Parent=PGSC0003DMT400058685
ST4.03ch01	BestORF	CDS	492849	492920	.	-	0	ID=PGSC0003DMC400039528;Parent=PGSC0003DMT400058685;name="Aspartate semialdehyde dehydrogenase"
ST4.03ch01	BestORF	CDS	492429	492684	.	-	0	ID=PGSC0003DMC400039528;Parent=PGSC0003DMT400058685;name="Aspartate semialdehyde dehydrogenase"
ST4.03ch01	BestORF	CDS	491089	491125	.	-	2	ID=PGSC0003DMC400039528;Parent=PGSC0003DMT400058685;name="Aspartate semialdehyde dehydrogenase"
ST4.03ch01	BestORF	CDS	490511	490751	.	-	1	ID=PGSC0003DMC400039528;Parent=PGSC0003DMT400058685;name="Aspartate semialdehyde dehydrogenase"
ST4.03ch01	BGI	gene	494246	497562	.	.	.	ID=PGSC0003DMG402022797;name="SEC14 cytosolic factor / phosphoglyceride transfer family protein"
ST4.03ch01	GLEAN	mRNA	494246	497562	.	-	.	ID=PGSC0003DMT400058682;Parent=PGSC0003DMG402022797;Source_id=PGSC0003DMG000029727;Class=2;name="SEC14 cytosolic factor / phosphoglyceride transfer family protein"
ST4.03ch01	GLEAN	exon	494246	494374	.	-	.	ID=PGSC0003DME400154473;Parent=PGSC0003DMT400058682
ST4.03ch01	GLEAN	exon	495614	495742	.	-	.	ID=PGSC0003DME400154477;Parent=PGSC0003DMT400058682
ST4.03ch01	GLEAN	exon	497491	497562	.	-	.	ID=PGSC0003DME400154481;Parent=PGSC0003DMT400058682
ST4.03ch01	GLEAN	intron	495373	495613	.	-	.	ID=PGSC0003DMI400097844;Parent=PGSC0003DMT400058682
ST4.03ch01	GLEAN	intron	495743	496252	.	-	.	ID=PGSC0003DMI400097846;Parent=PGSC0003DMT400058682
ST4.03ch01	Cufflinks/GLEAN	intron	497257	497490	.	-	.	ID=PGSC0003DMI400097849;Parent=PGSC0003DMT400058682,PGSC0003DMT400058690,PGSC0003DMT400058688
ST4.03ch01	GLEAN	CDS	497491	497562	.	-	0	ID=PGSC0003DMC400039527;Parent=PGSC0003DMT400058682;name="SEC14 cytosolic factor / phosphoglyceride transfer family protein"
ST4.03ch01	GLEAN	CDS	497001	497256	.	-	0	ID=PGSC0003DMC400039527;Parent=PGSC0003DMT400058682;name="SEC14 cytosolic factor / phosphoglyceride transfer family protein"
ST4.03ch01	GLEAN	CDS	496253	496289	.	-	2	ID=PGSC0003DMC400039527;Parent=PGSC0003DMT400058682;name="SEC14 cytosolic factor / phosphoglyceride transfer family protein"
ST4.03ch01	GLEAN	CDS	495614	495742	.	-	1	ID=PGSC0003DMC400039527;Parent=PGSC0003DMT400058682;name="SEC14 cytosolic factor / phosphoglyceride transfer family protein"
ST4.03ch01	GLEAN	CDS	495255	495372	.	-	1	ID=PGSC0003DMC400039527;Parent=PGSC0003DMT400058682;name="SEC14 cytosolic factor / phosphoglyceride transfer family protein"
ST4.03ch01	GLEAN	CDS	494476	494586	.	-	0	ID=PGSC0003DMC400039527;Parent=PGSC0003DMT400058682;name="SEC14 cytosolic factor / phosphoglyceride transfer family protein"
ST4.03ch01	GLEAN	CDS	494246	494374	.	-	0	ID=PGSC0003DMC400039527;Parent=PGSC0003DMT400058682;name="SEC14 cytosolic factor / phosphoglyceride transfer family protein"
ST4.03ch01	BGI	gene	489323	501995	.	.	.	ID=PGSC0003DMG401022797;name="SEC14 cytosolic factor / phosphoglyceride transfer family protein"
ST4.03ch01	GLEAN	mRNA	499880	501995	.	-	.	ID=PGSC0003DMT400058681;Parent=PGSC0003DMG401022797;Source_id=PGSC0003DMG000029726;Class=2;name="SEC14 cytosolic factor / phosphoglyceride transfer family protein"
ST4.03ch01	Cufflinks	mRNA	493987	500239	.	-	.	ID=PGSC0003DMT400058686;Parent=PGSC0003DMG401022797;Source_id=RNASEQ39.9199.11;Mapping_depth=39.814930;Class=1;name="SEC14 cytosolic factor / phosphoglyceride transfer family protein"
ST4.03ch01	Cufflinks	mRNA	493987	498280	.	-	.	ID=PGSC0003DMT400058687;Parent=PGSC0003DMG401022797;Source_id=RNASEQ39.9199.12;Mapping_depth=22.000650;Class=1;name="SEC14 cytosolic factor / phosphoglyceride transfer family protein"
ST4.03ch01	Cufflinks	mRNA	493987	497747	.	-	.	ID=PGSC0003DMT400058688;Parent=PGSC0003DMG401022797;Source_id=RNASEQ39.9199.13;Mapping_depth=46.738440;Class=1;name="SEC14 cytosolic factor / phosphoglyceride transfer family protein"
ST4.03ch01	Cufflinks	mRNA	489323	497747	.	-	.	ID=PGSC0003DMT400058690;Parent=PGSC0003DMG401022797;Source_id=RNASEQ39.9199.2;Mapping_depth=12.839505;Class=1;name="SEC14 cytosolic factor / phosphoglyceride transfer family protein"
ST4.03ch01	Cufflinks	mRNA	489323	498280	.	-	.	ID=PGSC0003DMT400058691;Parent=PGSC0003DMG401022797;Source_id=RNASEQ39.9199.3;Mapping_depth=12.234357;Class=1;name="SEC14 cytosolic factor / phosphoglyceride transfer family protein"
ST4.03ch01	Cufflinks	mRNA	489323	495946	.	-	.	ID=PGSC0003DMT400058692;Parent=PGSC0003DMG401022797;Source_id=RNASEQ39.9199.4;Mapping_depth=14.998092;Class=1;name="SEC14 cytosolic factor / phosphoglyceride transfer family protein"
ST4.03ch01	Cufflinks	mRNA	489323	498280	.	-	.	ID=PGSC0003DMT400058693;Parent=PGSC0003DMG401022797;Source_id=RNASEQ39.9199.5;Mapping_depth=13.051021;Class=1;name="SEC14 cytosolic factor / phosphoglyceride transfer family protein"
ST4.03ch01	Cufflinks	mRNA	489323	493110	.	-	.	ID=PGSC0003DMT400058694;Parent=PGSC0003DMG401022797;Source_id=RNASEQ39.9199.6;Mapping_depth=50.682737;Class=1;name="SEC14 cytosolic factor / phosphoglyceride transfer family protein"
ST4.03ch01	Cufflinks	mRNA	489323	498280	.	-	.	ID=PGSC0003DMT400058695;Parent=PGSC0003DMG401022797;Source_id=RNASEQ39.9199.7;Mapping_depth=24.318440;Class=1;name="SEC14 cytosolic factor / phosphoglyceride transfer family protein"
ST4.03ch01	Cufflinks	mRNA	489323	497747	.	-	.	ID=PGSC0003DMT400058696;Parent=PGSC0003DMG401022797;Source_id=RNASEQ39.9199.8;Mapping_depth=23.001206;Class=1;name="SEC14 cytosolic factor / phosphoglyceride transfer family protein"
ST4.03ch01	Cufflinks	mRNA	489323	492307	.	-	.	ID=PGSC0003DMT400058697;Parent=PGSC0003DMG401022797;Source_id=RNASEQ39.9199.9;Mapping_depth=24.118356;Class=1;name="SEC14 cytosolic factor / phosphoglyceride transfer family protein"
ST4.03ch01	Cufflinks	exon	489323	489652	.	-	.	ID=PGSC0003DME400154464;Parent=PGSC0003DMT400058693,PGSC0003DMT400058696,PGSC0003DMT400058685,PGSC0003DMT400058697,PGSC0003DMT400058692,PGSC0003DMT400058694,PGSC0003DMT400058691,PGSC0003DMT400058695,PGSC0003DMT400058690
ST4.03ch01	Cufflinks	exon	489805	489915	.	-	.	ID=PGSC0003DME400154466;Parent=PGSC0003DMT400058694,PGSC0003DMT400058693,PGSC0003DMT400058691,PGSC0003DMT400058696,PGSC0003DMT400058695,PGSC0003DMT400058690,PGSC0003DMT400058692
ST4.03ch01	Cufflinks	exon	489805	492307	.	-	.	ID=PGSC0003DME400154467;Parent=PGSC0003DMT400058697
ST4.03ch01	Cufflinks	exon	490634	490751	.	-	.	ID=PGSC0003DME400154468;Parent=PGSC0003DMT400058694,PGSC0003DMT400058691,PGSC0003DMT400058696,PGSC0003DMT400058695
ST4.03ch01	Cufflinks	exon	491089	491125	.	-	.	ID=PGSC0003DME400154469;Parent=PGSC0003DMT400058694,PGSC0003DMT400058691,PGSC0003DMT400058696,PGSC0003DMT400058685,PGSC0003DMT400058695
ST4.03ch01	Cufflinks	exon	492429	492684	.	-	.	ID=PGSC0003DME400154470;Parent=PGSC0003DMT400058694,PGSC0003DMT400058696,PGSC0003DMT400058685,PGSC0003DMT400058695
ST4.03ch01	Cufflinks	exon	492849	493110	.	-	.	ID=PGSC0003DME400154471;Parent=PGSC0003DMT400058694,PGSC0003DMT400058685
ST4.03ch01	Cufflinks	exon	493987	494374	.	-	.	ID=PGSC0003DME400154472;Parent=PGSC0003DMT400058687,PGSC0003DMT400058686,PGSC0003DMT400058688
ST4.03ch01	Cufflinks/GLEAN	exon	494476	494586	.	-	.	ID=PGSC0003DME400154474;Parent=PGSC0003DMT400058687,PGSC0003DMT400058682,PGSC0003DMT400058688
ST4.03ch01	Cufflinks/GLEAN	exon	495255	495372	.	-	.	ID=PGSC0003DME400154475;Parent=PGSC0003DMT400058693,PGSC0003DMT400058687,PGSC0003DMT400058682,PGSC0003DMT400058690,PGSC0003DMT400058688
ST4.03ch01	Cufflinks	exon	495255	495946	.	-	.	ID=PGSC0003DME400154476;Parent=PGSC0003DMT400058692
ST4.03ch01	Cufflinks/GLEAN	exon	496253	496289	.	-	.	ID=PGSC0003DME400154478;Parent=PGSC0003DMT400058693,PGSC0003DMT400058687,PGSC0003DMT400058682,PGSC0003DMT400058690,PGSC0003DMT400058688
ST4.03ch01	Cufflinks/GLEAN	exon	497001	497256	.	-	.	ID=PGSC0003DME400154479;Parent=PGSC0003DMT400058693,PGSC0003DMT400058691,PGSC0003DMT400058687,PGSC0003DMT400058682,PGSC0003DMT400058690,PGSC0003DMT400058688
ST4.03ch01	Cufflinks	exon	497491	497747	.	-	.	ID=PGSC0003DME400154480;Parent=PGSC0003DMT400058696,PGSC0003DMT400058690,PGSC0003DMT400058688
ST4.03ch01	Cufflinks	exon	498024	498280	.	-	.	ID=PGSC0003DME400154482;Parent=PGSC0003DMT400058693,PGSC0003DMT400058691,PGSC0003DMT400058687,PGSC0003DMT400058695
ST4.03ch01	GLEAN	exon	499880	500008	.	-	.	ID=PGSC0003DME400154484;Parent=PGSC0003DMT400058681
ST4.03ch01	Cufflinks	exon	500111	500239	.	-	.	ID=PGSC0003DME400154485;Parent=PGSC0003DMT400058686
ST4.03ch01	Cufflinks/GLEAN	exon	500111	500221	.	-	.	ID=PGSC0003DME400154486;Parent=PGSC0003DMT400058681
ST4.03ch01	Cufflinks/GLEAN	exon	500530	500647	.	-	.	ID=PGSC0003DME400154487;Parent=PGSC0003DMT400058681
ST4.03ch01	GLEAN	exon	500784	500820	.	-	.	ID=PGSC0003DME400154488;Parent=PGSC0003DMT400058681
ST4.03ch01	GLEAN	exon	501160	501415	.	-	.	ID=PGSC0003DME400154490;Parent=PGSC0003DMT400058681
ST4.03ch01	GLEAN	exon	501924	501995	.	-	.	ID=PGSC0003DME400154493;Parent=PGSC0003DMT400058681
ST4.03ch01	Cufflinks	intron	489653	489804	.	-	.	ID=PGSC0003DMI400097829;Parent=PGSC0003DMT400058693,PGSC0003DMT400058696,PGSC0003DMT400058685,PGSC0003DMT400058697,PGSC0003DMT400058692,PGSC0003DMT400058694,PGSC0003DMT400058691,PGSC0003DMT400058695,PGSC0003DMT400058690
ST4.03ch01	Cufflinks	intron	489916	490633	.	-	.	ID=PGSC0003DMI400097832;Parent=PGSC0003DMT400058694,PGSC0003DMT400058691,PGSC0003DMT400058696,PGSC0003DMT400058695
ST4.03ch01	Cufflinks	intron	489916	495254	.	-	.	ID=PGSC0003DMI400097833;Parent=PGSC0003DMT400058693,PGSC0003DMT400058690,PGSC0003DMT400058692
ST4.03ch01	Cufflinks	intron	490752	491088	.	-	.	ID=PGSC0003DMI400097834;Parent=PGSC0003DMT400058694,PGSC0003DMT400058691,PGSC0003DMT400058696,PGSC0003DMT400058685,PGSC0003DMT400058695
ST4.03ch01	Cufflinks	intron	491126	497000	.	-	.	ID=PGSC0003DMI400097835;Parent=PGSC0003DMT400058691
ST4.03ch01	Cufflinks	intron	491126	492428	.	-	.	ID=PGSC0003DMI400097836;Parent=PGSC0003DMT400058694,PGSC0003DMT400058696,PGSC0003DMT400058685,PGSC0003DMT400058695
ST4.03ch01	Cufflinks	intron	492685	492848	.	-	.	ID=PGSC0003DMI400097837;Parent=PGSC0003DMT400058694,PGSC0003DMT400058685
ST4.03ch01	Cufflinks	intron	492685	497490	.	-	.	ID=PGSC0003DMI400097838;Parent=PGSC0003DMT400058696
ST4.03ch01	Cufflinks	intron	492685	498023	.	-	.	ID=PGSC0003DMI400097839;Parent=PGSC0003DMT400058695
ST4.03ch01	Cufflinks	intron	494375	500110	.	-	.	ID=PGSC0003DMI400097840;Parent=PGSC0003DMT400058686
ST4.03ch01	Cufflinks/GLEAN	intron	494375	494475	.	-	.	ID=PGSC0003DMI400097841;Parent=PGSC0003DMT400058687,PGSC0003DMT400058682,PGSC0003DMT400058688
ST4.03ch01	Cufflinks/GLEAN	intron	494587	495254	.	-	.	ID=PGSC0003DMI400097843;Parent=PGSC0003DMT400058687,PGSC0003DMT400058682,PGSC0003DMT400058688
ST4.03ch01	Cufflinks	intron	495373	496252	.	-	.	ID=PGSC0003DMI400097845;Parent=PGSC0003DMT400058693,PGSC0003DMT400058687,PGSC0003DMT400058690,PGSC0003DMT400058688
ST4.03ch01	Cufflinks/GLEAN	intron	496290	497000	.	-	.	ID=PGSC0003DMI400097847;Parent=PGSC0003DMT400058693,PGSC0003DMT400058687,PGSC0003DMT400058682,PGSC0003DMT400058690,PGSC0003DMT400058688
ST4.03ch01	Cufflinks	intron	497257	498023	.	-	.	ID=PGSC0003DMI400097848;Parent=PGSC0003DMT400058693,PGSC0003DMT400058691,PGSC0003DMT400058687
ST4.03ch01	Cufflinks/GLEAN	intron	500009	500110	.	-	.	ID=PGSC0003DMI400097850;Parent=PGSC0003DMT400058681
ST4.03ch01	Cufflinks/GLEAN	intron	500222	500529	.	-	.	ID=PGSC0003DMI400097851;Parent=PGSC0003DMT400058681
ST4.03ch01	Cufflinks/GLEAN	intron	500648	500783	.	-	.	ID=PGSC0003DMI400097852;Parent=PGSC0003DMT400058681
ST4.03ch01	GLEAN	intron	500821	501159	.	-	.	ID=PGSC0003DMI400097853;Parent=PGSC0003DMT400058681
ST4.03ch01	Cufflinks/GLEAN	intron	501416	501923	.	-	.	ID=PGSC0003DMI400097854;Parent=PGSC0003DMT400058681
ST4.03ch01	GLEAN	CDS	501924	501995	.	-	0	ID=PGSC0003DMC400039526;Parent=PGSC0003DMT400058681;name="SEC14 cytosolic factor / phosphoglyceride transfer family protein"
ST4.03ch01	GLEAN	CDS	501160	501415	.	-	0	ID=PGSC0003DMC400039526;Parent=PGSC0003DMT400058681;name="SEC14 cytosolic factor / phosphoglyceride transfer family protein"
ST4.03ch01	GLEAN	CDS	500784	500820	.	-	2	ID=PGSC0003DMC400039526;Parent=PGSC0003DMT400058681;name="SEC14 cytosolic factor / phosphoglyceride transfer family protein"
ST4.03ch01	GLEAN	CDS	500530	500647	.	-	1	ID=PGSC0003DMC400039526;Parent=PGSC0003DMT400058681;name="SEC14 cytosolic factor / phosphoglyceride transfer family protein"
ST4.03ch01	GLEAN	CDS	500111	500221	.	-	0	ID=PGSC0003DMC400039526;Parent=PGSC0003DMT400058681;name="SEC14 cytosolic factor / phosphoglyceride transfer family protein"
ST4.03ch01	GLEAN	CDS	499880	500008	.	-	0	ID=PGSC0003DMC400039526;Parent=PGSC0003DMT400058681;name="SEC14 cytosolic factor / phosphoglyceride transfer family protein"
ST4.03ch01	BestORF	CDS	500111	500179	.	-	0	ID=PGSC0003DMC400039529;Parent=PGSC0003DMT400058686;name="SEC14 cytosolic factor / phosphoglyceride transfer family protein"
ST4.03ch01	BestORF	CDS	494246	494374	.	-	0	ID=PGSC0003DMC400039529;Parent=PGSC0003DMT400058686;name="SEC14 cytosolic factor / phosphoglyceride transfer family protein"
ST4.03ch01	BestORF	CDS	498024	498095	.	-	0	ID=PGSC0003DMC400039530;Parent=PGSC0003DMT400058687;name="SEC14 cytosolic factor / phosphoglyceride transfer family protein"
ST4.03ch01	BestORF	CDS	497001	497256	.	-	0	ID=PGSC0003DMC400039530;Parent=PGSC0003DMT400058687;name="SEC14 cytosolic factor / phosphoglyceride transfer family protein"
ST4.03ch01	BestORF	CDS	496253	496289	.	-	2	ID=PGSC0003DMC400039530;Parent=PGSC0003DMT400058687;name="SEC14 cytosolic factor / phosphoglyceride transfer family protein"
ST4.03ch01	BestORF	CDS	495255	495372	.	-	1	ID=PGSC0003DMC400039530;Parent=PGSC0003DMT400058687;name="SEC14 cytosolic factor / phosphoglyceride transfer family protein"
ST4.03ch01	BestORF	CDS	494476	494586	.	-	0	ID=PGSC0003DMC400039530;Parent=PGSC0003DMT400058687;name="SEC14 cytosolic factor / phosphoglyceride transfer family protein"
ST4.03ch01	BestORF	CDS	494246	494374	.	-	0	ID=PGSC0003DMC400039530;Parent=PGSC0003DMT400058687;name="SEC14 cytosolic factor / phosphoglyceride transfer family protein"
ST4.03ch01	BestORF	CDS	497491	497562	.	-	0	ID=PGSC0003DMC400039531;Parent=PGSC0003DMT400058688;name="SEC14 cytosolic factor / phosphoglyceride transfer family protein"
ST4.03ch01	BestORF	CDS	497001	497256	.	-	0	ID=PGSC0003DMC400039531;Parent=PGSC0003DMT400058688;name="SEC14 cytosolic factor / phosphoglyceride transfer family protein"
ST4.03ch01	BestORF	CDS	496253	496289	.	-	2	ID=PGSC0003DMC400039531;Parent=PGSC0003DMT400058688;name="SEC14 cytosolic factor / phosphoglyceride transfer family protein"
ST4.03ch01	BestORF	CDS	495255	495372	.	-	1	ID=PGSC0003DMC400039531;Parent=PGSC0003DMT400058688;name="SEC14 cytosolic factor / phosphoglyceride transfer family protein"
ST4.03ch01	BestORF	CDS	494476	494586	.	-	0	ID=PGSC0003DMC400039531;Parent=PGSC0003DMT400058688;name="SEC14 cytosolic factor / phosphoglyceride transfer family protein"
ST4.03ch01	BestORF	CDS	494246	494374	.	-	0	ID=PGSC0003DMC400039531;Parent=PGSC0003DMT400058688;name="SEC14 cytosolic factor / phosphoglyceride transfer family protein"
ST4.03ch01	BestORF	CDS	497491	497562	.	-	0	ID=PGSC0003DMC400039532;Parent=PGSC0003DMT400058690;name="SEC14 cytosolic factor / phosphoglyceride transfer family protein"
ST4.03ch01	BestORF	CDS	497001	497256	.	-	0	ID=PGSC0003DMC400039532;Parent=PGSC0003DMT400058690;name="SEC14 cytosolic factor / phosphoglyceride transfer family protein"
ST4.03ch01	BestORF	CDS	496253	496289	.	-	2	ID=PGSC0003DMC400039532;Parent=PGSC0003DMT400058690;name="SEC14 cytosolic factor / phosphoglyceride transfer family protein"
ST4.03ch01	BestORF	CDS	495255	495372	.	-	1	ID=PGSC0003DMC400039532;Parent=PGSC0003DMT400058690;name="SEC14 cytosolic factor / phosphoglyceride transfer family protein"
ST4.03ch01	BestORF	CDS	489805	489915	.	-	0	ID=PGSC0003DMC400039532;Parent=PGSC0003DMT400058690;name="SEC14 cytosolic factor / phosphoglyceride transfer family protein"
ST4.03ch01	BestORF	CDS	489524	489652	.	-	0	ID=PGSC0003DMC400039532;Parent=PGSC0003DMT400058690;name="SEC14 cytosolic factor / phosphoglyceride transfer family protein"
ST4.03ch01	BestORF	CDS	498024	498095	.	-	0	ID=PGSC0003DMC400039533;Parent=PGSC0003DMT400058691;name="SEC14 cytosolic factor / phosphoglyceride transfer family protein"
ST4.03ch01	BestORF	CDS	497001	497256	.	-	0	ID=PGSC0003DMC400039533;Parent=PGSC0003DMT400058691;name="SEC14 cytosolic factor / phosphoglyceride transfer family protein"
ST4.03ch01	BestORF	CDS	491089	491125	.	-	2	ID=PGSC0003DMC400039533;Parent=PGSC0003DMT400058691;name="SEC14 cytosolic factor / phosphoglyceride transfer family protein"
ST4.03ch01	BestORF	CDS	490634	490751	.	-	1	ID=PGSC0003DMC400039533;Parent=PGSC0003DMT400058691;name="SEC14 cytosolic factor / phosphoglyceride transfer family protein"
ST4.03ch01	BestORF	CDS	489805	489915	.	-	0	ID=PGSC0003DMC400039533;Parent=PGSC0003DMT400058691;name="SEC14 cytosolic factor / phosphoglyceride transfer family protein"
ST4.03ch01	BestORF	CDS	489524	489652	.	-	0	ID=PGSC0003DMC400039533;Parent=PGSC0003DMT400058691;name="SEC14 cytosolic factor / phosphoglyceride transfer family protein"
ST4.03ch01	BestORF	CDS	489805	489873	.	-	0	ID=PGSC0003DMC400039534;Parent=PGSC0003DMT400058692;name="SEC14 cytosolic factor / phosphoglyceride transfer family protein"
ST4.03ch01	BestORF	CDS	489524	489652	.	-	0	ID=PGSC0003DMC400039534;Parent=PGSC0003DMT400058692;name="SEC14 cytosolic factor / phosphoglyceride transfer family protein"
ST4.03ch01	BestORF	CDS	498024	498095	.	-	0	ID=PGSC0003DMC400039535;Parent=PGSC0003DMT400058693;name="SEC14 cytosolic factor / phosphoglyceride transfer family protein"
ST4.03ch01	BestORF	CDS	497001	497256	.	-	0	ID=PGSC0003DMC400039535;Parent=PGSC0003DMT400058693;name="SEC14 cytosolic factor / phosphoglyceride transfer family protein"
ST4.03ch01	BestORF	CDS	496253	496289	.	-	2	ID=PGSC0003DMC400039535;Parent=PGSC0003DMT400058693;name="SEC14 cytosolic factor / phosphoglyceride transfer family protein"
ST4.03ch01	BestORF	CDS	495255	495372	.	-	1	ID=PGSC0003DMC400039535;Parent=PGSC0003DMT400058693;name="SEC14 cytosolic factor / phosphoglyceride transfer family protein"
ST4.03ch01	BestORF	CDS	489805	489915	.	-	0	ID=PGSC0003DMC400039535;Parent=PGSC0003DMT400058693;name="SEC14 cytosolic factor / phosphoglyceride transfer family protein"
ST4.03ch01	BestORF	CDS	489524	489652	.	-	0	ID=PGSC0003DMC400039535;Parent=PGSC0003DMT400058693;name="SEC14 cytosolic factor / phosphoglyceride transfer family protein"
ST4.03ch01	BestORF	CDS	492849	492920	.	-	0	ID=PGSC0003DMC400039536;Parent=PGSC0003DMT400058694;name="SEC14 cytosolic factor / phosphoglyceride transfer family protein"
ST4.03ch01	BestORF	CDS	492429	492684	.	-	0	ID=PGSC0003DMC400039536;Parent=PGSC0003DMT400058694;name="SEC14 cytosolic factor / phosphoglyceride transfer family protein"
ST4.03ch01	BestORF	CDS	491089	491125	.	-	2	ID=PGSC0003DMC400039536;Parent=PGSC0003DMT400058694;name="SEC14 cytosolic factor / phosphoglyceride transfer family protein"
ST4.03ch01	BestORF	CDS	490634	490751	.	-	1	ID=PGSC0003DMC400039536;Parent=PGSC0003DMT400058694;name="SEC14 cytosolic factor / phosphoglyceride transfer family protein"
ST4.03ch01	BestORF	CDS	489805	489915	.	-	0	ID=PGSC0003DMC400039536;Parent=PGSC0003DMT400058694;name="SEC14 cytosolic factor / phosphoglyceride transfer family protein"
ST4.03ch01	BestORF	CDS	489524	489652	.	-	0	ID=PGSC0003DMC400039536;Parent=PGSC0003DMT400058694;name="SEC14 cytosolic factor / phosphoglyceride transfer family protein"
ST4.03ch01	BestORF	CDS	498024	498095	.	-	0	ID=PGSC0003DMC400039537;Parent=PGSC0003DMT400058695;name="SEC14 cytosolic factor / phosphoglyceride transfer family protein"
ST4.03ch01	BestORF	CDS	492429	492684	.	-	0	ID=PGSC0003DMC400039537;Parent=PGSC0003DMT400058695;name="SEC14 cytosolic factor / phosphoglyceride transfer family protein"
ST4.03ch01	BestORF	CDS	491089	491125	.	-	2	ID=PGSC0003DMC400039537;Parent=PGSC0003DMT400058695;name="SEC14 cytosolic factor / phosphoglyceride transfer family protein"
ST4.03ch01	BestORF	CDS	490634	490751	.	-	1	ID=PGSC0003DMC400039537;Parent=PGSC0003DMT400058695;name="SEC14 cytosolic factor / phosphoglyceride transfer family protein"
ST4.03ch01	BestORF	CDS	489805	489915	.	-	0	ID=PGSC0003DMC400039537;Parent=PGSC0003DMT400058695;name="SEC14 cytosolic factor / phosphoglyceride transfer family protein"
ST4.03ch01	BestORF	CDS	489524	489652	.	-	0	ID=PGSC0003DMC400039537;Parent=PGSC0003DMT400058695;name="SEC14 cytosolic factor / phosphoglyceride transfer family protein"
ST4.03ch01	BestORF	CDS	497491	497562	.	-	0	ID=PGSC0003DMC400039538;Parent=PGSC0003DMT400058696;name="SEC14 cytosolic factor / phosphoglyceride transfer family protein"
ST4.03ch01	BestORF	CDS	492429	492684	.	-	0	ID=PGSC0003DMC400039538;Parent=PGSC0003DMT400058696;name="SEC14 cytosolic factor / phosphoglyceride transfer family protein"
ST4.03ch01	BestORF	CDS	491089	491125	.	-	2	ID=PGSC0003DMC400039538;Parent=PGSC0003DMT400058696;name="SEC14 cytosolic factor / phosphoglyceride transfer family protein"
ST4.03ch01	BestORF	CDS	490634	490751	.	-	1	ID=PGSC0003DMC400039538;Parent=PGSC0003DMT400058696;name="SEC14 cytosolic factor / phosphoglyceride transfer family protein"
ST4.03ch01	BestORF	CDS	489805	489915	.	-	0	ID=PGSC0003DMC400039538;Parent=PGSC0003DMT400058696;name="SEC14 cytosolic factor / phosphoglyceride transfer family protein"
ST4.03ch01	BestORF	CDS	489524	489652	.	-	0	ID=PGSC0003DMC400039538;Parent=PGSC0003DMT400058696;name="SEC14 cytosolic factor / phosphoglyceride transfer family protein"
ST4.03ch01	BestORF	CDS	489805	489873	.	-	0	ID=PGSC0003DMC400039539;Parent=PGSC0003DMT400058697;name="SEC14 cytosolic factor / phosphoglyceride transfer family protein"
ST4.03ch01	BestORF	CDS	489524	489652	.	-	0	ID=PGSC0003DMC400039539;Parent=PGSC0003DMT400058697;name="SEC14 cytosolic factor / phosphoglyceride transfer family protein"
ST4.03ch01	BGI	gene	506323	508020	.	.	.	ID=PGSC0003DMG401022784;name="Resistance protein PSH-RGH6"
ST4.03ch01	GLEAN	mRNA	506323	508020	.	+	.	ID=PGSC0003DMT400058642;Parent=PGSC0003DMG401022784;Source_id=PGSC0003DMG000029759;Class=2;name="Resistance protein PSH-RGH6"
ST4.03ch01	GLEAN	exon	506323	506679	.	+	.	ID=PGSC0003DME400154348;Parent=PGSC0003DMT400058642
ST4.03ch01	GLEAN	exon	507010	508020	.	+	.	ID=PGSC0003DME400154350;Parent=PGSC0003DMT400058642
ST4.03ch01	GLEAN	intron	506680	507009	.	+	.	ID=PGSC0003DMI400097755;Parent=PGSC0003DMT400058642
ST4.03ch01	GLEAN	CDS	506323	506679	.	+	0	ID=PGSC0003DMC400039501;Parent=PGSC0003DMT400058642;name="Resistance protein PSH-RGH6"
ST4.03ch01	GLEAN	CDS	507010	508020	.	+	0	ID=PGSC0003DMC400039501;Parent=PGSC0003DMT400058642;name="Resistance protein PSH-RGH6"
ST4.03ch01	BGI	gene	508055	508982	.	.	.	ID=PGSC0003DMG402022784;name="Disease resistance protein"
ST4.03ch01	GLEAN	mRNA	508055	508982	.	+	.	ID=PGSC0003DMT400058643;Parent=PGSC0003DMG402022784;Source_id=PGSC0003DMG000029760;Class=2;name="Disease resistance protein"
ST4.03ch01	GLEAN	exon	508055	508706	.	+	.	ID=PGSC0003DME400154351;Parent=PGSC0003DMT400058643
ST4.03ch01	GLEAN	exon	508822	508982	.	+	.	ID=PGSC0003DME400154352;Parent=PGSC0003DMT400058643
ST4.03ch01	GLEAN	intron	508707	508821	.	+	.	ID=PGSC0003DMI400097756;Parent=PGSC0003DMT400058643
ST4.03ch01	GLEAN	CDS	508055	508706	.	+	0	ID=PGSC0003DMC400039502;Parent=PGSC0003DMT400058643;name="Disease resistance protein"
ST4.03ch01	GLEAN	CDS	508822	508982	.	+	2	ID=PGSC0003DMC400039502;Parent=PGSC0003DMT400058643;name="Disease resistance protein"
ST4.03ch01	BGI	gene	519406	522921	.	.	.	ID=PGSC0003DMG400022785;name="Resistance protein PSH-RGH6"
ST4.03ch01	GLEAN	mRNA	519406	521567	.	+	.	ID=PGSC0003DMT400058647;Parent=PGSC0003DMG400022785;Source_id=PGSC0003DMG000029761;Class=2;name="Resistance protein PSH-RGH6"
ST4.03ch01	Cufflinks	mRNA	520844	522921	.	+	.	ID=PGSC0003DMT400058648;Parent=PGSC0003DMG400022785;Source_id=RNASEQ39.9222.2;Mapping_depth=12.209809;Class=1;name="Resistance protein PSH-RGH6"
ST4.03ch01	GLEAN	exon	519406	519949	.	+	.	ID=PGSC0003DME400154355;Parent=PGSC0003DMT400058647
ST4.03ch01	GLEAN	exon	520243	521567	.	+	.	ID=PGSC0003DME400154357;Parent=PGSC0003DMT400058647
ST4.03ch01	Cufflinks	exon	520844	522921	.	+	.	ID=PGSC0003DME400154359;Parent=PGSC0003DMT400058648
ST4.03ch01	GLEAN	intron	519950	520242	.	+	.	ID=PGSC0003DMI400097757;Parent=PGSC0003DMT400058647
ST4.03ch01	GLEAN	CDS	519406	519949	.	+	0	ID=PGSC0003DMC400039503;Parent=PGSC0003DMT400058647;name="Resistance protein PSH-RGH6"
ST4.03ch01	GLEAN	CDS	520243	521567	.	+	2	ID=PGSC0003DMC400039503;Parent=PGSC0003DMT400058647;name="Resistance protein PSH-RGH6"
ST4.03ch01	BestORF	CDS	521590	522819	.	+	0	ID=PGSC0003DMC400039504;Parent=PGSC0003DMT400058648;name="Resistance protein PSH-RGH6"
ST4.03ch01	BGI	gene	524773	526943	.	.	.	ID=PGSC0003DMG400019970;name="RGC1"
ST4.03ch01	Cufflinks	mRNA	524773	526943	.	+	.	ID=PGSC0003DMT400051415;Parent=PGSC0003DMG400019970;Source_id=RNASEQ50.3755.1;Mapping_depth=95.231819;Class=1;name="RGC1"
ST4.03ch01	Cufflinks	exon	524773	526548	.	+	.	ID=PGSC0003DME400135285;Parent=PGSC0003DMT400051415
ST4.03ch01	Cufflinks	exon	526685	526943	.	+	.	ID=PGSC0003DME400135287;Parent=PGSC0003DMT400051415
ST4.03ch01	Cufflinks	intron	526549	526684	.	+	.	ID=PGSC0003DMI400085585;Parent=PGSC0003DMT400051415
ST4.03ch01	BestORF	CDS	524833	526287	.	+	0	ID=PGSC0003DMC400034657;Parent=PGSC0003DMT400051415;name="RGC1"
ST4.03ch01	BGI	gene	531784	536380	.	.	.	ID=PGSC0003DMG400019971;name="Circadian clock-associated FKF1"
ST4.03ch01	Cufflinks	mRNA	531784	536380	.	+	.	ID=PGSC0003DMT400051416;Parent=PGSC0003DMG400019971;Source_id=RNASEQ50.3761.0;Mapping_depth=791.857972;Class=1;name="Circadian clock-associated FKF1"
ST4.03ch01	Cufflinks	exon	531784	532126	.	+	.	ID=PGSC0003DME400135288;Parent=PGSC0003DMT400051416
ST4.03ch01	Cufflinks	exon	534485	536380	.	+	.	ID=PGSC0003DME400135289;Parent=PGSC0003DMT400051416
ST4.03ch01	Cufflinks	intron	532127	534484	.	+	.	ID=PGSC0003DMI400085586;Parent=PGSC0003DMT400051416
ST4.03ch01	BestORF	CDS	531819	532126	.	+	0	ID=PGSC0003DMC400034658;Parent=PGSC0003DMT400051416;name="Circadian clock-associated FKF1"
ST4.03ch01	BestORF	CDS	534485	536081	.	+	1	ID=PGSC0003DMC400034658;Parent=PGSC0003DMT400051416;name="Circadian clock-associated FKF1"
ST4.03ch01	BGI	gene	536611	542685	.	.	.	ID=PGSC0003DMG400019972;name="Dynamin"
ST4.03ch01	GLEAN	mRNA	536886	542685	.	-	.	ID=PGSC0003DMT400051417;Parent=PGSC0003DMG400019972;Source_id=PGSC0003DMG000026281;Class=2;name="Dynamin"
ST4.03ch01	Cufflinks	mRNA	536611	537358	.	-	.	ID=PGSC0003DMT400051418;Parent=PGSC0003DMG400019972;Source_id=RNASEQ50.3765.0;Mapping_depth=6.053512;Class=2;name="Dynamin"
ST4.03ch01	Cufflinks	exon	536611	537011	.	-	.	ID=PGSC0003DME400135290;Parent=PGSC0003DMT400051418
ST4.03ch01	GLEAN	exon	536886	537011	.	-	.	ID=PGSC0003DME400135291;Parent=PGSC0003DMT400051417
ST4.03ch01	Cufflinks	exon	537162	537358	.	-	.	ID=PGSC0003DME400135292;Parent=PGSC0003DMT400051418
ST4.03ch01	GLEAN	exon	537733	537957	.	-	.	ID=PGSC0003DME400135294;Parent=PGSC0003DMT400051417
ST4.03ch01	Cufflinks/GLEAN	exon	538423	538473	.	-	.	ID=PGSC0003DME400135295;Parent=PGSC0003DMT400051417
ST4.03ch01	Cufflinks/GLEAN	exon	538710	538935	.	-	.	ID=PGSC0003DME400135296;Parent=PGSC0003DMT400051417
ST4.03ch01	Cufflinks/GLEAN	exon	539065	539135	.	-	.	ID=PGSC0003DME400135297;Parent=PGSC0003DMT400051417
ST4.03ch01	Cufflinks/GLEAN	exon	539338	539457	.	-	.	ID=PGSC0003DME400135298;Parent=PGSC0003DMT400051417
ST4.03ch01	Cufflinks/GLEAN	exon	539845	540039	.	-	.	ID=PGSC0003DME400135299;Parent=PGSC0003DMT400051417
ST4.03ch01	Cufflinks/GLEAN	exon	540137	540201	.	-	.	ID=PGSC0003DME400135300;Parent=PGSC0003DMT400051417
ST4.03ch01	Cufflinks/GLEAN	exon	540289	540379	.	-	.	ID=PGSC0003DME400135301;Parent=PGSC0003DMT400051417
ST4.03ch01	GLEAN	exon	540460	540521	.	-	.	ID=PGSC0003DME400135303;Parent=PGSC0003DMT400051417
ST4.03ch01	GLEAN	exon	540640	540690	.	-	.	ID=PGSC0003DME400135304;Parent=PGSC0003DMT400051417
ST4.03ch01	Cufflinks/GLEAN	exon	540837	540938	.	-	.	ID=PGSC0003DME400135306;Parent=PGSC0003DMT400051417
ST4.03ch01	GLEAN	exon	542003	542066	.	-	.	ID=PGSC0003DME400135308;Parent=PGSC0003DMT400051417
ST4.03ch01	GLEAN	exon	542473	542685	.	-	.	ID=PGSC0003DME400135309;Parent=PGSC0003DMT400051417
ST4.03ch01	Cufflinks	intron	537012	537161	.	-	.	ID=PGSC0003DMI400085587;Parent=PGSC0003DMT400051418
ST4.03ch01	GLEAN	intron	537012	537732	.	-	.	ID=PGSC0003DMI400085588;Parent=PGSC0003DMT400051417
ST4.03ch01	Cufflinks/GLEAN	intron	537958	538422	.	-	.	ID=PGSC0003DMI400085589;Parent=PGSC0003DMT400051417
ST4.03ch01	Cufflinks/GLEAN	intron	538474	538709	.	-	.	ID=PGSC0003DMI400085590;Parent=PGSC0003DMT400051417
ST4.03ch01	Cufflinks/GLEAN	intron	538936	539064	.	-	.	ID=PGSC0003DMI400085591;Parent=PGSC0003DMT400051417
ST4.03ch01	Cufflinks/GLEAN	intron	539136	539337	.	-	.	ID=PGSC0003DMI400085592;Parent=PGSC0003DMT400051417
ST4.03ch01	Cufflinks/GLEAN	intron	539458	539844	.	-	.	ID=PGSC0003DMI400085593;Parent=PGSC0003DMT400051417
ST4.03ch01	Cufflinks/GLEAN	intron	540040	540136	.	-	.	ID=PGSC0003DMI400085594;Parent=PGSC0003DMT400051417
ST4.03ch01	Cufflinks/GLEAN	intron	540202	540288	.	-	.	ID=PGSC0003DMI400085595;Parent=PGSC0003DMT400051417
ST4.03ch01	Cufflinks/GLEAN	intron	540380	540459	.	-	.	ID=PGSC0003DMI400085596;Parent=PGSC0003DMT400051417
ST4.03ch01	GLEAN	intron	540522	540639	.	-	.	ID=PGSC0003DMI400085597;Parent=PGSC0003DMT400051417
ST4.03ch01	Cufflinks/GLEAN	intron	540691	540836	.	-	.	ID=PGSC0003DMI400085598;Parent=PGSC0003DMT400051417
ST4.03ch01	GLEAN	intron	540939	542002	.	-	.	ID=PGSC0003DMI400085599;Parent=PGSC0003DMT400051417
ST4.03ch01	GLEAN	intron	542067	542472	.	-	.	ID=PGSC0003DMI400085601;Parent=PGSC0003DMT400051417
ST4.03ch01	GLEAN	CDS	542473	542685	.	-	0	ID=PGSC0003DMC400034659;Parent=PGSC0003DMT400051417;name="Dynamin"
ST4.03ch01	GLEAN	CDS	542003	542066	.	-	0	ID=PGSC0003DMC400034659;Parent=PGSC0003DMT400051417;name="Dynamin"
ST4.03ch01	GLEAN	CDS	540837	540938	.	-	2	ID=PGSC0003DMC400034659;Parent=PGSC0003DMT400051417;name="Dynamin"
ST4.03ch01	GLEAN	CDS	540640	540690	.	-	2	ID=PGSC0003DMC400034659;Parent=PGSC0003DMT400051417;name="Dynamin"
ST4.03ch01	GLEAN	CDS	540460	540521	.	-	2	ID=PGSC0003DMC400034659;Parent=PGSC0003DMT400051417;name="Dynamin"
ST4.03ch01	GLEAN	CDS	540289	540379	.	-	0	ID=PGSC0003DMC400034659;Parent=PGSC0003DMT400051417;name="Dynamin"
ST4.03ch01	GLEAN	CDS	540137	540201	.	-	2	ID=PGSC0003DMC400034659;Parent=PGSC0003DMT400051417;name="Dynamin"
ST4.03ch01	GLEAN	CDS	539845	540039	.	-	0	ID=PGSC0003DMC400034659;Parent=PGSC0003DMT400051417;name="Dynamin"
ST4.03ch01	GLEAN	CDS	539338	539457	.	-	0	ID=PGSC0003DMC400034659;Parent=PGSC0003DMT400051417;name="Dynamin"
ST4.03ch01	GLEAN	CDS	539065	539135	.	-	0	ID=PGSC0003DMC400034659;Parent=PGSC0003DMT400051417;name="Dynamin"
ST4.03ch01	GLEAN	CDS	538710	538935	.	-	1	ID=PGSC0003DMC400034659;Parent=PGSC0003DMT400051417;name="Dynamin"
ST4.03ch01	GLEAN	CDS	538423	538473	.	-	0	ID=PGSC0003DMC400034659;Parent=PGSC0003DMT400051417;name="Dynamin"
ST4.03ch01	GLEAN	CDS	537733	537957	.	-	0	ID=PGSC0003DMC400034659;Parent=PGSC0003DMT400051417;name="Dynamin"
ST4.03ch01	GLEAN	CDS	536886	537011	.	-	0	ID=PGSC0003DMC400034659;Parent=PGSC0003DMT400051417;name="Dynamin"
ST4.03ch01	BestORF	CDS	537162	537335	.	-	0	ID=PGSC0003DMC400034660;Parent=PGSC0003DMT400051418;name="Dynamin"
ST4.03ch01	BestORF	CDS	536886	537011	.	-	0	ID=PGSC0003DMC400034660;Parent=PGSC0003DMT400051418;name="Dynamin"
ST4.03ch01	BGI	gene	543126	545652	.	.	.	ID=PGSC0003DMG400019973;name="Oxidoreductase"
ST4.03ch01	Cufflinks	mRNA	543126	543760	.	-	.	ID=PGSC0003DMT400051422;Parent=PGSC0003DMG400019973;Source_id=RNASEQ50.3776.0;Mapping_depth=44.358528;Class=1;name="Oxidoreductase"
ST4.03ch01	Cufflinks	mRNA	543126	544611	.	-	.	ID=PGSC0003DMT400051423;Parent=PGSC0003DMG400019973;Source_id=RNASEQ50.3777.1;Mapping_depth=10.897282;Class=1;name="Oxidoreductase"
ST4.03ch01	Cufflinks	mRNA	543126	545652	.	-	.	ID=PGSC0003DMT400051424;Parent=PGSC0003DMG400019973;Source_id=RNASEQ50.3777.2;Mapping_depth=35.063293;Class=1;name="Oxidoreductase"
ST4.03ch01	Cufflinks	exon	543126	543750	.	-	.	ID=PGSC0003DME400135311;Parent=PGSC0003DMT400051424,PGSC0003DMT400051423
ST4.03ch01	Cufflinks	exon	543126	543760	.	-	.	ID=PGSC0003DME400135312;Parent=PGSC0003DMT400051422
ST4.03ch01	Cufflinks	exon	544272	544535	.	-	.	ID=PGSC0003DME400135313;Parent=PGSC0003DMT400051424
ST4.03ch01	Cufflinks	exon	544272	544611	.	-	.	ID=PGSC0003DME400135314;Parent=PGSC0003DMT400051423
ST4.03ch01	Cufflinks	exon	545413	545652	.	-	.	ID=PGSC0003DME400135315;Parent=PGSC0003DMT400051424
ST4.03ch01	Cufflinks	intron	543751	544271	.	-	.	ID=PGSC0003DMI400085602;Parent=PGSC0003DMT400051424,PGSC0003DMT400051423
ST4.03ch01	Cufflinks	intron	544536	545412	.	-	.	ID=PGSC0003DMI400085603;Parent=PGSC0003DMT400051424
ST4.03ch01	BestORF	CDS	543271	543741	.	-	0	ID=PGSC0003DMC400034661;Parent=PGSC0003DMT400051422;name="Oxidoreductase"
ST4.03ch01	BestORF	CDS	544272	544502	.	-	0	ID=PGSC0003DMC400034662;Parent=PGSC0003DMT400051423;name="Oxidoreductase"
ST4.03ch01	BestORF	CDS	543271	543750	.	-	0	ID=PGSC0003DMC400034662;Parent=PGSC0003DMT400051423;name="Oxidoreductase"
ST4.03ch01	BestORF	CDS	545413	545637	.	-	0	ID=PGSC0003DMC400034663;Parent=PGSC0003DMT400051424;name="Oxidoreductase"
ST4.03ch01	BestORF	CDS	544272	544535	.	-	0	ID=PGSC0003DMC400034663;Parent=PGSC0003DMT400051424;name="Oxidoreductase"
ST4.03ch01	BestORF	CDS	543271	543750	.	-	0	ID=PGSC0003DMC400034663;Parent=PGSC0003DMT400051424;name="Oxidoreductase"
ST4.03ch01	BGI	gene	549351	554780	.	.	.	ID=PGSC0003DMG400019974;name="Myosin heavy chain, clone"
ST4.03ch01	Cufflinks	mRNA	549351	554780	.	-	.	ID=PGSC0003DMT400051425;Parent=PGSC0003DMG400019974;Source_id=RNASEQ50.3784.0;Mapping_depth=248.136087;Class=1;name="Myosin heavy chain, clone"
ST4.03ch01	Cufflinks	exon	549351	550139	.	-	.	ID=PGSC0003DME400135316;Parent=PGSC0003DMT400051425
ST4.03ch01	Cufflinks	exon	550587	550774	.	-	.	ID=PGSC0003DME400135317;Parent=PGSC0003DMT400051425
ST4.03ch01	Cufflinks	exon	550857	551387	.	-	.	ID=PGSC0003DME400135318;Parent=PGSC0003DMT400051425
ST4.03ch01	Cufflinks	exon	551472	551543	.	-	.	ID=PGSC0003DME400135319;Parent=PGSC0003DMT400051425
ST4.03ch01	Cufflinks	exon	551657	551803	.	-	.	ID=PGSC0003DME400135320;Parent=PGSC0003DMT400051425
ST4.03ch01	Cufflinks	exon	551902	552057	.	-	.	ID=PGSC0003DME400135321;Parent=PGSC0003DMT400051425
ST4.03ch01	Cufflinks	exon	552179	552349	.	-	.	ID=PGSC0003DME400135322;Parent=PGSC0003DMT400051425
ST4.03ch01	Cufflinks	exon	552439	552609	.	-	.	ID=PGSC0003DME400135323;Parent=PGSC0003DMT400051425
ST4.03ch01	Cufflinks	exon	552691	552756	.	-	.	ID=PGSC0003DME400135324;Parent=PGSC0003DMT400051425
ST4.03ch01	Cufflinks	exon	554056	554141	.	-	.	ID=PGSC0003DME400135325;Parent=PGSC0003DMT400051425
ST4.03ch01	Cufflinks	exon	554265	554780	.	-	.	ID=PGSC0003DME400135326;Parent=PGSC0003DMT400051425
ST4.03ch01	Cufflinks	intron	550140	550586	.	-	.	ID=PGSC0003DMI400085604;Parent=PGSC0003DMT400051425
ST4.03ch01	Cufflinks	intron	550775	550856	.	-	.	ID=PGSC0003DMI400085605;Parent=PGSC0003DMT400051425
ST4.03ch01	Cufflinks	intron	551388	551471	.	-	.	ID=PGSC0003DMI400085606;Parent=PGSC0003DMT400051425
ST4.03ch01	Cufflinks	intron	551544	551656	.	-	.	ID=PGSC0003DMI400085607;Parent=PGSC0003DMT400051425
ST4.03ch01	Cufflinks	intron	551804	551901	.	-	.	ID=PGSC0003DMI400085608;Parent=PGSC0003DMT400051425
ST4.03ch01	Cufflinks	intron	552058	552178	.	-	.	ID=PGSC0003DMI400085609;Parent=PGSC0003DMT400051425
ST4.03ch01	Cufflinks	intron	552350	552438	.	-	.	ID=PGSC0003DMI400085610;Parent=PGSC0003DMT400051425
ST4.03ch01	Cufflinks	intron	552610	552690	.	-	.	ID=PGSC0003DMI400085611;Parent=PGSC0003DMT400051425
ST4.03ch01	Cufflinks	intron	552757	554055	.	-	.	ID=PGSC0003DMI400085612;Parent=PGSC0003DMT400051425
ST4.03ch01	Cufflinks	intron	554142	554264	.	-	.	ID=PGSC0003DMI400085613;Parent=PGSC0003DMT400051425
ST4.03ch01	BestORF	CDS	554265	554511	.	-	0	ID=PGSC0003DMC400034664;Parent=PGSC0003DMT400051425;name="Myosin heavy chain, clone"
ST4.03ch01	BestORF	CDS	554056	554141	.	-	2	ID=PGSC0003DMC400034664;Parent=PGSC0003DMT400051425;name="Myosin heavy chain, clone"
ST4.03ch01	BestORF	CDS	552691	552756	.	-	0	ID=PGSC0003DMC400034664;Parent=PGSC0003DMT400051425;name="Myosin heavy chain, clone"
ST4.03ch01	BestORF	CDS	552439	552609	.	-	0	ID=PGSC0003DMC400034664;Parent=PGSC0003DMT400051425;name="Myosin heavy chain, clone"
ST4.03ch01	BestORF	CDS	552179	552349	.	-	0	ID=PGSC0003DMC400034664;Parent=PGSC0003DMT400051425;name="Myosin heavy chain, clone"
ST4.03ch01	BestORF	CDS	551902	552057	.	-	0	ID=PGSC0003DMC400034664;Parent=PGSC0003DMT400051425;name="Myosin heavy chain, clone"
ST4.03ch01	BestORF	CDS	551657	551803	.	-	0	ID=PGSC0003DMC400034664;Parent=PGSC0003DMT400051425;name="Myosin heavy chain, clone"
ST4.03ch01	BestORF	CDS	551472	551543	.	-	0	ID=PGSC0003DMC400034664;Parent=PGSC0003DMT400051425;name="Myosin heavy chain, clone"
ST4.03ch01	BestORF	CDS	550857	551387	.	-	0	ID=PGSC0003DMC400034664;Parent=PGSC0003DMT400051425;name="Myosin heavy chain, clone"
ST4.03ch01	BestORF	CDS	550587	550774	.	-	0	ID=PGSC0003DMC400034664;Parent=PGSC0003DMT400051425;name="Myosin heavy chain, clone"
ST4.03ch01	BestORF	CDS	550100	550139	.	-	1	ID=PGSC0003DMC400034664;Parent=PGSC0003DMT400051425;name="Myosin heavy chain, clone"
ST4.03ch01	BGI	gene	558383	565761	.	.	.	ID=PGSC0003DMG400019975;name="Ankyrin repeat-containing protein"
ST4.03ch01	Cufflinks	mRNA	558383	565761	.	-	.	ID=PGSC0003DMT400051426;Parent=PGSC0003DMG400019975;Source_id=RNASEQ50.3787.0;Mapping_depth=283.040459;Class=1;name="Ankyrin repeat-containing protein"
ST4.03ch01	Cufflinks	exon	558383	560841	.	-	.	ID=PGSC0003DME400135327;Parent=PGSC0003DMT400051426
ST4.03ch01	Cufflinks	exon	563137	563546	.	-	.	ID=PGSC0003DME400135328;Parent=PGSC0003DMT400051426
ST4.03ch01	Cufflinks	exon	565319	565761	.	-	.	ID=PGSC0003DME400135329;Parent=PGSC0003DMT400051426
ST4.03ch01	Cufflinks	intron	560842	563136	.	-	.	ID=PGSC0003DMI400085614;Parent=PGSC0003DMT400051426
ST4.03ch01	Cufflinks	intron	563547	565318	.	-	.	ID=PGSC0003DMI400085615;Parent=PGSC0003DMT400051426
ST4.03ch01	BestORF	CDS	565319	565607	.	-	0	ID=PGSC0003DMC400034665;Parent=PGSC0003DMT400051426;name="Ankyrin repeat-containing protein"
ST4.03ch01	BestORF	CDS	563137	563546	.	-	2	ID=PGSC0003DMC400034665;Parent=PGSC0003DMT400051426;name="Ankyrin repeat-containing protein"
ST4.03ch01	BestORF	CDS	559969	560841	.	-	0	ID=PGSC0003DMC400034665;Parent=PGSC0003DMT400051426;name="Ankyrin repeat-containing protein"
ST4.03ch01	BGI	gene	573324	573767	.	.	.	ID=PGSC0003DMG400033706;name="Gene of unknown function"
ST4.03ch01	Cufflinks	mRNA	573324	573767	.	-	.	ID=PGSC0003DMT400084010;Parent=PGSC0003DMG400033706;Source_id=RNASEQ62.409.0;Mapping_depth=13.533095;Class=5;name="Gene of unknown function"
ST4.03ch01	Cufflinks	exon	573324	573767	.	-	.	ID=PGSC0003DME400219683;Parent=PGSC0003DMT400084010
ST4.03ch01	BestORF	CDS	573400	573573	.	-	0	ID=PGSC0003DMC400056218;Parent=PGSC0003DMT400084010;name="Gene of unknown function"
ST4.03ch01	BGI	gene	604550	607058	.	.	.	ID=PGSC0003DMG400038942;name="Gene of unknown function"
ST4.03ch01	GLEAN	mRNA	604550	607058	.	-	.	ID=PGSC0003DMT400089371;Parent=PGSC0003DMG400038942;Source_id=PGSC0003DMG000039300;Class=7;name="Gene of unknown function"
ST4.03ch01	GLEAN	exon	604550	604633	.	-	.	ID=PGSC0003DME400231238;Parent=PGSC0003DMT400089371
ST4.03ch01	GLEAN	exon	606290	606349	.	-	.	ID=PGSC0003DME400231239;Parent=PGSC0003DMT400089371
ST4.03ch01	GLEAN	exon	606897	607058	.	-	.	ID=PGSC0003DME400231240;Parent=PGSC0003DMT400089371
ST4.03ch01	GLEAN	intron	604634	606289	.	-	.	ID=PGSC0003DMI400144867;Parent=PGSC0003DMT400089371
ST4.03ch01	GLEAN	intron	606350	606896	.	-	.	ID=PGSC0003DMI400144868;Parent=PGSC0003DMT400089371
ST4.03ch01	GLEAN	CDS	606897	607058	.	-	0	ID=PGSC0003DMC400061046;Parent=PGSC0003DMT400089371;name="Gene of unknown function"
ST4.03ch01	GLEAN	CDS	606290	606349	.	-	0	ID=PGSC0003DMC400061046;Parent=PGSC0003DMT400089371;name="Gene of unknown function"
ST4.03ch01	GLEAN	CDS	604550	604633	.	-	0	ID=PGSC0003DMC400061046;Parent=PGSC0003DMT400089371;name="Gene of unknown function"
ST4.03ch01	BGI	gene	615361	617661	.	.	.	ID=PGSC0003DMG401030252;name="Conserved gene of unknown function"
ST4.03ch01	Cufflinks	mRNA	615361	617661	.	-	.	ID=PGSC0003DMT400077766;Parent=PGSC0003DMG401030252;Source_id=RNASEQ34.2834.3;Mapping_depth=30.227158;Class=1;name="Conserved gene of unknown function"
ST4.03ch01	Cufflinks	exon	615361	615832	.	-	.	ID=PGSC0003DME400205208;Parent=PGSC0003DMT400077766
ST4.03ch01	Cufflinks	exon	616184	616834	.	-	.	ID=PGSC0003DME400205209;Parent=PGSC0003DMT400077766
ST4.03ch01	Cufflinks	exon	617566	617661	.	-	.	ID=PGSC0003DME400205210;Parent=PGSC0003DMT400077766
ST4.03ch01	Cufflinks	intron	615833	616183	.	-	.	ID=PGSC0003DMI400130136;Parent=PGSC0003DMT400077766
ST4.03ch01	Cufflinks	intron	616835	617565	.	-	.	ID=PGSC0003DMI400130138;Parent=PGSC0003DMT400077766
ST4.03ch01	BestORF	CDS	617566	617634	.	-	0	ID=PGSC0003DMC400052667;Parent=PGSC0003DMT400077766;name="Conserved gene of unknown function"
ST4.03ch01	BestORF	CDS	616184	616834	.	-	0	ID=PGSC0003DMC400052667;Parent=PGSC0003DMT400077766;name="Conserved gene of unknown function"
ST4.03ch01	BestORF	CDS	615494	615832	.	-	0	ID=PGSC0003DMC400052667;Parent=PGSC0003DMT400077766;name="Conserved gene of unknown function"
ST4.03ch01	BGI	gene	624728	626852	.	.	.	ID=PGSC0003DMG402030252;name="Conserved gene of unknown function"
ST4.03ch01	Cufflinks	mRNA	624728	626852	.	-	.	ID=PGSC0003DMT400077768;Parent=PGSC0003DMG402030252;Source_id=RNASEQ34.2834.5;Mapping_depth=17.755071;Class=1;name="Conserved gene of unknown function"
ST4.03ch01	Cufflinks	exon	624728	625094	.	-	.	ID=PGSC0003DME400205211;Parent=PGSC0003DMT400077768
ST4.03ch01	Cufflinks	exon	625307	625957	.	-	.	ID=PGSC0003DME400205212;Parent=PGSC0003DMT400077768
ST4.03ch01	Cufflinks	exon	626784	626852	.	-	.	ID=PGSC0003DME400205213;Parent=PGSC0003DMT400077768
ST4.03ch01	Cufflinks	intron	625095	625306	.	-	.	ID=PGSC0003DMI400130139;Parent=PGSC0003DMT400077768
ST4.03ch01	Cufflinks	intron	625958	626783	.	-	.	ID=PGSC0003DMI400130140;Parent=PGSC0003DMT400077768
ST4.03ch01	BestORF	CDS	626784	626834	.	-	0	ID=PGSC0003DMC400052669;Parent=PGSC0003DMT400077768;name="Conserved gene of unknown function"
ST4.03ch01	BestORF	CDS	625307	625957	.	-	0	ID=PGSC0003DMC400052669;Parent=PGSC0003DMT400077768;name="Conserved gene of unknown function"
ST4.03ch01	BestORF	CDS	624756	625094	.	-	0	ID=PGSC0003DMC400052669;Parent=PGSC0003DMT400077768;name="Conserved gene of unknown function"
ST4.03ch01	BGI	gene	650780	653929	.	.	.	ID=PGSC0003DMG400030251;name="Conserved gene of unknown function"
ST4.03ch01	Cufflinks	mRNA	650780	653929	.	+	.	ID=PGSC0003DMT400077762;Parent=PGSC0003DMG400030251;Source_id=RNASEQ34.2864.0;Mapping_depth=16.912202;Class=1;name="Conserved gene of unknown function"
ST4.03ch01	Cufflinks	exon	650780	650857	.	+	.	ID=PGSC0003DME400205201;Parent=PGSC0003DMT400077762
ST4.03ch01	Cufflinks	exon	652522	653138	.	+	.	ID=PGSC0003DME400205202;Parent=PGSC0003DMT400077762
ST4.03ch01	Cufflinks	exon	653392	653929	.	+	.	ID=PGSC0003DME400205203;Parent=PGSC0003DMT400077762
ST4.03ch01	Cufflinks	intron	650858	652521	.	+	.	ID=PGSC0003DMI400130132;Parent=PGSC0003DMT400077762
ST4.03ch01	Cufflinks	intron	653139	653391	.	+	.	ID=PGSC0003DMI400130133;Parent=PGSC0003DMT400077762
ST4.03ch01	BestORF	CDS	650789	650857	.	+	0	ID=PGSC0003DMC400052665;Parent=PGSC0003DMT400077762;name="Conserved gene of unknown function"
ST4.03ch01	BestORF	CDS	652522	653100	.	+	0	ID=PGSC0003DMC400052665;Parent=PGSC0003DMT400077762;name="Conserved gene of unknown function"
ST4.03ch01	BGI	gene	724425	727712	.	.	.	ID=PGSC0003DMG400031501;name="Loganic acid methyltransferase"
ST4.03ch01	Cufflinks	mRNA	724425	727712	.	+	.	ID=PGSC0003DMT400080885;Parent=PGSC0003DMG400031501;Source_id=RNASEQ21.616.0;Mapping_depth=12.904369;Class=1;name="Loganic acid methyltransferase"
ST4.03ch01	Cufflinks	mRNA	727007	727712	.	+	.	ID=PGSC0003DMT400080886;Parent=PGSC0003DMG400031501;Source_id=RNASEQ21.616.1;Mapping_depth=6.751500;Class=1;name="Loganic acid methyltransferase"
ST4.03ch01	Cufflinks	exon	727346	727712	.	+	.	ID=PGSC0003DME400213416;Parent=PGSC0003DMT400080886,PGSC0003DMT400080885
ST4.03ch01	Cufflinks	exon	727007	727094	.	+	.	ID=PGSC0003DME400213417;Parent=PGSC0003DMT400080886
ST4.03ch01	Cufflinks	exon	726138	726755	.	+	.	ID=PGSC0003DME400213418;Parent=PGSC0003DMT400080885
ST4.03ch01	Cufflinks	exon	724425	724502	.	+	.	ID=PGSC0003DME400213419;Parent=PGSC0003DMT400080885
ST4.03ch01	Cufflinks	intron	727095	727345	.	+	.	ID=PGSC0003DMI400135330;Parent=PGSC0003DMT400080886
ST4.03ch01	Cufflinks	intron	726756	727345	.	+	.	ID=PGSC0003DMI400135331;Parent=PGSC0003DMT400080885
ST4.03ch01	Cufflinks	intron	724503	726137	.	+	.	ID=PGSC0003DMI400135332;Parent=PGSC0003DMT400080885
ST4.03ch01	BestORF	CDS	724434	724502	.	+	0	ID=PGSC0003DMC400054827;Parent=PGSC0003DMT400080885;name="Loganic acid methyltransferase"
ST4.03ch01	BestORF	CDS	726138	726755	.	+	0	ID=PGSC0003DMC400054827;Parent=PGSC0003DMT400080885;name="Loganic acid methyltransferase"
ST4.03ch01	BestORF	CDS	727346	727684	.	+	0	ID=PGSC0003DMC400054827;Parent=PGSC0003DMT400080885;name="Loganic acid methyltransferase"
ST4.03ch01	BestORF	CDS	727077	727094	.	+	0	ID=PGSC0003DMC400054828;Parent=PGSC0003DMT400080886;name="Loganic acid methyltransferase"
ST4.03ch01	BestORF	CDS	727346	727684	.	+	0	ID=PGSC0003DMC400054828;Parent=PGSC0003DMT400080886;name="Loganic acid methyltransferase"
ST4.03ch01	BGI	gene	782905	783233	.	.	.	ID=PGSC0003DMG400009733;name="Conserved gene of unknown function"
ST4.03ch01	Cufflinks	mRNA	782905	783233	.	+	.	ID=PGSC0003DMT400025183;Parent=PGSC0003DMG400009733;Source_id=RNASEQ18.5837.0;Mapping_depth=1.410884;Class=1;name="Conserved gene of unknown function"
ST4.03ch01	Cufflinks	exon	782905	783233	.	+	.	ID=PGSC0003DME400067722;Parent=PGSC0003DMT400025183
ST4.03ch01	BestORF	CDS	782971	783195	.	+	0	ID=PGSC0003DMC400017178;Parent=PGSC0003DMT400025183;name="Conserved gene of unknown function"
ST4.03ch01	BGI	gene	798825	801158	.	.	.	ID=PGSC0003DMG400009726;name="Conserved gene of unknown function"
ST4.03ch01	Cufflinks	mRNA	798825	801158	.	-	.	ID=PGSC0003DMT400025165;Parent=PGSC0003DMG400009726;Source_id=RNASEQ18.5807.0;Mapping_depth=32.240022;Class=1;name="Conserved gene of unknown function"
ST4.03ch01	Cufflinks	exon	801025	801158	.	-	.	ID=PGSC0003DME400067681;Parent=PGSC0003DMT400025165
ST4.03ch01	Cufflinks	exon	799540	800187	.	-	.	ID=PGSC0003DME400067682;Parent=PGSC0003DMT400025165
ST4.03ch01	Cufflinks	exon	798825	799327	.	-	.	ID=PGSC0003DME400067683;Parent=PGSC0003DMT400025165
ST4.03ch01	Cufflinks	intron	800188	801024	.	-	.	ID=PGSC0003DMI400043302;Parent=PGSC0003DMT400025165
ST4.03ch01	Cufflinks	intron	799328	799539	.	-	.	ID=PGSC0003DMI400043303;Parent=PGSC0003DMT400025165
ST4.03ch01	BestORF	CDS	801025	801093	.	-	0	ID=PGSC0003DMC400017165;Parent=PGSC0003DMT400025165;name="Conserved gene of unknown function"
ST4.03ch01	BestORF	CDS	799540	800187	.	-	0	ID=PGSC0003DMC400017165;Parent=PGSC0003DMT400025165;name="Conserved gene of unknown function"
ST4.03ch01	BestORF	CDS	798989	799327	.	-	0	ID=PGSC0003DMC400017165;Parent=PGSC0003DMT400025165;name="Conserved gene of unknown function"
ST4.03ch01	BGI	gene	806132	807344	.	.	.	ID=PGSC0003DMG400009732;name="Conserved gene of unknown function"
ST4.03ch01	GLEAN	mRNA	806132	807344	.	+	.	ID=PGSC0003DMT400025180;Parent=PGSC0003DMG400009732;Source_id=PGSC0003DMG000012559;Class=2;name="Conserved gene of unknown function"
ST4.03ch01	GLEAN	exon	807006	807344	.	+	.	ID=PGSC0003DME400067718;Parent=PGSC0003DMT400025180
ST4.03ch01	GLEAN	exon	806132	806680	.	+	.	ID=PGSC0003DME400067721;Parent=PGSC0003DMT400025180
ST4.03ch01	GLEAN	intron	806681	807005	.	+	.	ID=PGSC0003DMI400043325;Parent=PGSC0003DMT400025180
ST4.03ch01	GLEAN	CDS	806132	806680	.	+	0	ID=PGSC0003DMC400017177;Parent=PGSC0003DMT400025180;name="Conserved gene of unknown function"
ST4.03ch01	GLEAN	CDS	807006	807344	.	+	0	ID=PGSC0003DMC400017177;Parent=PGSC0003DMT400025180;name="Conserved gene of unknown function"
ST4.03ch01	BGI	gene	808230	810427	.	.	.	ID=PGSC0003DMG400009731;name="Conserved gene of unknown function"
ST4.03ch01	Cufflinks	mRNA	808230	810427	.	+	.	ID=PGSC0003DMT400025179;Parent=PGSC0003DMG400009731;Source_id=RNASEQ18.5799.0;Mapping_depth=4.917352;Class=1;name="Conserved gene of unknown function"
ST4.03ch01	Cufflinks	exon	809858	810427	.	+	.	ID=PGSC0003DME400067715;Parent=PGSC0003DMT400025179
ST4.03ch01	Cufflinks	exon	808519	809136	.	+	.	ID=PGSC0003DME400067716;Parent=PGSC0003DMT400025179
ST4.03ch01	Cufflinks	exon	808230	808426	.	+	.	ID=PGSC0003DME400067717;Parent=PGSC0003DMT400025179
ST4.03ch01	Cufflinks	intron	809137	809857	.	+	.	ID=PGSC0003DMI400043323;Parent=PGSC0003DMT400025179
ST4.03ch01	Cufflinks	intron	808427	808518	.	+	.	ID=PGSC0003DMI400043324;Parent=PGSC0003DMT400025179
ST4.03ch01	BestORF	CDS	808358	808426	.	+	0	ID=PGSC0003DMC400017176;Parent=PGSC0003DMT400025179;name="Conserved gene of unknown function"
ST4.03ch01	BestORF	CDS	808519	809136	.	+	0	ID=PGSC0003DMC400017176;Parent=PGSC0003DMT400025179;name="Conserved gene of unknown function"
ST4.03ch01	BestORF	CDS	809858	810196	.	+	0	ID=PGSC0003DMC400017176;Parent=PGSC0003DMT400025179;name="Conserved gene of unknown function"
ST4.03ch01	BGI	gene	811216	812237	.	.	.	ID=PGSC0003DMG400009730;name="Calcium-binding pollen allergen"
ST4.03ch01	GLEAN	mRNA	811596	812036	.	+	.	ID=PGSC0003DMT400025177;Parent=PGSC0003DMG400009730;Source_id=PGSC0003DMG000012561;Class=2;name="Calcium-binding pollen allergen"
ST4.03ch01	Cufflinks	mRNA	811216	812237	.	+	.	ID=PGSC0003DMT400025178;Parent=PGSC0003DMG400009730;Source_id=RNASEQ18.5795.0;Mapping_depth=110.733855;Class=2;name="Calcium-binding pollen allergen"
ST4.03ch01	Cufflinks	exon	811216	812237	.	+	.	ID=PGSC0003DME400067713;Parent=PGSC0003DMT400025178
ST4.03ch01	GLEAN	exon	811596	812036	.	+	.	ID=PGSC0003DME400067714;Parent=PGSC0003DMT400025177
ST4.03ch01	GLEAN	CDS	811596	812036	.	+	0	ID=PGSC0003DMC400017174;Parent=PGSC0003DMT400025177;name="Calcium-binding pollen allergen"
ST4.03ch01	BestORF	CDS	811512	812036	.	+	0	ID=PGSC0003DMC400017175;Parent=PGSC0003DMT400025178;name="Calcium-binding pollen allergen"
ST4.03ch01	BGI	gene	812852	817804	.	.	.	ID=PGSC0003DMG400009729;name="SET domain containing protein"
ST4.03ch01	Cufflinks	mRNA	812852	817804	.	+	.	ID=PGSC0003DMT400025174;Parent=PGSC0003DMG400009729;Source_id=RNASEQ18.5787.0;Mapping_depth=8.149248;Class=1;name="SET domain containing protein"
ST4.03ch01	Cufflinks	mRNA	815255	817804	.	+	.	ID=PGSC0003DMT400025175;Parent=PGSC0003DMG400009729;Source_id=RNASEQ18.5787.1;Mapping_depth=145.756878;Class=1;name="SET domain containing protein"
ST4.03ch01	Cufflinks	mRNA	812852	817804	.	+	.	ID=PGSC0003DMT400025176;Parent=PGSC0003DMG400009729;Source_id=RNASEQ18.5787.2;Mapping_depth=54.605311;Class=1;name="SET domain containing protein"
ST4.03ch01	Cufflinks	exon	817069	817804	.	+	.	ID=PGSC0003DME400067706;Parent=PGSC0003DMT400025176,PGSC0003DMT400025174,PGSC0003DMT400025175
ST4.03ch01	Cufflinks	exon	816194	816457	.	+	.	ID=PGSC0003DME400067707;Parent=PGSC0003DMT400025176,PGSC0003DMT400025175
ST4.03ch01	Cufflinks	exon	815794	816457	.	+	.	ID=PGSC0003DME400067708;Parent=PGSC0003DMT400025174
ST4.03ch01	Cufflinks	exon	815794	816093	.	+	.	ID=PGSC0003DME400067709;Parent=PGSC0003DMT400025176,PGSC0003DMT400025175
ST4.03ch01	Cufflinks	exon	815255	815473	.	+	.	ID=PGSC0003DME400067710;Parent=PGSC0003DMT400025175
ST4.03ch01	Cufflinks	exon	815307	815473	.	+	.	ID=PGSC0003DME400067711;Parent=PGSC0003DMT400025176,PGSC0003DMT400025174
ST4.03ch01	Cufflinks	exon	812852	813262	.	+	.	ID=PGSC0003DME400067712;Parent=PGSC0003DMT400025176,PGSC0003DMT400025174
ST4.03ch01	Cufflinks	intron	816458	817068	.	+	.	ID=PGSC0003DMI400043319;Parent=PGSC0003DMT400025176,PGSC0003DMT400025174,PGSC0003DMT400025175
ST4.03ch01	Cufflinks	intron	816094	816193	.	+	.	ID=PGSC0003DMI400043320;Parent=PGSC0003DMT400025176,PGSC0003DMT400025175
ST4.03ch01	Cufflinks	intron	815474	815793	.	+	.	ID=PGSC0003DMI400043321;Parent=PGSC0003DMT400025176,PGSC0003DMT400025174,PGSC0003DMT400025175
ST4.03ch01	Cufflinks	intron	813263	815306	.	+	.	ID=PGSC0003DMI400043322;Parent=PGSC0003DMT400025176,PGSC0003DMT400025174
ST4.03ch01	BestORF	CDS	812923	813262	.	+	0	ID=PGSC0003DMC400017171;Parent=PGSC0003DMT400025174;name="SET domain containing protein"
ST4.03ch01	BestORF	CDS	815307	815473	.	+	2	ID=PGSC0003DMC400017171;Parent=PGSC0003DMT400025174;name="SET domain containing protein"
ST4.03ch01	BestORF	CDS	815794	816225	.	+	0	ID=PGSC0003DMC400017171;Parent=PGSC0003DMT400025174;name="SET domain containing protein"
ST4.03ch01	BestORF	CDS	815321	815473	.	+	0	ID=PGSC0003DMC400017172;Parent=PGSC0003DMT400025175;name="SET domain containing protein"
ST4.03ch01	BestORF	CDS	815794	816093	.	+	0	ID=PGSC0003DMC400017172;Parent=PGSC0003DMT400025175;name="SET domain containing protein"
ST4.03ch01	BestORF	CDS	816194	816457	.	+	0	ID=PGSC0003DMC400017172;Parent=PGSC0003DMT400025175;name="SET domain containing protein"
ST4.03ch01	BestORF	CDS	817069	817425	.	+	0	ID=PGSC0003DMC400017172;Parent=PGSC0003DMT400025175;name="SET domain containing protein"
ST4.03ch01	BestORF	CDS	812923	813262	.	+	0	ID=PGSC0003DMC400017173;Parent=PGSC0003DMT400025176;name="SET domain containing protein"
ST4.03ch01	BestORF	CDS	815307	815473	.	+	2	ID=PGSC0003DMC400017173;Parent=PGSC0003DMT400025176;name="SET domain containing protein"
ST4.03ch01	BestORF	CDS	815794	816093	.	+	0	ID=PGSC0003DMC400017173;Parent=PGSC0003DMT400025176;name="SET domain containing protein"
ST4.03ch01	BestORF	CDS	816194	816457	.	+	0	ID=PGSC0003DMC400017173;Parent=PGSC0003DMT400025176;name="SET domain containing protein"
ST4.03ch01	BestORF	CDS	817069	817425	.	+	0	ID=PGSC0003DMC400017173;Parent=PGSC0003DMT400025176;name="SET domain containing protein"
ST4.03ch01	BGI	gene	831469	833331	.	.	.	ID=PGSC0003DMG400009728;name="Nudix hydrolase 17, mitochondrial"
ST4.03ch01	Cufflinks	mRNA	831469	833331	.	+	.	ID=PGSC0003DMT400025172;Parent=PGSC0003DMG400009728;Source_id=RNASEQ18.5778.0;Mapping_depth=54.908117;Class=1;name="Nudix hydrolase 17, mitochondrial"
ST4.03ch01	Cufflinks	mRNA	831469	832881	.	+	.	ID=PGSC0003DMT400025173;Parent=PGSC0003DMG400009728;Source_id=RNASEQ18.5778.1;Mapping_depth=10.495939;Class=1;name="Nudix hydrolase 17, mitochondrial"
ST4.03ch01	Cufflinks	exon	833102	833331	.	+	.	ID=PGSC0003DME400067700;Parent=PGSC0003DMT400025172
ST4.03ch01	Cufflinks	exon	832544	832881	.	+	.	ID=PGSC0003DME400067701;Parent=PGSC0003DMT400025173
ST4.03ch01	Cufflinks	exon	832544	832672	.	+	.	ID=PGSC0003DME400067702;Parent=PGSC0003DMT400025172
ST4.03ch01	Cufflinks	exon	831902	831985	.	+	.	ID=PGSC0003DME400067703;Parent=PGSC0003DMT400025173,PGSC0003DMT400025172
ST4.03ch01	Cufflinks	exon	831708	831795	.	+	.	ID=PGSC0003DME400067704;Parent=PGSC0003DMT400025173,PGSC0003DMT400025172
ST4.03ch01	Cufflinks	exon	831469	831631	.	+	.	ID=PGSC0003DME400067705;Parent=PGSC0003DMT400025173,PGSC0003DMT400025172
ST4.03ch01	Cufflinks	intron	832673	833101	.	+	.	ID=PGSC0003DMI400043315;Parent=PGSC0003DMT400025172
ST4.03ch01	Cufflinks	intron	831986	832543	.	+	.	ID=PGSC0003DMI400043316;Parent=PGSC0003DMT400025173,PGSC0003DMT400025172
ST4.03ch01	Cufflinks	intron	831796	831901	.	+	.	ID=PGSC0003DMI400043317;Parent=PGSC0003DMT400025173,PGSC0003DMT400025172
ST4.03ch01	Cufflinks	intron	831632	831707	.	+	.	ID=PGSC0003DMI400043318;Parent=PGSC0003DMT400025173,PGSC0003DMT400025172
ST4.03ch01	BestORF	CDS	831561	831631	.	+	0	ID=PGSC0003DMC400017169;Parent=PGSC0003DMT400025172;name="Nudix hydrolase 17, mitochondrial"
ST4.03ch01	BestORF	CDS	831708	831795	.	+	1	ID=PGSC0003DMC400017169;Parent=PGSC0003DMT400025172;name="Nudix hydrolase 17, mitochondrial"
ST4.03ch01	BestORF	CDS	831902	831985	.	+	0	ID=PGSC0003DMC400017169;Parent=PGSC0003DMT400025172;name="Nudix hydrolase 17, mitochondrial"
ST4.03ch01	BestORF	CDS	832544	832672	.	+	0	ID=PGSC0003DMC400017169;Parent=PGSC0003DMT400025172;name="Nudix hydrolase 17, mitochondrial"
ST4.03ch01	BestORF	CDS	833102	833212	.	+	0	ID=PGSC0003DMC400017169;Parent=PGSC0003DMT400025172;name="Nudix hydrolase 17, mitochondrial"
ST4.03ch01	BestORF	CDS	831561	831631	.	+	0	ID=PGSC0003DMC400017170;Parent=PGSC0003DMT400025173;name="Nudix hydrolase 17, mitochondrial"
ST4.03ch01	BestORF	CDS	831708	831795	.	+	1	ID=PGSC0003DMC400017170;Parent=PGSC0003DMT400025173;name="Nudix hydrolase 17, mitochondrial"
ST4.03ch01	BestORF	CDS	831902	831985	.	+	0	ID=PGSC0003DMC400017170;Parent=PGSC0003DMT400025173;name="Nudix hydrolase 17, mitochondrial"
ST4.03ch01	BestORF	CDS	832544	832687	.	+	0	ID=PGSC0003DMC400017170;Parent=PGSC0003DMT400025173;name="Nudix hydrolase 17, mitochondrial"
ST4.03ch01	BGI	gene	836951	839498	.	.	.	ID=PGSC0003DMG401009727;name="Calcium ion binding protein"
ST4.03ch01	GLEAN	mRNA	836951	839498	.	+	.	ID=PGSC0003DMT400025166;Parent=PGSC0003DMG401009727;Source_id=PGSC0003DMG000012564;Class=2;name="Calcium ion binding protein"
ST4.03ch01	GLEAN	exon	839345	839498	.	+	.	ID=PGSC0003DME400067693;Parent=PGSC0003DMT400025166
ST4.03ch01	Cufflinks/GLEAN	exon	838947	839072	.	+	.	ID=PGSC0003DME400067695;Parent=PGSC0003DMT400025166
ST4.03ch01	Cufflinks/GLEAN	exon	838271	838365	.	+	.	ID=PGSC0003DME400067696;Parent=PGSC0003DMT400025166
ST4.03ch01	GLEAN	exon	836951	836983	.	+	.	ID=PGSC0003DME400067699;Parent=PGSC0003DMT400025166
ST4.03ch01	Cufflinks/GLEAN	intron	839073	839344	.	+	.	ID=PGSC0003DMI400043311;Parent=PGSC0003DMT400025166
ST4.03ch01	Cufflinks/GLEAN	intron	838366	838946	.	+	.	ID=PGSC0003DMI400043312;Parent=PGSC0003DMT400025166
ST4.03ch01	GLEAN	intron	836984	838270	.	+	.	ID=PGSC0003DMI400043314;Parent=PGSC0003DMT400025166
ST4.03ch01	GLEAN	CDS	836951	836983	.	+	0	ID=PGSC0003DMC400017166;Parent=PGSC0003DMT400025166;name="Calcium ion binding protein"
ST4.03ch01	GLEAN	CDS	838271	838365	.	+	0	ID=PGSC0003DMC400017166;Parent=PGSC0003DMT400025166;name="Calcium ion binding protein"
ST4.03ch01	GLEAN	CDS	838947	839072	.	+	1	ID=PGSC0003DMC400017166;Parent=PGSC0003DMT400025166;name="Calcium ion binding protein"
ST4.03ch01	GLEAN	CDS	839345	839498	.	+	1	ID=PGSC0003DMC400017166;Parent=PGSC0003DMT400025166;name="Calcium ion binding protein"
ST4.03ch01	BGI	gene	845772	849291	.	.	.	ID=PGSC0003DMG402009727;name="Calcium ion binding protein"
ST4.03ch01	GLEAN	mRNA	846612	849179	.	+	.	ID=PGSC0003DMT400025167;Parent=PGSC0003DMG402009727;Source_id=PGSC0003DMG000012565;Class=2;name="Calcium ion binding protein"
ST4.03ch01	Cufflinks	mRNA	845772	849291	.	+	.	ID=PGSC0003DMT400025169;Parent=PGSC0003DMG402009727;Source_id=RNASEQ18.5760.1;Mapping_depth=267.282030;Class=2;name="Calcium ion binding protein"
ST4.03ch01	Cufflinks	exon	849026	849291	.	+	.	ID=PGSC0003DME400067684;Parent=PGSC0003DMT400025169
ST4.03ch01	GLEAN	exon	849026	849179	.	+	.	ID=PGSC0003DME400067685;Parent=PGSC0003DMT400025167
ST4.03ch01	Cufflinks/GLEAN	exon	848234	848359	.	+	.	ID=PGSC0003DME400067686;Parent=PGSC0003DMT400025167,PGSC0003DMT400025169
ST4.03ch01	Cufflinks/GLEAN	exon	848008	848102	.	+	.	ID=PGSC0003DME400067687;Parent=PGSC0003DMT400025167,PGSC0003DMT400025169
ST4.03ch01	Cufflinks/GLEAN	exon	846778	846863	.	+	.	ID=PGSC0003DME400067688;Parent=PGSC0003DMT400025167,PGSC0003DMT400025169
ST4.03ch01	Cufflinks	exon	846568	846666	.	+	.	ID=PGSC0003DME400067689;Parent=PGSC0003DMT400025169
ST4.03ch01	GLEAN	exon	846612	846666	.	+	.	ID=PGSC0003DME400067690;Parent=PGSC0003DMT400025167
ST4.03ch01	Cufflinks	exon	845772	845882	.	+	.	ID=PGSC0003DME400067691;Parent=PGSC0003DMT400025169
ST4.03ch01	Cufflinks/GLEAN	intron	848360	849025	.	+	.	ID=PGSC0003DMI400043304;Parent=PGSC0003DMT400025167,PGSC0003DMT400025169
ST4.03ch01	Cufflinks/GLEAN	intron	848103	848233	.	+	.	ID=PGSC0003DMI400043306;Parent=PGSC0003DMT400025167,PGSC0003DMT400025169
ST4.03ch01	Cufflinks/GLEAN	intron	846864	848007	.	+	.	ID=PGSC0003DMI400043307;Parent=PGSC0003DMT400025167,PGSC0003DMT400025169
ST4.03ch01	Cufflinks/GLEAN	intron	846667	846777	.	+	.	ID=PGSC0003DMI400043308;Parent=PGSC0003DMT400025167,PGSC0003DMT400025169
ST4.03ch01	Cufflinks	intron	845883	846567	.	+	.	ID=PGSC0003DMI400043309;Parent=PGSC0003DMT400025169
ST4.03ch01	GLEAN	CDS	846612	846666	.	+	0	ID=PGSC0003DMC400017167;Parent=PGSC0003DMT400025167;name="Calcium ion binding protein"
ST4.03ch01	GLEAN	CDS	846778	846863	.	+	2	ID=PGSC0003DMC400017167;Parent=PGSC0003DMT400025167;name="Calcium ion binding protein"
ST4.03ch01	GLEAN	CDS	848008	848102	.	+	0	ID=PGSC0003DMC400017167;Parent=PGSC0003DMT400025167;name="Calcium ion binding protein"
ST4.03ch01	GLEAN	CDS	848234	848359	.	+	1	ID=PGSC0003DMC400017167;Parent=PGSC0003DMT400025167;name="Calcium ion binding protein"
ST4.03ch01	GLEAN	CDS	849026	849179	.	+	1	ID=PGSC0003DMC400017167;Parent=PGSC0003DMT400025167;name="Calcium ion binding protein"
ST4.03ch01	BestORF	CDS	845867	845882	.	+	0	ID=PGSC0003DMC400017168;Parent=PGSC0003DMT400025169;name="Calcium ion binding protein"
ST4.03ch01	BestORF	CDS	846568	846666	.	+	2	ID=PGSC0003DMC400017168;Parent=PGSC0003DMT400025169;name="Calcium ion binding protein"
ST4.03ch01	BestORF	CDS	846778	846863	.	+	2	ID=PGSC0003DMC400017168;Parent=PGSC0003DMT400025169;name="Calcium ion binding protein"
ST4.03ch01	BestORF	CDS	848008	848102	.	+	0	ID=PGSC0003DMC400017168;Parent=PGSC0003DMT400025169;name="Calcium ion binding protein"
ST4.03ch01	BestORF	CDS	848234	848359	.	+	1	ID=PGSC0003DMC400017168;Parent=PGSC0003DMT400025169;name="Calcium ion binding protein"
ST4.03ch01	BestORF	CDS	849026	849179	.	+	1	ID=PGSC0003DMC400017168;Parent=PGSC0003DMT400025169;name="Calcium ion binding protein"
ST4.03ch01	BGI	gene	851202	852406	.	.	.	ID=PGSC0003DMG400009734;name="Conserved gene of unknown function"
ST4.03ch01	Cufflinks	mRNA	851202	852406	.	-	.	ID=PGSC0003DMT400025186;Parent=PGSC0003DMG400009734;Source_id=RNASEQ18.5753.0;Mapping_depth=30.413858;Class=5;name="Conserved gene of unknown function"
ST4.03ch01	Cufflinks	exon	851202	852406	.	-	.	ID=PGSC0003DME400067725;Parent=PGSC0003DMT400025186
ST4.03ch01	BestORF	CDS	851815	852027	.	-	0	ID=PGSC0003DMC400017179;Parent=PGSC0003DMT400025186;name="Conserved gene of unknown function"
ST4.03ch01	BGI	gene	921381	922484	.	.	.	ID=PGSC0003DMG400031547;name="Gene of unknown function"
ST4.03ch01	Cufflinks	mRNA	921381	922484	.	-	.	ID=PGSC0003DMT400080975;Parent=PGSC0003DMG400031547;Source_id=RNASEQ14.5846.0;Mapping_depth=156.819368;Class=5;name="Gene of unknown function"
ST4.03ch01	Cufflinks	exon	921381	922484	.	-	.	ID=PGSC0003DME400213590;Parent=PGSC0003DMT400080975
ST4.03ch01	BestORF	CDS	922298	922459	.	-	0	ID=PGSC0003DMC400054890;Parent=PGSC0003DMT400080975;name="Gene of unknown function"
ST4.03ch01	BGI	gene	930463	931698	.	.	.	ID=PGSC0003DMG400031548;name="Conserved gene of unknown function"
ST4.03ch01	Cufflinks	mRNA	930463	931698	.	-	.	ID=PGSC0003DMT400080976;Parent=PGSC0003DMG400031548;Source_id=RNASEQ14.5852.0;Mapping_depth=133.127123;Class=4;name="Conserved gene of unknown function"
ST4.03ch01	Cufflinks	exon	930463	931698	.	-	.	ID=PGSC0003DME400213591;Parent=PGSC0003DMT400080976
ST4.03ch01	BestORF	CDS	930775	931284	.	-	0	ID=PGSC0003DMC400054891;Parent=PGSC0003DMT400080976;name="Conserved gene of unknown function"
ST4.03ch01	BGI	gene	992189	998571	.	.	.	ID=PGSC0003DMG400032118;name="CDC48-interacting UBX-domain protein"
ST4.03ch01	Cufflinks	mRNA	992189	998571	.	+	.	ID=PGSC0003DMT400081775;Parent=PGSC0003DMG400032118;Source_id=RNASEQ24.6594.0;Mapping_depth=247.117551;Class=4;name="CDC48-interacting UBX-domain protein"
ST4.03ch01	Cufflinks	exon	992189	993255	.	+	.	ID=PGSC0003DME400215129;Parent=PGSC0003DMT400081775
ST4.03ch01	Cufflinks	exon	996559	996837	.	+	.	ID=PGSC0003DME400215130;Parent=PGSC0003DMT400081775
ST4.03ch01	Cufflinks	exon	998081	998571	.	+	.	ID=PGSC0003DME400215131;Parent=PGSC0003DMT400081775
ST4.03ch01	Cufflinks	intron	993256	996558	.	+	.	ID=PGSC0003DMI400136198;Parent=PGSC0003DMT400081775
ST4.03ch01	Cufflinks	intron	996838	998080	.	+	.	ID=PGSC0003DMI400136199;Parent=PGSC0003DMT400081775
ST4.03ch01	BestORF	CDS	992419	993255	.	+	0	ID=PGSC0003DMC400055223;Parent=PGSC0003DMT400081775;name="CDC48-interacting UBX-domain protein"
ST4.03ch01	BestORF	CDS	996559	996837	.	+	0	ID=PGSC0003DMC400055223;Parent=PGSC0003DMT400081775;name="CDC48-interacting UBX-domain protein"
ST4.03ch01	BestORF	CDS	998081	998335	.	+	0	ID=PGSC0003DMC400055223;Parent=PGSC0003DMT400081775;name="CDC48-interacting UBX-domain protein"
ST4.03ch01	BGI	gene	1010384	1013834	.	.	.	ID=PGSC0003DMG400032119;name="Jasmonate ZIM-domain protein 3"
ST4.03ch01	Cufflinks	mRNA	1010384	1012433	.	+	.	ID=PGSC0003DMT400081776;Parent=PGSC0003DMG400032119;Source_id=RNASEQ24.6612.0;Mapping_depth=670.489070;Class=4;name="Jasmonate ZIM-domain protein 3"
ST4.03ch01	Cufflinks	mRNA	1010384	1013834	.	+	.	ID=PGSC0003DMT400081777;Parent=PGSC0003DMG400032119;Source_id=RNASEQ24.6612.1;Mapping_depth=237.075825;Class=4;name="Jasmonate ZIM-domain protein 3"
ST4.03ch01	Cufflinks	mRNA	1010384	1013834	.	+	.	ID=PGSC0003DMT400081778;Parent=PGSC0003DMG400032119;Source_id=RNASEQ24.6612.2;Mapping_depth=2391.911761;Class=4;name="Jasmonate ZIM-domain protein 3"
ST4.03ch01	Cufflinks	exon	1010384	1010634	.	+	.	ID=PGSC0003DME400215132;Parent=PGSC0003DMT400081777,PGSC0003DMT400081778,PGSC0003DMT400081776
ST4.03ch01	Cufflinks	exon	1011623	1011765	.	+	.	ID=PGSC0003DME400215134;Parent=PGSC0003DMT400081777,PGSC0003DMT400081778,PGSC0003DMT400081776
ST4.03ch01	Cufflinks	exon	1012125	1012309	.	+	.	ID=PGSC0003DME400215135;Parent=PGSC0003DMT400081778
ST4.03ch01	Cufflinks	exon	1012125	1012433	.	+	.	ID=PGSC0003DME400215136;Parent=PGSC0003DMT400081776
ST4.03ch01	Cufflinks	exon	1012221	1012309	.	+	.	ID=PGSC0003DME400215137;Parent=PGSC0003DMT400081777
ST4.03ch01	Cufflinks	exon	1012546	1012636	.	+	.	ID=PGSC0003DME400215138;Parent=PGSC0003DMT400081777,PGSC0003DMT400081778
ST4.03ch01	Cufflinks	exon	1012779	1013112	.	+	.	ID=PGSC0003DME400215139;Parent=PGSC0003DMT400081777,PGSC0003DMT400081778
ST4.03ch01	Cufflinks	exon	1013264	1013321	.	+	.	ID=PGSC0003DME400215140;Parent=PGSC0003DMT400081777,PGSC0003DMT400081778
ST4.03ch01	Cufflinks	exon	1013440	1013834	.	+	.	ID=PGSC0003DME400215142;Parent=PGSC0003DMT400081777,PGSC0003DMT400081778
ST4.03ch01	Cufflinks	intron	1010635	1011622	.	+	.	ID=PGSC0003DMI400136200;Parent=PGSC0003DMT400081777,PGSC0003DMT400081778,PGSC0003DMT400081776
ST4.03ch01	Cufflinks	intron	1011766	1012124	.	+	.	ID=PGSC0003DMI400136201;Parent=PGSC0003DMT400081778,PGSC0003DMT400081776
ST4.03ch01	Cufflinks	intron	1011766	1012220	.	+	.	ID=PGSC0003DMI400136202;Parent=PGSC0003DMT400081777
ST4.03ch01	Cufflinks	intron	1012310	1012545	.	+	.	ID=PGSC0003DMI400136203;Parent=PGSC0003DMT400081777,PGSC0003DMT400081778
ST4.03ch01	Cufflinks	intron	1012637	1012778	.	+	.	ID=PGSC0003DMI400136204;Parent=PGSC0003DMT400081777,PGSC0003DMT400081778
ST4.03ch01	Cufflinks	intron	1013113	1013263	.	+	.	ID=PGSC0003DMI400136205;Parent=PGSC0003DMT400081777,PGSC0003DMT400081778
ST4.03ch01	Cufflinks	intron	1013322	1013439	.	+	.	ID=PGSC0003DMI400136206;Parent=PGSC0003DMT400081777,PGSC0003DMT400081778
ST4.03ch01	BestORF	CDS	1010550	1010634	.	+	0	ID=PGSC0003DMC400055224;Parent=PGSC0003DMT400081776;name="Jasmonate ZIM-domain protein 3"
ST4.03ch01	BestORF	CDS	1011623	1011765	.	+	2	ID=PGSC0003DMC400055224;Parent=PGSC0003DMT400081776;name="Jasmonate ZIM-domain protein 3"
ST4.03ch01	BestORF	CDS	1012125	1012313	.	+	0	ID=PGSC0003DMC400055224;Parent=PGSC0003DMT400081776;name="Jasmonate ZIM-domain protein 3"
ST4.03ch01	BestORF	CDS	1010550	1010634	.	+	0	ID=PGSC0003DMC400055225;Parent=PGSC0003DMT400081777;name="Jasmonate ZIM-domain protein 3"
ST4.03ch01	BestORF	CDS	1011623	1011765	.	+	2	ID=PGSC0003DMC400055225;Parent=PGSC0003DMT400081777;name="Jasmonate ZIM-domain protein 3"
ST4.03ch01	BestORF	CDS	1012221	1012309	.	+	0	ID=PGSC0003DMC400055225;Parent=PGSC0003DMT400081777;name="Jasmonate ZIM-domain protein 3"
ST4.03ch01	BestORF	CDS	1012546	1012636	.	+	1	ID=PGSC0003DMC400055225;Parent=PGSC0003DMT400081777;name="Jasmonate ZIM-domain protein 3"
ST4.03ch01	BestORF	CDS	1012779	1013112	.	+	0	ID=PGSC0003DMC400055225;Parent=PGSC0003DMT400081777;name="Jasmonate ZIM-domain protein 3"
ST4.03ch01	BestORF	CDS	1013264	1013321	.	+	2	ID=PGSC0003DMC400055225;Parent=PGSC0003DMT400081777;name="Jasmonate ZIM-domain protein 3"
ST4.03ch01	BestORF	CDS	1013440	1013560	.	+	1	ID=PGSC0003DMC400055225;Parent=PGSC0003DMT400081777;name="Jasmonate ZIM-domain protein 3"
ST4.03ch01	BestORF	CDS	1010550	1010634	.	+	0	ID=PGSC0003DMC400055226;Parent=PGSC0003DMT400081778;name="Jasmonate ZIM-domain protein 3"
ST4.03ch01	BestORF	CDS	1011623	1011765	.	+	2	ID=PGSC0003DMC400055226;Parent=PGSC0003DMT400081778;name="Jasmonate ZIM-domain protein 3"
ST4.03ch01	BestORF	CDS	1012125	1012309	.	+	0	ID=PGSC0003DMC400055226;Parent=PGSC0003DMT400081778;name="Jasmonate ZIM-domain protein 3"
ST4.03ch01	BestORF	CDS	1012546	1012636	.	+	1	ID=PGSC0003DMC400055226;Parent=PGSC0003DMT400081778;name="Jasmonate ZIM-domain protein 3"
ST4.03ch01	BestORF	CDS	1012779	1013112	.	+	0	ID=PGSC0003DMC400055226;Parent=PGSC0003DMT400081778;name="Jasmonate ZIM-domain protein 3"
ST4.03ch01	BestORF	CDS	1013264	1013321	.	+	2	ID=PGSC0003DMC400055226;Parent=PGSC0003DMT400081778;name="Jasmonate ZIM-domain protein 3"
ST4.03ch01	BestORF	CDS	1013440	1013560	.	+	1	ID=PGSC0003DMC400055226;Parent=PGSC0003DMT400081778;name="Jasmonate ZIM-domain protein 3"
ST4.03ch01	BGI	gene	1017725	1020684	.	.	.	ID=PGSC0003DMG402032158;name="F-box protein family"
ST4.03ch01	Cufflinks	mRNA	1017725	1020684	.	-	.	ID=PGSC0003DMT400081916;Parent=PGSC0003DMG402032158;Source_id=RNASEQ24.6625.0;Mapping_depth=56.398791;Class=4;name="F-box protein family"
ST4.03ch01	Cufflinks	mRNA	1018408	1020656	.	-	.	ID=PGSC0003DMT400081917;Parent=PGSC0003DMG402032158;Source_id=RNASEQ24.6625.2;Mapping_depth=9.899081;Class=4;name="F-box protein family"
ST4.03ch01	Cufflinks	exon	1017725	1018131	.	-	.	ID=PGSC0003DME400215523;Parent=PGSC0003DMT400081916
ST4.03ch01	Cufflinks	exon	1018408	1019179	.	-	.	ID=PGSC0003DME400215524;Parent=PGSC0003DMT400081917
ST4.03ch01	Cufflinks	exon	1018818	1019179	.	-	.	ID=PGSC0003DME400215525;Parent=PGSC0003DMT400081916
ST4.03ch01	Cufflinks	exon	1020245	1020684	.	-	.	ID=PGSC0003DME400215526;Parent=PGSC0003DMT400081916
ST4.03ch01	Cufflinks	exon	1020245	1020656	.	-	.	ID=PGSC0003DME400215527;Parent=PGSC0003DMT400081917
ST4.03ch01	Cufflinks	intron	1018132	1018817	.	-	.	ID=PGSC0003DMI400136489;Parent=PGSC0003DMT400081916
ST4.03ch01	Cufflinks	intron	1019180	1020244	.	-	.	ID=PGSC0003DMI400136490;Parent=PGSC0003DMT400081916,PGSC0003DMT400081917
ST4.03ch01	BestORF	CDS	1020245	1020559	.	-	0	ID=PGSC0003DMC400055330;Parent=PGSC0003DMT400081916;name="F-box protein family"
ST4.03ch01	BestORF	CDS	1018818	1019179	.	-	0	ID=PGSC0003DMC400055330;Parent=PGSC0003DMT400081916;name="F-box protein family"
ST4.03ch01	BestORF	CDS	1017894	1018131	.	-	1	ID=PGSC0003DMC400055330;Parent=PGSC0003DMT400081916;name="F-box protein family"
ST4.03ch01	BestORF	CDS	1020245	1020559	.	-	0	ID=PGSC0003DMC400055331;Parent=PGSC0003DMT400081917;name="F-box protein family"
ST4.03ch01	BestORF	CDS	1018808	1019179	.	-	0	ID=PGSC0003DMC400055331;Parent=PGSC0003DMT400081917;name="F-box protein family"
ST4.03ch01	BGI	gene	1017725	1018312	.	.	.	ID=PGSC0003DMG401032158;name="Gene of unknown function"
ST4.03ch01	Cufflinks	mRNA	1017725	1018312	.	+	.	ID=PGSC0003DMT400081915;Parent=PGSC0003DMG401032158;Source_id=RNASEQ24.6624.1;Mapping_depth=68.900256;Class=4;name="Gene of unknown function"
ST4.03ch01	Cufflinks	exon	1017725	1018312	.	+	.	ID=PGSC0003DME400215522;Parent=PGSC0003DMT400081915
ST4.03ch01	BestORF	CDS	1018045	1018281	.	+	0	ID=PGSC0003DMC400055329;Parent=PGSC0003DMT400081915;name="Gene of unknown function"
ST4.03ch01	BGI	gene	1021496	1024380	.	.	.	ID=PGSC0003DMG400032159;name="Dynein light chain type 1 family protein"
ST4.03ch01	Cufflinks	mRNA	1021496	1024380	.	-	.	ID=PGSC0003DMT400081918;Parent=PGSC0003DMG400032159;Source_id=RNASEQ24.6632.0;Mapping_depth=36.260763;Class=4;name="Dynein light chain type 1 family protein"
ST4.03ch01	Cufflinks	exon	1021496	1021781	.	-	.	ID=PGSC0003DME400215528;Parent=PGSC0003DMT400081918
ST4.03ch01	Cufflinks	exon	1023854	1024380	.	-	.	ID=PGSC0003DME400215529;Parent=PGSC0003DMT400081918
ST4.03ch01	Cufflinks	intron	1021782	1023853	.	-	.	ID=PGSC0003DMI400136491;Parent=PGSC0003DMT400081918
ST4.03ch01	BestORF	CDS	1023854	1024090	.	-	0	ID=PGSC0003DMC400055332;Parent=PGSC0003DMT400081918;name="Dynein light chain type 1 family protein"
ST4.03ch01	BestORF	CDS	1021626	1021781	.	-	0	ID=PGSC0003DMC400055332;Parent=PGSC0003DMT400081918;name="Dynein light chain type 1 family protein"
ST4.03ch01	BGI	gene	1028157	1030063	.	.	.	ID=PGSC0003DMG400032160;name="Conserved gene of unknown function"
ST4.03ch01	Cufflinks	mRNA	1028157	1030063	.	-	.	ID=PGSC0003DMT400081919;Parent=PGSC0003DMG400032160;Source_id=RNASEQ24.6641.0;Mapping_depth=68.637055;Class=4;name="Conserved gene of unknown function"
ST4.03ch01	Cufflinks	mRNA	1028157	1029051	.	-	.	ID=PGSC0003DMT400081920;Parent=PGSC0003DMG400032160;Source_id=RNASEQ24.6641.1;Mapping_depth=570.645743;Class=4;name="Conserved gene of unknown function"
ST4.03ch01	Cufflinks	mRNA	1028157	1030063	.	-	.	ID=PGSC0003DMT400081921;Parent=PGSC0003DMG400032160;Source_id=RNASEQ24.6641.2;Mapping_depth=862.805975;Class=4;name="Conserved gene of unknown function"
ST4.03ch01	Cufflinks	mRNA	1029316	1030063	.	-	.	ID=PGSC0003DMT400081922;Parent=PGSC0003DMG400032160;Source_id=RNASEQ24.6641.3;Mapping_depth=61.807346;Class=4;name="Conserved gene of unknown function"
ST4.03ch01	Cufflinks	exon	1028157	1028969	.	-	.	ID=PGSC0003DME400215530;Parent=PGSC0003DMT400081919
ST4.03ch01	Cufflinks	exon	1028157	1028415	.	-	.	ID=PGSC0003DME400215531;Parent=PGSC0003DMT400081921,PGSC0003DMT400081920
ST4.03ch01	Cufflinks	exon	1028757	1028969	.	-	.	ID=PGSC0003DME400215532;Parent=PGSC0003DMT400081921
ST4.03ch01	Cufflinks	exon	1028757	1029051	.	-	.	ID=PGSC0003DME400215533;Parent=PGSC0003DMT400081920
ST4.03ch01	Cufflinks	exon	1029316	1029666	.	-	.	ID=PGSC0003DME400215534;Parent=PGSC0003DMT400081922
ST4.03ch01	Cufflinks	exon	1029595	1029666	.	-	.	ID=PGSC0003DME400215535;Parent=PGSC0003DMT400081919,PGSC0003DMT400081921
ST4.03ch01	Cufflinks	exon	1029838	1030063	.	-	.	ID=PGSC0003DME400215536;Parent=PGSC0003DMT400081919,PGSC0003DMT400081921,PGSC0003DMT400081922
ST4.03ch01	Cufflinks	intron	1028416	1028756	.	-	.	ID=PGSC0003DMI400136492;Parent=PGSC0003DMT400081921,PGSC0003DMT400081920
ST4.03ch01	Cufflinks	intron	1028970	1029594	.	-	.	ID=PGSC0003DMI400136493;Parent=PGSC0003DMT400081919,PGSC0003DMT400081921
ST4.03ch01	Cufflinks	intron	1029667	1029837	.	-	.	ID=PGSC0003DMI400136494;Parent=PGSC0003DMT400081919,PGSC0003DMT400081921,PGSC0003DMT400081922
ST4.03ch01	BestORF	CDS	1029838	1029970	.	-	0	ID=PGSC0003DMC400055333;Parent=PGSC0003DMT400081919;name="Conserved gene of unknown function"
ST4.03ch01	BestORF	CDS	1029595	1029666	.	-	2	ID=PGSC0003DMC400055333;Parent=PGSC0003DMT400081919;name="Conserved gene of unknown function"
ST4.03ch01	BestORF	CDS	1028749	1028969	.	-	2	ID=PGSC0003DMC400055333;Parent=PGSC0003DMT400081919;name="Conserved gene of unknown function"
ST4.03ch01	BestORF	CDS	1028757	1028883	.	-	0	ID=PGSC0003DMC400055334;Parent=PGSC0003DMT400081920;name="Conserved gene of unknown function"
ST4.03ch01	BestORF	CDS	1028339	1028415	.	-	2	ID=PGSC0003DMC400055334;Parent=PGSC0003DMT400081920;name="Conserved gene of unknown function"
ST4.03ch01	BestORF	CDS	1029838	1029970	.	-	0	ID=PGSC0003DMC400055335;Parent=PGSC0003DMT400081921;name="Conserved gene of unknown function"
ST4.03ch01	BestORF	CDS	1029595	1029666	.	-	2	ID=PGSC0003DMC400055335;Parent=PGSC0003DMT400081921;name="Conserved gene of unknown function"
ST4.03ch01	BestORF	CDS	1028757	1028969	.	-	2	ID=PGSC0003DMC400055335;Parent=PGSC0003DMT400081921;name="Conserved gene of unknown function"
ST4.03ch01	BestORF	CDS	1028339	1028415	.	-	2	ID=PGSC0003DMC400055335;Parent=PGSC0003DMT400081921;name="Conserved gene of unknown function"
ST4.03ch01	BestORF	CDS	1029838	1029970	.	-	0	ID=PGSC0003DMC400055336;Parent=PGSC0003DMT400081922;name="Conserved gene of unknown function"
ST4.03ch01	BestORF	CDS	1029569	1029666	.	-	2	ID=PGSC0003DMC400055336;Parent=PGSC0003DMT400081922;name="Conserved gene of unknown function"
ST4.03ch01	BGI	gene	1036595	1043578	.	.	.	ID=PGSC0003DMG400032120;name="Isoform 2 of UPF0496 protein"
ST4.03ch01	Cufflinks	mRNA	1036595	1043578	.	+	.	ID=PGSC0003DMT400081781;Parent=PGSC0003DMG400032120;Source_id=RNASEQ24.6643.0;Mapping_depth=49.390685;Class=4;name="Isoform 2 of UPF0496 protein"
ST4.03ch01	Cufflinks	mRNA	1036595	1040908	.	+	.	ID=PGSC0003DMT400081782;Parent=PGSC0003DMG400032120;Source_id=RNASEQ24.6643.1;Mapping_depth=177.462301;Class=4;name="Isoform 2 of UPF0496 protein"
ST4.03ch01	Cufflinks	mRNA	1039285	1040916	.	+	.	ID=PGSC0003DMT400081784;Parent=PGSC0003DMG400032120;Source_id=RNASEQ24.6643.3;Mapping_depth=11.768006;Class=4;name="Isoform 2 of UPF0496 protein"
ST4.03ch01	Cufflinks	exon	1036595	1036918	.	+	.	ID=PGSC0003DME400215143;Parent=PGSC0003DMT400081782,PGSC0003DMT400081781
ST4.03ch01	Cufflinks	exon	1038618	1038796	.	+	.	ID=PGSC0003DME400215145;Parent=PGSC0003DMT400081782,PGSC0003DMT400081781
ST4.03ch01	Cufflinks	exon	1039285	1040916	.	+	.	ID=PGSC0003DME400215146;Parent=PGSC0003DMT400081784
ST4.03ch01	Cufflinks	exon	1039766	1040908	.	+	.	ID=PGSC0003DME400215147;Parent=PGSC0003DMT400081782
ST4.03ch01	Cufflinks	exon	1039766	1040846	.	+	.	ID=PGSC0003DME400215148;Parent=PGSC0003DMT400081781
ST4.03ch01	Cufflinks	exon	1041566	1043578	.	+	.	ID=PGSC0003DME400215149;Parent=PGSC0003DMT400081781
ST4.03ch01	Cufflinks	intron	1036919	1038617	.	+	.	ID=PGSC0003DMI400136207;Parent=PGSC0003DMT400081782,PGSC0003DMT400081781
ST4.03ch01	Cufflinks	intron	1038797	1039765	.	+	.	ID=PGSC0003DMI400136208;Parent=PGSC0003DMT400081782,PGSC0003DMT400081781
ST4.03ch01	Cufflinks	intron	1040847	1041565	.	+	.	ID=PGSC0003DMI400136209;Parent=PGSC0003DMT400081781
ST4.03ch01	BestORF	CDS	1038730	1038796	.	+	0	ID=PGSC0003DMC400055227;Parent=PGSC0003DMT400081781;name="Isoform 2 of UPF0496 protein"
ST4.03ch01	BestORF	CDS	1039766	1040829	.	+	2	ID=PGSC0003DMC400055227;Parent=PGSC0003DMT400081781;name="Isoform 2 of UPF0496 protein"
ST4.03ch01	BestORF	CDS	1038730	1038796	.	+	0	ID=PGSC0003DMC400055228;Parent=PGSC0003DMT400081782;name="Isoform 2 of UPF0496 protein"
ST4.03ch01	BestORF	CDS	1039766	1040829	.	+	2	ID=PGSC0003DMC400055228;Parent=PGSC0003DMT400081782;name="Isoform 2 of UPF0496 protein"
ST4.03ch01	BestORF	CDS	1040158	1040829	.	+	0	ID=PGSC0003DMC400055229;Parent=PGSC0003DMT400081784;name="Isoform 2 of UPF0496 protein"
ST4.03ch01	BGI	gene	1041023	1048731	.	.	.	ID=PGSC0003DMG402032161;name="Iaa-amino acid hydrolase 4"
ST4.03ch01	Cufflinks	mRNA	1041023	1044127	.	-	.	ID=PGSC0003DMT400081928;Parent=PGSC0003DMG402032161;Source_id=RNASEQ24.6644.4;Mapping_depth=26.651995;Class=6;name="Iaa-amino acid hydrolase 4"
ST4.03ch01	Cufflinks	mRNA	1041023	1048731	.	-	.	ID=PGSC0003DMT400081929;Parent=PGSC0003DMG402032161;Source_id=RNASEQ24.6644.5;Mapping_depth=16.261221;Class=6;name="Iaa-amino acid hydrolase 4"
ST4.03ch01	Cufflinks	mRNA	1041023	1048731	.	-	.	ID=PGSC0003DMT400081930;Parent=PGSC0003DMG402032161;Source_id=RNASEQ24.6644.6;Mapping_depth=12.268125;Class=6;name="Iaa-amino acid hydrolase 4"
ST4.03ch01	Cufflinks	mRNA	1041023	1048731	.	-	.	ID=PGSC0003DMT400081931;Parent=PGSC0003DMG402032161;Source_id=RNASEQ24.6644.7;Mapping_depth=11.203705;Class=6;name="Iaa-amino acid hydrolase 4"
ST4.03ch01	Cufflinks	mRNA	1042928	1048731	.	-	.	ID=PGSC0003DMT400081932;Parent=PGSC0003DMG402032161;Source_id=RNASEQ24.6644.8;Mapping_depth=17.851187;Class=6;name="Iaa-amino acid hydrolase 4"
ST4.03ch01	Cufflinks	mRNA	1042928	1048731	.	-	.	ID=PGSC0003DMT400081933;Parent=PGSC0003DMG402032161;Source_id=RNASEQ24.6644.9;Mapping_depth=14.833787;Class=6;name="Iaa-amino acid hydrolase 4"
ST4.03ch01	Cufflinks	exon	1041023	1042588	.	-	.	ID=PGSC0003DME400215537;Parent=PGSC0003DMT400081929,PGSC0003DMT400081930,PGSC0003DMT400081931,PGSC0003DMT400081928
ST4.03ch01	Cufflinks	exon	1042713	1042841	.	-	.	ID=PGSC0003DME400215538;Parent=PGSC0003DMT400081929,PGSC0003DMT400081930,PGSC0003DMT400081928
ST4.03ch01	Cufflinks	exon	1042928	1043438	.	-	.	ID=PGSC0003DME400215539;Parent=PGSC0003DMT400081932,PGSC0003DMT400081933
ST4.03ch01	Cufflinks	exon	1043124	1043579	.	-	.	ID=PGSC0003DME400215540;Parent=PGSC0003DMT400081930,PGSC0003DMT400081928
ST4.03ch01	Cufflinks	exon	1043677	1043802	.	-	.	ID=PGSC0003DME400215541;Parent=PGSC0003DMT400081933,PGSC0003DMT400081928
ST4.03ch01	Cufflinks	exon	1043880	1044127	.	-	.	ID=PGSC0003DME400215542;Parent=PGSC0003DMT400081928
ST4.03ch01	Cufflinks	exon	1046025	1046340	.	-	.	ID=PGSC0003DME400215547;Parent=PGSC0003DMT400081929,PGSC0003DMT400081926,PGSC0003DMT400081931,PGSC0003DMT400081925,PGSC0003DMT400081927
ST4.03ch01	Cufflinks	exon	1046446	1046571	.	-	.	ID=PGSC0003DME400215549;Parent=PGSC0003DMT400081929,PGSC0003DMT400081932,PGSC0003DMT400081926,PGSC0003DMT400081930,PGSC0003DMT400081931
ST4.03ch01	Cufflinks	exon	1048312	1048731	.	-	.	ID=PGSC0003DME400215551;Parent=PGSC0003DMT400081929,PGSC0003DMT400081932,PGSC0003DMT400081933,PGSC0003DMT400081930,PGSC0003DMT400081931
ST4.03ch01	Cufflinks	intron	1042589	1042712	.	-	.	ID=PGSC0003DMI400136495;Parent=PGSC0003DMT400081929,PGSC0003DMT400081930,PGSC0003DMT400081928
ST4.03ch01	Cufflinks	intron	1042589	1045521	.	-	.	ID=PGSC0003DMI400136496;Parent=PGSC0003DMT400081931
ST4.03ch01	Cufflinks	intron	1042842	1046024	.	-	.	ID=PGSC0003DMI400136497;Parent=PGSC0003DMT400081929
ST4.03ch01	Cufflinks	intron	1042842	1043123	.	-	.	ID=PGSC0003DMI400136498;Parent=PGSC0003DMT400081930,PGSC0003DMT400081928
ST4.03ch01	Cufflinks	intron	1043439	1043676	.	-	.	ID=PGSC0003DMI400136499;Parent=PGSC0003DMT400081933
ST4.03ch01	Cufflinks	intron	1043439	1046445	.	-	.	ID=PGSC0003DMI400136500;Parent=PGSC0003DMT400081932
ST4.03ch01	Cufflinks	intron	1043580	1043676	.	-	.	ID=PGSC0003DMI400136501;Parent=PGSC0003DMT400081928
ST4.03ch01	Cufflinks	intron	1043580	1046445	.	-	.	ID=PGSC0003DMI400136502;Parent=PGSC0003DMT400081930
ST4.03ch01	Cufflinks	intron	1043803	1048311	.	-	.	ID=PGSC0003DMI400136503;Parent=PGSC0003DMT400081933
ST4.03ch01	Cufflinks	intron	1043803	1043879	.	-	.	ID=PGSC0003DMI400136504;Parent=PGSC0003DMT400081928
ST4.03ch01	Cufflinks	intron	1046341	1046445	.	-	.	ID=PGSC0003DMI400136507;Parent=PGSC0003DMT400081929,PGSC0003DMT400081926,PGSC0003DMT400081931,PGSC0003DMT400081925,PGSC0003DMT400081927
ST4.03ch01	Cufflinks	intron	1046572	1048311	.	-	.	ID=PGSC0003DMI400136508;Parent=PGSC0003DMT400081929,PGSC0003DMT400081932,PGSC0003DMT400081926,PGSC0003DMT400081930,PGSC0003DMT400081931
ST4.03ch01	BestORF	CDS	1043124	1043381	.	-	0	ID=PGSC0003DMC400055341;Parent=PGSC0003DMT400081928;name="Iaa-amino acid hydrolase 4"
ST4.03ch01	BestORF	CDS	1042713	1042841	.	-	0	ID=PGSC0003DMC400055341;Parent=PGSC0003DMT400081928;name="Iaa-amino acid hydrolase 4"
ST4.03ch01	BestORF	CDS	1042211	1042588	.	-	0	ID=PGSC0003DMC400055341;Parent=PGSC0003DMT400081928;name="Iaa-amino acid hydrolase 4"
ST4.03ch01	BestORF	CDS	1048312	1048689	.	-	0	ID=PGSC0003DMC400055342;Parent=PGSC0003DMT400081929;name="Iaa-amino acid hydrolase 4"
ST4.03ch01	BestORF	CDS	1046446	1046571	.	-	0	ID=PGSC0003DMC400055342;Parent=PGSC0003DMT400081929;name="Iaa-amino acid hydrolase 4"
ST4.03ch01	BestORF	CDS	1046113	1046340	.	-	0	ID=PGSC0003DMC400055342;Parent=PGSC0003DMT400081929;name="Iaa-amino acid hydrolase 4"
ST4.03ch01	BestORF	CDS	1043124	1043381	.	-	0	ID=PGSC0003DMC400055343;Parent=PGSC0003DMT400081930;name="Iaa-amino acid hydrolase 4"
ST4.03ch01	BestORF	CDS	1042713	1042841	.	-	0	ID=PGSC0003DMC400055343;Parent=PGSC0003DMT400081930;name="Iaa-amino acid hydrolase 4"
ST4.03ch01	BestORF	CDS	1042211	1042588	.	-	0	ID=PGSC0003DMC400055343;Parent=PGSC0003DMT400081930;name="Iaa-amino acid hydrolase 4"
ST4.03ch01	BestORF	CDS	1048312	1048689	.	-	0	ID=PGSC0003DMC400055344;Parent=PGSC0003DMT400081931;name="Iaa-amino acid hydrolase 4"
ST4.03ch01	BestORF	CDS	1046446	1046571	.	-	0	ID=PGSC0003DMC400055344;Parent=PGSC0003DMT400081931;name="Iaa-amino acid hydrolase 4"
ST4.03ch01	BestORF	CDS	1046113	1046340	.	-	0	ID=PGSC0003DMC400055344;Parent=PGSC0003DMT400081931;name="Iaa-amino acid hydrolase 4"
ST4.03ch01	BestORF	CDS	1048312	1048689	.	-	0	ID=PGSC0003DMC400055345;Parent=PGSC0003DMT400081932;name="Iaa-amino acid hydrolase 4"
ST4.03ch01	BestORF	CDS	1046446	1046571	.	-	0	ID=PGSC0003DMC400055345;Parent=PGSC0003DMT400081932;name="Iaa-amino acid hydrolase 4"
ST4.03ch01	BestORF	CDS	1043085	1043438	.	-	0	ID=PGSC0003DMC400055345;Parent=PGSC0003DMT400081932;name="Iaa-amino acid hydrolase 4"
ST4.03ch01	BestORF	CDS	1048312	1048689	.	-	0	ID=PGSC0003DMC400055346;Parent=PGSC0003DMT400081933;name="Iaa-amino acid hydrolase 4"
ST4.03ch01	BestORF	CDS	1043677	1043802	.	-	0	ID=PGSC0003DMC400055346;Parent=PGSC0003DMT400081933;name="Iaa-amino acid hydrolase 4"
ST4.03ch01	BestORF	CDS	1043085	1043438	.	-	0	ID=PGSC0003DMC400055346;Parent=PGSC0003DMT400081933;name="Iaa-amino acid hydrolase 4"
ST4.03ch01	BGI	gene	1044463	1048743	.	.	.	ID=PGSC0003DMG401032161;name="Iaa-amino acid hydrolase 4"
ST4.03ch01	Cufflinks	mRNA	1044463	1045034	.	-	.	ID=PGSC0003DMT400081923;Parent=PGSC0003DMG401032161;Source_id=RNASEQ24.6643.11;Mapping_depth=66.022909;Class=6;name="Iaa-amino acid hydrolase 4"
ST4.03ch01	Cufflinks	mRNA	1044463	1046625	.	-	.	ID=PGSC0003DMT400081925;Parent=PGSC0003DMG401032161;Source_id=RNASEQ24.6644.12;Mapping_depth=111.311177;Class=6;name="Iaa-amino acid hydrolase 4"
ST4.03ch01	Cufflinks	mRNA	1044463	1048743	.	-	.	ID=PGSC0003DMT400081926;Parent=PGSC0003DMG401032161;Source_id=RNASEQ24.6644.13;Mapping_depth=36.323916;Class=6;name="Iaa-amino acid hydrolase 4"
ST4.03ch01	Cufflinks	mRNA	1045504	1046625	.	-	.	ID=PGSC0003DMT400081927;Parent=PGSC0003DMG401032161;Source_id=RNASEQ24.6644.14;Mapping_depth=27.528754;Class=6;name="Iaa-amino acid hydrolase 4"
ST4.03ch01	Cufflinks	exon	1044463	1045034	.	-	.	ID=PGSC0003DME400215543;Parent=PGSC0003DMT400081923
ST4.03ch01	Cufflinks	exon	1044463	1045014	.	-	.	ID=PGSC0003DME400215544;Parent=PGSC0003DMT400081926,PGSC0003DMT400081925
ST4.03ch01	Cufflinks	exon	1045504	1045650	.	-	.	ID=PGSC0003DME400215545;Parent=PGSC0003DMT400081927
ST4.03ch01	Cufflinks	exon	1045522	1045650	.	-	.	ID=PGSC0003DME400215546;Parent=PGSC0003DMT400081926,PGSC0003DMT400081931,PGSC0003DMT400081925
ST4.03ch01	Cufflinks	exon	1046446	1046625	.	-	.	ID=PGSC0003DME400215548;Parent=PGSC0003DMT400081925,PGSC0003DMT400081927
ST4.03ch01	Cufflinks	exon	1048312	1048743	.	-	.	ID=PGSC0003DME400215550;Parent=PGSC0003DMT400081926
ST4.03ch01	Cufflinks	intron	1045015	1045521	.	-	.	ID=PGSC0003DMI400136505;Parent=PGSC0003DMT400081926,PGSC0003DMT400081925
ST4.03ch01	Cufflinks	intron	1045651	1046024	.	-	.	ID=PGSC0003DMI400136506;Parent=PGSC0003DMT400081926,PGSC0003DMT400081931,PGSC0003DMT400081925,PGSC0003DMT400081927
ST4.03ch01	BestORF	CDS	1044637	1044915	.	-	0	ID=PGSC0003DMC400055337;Parent=PGSC0003DMT400081923;name="Iaa-amino acid hydrolase 4"
ST4.03ch01	BestORF	CDS	1046025	1046084	.	-	0	ID=PGSC0003DMC400055338;Parent=PGSC0003DMT400081925;name="Iaa-amino acid hydrolase 4"
ST4.03ch01	BestORF	CDS	1045522	1045650	.	-	0	ID=PGSC0003DMC400055338;Parent=PGSC0003DMT400081925;name="Iaa-amino acid hydrolase 4"
ST4.03ch01	BestORF	CDS	1044637	1045014	.	-	0	ID=PGSC0003DMC400055338;Parent=PGSC0003DMT400081925;name="Iaa-amino acid hydrolase 4"
ST4.03ch01	BestORF	CDS	1048312	1048689	.	-	0	ID=PGSC0003DMC400055339;Parent=PGSC0003DMT400081926;name="Iaa-amino acid hydrolase 4"
ST4.03ch01	BestORF	CDS	1046446	1046571	.	-	0	ID=PGSC0003DMC400055339;Parent=PGSC0003DMT400081926;name="Iaa-amino acid hydrolase 4"
ST4.03ch01	BestORF	CDS	1046113	1046340	.	-	0	ID=PGSC0003DMC400055339;Parent=PGSC0003DMT400081926;name="Iaa-amino acid hydrolase 4"
ST4.03ch01	BestORF	CDS	1046446	1046595	.	-	0	ID=PGSC0003DMC400055340;Parent=PGSC0003DMT400081927;name="Iaa-amino acid hydrolase 4"
ST4.03ch01	BestORF	CDS	1046113	1046340	.	-	0	ID=PGSC0003DMC400055340;Parent=PGSC0003DMT400081927;name="Iaa-amino acid hydrolase 4"
ST4.03ch01	BGI	gene	1051570	1053018	.	.	.	ID=PGSC0003DMG400032162;name="Short chain alcohol dehydrogenase"
ST4.03ch01	Cufflinks	mRNA	1051570	1053018	.	-	.	ID=PGSC0003DMT400081934;Parent=PGSC0003DMG400032162;Source_id=RNASEQ24.6669.0;Mapping_depth=15.573537;Class=4;name="Short chain alcohol dehydrogenase"
ST4.03ch01	Cufflinks	exon	1051570	1052470	.	-	.	ID=PGSC0003DME400215552;Parent=PGSC0003DMT400081934
ST4.03ch01	Cufflinks	exon	1052896	1053018	.	-	.	ID=PGSC0003DME400215553;Parent=PGSC0003DMT400081934
ST4.03ch01	Cufflinks	intron	1052471	1052895	.	-	.	ID=PGSC0003DMI400136509;Parent=PGSC0003DMT400081934
ST4.03ch01	BestORF	CDS	1052896	1052924	.	-	0	ID=PGSC0003DMC400055347;Parent=PGSC0003DMT400081934;name="Short chain alcohol dehydrogenase"
ST4.03ch01	BestORF	CDS	1051666	1052470	.	-	1	ID=PGSC0003DMC400055347;Parent=PGSC0003DMT400081934;name="Short chain alcohol dehydrogenase"
ST4.03ch01	BGI	gene	1054502	1056145	.	.	.	ID=PGSC0003DMG400032163;name="Short chain alcohol dehydrogenase"
ST4.03ch01	Cufflinks	mRNA	1054502	1055408	.	-	.	ID=PGSC0003DMT400081935;Parent=PGSC0003DMG400032163;Source_id=RNASEQ24.6671.1;Mapping_depth=24.386974;Class=4;name="Short chain alcohol dehydrogenase"
ST4.03ch01	Cufflinks	mRNA	1054502	1056145	.	-	.	ID=PGSC0003DMT400081936;Parent=PGSC0003DMG400032163;Source_id=RNASEQ24.6672.0;Mapping_depth=3.128195;Class=4;name="Short chain alcohol dehydrogenase"
ST4.03ch01	Cufflinks	exon	1054502	1055382	.	-	.	ID=PGSC0003DME400215554;Parent=PGSC0003DMT400081936
ST4.03ch01	Cufflinks	exon	1054502	1055408	.	-	.	ID=PGSC0003DME400215555;Parent=PGSC0003DMT400081935
ST4.03ch01	Cufflinks	exon	1055927	1056145	.	-	.	ID=PGSC0003DME400215556;Parent=PGSC0003DMT400081936
ST4.03ch01	Cufflinks	intron	1055383	1055926	.	-	.	ID=PGSC0003DMI400136510;Parent=PGSC0003DMT400081936
ST4.03ch01	BestORF	CDS	1054584	1055399	.	-	0	ID=PGSC0003DMC400055348;Parent=PGSC0003DMT400081935;name="Short chain alcohol dehydrogenase"
ST4.03ch01	BestORF	CDS	1055927	1055946	.	-	0	ID=PGSC0003DMC400055349;Parent=PGSC0003DMT400081936;name="Short chain alcohol dehydrogenase"
ST4.03ch01	BestORF	CDS	1054584	1055382	.	-	1	ID=PGSC0003DMC400055349;Parent=PGSC0003DMT400081936;name="Short chain alcohol dehydrogenase"
ST4.03ch01	BGI	gene	1056709	1058065	.	.	.	ID=PGSC0003DMG400032164;name="Short chain alcohol dehydrogenase"
ST4.03ch01	Cufflinks	mRNA	1056709	1058065	.	-	.	ID=PGSC0003DMT400081937;Parent=PGSC0003DMG400032164;Source_id=RNASEQ24.6676.0;Mapping_depth=33.206377;Class=4;name="Short chain alcohol dehydrogenase"
ST4.03ch01	Cufflinks	exon	1056709	1057754	.	-	.	ID=PGSC0003DME400215557;Parent=PGSC0003DMT400081937
ST4.03ch01	Cufflinks	exon	1057983	1058065	.	-	.	ID=PGSC0003DME400215558;Parent=PGSC0003DMT400081937
ST4.03ch01	Cufflinks	intron	1057755	1057982	.	-	.	ID=PGSC0003DMI400136511;Parent=PGSC0003DMT400081937
ST4.03ch01	BestORF	CDS	1057983	1058020	.	-	0	ID=PGSC0003DMC400055350;Parent=PGSC0003DMT400081937;name="Short chain alcohol dehydrogenase"
ST4.03ch01	BestORF	CDS	1056974	1057754	.	-	1	ID=PGSC0003DMC400055350;Parent=PGSC0003DMT400081937;name="Short chain alcohol dehydrogenase"
ST4.03ch01	BGI	gene	1060655	1062515	.	.	.	ID=PGSC0003DMG400032121;name="Short chain alcohol dehydrogenase"
ST4.03ch01	Cufflinks	mRNA	1060655	1062515	.	+	.	ID=PGSC0003DMT400081785;Parent=PGSC0003DMG400032121;Source_id=RNASEQ24.6678.0;Mapping_depth=70.076869;Class=4;name="Short chain alcohol dehydrogenase"
ST4.03ch01	Cufflinks	exon	1060655	1060770	.	+	.	ID=PGSC0003DME400215150;Parent=PGSC0003DMT400081785
ST4.03ch01	Cufflinks	exon	1061171	1061430	.	+	.	ID=PGSC0003DME400215151;Parent=PGSC0003DMT400081785
ST4.03ch01	Cufflinks	exon	1061787	1062515	.	+	.	ID=PGSC0003DME400215152;Parent=PGSC0003DMT400081785
ST4.03ch01	Cufflinks	intron	1060771	1061170	.	+	.	ID=PGSC0003DMI400136210;Parent=PGSC0003DMT400081785
ST4.03ch01	Cufflinks	intron	1061431	1061786	.	+	.	ID=PGSC0003DMI400136211;Parent=PGSC0003DMT400081785
ST4.03ch01	BestORF	CDS	1060730	1060770	.	+	0	ID=PGSC0003DMC400055230;Parent=PGSC0003DMT400081785;name="Short chain alcohol dehydrogenase"
ST4.03ch01	BestORF	CDS	1061171	1061430	.	+	1	ID=PGSC0003DMC400055230;Parent=PGSC0003DMT400081785;name="Short chain alcohol dehydrogenase"
ST4.03ch01	BestORF	CDS	1061787	1062328	.	+	2	ID=PGSC0003DMC400055230;Parent=PGSC0003DMT400081785;name="Short chain alcohol dehydrogenase"
ST4.03ch01	BGI	gene	1062929	1065071	.	.	.	ID=PGSC0003DMG400032210;name="Ntp201"
ST4.03ch01	Cufflinks	mRNA	1062929	1065071	.	-	.	ID=PGSC0003DMT400082031;Parent=PGSC0003DMG400032210;Source_id=RNASEQ24.6681.0;Mapping_depth=2332.893140;Class=4;name="Ntp201"
ST4.03ch01	Cufflinks	exon	1062929	1065071	.	-	.	ID=PGSC0003DME400215926;Parent=PGSC0003DMT400082031
ST4.03ch01	BestORF	CDS	1063280	1064953	.	-	0	ID=PGSC0003DMC400055422;Parent=PGSC0003DMT400082031;name="Ntp201"
ST4.03ch01	BGI	gene	1066567	1069506	.	.	.	ID=PGSC0003DMG400032122;name="Binding protein"
ST4.03ch01	Cufflinks	mRNA	1066567	1068913	.	+	.	ID=PGSC0003DMT400081786;Parent=PGSC0003DMG400032122;Source_id=RNASEQ24.6687.0;Mapping_depth=77.917746;Class=4;name="Binding protein"
ST4.03ch01	Cufflinks	mRNA	1066567	1069506	.	+	.	ID=PGSC0003DMT400081787;Parent=PGSC0003DMG400032122;Source_id=RNASEQ24.6687.1;Mapping_depth=506.599187;Class=4;name="Binding protein"
ST4.03ch01	Cufflinks	exon	1066567	1067101	.	+	.	ID=PGSC0003DME400215153;Parent=PGSC0003DMT400081787,PGSC0003DMT400081786
ST4.03ch01	Cufflinks	exon	1068084	1068190	.	+	.	ID=PGSC0003DME400215154;Parent=PGSC0003DMT400081787,PGSC0003DMT400081786
ST4.03ch01	Cufflinks	exon	1068262	1068356	.	+	.	ID=PGSC0003DME400215155;Parent=PGSC0003DMT400081787,PGSC0003DMT400081786
ST4.03ch01	Cufflinks	exon	1068433	1068509	.	+	.	ID=PGSC0003DME400215156;Parent=PGSC0003DMT400081787,PGSC0003DMT400081786
ST4.03ch01	Cufflinks	exon	1068599	1068719	.	+	.	ID=PGSC0003DME400215157;Parent=PGSC0003DMT400081787
ST4.03ch01	Cufflinks	exon	1068599	1068913	.	+	.	ID=PGSC0003DME400215158;Parent=PGSC0003DMT400081786
ST4.03ch01	Cufflinks	exon	1069022	1069081	.	+	.	ID=PGSC0003DME400215159;Parent=PGSC0003DMT400081787
ST4.03ch01	Cufflinks	exon	1069161	1069506	.	+	.	ID=PGSC0003DME400215160;Parent=PGSC0003DMT400081787
ST4.03ch01	Cufflinks	intron	1067102	1068083	.	+	.	ID=PGSC0003DMI400136212;Parent=PGSC0003DMT400081787,PGSC0003DMT400081786
ST4.03ch01	Cufflinks	intron	1068191	1068261	.	+	.	ID=PGSC0003DMI400136213;Parent=PGSC0003DMT400081787,PGSC0003DMT400081786
ST4.03ch01	Cufflinks	intron	1068357	1068432	.	+	.	ID=PGSC0003DMI400136214;Parent=PGSC0003DMT400081787,PGSC0003DMT400081786
ST4.03ch01	Cufflinks	intron	1068510	1068598	.	+	.	ID=PGSC0003DMI400136215;Parent=PGSC0003DMT400081787,PGSC0003DMT400081786
ST4.03ch01	Cufflinks	intron	1068720	1069021	.	+	.	ID=PGSC0003DMI400136216;Parent=PGSC0003DMT400081787
ST4.03ch01	Cufflinks	intron	1069082	1069160	.	+	.	ID=PGSC0003DMI400136217;Parent=PGSC0003DMT400081787
ST4.03ch01	BestORF	CDS	1066725	1067101	.	+	0	ID=PGSC0003DMC400055231;Parent=PGSC0003DMT400081786;name="Binding protein"
ST4.03ch01	BestORF	CDS	1068084	1068190	.	+	1	ID=PGSC0003DMC400055231;Parent=PGSC0003DMT400081786;name="Binding protein"
ST4.03ch01	BestORF	CDS	1068262	1068356	.	+	2	ID=PGSC0003DMC400055231;Parent=PGSC0003DMT400081786;name="Binding protein"
ST4.03ch01	BestORF	CDS	1068433	1068509	.	+	0	ID=PGSC0003DMC400055231;Parent=PGSC0003DMT400081786;name="Binding protein"
ST4.03ch01	BestORF	CDS	1068599	1068755	.	+	1	ID=PGSC0003DMC400055231;Parent=PGSC0003DMT400081786;name="Binding protein"
ST4.03ch01	BestORF	CDS	1066725	1067101	.	+	0	ID=PGSC0003DMC400055232;Parent=PGSC0003DMT400081787;name="Binding protein"
ST4.03ch01	BestORF	CDS	1068084	1068190	.	+	1	ID=PGSC0003DMC400055232;Parent=PGSC0003DMT400081787;name="Binding protein"
ST4.03ch01	BestORF	CDS	1068262	1068356	.	+	2	ID=PGSC0003DMC400055232;Parent=PGSC0003DMT400081787;name="Binding protein"
ST4.03ch01	BestORF	CDS	1068433	1068509	.	+	0	ID=PGSC0003DMC400055232;Parent=PGSC0003DMT400081787;name="Binding protein"
ST4.03ch01	BestORF	CDS	1068599	1068719	.	+	1	ID=PGSC0003DMC400055232;Parent=PGSC0003DMT400081787;name="Binding protein"
ST4.03ch01	BestORF	CDS	1069022	1069081	.	+	0	ID=PGSC0003DMC400055232;Parent=PGSC0003DMT400081787;name="Binding protein"
ST4.03ch01	BestORF	CDS	1069161	1069301	.	+	0	ID=PGSC0003DMC400055232;Parent=PGSC0003DMT400081787;name="Binding protein"
ST4.03ch01	BGI	gene	1070235	1073450	.	.	.	ID=PGSC0003DMG402032165;name="Conserved gene of unknown function"
ST4.03ch01	Cufflinks	mRNA	1070235	1073450	.	-	.	ID=PGSC0003DMT400081939;Parent=PGSC0003DMG402032165;Source_id=RNASEQ24.6694.0;Mapping_depth=114.544198;Class=4;name="Conserved gene of unknown function"
ST4.03ch01	Cufflinks	exon	1070235	1071679	.	-	.	ID=PGSC0003DME400215559;Parent=PGSC0003DMT400081939
ST4.03ch01	Cufflinks	exon	1072623	1073450	.	-	.	ID=PGSC0003DME400215561;Parent=PGSC0003DMT400081939
ST4.03ch01	Cufflinks	intron	1071680	1072622	.	-	.	ID=PGSC0003DMI400136512;Parent=PGSC0003DMT400081939
ST4.03ch01	BestORF	CDS	1072623	1072924	.	-	0	ID=PGSC0003DMC400055352;Parent=PGSC0003DMT400081939;name="Conserved gene of unknown function"
ST4.03ch01	BestORF	CDS	1071619	1071679	.	-	1	ID=PGSC0003DMC400055352;Parent=PGSC0003DMT400081939;name="Conserved gene of unknown function"
ST4.03ch01	BGI	gene	1070235	1072128	.	.	.	ID=PGSC0003DMG401032165;name="Gene of unknown function"
ST4.03ch01	Cufflinks	mRNA	1070235	1072128	.	+	.	ID=PGSC0003DMT400081938;Parent=PGSC0003DMG401032165;Source_id=RNASEQ24.6693.1;Mapping_depth=74.399808;Class=4;name="Gene of unknown function"
ST4.03ch01	Cufflinks	exon	1070235	1072128	.	+	.	ID=PGSC0003DME400215560;Parent=PGSC0003DMT400081938
ST4.03ch01	BestORF	CDS	1070363	1070566	.	+	0	ID=PGSC0003DMC400055351;Parent=PGSC0003DMT400081938;name="Gene of unknown function"
ST4.03ch01	BGI	gene	1076767	1090205	.	.	.	ID=PGSC0003DMG400032166;name="Lysyl-tRNA synthetase"
ST4.03ch01	Cufflinks	mRNA	1076767	1078226	.	-	.	ID=PGSC0003DMT400081940;Parent=PGSC0003DMG400032166;Source_id=RNASEQ24.6701.0;Mapping_depth=216.535737;Class=4;name="Lysyl-tRNA synthetase"
ST4.03ch01	Cufflinks	mRNA	1076767	1090205	.	-	.	ID=PGSC0003DMT400081942;Parent=PGSC0003DMG400032166;Source_id=RNASEQ24.6701.2;Mapping_depth=163.545590;Class=4;name="Lysyl-tRNA synthetase"
ST4.03ch01	Cufflinks	exon	1076767	1077162	.	-	.	ID=PGSC0003DME400215562;Parent=PGSC0003DMT400081940,PGSC0003DMT400081942
ST4.03ch01	Cufflinks	exon	1077290	1077469	.	-	.	ID=PGSC0003DME400215563;Parent=PGSC0003DMT400081940,PGSC0003DMT400081942
ST4.03ch01	Cufflinks	exon	1078125	1078215	.	-	.	ID=PGSC0003DME400215564;Parent=PGSC0003DMT400081942
ST4.03ch01	Cufflinks	exon	1078125	1078226	.	-	.	ID=PGSC0003DME400215565;Parent=PGSC0003DMT400081940
ST4.03ch01	Cufflinks	exon	1079071	1079165	.	-	.	ID=PGSC0003DME400215566;Parent=PGSC0003DMT400081942
ST4.03ch01	Cufflinks	exon	1079294	1079500	.	-	.	ID=PGSC0003DME400215567;Parent=PGSC0003DMT400081942
ST4.03ch01	Cufflinks	exon	1080285	1080389	.	-	.	ID=PGSC0003DME400215568;Parent=PGSC0003DMT400081942
ST4.03ch01	Cufflinks	exon	1080526	1080618	.	-	.	ID=PGSC0003DME400215569;Parent=PGSC0003DMT400081942
ST4.03ch01	Cufflinks	exon	1080891	1080998	.	-	.	ID=PGSC0003DME400215570;Parent=PGSC0003DMT400081942
ST4.03ch01	Cufflinks	exon	1082312	1082380	.	-	.	ID=PGSC0003DME400215572;Parent=PGSC0003DMT400081942
ST4.03ch01	Cufflinks	exon	1083615	1083672	.	-	.	ID=PGSC0003DME400215573;Parent=PGSC0003DMT400081942
ST4.03ch01	Cufflinks	exon	1084674	1084782	.	-	.	ID=PGSC0003DME400215574;Parent=PGSC0003DMT400081942
ST4.03ch01	Cufflinks	exon	1086183	1086294	.	-	.	ID=PGSC0003DME400215575;Parent=PGSC0003DMT400081942
ST4.03ch01	Cufflinks	exon	1086918	1087136	.	-	.	ID=PGSC0003DME400215576;Parent=PGSC0003DMT400081942
ST4.03ch01	Cufflinks	exon	1089909	1090205	.	-	.	ID=PGSC0003DME400215577;Parent=PGSC0003DMT400081942
ST4.03ch01	Cufflinks	intron	1077163	1077289	.	-	.	ID=PGSC0003DMI400136513;Parent=PGSC0003DMT400081940,PGSC0003DMT400081942
ST4.03ch01	Cufflinks	intron	1077470	1078124	.	-	.	ID=PGSC0003DMI400136514;Parent=PGSC0003DMT400081940,PGSC0003DMT400081942
ST4.03ch01	Cufflinks	intron	1078216	1079070	.	-	.	ID=PGSC0003DMI400136515;Parent=PGSC0003DMT400081942
ST4.03ch01	Cufflinks	intron	1079166	1079293	.	-	.	ID=PGSC0003DMI400136516;Parent=PGSC0003DMT400081942
ST4.03ch01	Cufflinks	intron	1079501	1080284	.	-	.	ID=PGSC0003DMI400136517;Parent=PGSC0003DMT400081942
ST4.03ch01	Cufflinks	intron	1080390	1080525	.	-	.	ID=PGSC0003DMI400136518;Parent=PGSC0003DMT400081942
ST4.03ch01	Cufflinks	intron	1080619	1080890	.	-	.	ID=PGSC0003DMI400136519;Parent=PGSC0003DMT400081942
ST4.03ch01	Cufflinks	intron	1080999	1082311	.	-	.	ID=PGSC0003DMI400136521;Parent=PGSC0003DMT400081942
ST4.03ch01	Cufflinks	intron	1082381	1083614	.	-	.	ID=PGSC0003DMI400136522;Parent=PGSC0003DMT400081942
ST4.03ch01	Cufflinks	intron	1083673	1084673	.	-	.	ID=PGSC0003DMI400136523;Parent=PGSC0003DMT400081942
ST4.03ch01	Cufflinks	intron	1084783	1086182	.	-	.	ID=PGSC0003DMI400136524;Parent=PGSC0003DMT400081942
ST4.03ch01	Cufflinks	intron	1086295	1086917	.	-	.	ID=PGSC0003DMI400136525;Parent=PGSC0003DMT400081942
ST4.03ch01	Cufflinks	intron	1087137	1089908	.	-	.	ID=PGSC0003DMI400136526;Parent=PGSC0003DMT400081942
ST4.03ch01	BestORF	CDS	1078125	1078166	.	-	0	ID=PGSC0003DMC400055353;Parent=PGSC0003DMT400081940;name="Lysyl-tRNA synthetase"
ST4.03ch01	BestORF	CDS	1077290	1077469	.	-	0	ID=PGSC0003DMC400055353;Parent=PGSC0003DMT400081940;name="Lysyl-tRNA synthetase"
ST4.03ch01	BestORF	CDS	1077070	1077162	.	-	0	ID=PGSC0003DMC400055353;Parent=PGSC0003DMT400081940;name="Lysyl-tRNA synthetase"
ST4.03ch01	BestORF	CDS	1089909	1090133	.	-	0	ID=PGSC0003DMC400055355;Parent=PGSC0003DMT400081942;name="Lysyl-tRNA synthetase"
ST4.03ch01	BestORF	CDS	1086918	1087136	.	-	0	ID=PGSC0003DMC400055355;Parent=PGSC0003DMT400081942;name="Lysyl-tRNA synthetase"
ST4.03ch01	BestORF	CDS	1086183	1086294	.	-	0	ID=PGSC0003DMC400055355;Parent=PGSC0003DMT400081942;name="Lysyl-tRNA synthetase"
ST4.03ch01	BestORF	CDS	1084674	1084782	.	-	2	ID=PGSC0003DMC400055355;Parent=PGSC0003DMT400081942;name="Lysyl-tRNA synthetase"
ST4.03ch01	BestORF	CDS	1083615	1083672	.	-	1	ID=PGSC0003DMC400055355;Parent=PGSC0003DMT400081942;name="Lysyl-tRNA synthetase"
ST4.03ch01	BestORF	CDS	1082312	1082380	.	-	0	ID=PGSC0003DMC400055355;Parent=PGSC0003DMT400081942;name="Lysyl-tRNA synthetase"
ST4.03ch01	BestORF	CDS	1080891	1080998	.	-	0	ID=PGSC0003DMC400055355;Parent=PGSC0003DMT400081942;name="Lysyl-tRNA synthetase"
ST4.03ch01	BestORF	CDS	1080526	1080618	.	-	0	ID=PGSC0003DMC400055355;Parent=PGSC0003DMT400081942;name="Lysyl-tRNA synthetase"
ST4.03ch01	BestORF	CDS	1080285	1080389	.	-	0	ID=PGSC0003DMC400055355;Parent=PGSC0003DMT400081942;name="Lysyl-tRNA synthetase"
ST4.03ch01	BestORF	CDS	1079294	1079500	.	-	0	ID=PGSC0003DMC400055355;Parent=PGSC0003DMT400081942;name="Lysyl-tRNA synthetase"
ST4.03ch01	BestORF	CDS	1079071	1079165	.	-	0	ID=PGSC0003DMC400055355;Parent=PGSC0003DMT400081942;name="Lysyl-tRNA synthetase"
ST4.03ch01	BestORF	CDS	1078125	1078215	.	-	1	ID=PGSC0003DMC400055355;Parent=PGSC0003DMT400081942;name="Lysyl-tRNA synthetase"
ST4.03ch01	BestORF	CDS	1077290	1077469	.	-	0	ID=PGSC0003DMC400055355;Parent=PGSC0003DMT400081942;name="Lysyl-tRNA synthetase"
ST4.03ch01	BestORF	CDS	1077070	1077162	.	-	0	ID=PGSC0003DMC400055355;Parent=PGSC0003DMT400081942;name="Lysyl-tRNA synthetase"
ST4.03ch01	BGI	gene	1105142	1108275	.	.	.	ID=PGSC0003DMG400032123;name="Conserved gene of unknown function"
ST4.03ch01	Cufflinks	mRNA	1105142	1108275	.	+	.	ID=PGSC0003DMT400081788;Parent=PGSC0003DMG400032123;Source_id=RNASEQ24.6712.0;Mapping_depth=633.040220;Class=4;name="Conserved gene of unknown function"
ST4.03ch01	Cufflinks	mRNA	1105142	1108275	.	+	.	ID=PGSC0003DMT400081789;Parent=PGSC0003DMG400032123;Source_id=RNASEQ24.6712.1;Mapping_depth=41.779257;Class=4;name="Conserved gene of unknown function"
ST4.03ch01	Cufflinks	exon	1105142	1105671	.	+	.	ID=PGSC0003DME400215161;Parent=PGSC0003DMT400081788,PGSC0003DMT400081789
ST4.03ch01	Cufflinks	exon	1105974	1106060	.	+	.	ID=PGSC0003DME400215162;Parent=PGSC0003DMT400081788,PGSC0003DMT400081789
ST4.03ch01	Cufflinks	exon	1106144	1106401	.	+	.	ID=PGSC0003DME400215163;Parent=PGSC0003DMT400081788,PGSC0003DMT400081789
ST4.03ch01	Cufflinks	exon	1106495	1106659	.	+	.	ID=PGSC0003DME400215164;Parent=PGSC0003DMT400081788,PGSC0003DMT400081789
ST4.03ch01	Cufflinks	exon	1106784	1106837	.	+	.	ID=PGSC0003DME400215165;Parent=PGSC0003DMT400081788,PGSC0003DMT400081789
ST4.03ch01	Cufflinks	exon	1106943	1108275	.	+	.	ID=PGSC0003DME400215166;Parent=PGSC0003DMT400081789
ST4.03ch01	Cufflinks	exon	1106943	1107089	.	+	.	ID=PGSC0003DME400215167;Parent=PGSC0003DMT400081788
ST4.03ch01	Cufflinks	exon	1107484	1108275	.	+	.	ID=PGSC0003DME400215168;Parent=PGSC0003DMT400081788
ST4.03ch01	Cufflinks	intron	1105672	1105973	.	+	.	ID=PGSC0003DMI400136218;Parent=PGSC0003DMT400081788,PGSC0003DMT400081789
ST4.03ch01	Cufflinks	intron	1106061	1106143	.	+	.	ID=PGSC0003DMI400136219;Parent=PGSC0003DMT400081788,PGSC0003DMT400081789
ST4.03ch01	Cufflinks	intron	1106402	1106494	.	+	.	ID=PGSC0003DMI400136220;Parent=PGSC0003DMT400081788,PGSC0003DMT400081789
ST4.03ch01	Cufflinks	intron	1106660	1106783	.	+	.	ID=PGSC0003DMI400136221;Parent=PGSC0003DMT400081788,PGSC0003DMT400081789
ST4.03ch01	Cufflinks	intron	1106838	1106942	.	+	.	ID=PGSC0003DMI400136222;Parent=PGSC0003DMT400081788,PGSC0003DMT400081789
ST4.03ch01	Cufflinks	intron	1107090	1107483	.	+	.	ID=PGSC0003DMI400136223;Parent=PGSC0003DMT400081788
ST4.03ch01	BestORF	CDS	1105480	1105671	.	+	0	ID=PGSC0003DMC400055233;Parent=PGSC0003DMT400081788;name="Conserved gene of unknown function"
ST4.03ch01	BestORF	CDS	1105974	1106060	.	+	0	ID=PGSC0003DMC400055233;Parent=PGSC0003DMT400081788;name="Conserved gene of unknown function"
ST4.03ch01	BestORF	CDS	1106144	1106401	.	+	0	ID=PGSC0003DMC400055233;Parent=PGSC0003DMT400081788;name="Conserved gene of unknown function"
ST4.03ch01	BestORF	CDS	1106495	1106659	.	+	0	ID=PGSC0003DMC400055233;Parent=PGSC0003DMT400081788;name="Conserved gene of unknown function"
ST4.03ch01	BestORF	CDS	1106784	1106837	.	+	0	ID=PGSC0003DMC400055233;Parent=PGSC0003DMT400081788;name="Conserved gene of unknown function"
ST4.03ch01	BestORF	CDS	1106943	1107089	.	+	0	ID=PGSC0003DMC400055233;Parent=PGSC0003DMT400081788;name="Conserved gene of unknown function"
ST4.03ch01	BestORF	CDS	1107484	1107861	.	+	0	ID=PGSC0003DMC400055233;Parent=PGSC0003DMT400081788;name="Conserved gene of unknown function"
ST4.03ch01	BestORF	CDS	1105480	1105671	.	+	0	ID=PGSC0003DMC400055234;Parent=PGSC0003DMT400081789;name="Conserved gene of unknown function"
ST4.03ch01	BestORF	CDS	1105974	1106060	.	+	0	ID=PGSC0003DMC400055234;Parent=PGSC0003DMT400081789;name="Conserved gene of unknown function"
ST4.03ch01	BestORF	CDS	1106144	1106401	.	+	0	ID=PGSC0003DMC400055234;Parent=PGSC0003DMT400081789;name="Conserved gene of unknown function"
ST4.03ch01	BestORF	CDS	1106495	1106659	.	+	0	ID=PGSC0003DMC400055234;Parent=PGSC0003DMT400081789;name="Conserved gene of unknown function"
ST4.03ch01	BestORF	CDS	1106784	1106837	.	+	0	ID=PGSC0003DMC400055234;Parent=PGSC0003DMT400081789;name="Conserved gene of unknown function"
ST4.03ch01	BestORF	CDS	1106943	1107173	.	+	0	ID=PGSC0003DMC400055234;Parent=PGSC0003DMT400081789;name="Conserved gene of unknown function"
ST4.03ch01	BGI	gene	1114264	1120380	.	.	.	ID=PGSC0003DMG400032124;name="Isocitrate dehydrogenase [NADP]"
ST4.03ch01	Cufflinks	mRNA	1114264	1120380	.	+	.	ID=PGSC0003DMT400081790;Parent=PGSC0003DMG400032124;Source_id=RNASEQ24.6715.0;Mapping_depth=4294.698385;Class=4;name="Isocitrate dehydrogenase [NADP]"
ST4.03ch01	Cufflinks	exon	1114264	1114416	.	+	.	ID=PGSC0003DME400215169;Parent=PGSC0003DMT400081790
ST4.03ch01	Cufflinks	exon	1117067	1117110	.	+	.	ID=PGSC0003DME400215170;Parent=PGSC0003DMT400081790
ST4.03ch01	Cufflinks	exon	1117217	1117326	.	+	.	ID=PGSC0003DME400215171;Parent=PGSC0003DMT400081790
ST4.03ch01	Cufflinks	exon	1117567	1117604	.	+	.	ID=PGSC0003DME400215172;Parent=PGSC0003DMT400081790
ST4.03ch01	Cufflinks	exon	1117722	1117799	.	+	.	ID=PGSC0003DME400215173;Parent=PGSC0003DMT400081790
ST4.03ch01	Cufflinks	exon	1117895	1117948	.	+	.	ID=PGSC0003DME400215174;Parent=PGSC0003DMT400081790
ST4.03ch01	Cufflinks	exon	1118043	1118144	.	+	.	ID=PGSC0003DME400215175;Parent=PGSC0003DMT400081790
ST4.03ch01	Cufflinks	exon	1118303	1118394	.	+	.	ID=PGSC0003DME400215176;Parent=PGSC0003DMT400081790
ST4.03ch01	Cufflinks	exon	1118491	1118594	.	+	.	ID=PGSC0003DME400215177;Parent=PGSC0003DMT400081790
ST4.03ch01	Cufflinks	exon	1118754	1118822	.	+	.	ID=PGSC0003DME400215178;Parent=PGSC0003DMT400081790
ST4.03ch01	Cufflinks	exon	1118904	1119019	.	+	.	ID=PGSC0003DME400215179;Parent=PGSC0003DMT400081790
ST4.03ch01	Cufflinks	exon	1119187	1119221	.	+	.	ID=PGSC0003DME400215180;Parent=PGSC0003DMT400081790
ST4.03ch01	Cufflinks	exon	1119396	1119538	.	+	.	ID=PGSC0003DME400215181;Parent=PGSC0003DMT400081790
ST4.03ch01	Cufflinks	exon	1119629	1119751	.	+	.	ID=PGSC0003DME400215182;Parent=PGSC0003DMT400081790
ST4.03ch01	Cufflinks	exon	1119843	1120380	.	+	.	ID=PGSC0003DME400215183;Parent=PGSC0003DMT400081790
ST4.03ch01	Cufflinks	intron	1114417	1117066	.	+	.	ID=PGSC0003DMI400136224;Parent=PGSC0003DMT400081790
ST4.03ch01	Cufflinks	intron	1117111	1117216	.	+	.	ID=PGSC0003DMI400136225;Parent=PGSC0003DMT400081790
ST4.03ch01	Cufflinks	intron	1117327	1117566	.	+	.	ID=PGSC0003DMI400136226;Parent=PGSC0003DMT400081790
ST4.03ch01	Cufflinks	intron	1117605	1117721	.	+	.	ID=PGSC0003DMI400136227;Parent=PGSC0003DMT400081790
ST4.03ch01	Cufflinks	intron	1117800	1117894	.	+	.	ID=PGSC0003DMI400136228;Parent=PGSC0003DMT400081790
ST4.03ch01	Cufflinks	intron	1117949	1118042	.	+	.	ID=PGSC0003DMI400136229;Parent=PGSC0003DMT400081790
ST4.03ch01	Cufflinks	intron	1118145	1118302	.	+	.	ID=PGSC0003DMI400136230;Parent=PGSC0003DMT400081790
ST4.03ch01	Cufflinks	intron	1118395	1118490	.	+	.	ID=PGSC0003DMI400136231;Parent=PGSC0003DMT400081790
ST4.03ch01	Cufflinks	intron	1118595	1118753	.	+	.	ID=PGSC0003DMI400136232;Parent=PGSC0003DMT400081790
ST4.03ch01	Cufflinks	intron	1118823	1118903	.	+	.	ID=PGSC0003DMI400136233;Parent=PGSC0003DMT400081790
ST4.03ch01	Cufflinks	intron	1119020	1119186	.	+	.	ID=PGSC0003DMI400136234;Parent=PGSC0003DMT400081790
ST4.03ch01	Cufflinks	intron	1119222	1119395	.	+	.	ID=PGSC0003DMI400136235;Parent=PGSC0003DMT400081790
ST4.03ch01	Cufflinks	intron	1119539	1119628	.	+	.	ID=PGSC0003DMI400136236;Parent=PGSC0003DMT400081790
ST4.03ch01	Cufflinks	intron	1119752	1119842	.	+	.	ID=PGSC0003DMI400136237;Parent=PGSC0003DMT400081790
ST4.03ch01	BestORF	CDS	1114368	1114416	.	+	0	ID=PGSC0003DMC400055235;Parent=PGSC0003DMT400081790;name="Isocitrate dehydrogenase [NADP]"
ST4.03ch01	BestORF	CDS	1117067	1117110	.	+	2	ID=PGSC0003DMC400055235;Parent=PGSC0003DMT400081790;name="Isocitrate dehydrogenase [NADP]"
ST4.03ch01	BestORF	CDS	1117217	1117326	.	+	0	ID=PGSC0003DMC400055235;Parent=PGSC0003DMT400081790;name="Isocitrate dehydrogenase [NADP]"
ST4.03ch01	BestORF	CDS	1117567	1117604	.	+	1	ID=PGSC0003DMC400055235;Parent=PGSC0003DMT400081790;name="Isocitrate dehydrogenase [NADP]"
ST4.03ch01	BestORF	CDS	1117722	1117799	.	+	2	ID=PGSC0003DMC400055235;Parent=PGSC0003DMT400081790;name="Isocitrate dehydrogenase [NADP]"
ST4.03ch01	BestORF	CDS	1117895	1117948	.	+	2	ID=PGSC0003DMC400055235;Parent=PGSC0003DMT400081790;name="Isocitrate dehydrogenase [NADP]"
ST4.03ch01	BestORF	CDS	1118043	1118144	.	+	2	ID=PGSC0003DMC400055235;Parent=PGSC0003DMT400081790;name="Isocitrate dehydrogenase [NADP]"
ST4.03ch01	BestORF	CDS	1118303	1118394	.	+	2	ID=PGSC0003DMC400055235;Parent=PGSC0003DMT400081790;name="Isocitrate dehydrogenase [NADP]"
ST4.03ch01	BestORF	CDS	1118491	1118594	.	+	0	ID=PGSC0003DMC400055235;Parent=PGSC0003DMT400081790;name="Isocitrate dehydrogenase [NADP]"
ST4.03ch01	BestORF	CDS	1118754	1118822	.	+	1	ID=PGSC0003DMC400055235;Parent=PGSC0003DMT400081790;name="Isocitrate dehydrogenase [NADP]"
ST4.03ch01	BestORF	CDS	1118904	1119019	.	+	1	ID=PGSC0003DMC400055235;Parent=PGSC0003DMT400081790;name="Isocitrate dehydrogenase [NADP]"
ST4.03ch01	BestORF	CDS	1119187	1119221	.	+	2	ID=PGSC0003DMC400055235;Parent=PGSC0003DMT400081790;name="Isocitrate dehydrogenase [NADP]"
ST4.03ch01	BestORF	CDS	1119396	1119538	.	+	0	ID=PGSC0003DMC400055235;Parent=PGSC0003DMT400081790;name="Isocitrate dehydrogenase [NADP]"
ST4.03ch01	BestORF	CDS	1119629	1119751	.	+	1	ID=PGSC0003DMC400055235;Parent=PGSC0003DMT400081790;name="Isocitrate dehydrogenase [NADP]"
ST4.03ch01	BestORF	CDS	1119843	1119933	.	+	1	ID=PGSC0003DMC400055235;Parent=PGSC0003DMT400081790;name="Isocitrate dehydrogenase [NADP]"
ST4.03ch01	BGI	gene	1124621	1132123	.	.	.	ID=PGSC0003DMG400032167;name="Conserved gene of unknown function"
ST4.03ch01	Cufflinks	mRNA	1124621	1132123	.	-	.	ID=PGSC0003DMT400081943;Parent=PGSC0003DMG400032167;Source_id=RNASEQ24.6722.0;Mapping_depth=30.047011;Class=4;name="Conserved gene of unknown function"
ST4.03ch01	Cufflinks	mRNA	1124621	1127405	.	-	.	ID=PGSC0003DMT400081944;Parent=PGSC0003DMG400032167;Source_id=RNASEQ24.6722.1;Mapping_depth=212.413052;Class=4;name="Conserved gene of unknown function"
ST4.03ch01	Cufflinks	mRNA	1124621	1132123	.	-	.	ID=PGSC0003DMT400081945;Parent=PGSC0003DMG400032167;Source_id=RNASEQ24.6722.2;Mapping_depth=71.811181;Class=4;name="Conserved gene of unknown function"
ST4.03ch01	Cufflinks	mRNA	1124621	1132123	.	-	.	ID=PGSC0003DMT400081946;Parent=PGSC0003DMG400032167;Source_id=RNASEQ24.6722.3;Mapping_depth=66.059533;Class=4;name="Conserved gene of unknown function"
ST4.03ch01	Cufflinks	mRNA	1129812	1132123	.	-	.	ID=PGSC0003DMT400081947;Parent=PGSC0003DMG400032167;Source_id=RNASEQ24.6722.4;Mapping_depth=37.413477;Class=4;name="Conserved gene of unknown function"
ST4.03ch01	Cufflinks	mRNA	1129812	1132123	.	-	.	ID=PGSC0003DMT400081948;Parent=PGSC0003DMG400032167;Source_id=RNASEQ24.6722.5;Mapping_depth=201.820741;Class=4;name="Conserved gene of unknown function"
ST4.03ch01	Cufflinks	exon	1124621	1125327	.	-	.	ID=PGSC0003DME400215578;Parent=PGSC0003DMT400081943
ST4.03ch01	Cufflinks	exon	1124621	1124850	.	-	.	ID=PGSC0003DME400215579;Parent=PGSC0003DMT400081946,PGSC0003DMT400081945,PGSC0003DMT400081944
ST4.03ch01	Cufflinks	exon	1125250	1125327	.	-	.	ID=PGSC0003DME400215580;Parent=PGSC0003DMT400081946,PGSC0003DMT400081945,PGSC0003DMT400081944
ST4.03ch01	Cufflinks	exon	1125414	1125696	.	-	.	ID=PGSC0003DME400215581;Parent=PGSC0003DMT400081946,PGSC0003DMT400081943,PGSC0003DMT400081944
ST4.03ch01	Cufflinks	exon	1126732	1126924	.	-	.	ID=PGSC0003DME400215582;Parent=PGSC0003DMT400081943,PGSC0003DMT400081944
ST4.03ch01	Cufflinks	exon	1127010	1127064	.	-	.	ID=PGSC0003DME400215583;Parent=PGSC0003DMT400081944
ST4.03ch01	Cufflinks	exon	1127159	1127405	.	-	.	ID=PGSC0003DME400215584;Parent=PGSC0003DMT400081944
ST4.03ch01	Cufflinks	exon	1129812	1131607	.	-	.	ID=PGSC0003DME400215585;Parent=PGSC0003DMT400081947
ST4.03ch01	Cufflinks	exon	1129812	1130082	.	-	.	ID=PGSC0003DME400215586;Parent=PGSC0003DMT400081948
ST4.03ch01	Cufflinks	exon	1130348	1130425	.	-	.	ID=PGSC0003DME400215587;Parent=PGSC0003DMT400081948
ST4.03ch01	Cufflinks	exon	1130523	1130805	.	-	.	ID=PGSC0003DME400215588;Parent=PGSC0003DMT400081948,PGSC0003DMT400081945
ST4.03ch01	Cufflinks	exon	1131415	1131607	.	-	.	ID=PGSC0003DME400215589;Parent=PGSC0003DMT400081946,PGSC0003DMT400081948,PGSC0003DMT400081945
ST4.03ch01	Cufflinks	exon	1131705	1131746	.	-	.	ID=PGSC0003DME400215590;Parent=PGSC0003DMT400081946,PGSC0003DMT400081943,PGSC0003DMT400081948,PGSC0003DMT400081945,PGSC0003DMT400081947
ST4.03ch01	Cufflinks	exon	1131833	1132123	.	-	.	ID=PGSC0003DME400215591;Parent=PGSC0003DMT400081946,PGSC0003DMT400081943,PGSC0003DMT400081948,PGSC0003DMT400081945,PGSC0003DMT400081947
ST4.03ch01	Cufflinks	intron	1124851	1125249	.	-	.	ID=PGSC0003DMI400136527;Parent=PGSC0003DMT400081946,PGSC0003DMT400081945,PGSC0003DMT400081944
ST4.03ch01	Cufflinks	intron	1125328	1125413	.	-	.	ID=PGSC0003DMI400136528;Parent=PGSC0003DMT400081946,PGSC0003DMT400081943,PGSC0003DMT400081944
ST4.03ch01	Cufflinks	intron	1125328	1130522	.	-	.	ID=PGSC0003DMI400136529;Parent=PGSC0003DMT400081945
ST4.03ch01	Cufflinks	intron	1125697	1126731	.	-	.	ID=PGSC0003DMI400136530;Parent=PGSC0003DMT400081943,PGSC0003DMT400081944
ST4.03ch01	Cufflinks	intron	1125697	1131414	.	-	.	ID=PGSC0003DMI400136531;Parent=PGSC0003DMT400081946
ST4.03ch01	Cufflinks	intron	1126925	1127009	.	-	.	ID=PGSC0003DMI400136532;Parent=PGSC0003DMT400081944
ST4.03ch01	Cufflinks	intron	1126925	1131704	.	-	.	ID=PGSC0003DMI400136533;Parent=PGSC0003DMT400081943
ST4.03ch01	Cufflinks	intron	1127065	1127158	.	-	.	ID=PGSC0003DMI400136534;Parent=PGSC0003DMT400081944
ST4.03ch01	Cufflinks	intron	1130083	1130347	.	-	.	ID=PGSC0003DMI400136535;Parent=PGSC0003DMT400081948
ST4.03ch01	Cufflinks	intron	1130426	1130522	.	-	.	ID=PGSC0003DMI400136536;Parent=PGSC0003DMT400081948
ST4.03ch01	Cufflinks	intron	1130806	1131414	.	-	.	ID=PGSC0003DMI400136537;Parent=PGSC0003DMT400081948,PGSC0003DMT400081945
ST4.03ch01	Cufflinks	intron	1131608	1131704	.	-	.	ID=PGSC0003DMI400136538;Parent=PGSC0003DMT400081946,PGSC0003DMT400081948,PGSC0003DMT400081945,PGSC0003DMT400081947
ST4.03ch01	Cufflinks	intron	1131747	1131832	.	-	.	ID=PGSC0003DMI400136539;Parent=PGSC0003DMT400081946,PGSC0003DMT400081943,PGSC0003DMT400081948,PGSC0003DMT400081945,PGSC0003DMT400081947
ST4.03ch01	BestORF	CDS	1126732	1126922	.	-	0	ID=PGSC0003DMC400055356;Parent=PGSC0003DMT400081943;name="Conserved gene of unknown function"
ST4.03ch01	BestORF	CDS	1125414	1125696	.	-	1	ID=PGSC0003DMC400055356;Parent=PGSC0003DMT400081943;name="Conserved gene of unknown function"
ST4.03ch01	BestORF	CDS	1125181	1125327	.	-	0	ID=PGSC0003DMC400055356;Parent=PGSC0003DMT400081943;name="Conserved gene of unknown function"
ST4.03ch01	BestORF	CDS	1126732	1126922	.	-	0	ID=PGSC0003DMC400055357;Parent=PGSC0003DMT400081944;name="Conserved gene of unknown function"
ST4.03ch01	BestORF	CDS	1125414	1125696	.	-	1	ID=PGSC0003DMC400055357;Parent=PGSC0003DMT400081944;name="Conserved gene of unknown function"
ST4.03ch01	BestORF	CDS	1125250	1125327	.	-	0	ID=PGSC0003DMC400055357;Parent=PGSC0003DMT400081944;name="Conserved gene of unknown function"
ST4.03ch01	BestORF	CDS	1124800	1124850	.	-	0	ID=PGSC0003DMC400055357;Parent=PGSC0003DMT400081944;name="Conserved gene of unknown function"
ST4.03ch01	BestORF	CDS	1131415	1131605	.	-	0	ID=PGSC0003DMC400055358;Parent=PGSC0003DMT400081945;name="Conserved gene of unknown function"
ST4.03ch01	BestORF	CDS	1130523	1130805	.	-	1	ID=PGSC0003DMC400055358;Parent=PGSC0003DMT400081945;name="Conserved gene of unknown function"
ST4.03ch01	BestORF	CDS	1125250	1125327	.	-	0	ID=PGSC0003DMC400055358;Parent=PGSC0003DMT400081945;name="Conserved gene of unknown function"
ST4.03ch01	BestORF	CDS	1124800	1124850	.	-	0	ID=PGSC0003DMC400055358;Parent=PGSC0003DMT400081945;name="Conserved gene of unknown function"
ST4.03ch01	BestORF	CDS	1131415	1131605	.	-	0	ID=PGSC0003DMC400055359;Parent=PGSC0003DMT400081946;name="Conserved gene of unknown function"
ST4.03ch01	BestORF	CDS	1125414	1125696	.	-	1	ID=PGSC0003DMC400055359;Parent=PGSC0003DMT400081946;name="Conserved gene of unknown function"
ST4.03ch01	BestORF	CDS	1125250	1125327	.	-	0	ID=PGSC0003DMC400055359;Parent=PGSC0003DMT400081946;name="Conserved gene of unknown function"
ST4.03ch01	BestORF	CDS	1124800	1124850	.	-	0	ID=PGSC0003DMC400055359;Parent=PGSC0003DMT400081946;name="Conserved gene of unknown function"
ST4.03ch01	BestORF	CDS	1131411	1131605	.	-	0	ID=PGSC0003DMC400055360;Parent=PGSC0003DMT400081947;name="Conserved gene of unknown function"
ST4.03ch01	BestORF	CDS	1131415	1131605	.	-	0	ID=PGSC0003DMC400055361;Parent=PGSC0003DMT400081948;name="Conserved gene of unknown function"
ST4.03ch01	BestORF	CDS	1130523	1130805	.	-	1	ID=PGSC0003DMC400055361;Parent=PGSC0003DMT400081948;name="Conserved gene of unknown function"
ST4.03ch01	BestORF	CDS	1130348	1130425	.	-	0	ID=PGSC0003DMC400055361;Parent=PGSC0003DMT400081948;name="Conserved gene of unknown function"
ST4.03ch01	BestORF	CDS	1130032	1130082	.	-	0	ID=PGSC0003DMC400055361;Parent=PGSC0003DMT400081948;name="Conserved gene of unknown function"
ST4.03ch01	BGI	gene	1139851	1140332	.	.	.	ID=PGSC0003DMG400032211;name="Conserved gene of unknown function"
ST4.03ch01	Cufflinks	mRNA	1139851	1140332	.	+	.	ID=PGSC0003DMT400082032;Parent=PGSC0003DMG400032211;Source_id=RNASEQ24.6724.0;Mapping_depth=1501.286307;Class=5;name="Conserved gene of unknown function"
ST4.03ch01	Cufflinks	exon	1139851	1140332	.	+	.	ID=PGSC0003DME400215927;Parent=PGSC0003DMT400082032
ST4.03ch01	BestORF	CDS	1139969	1140154	.	+	0	ID=PGSC0003DMC400055423;Parent=PGSC0003DMT400082032;name="Conserved gene of unknown function"
ST4.03ch01	BGI	gene	1143577	1149975	.	.	.	ID=PGSC0003DMG400032168;name="5'-adenylylsulfate reductase-like 5"
ST4.03ch01	Cufflinks	mRNA	1143577	1144718	.	-	.	ID=PGSC0003DMT400081949;Parent=PGSC0003DMG400032168;Source_id=RNASEQ24.6730.0;Mapping_depth=402.911754;Class=4;name="5'-adenylylsulfate reductase-like 5"
ST4.03ch01	Cufflinks	mRNA	1143577	1149975	.	-	.	ID=PGSC0003DMT400081950;Parent=PGSC0003DMG400032168;Source_id=RNASEQ24.6731.1;Mapping_depth=377.105987;Class=4;name="5'-adenylylsulfate reductase-like 5"
ST4.03ch01	Cufflinks	mRNA	1143577	1148616	.	-	.	ID=PGSC0003DMT400081951;Parent=PGSC0003DMG400032168;Source_id=RNASEQ24.6731.2;Mapping_depth=41.112272;Class=4;name="5'-adenylylsulfate reductase-like 5"
ST4.03ch01	Cufflinks	mRNA	1145755	1148616	.	-	.	ID=PGSC0003DMT400081952;Parent=PGSC0003DMG400032168;Source_id=RNASEQ24.6731.3;Mapping_depth=12.105121;Class=4;name="5'-adenylylsulfate reductase-like 5"
ST4.03ch01	Cufflinks	exon	1143577	1144718	.	-	.	ID=PGSC0003DME400215592;Parent=PGSC0003DMT400081949
ST4.03ch01	Cufflinks	exon	1143577	1144514	.	-	.	ID=PGSC0003DME400215593;Parent=PGSC0003DMT400081950,PGSC0003DMT400081951
ST4.03ch01	Cufflinks	exon	1145755	1146110	.	-	.	ID=PGSC0003DME400215594;Parent=PGSC0003DMT400081952
ST4.03ch01	Cufflinks	exon	1145986	1146110	.	-	.	ID=PGSC0003DME400215595;Parent=PGSC0003DMT400081950,PGSC0003DMT400081951
ST4.03ch01	Cufflinks	exon	1146679	1148616	.	-	.	ID=PGSC0003DME400215596;Parent=PGSC0003DMT400081952,PGSC0003DMT400081951
ST4.03ch01	Cufflinks	exon	1146679	1146860	.	-	.	ID=PGSC0003DME400215597;Parent=PGSC0003DMT400081950
ST4.03ch01	Cufflinks	exon	1149634	1149975	.	-	.	ID=PGSC0003DME400215598;Parent=PGSC0003DMT400081950
ST4.03ch01	Cufflinks	intron	1144515	1145985	.	-	.	ID=PGSC0003DMI400136540;Parent=PGSC0003DMT400081950,PGSC0003DMT400081951
ST4.03ch01	Cufflinks	intron	1146111	1146678	.	-	.	ID=PGSC0003DMI400136541;Parent=PGSC0003DMT400081952,PGSC0003DMT400081950,PGSC0003DMT400081951
ST4.03ch01	Cufflinks	intron	1146861	1149633	.	-	.	ID=PGSC0003DMI400136542;Parent=PGSC0003DMT400081950
ST4.03ch01	BestORF	CDS	1144081	1144527	.	-	0	ID=PGSC0003DMC400055362;Parent=PGSC0003DMT400081949;name="5'-adenylylsulfate reductase-like 5"
ST4.03ch01	BestORF	CDS	1149634	1149795	.	-	0	ID=PGSC0003DMC400055363;Parent=PGSC0003DMT400081950;name="5'-adenylylsulfate reductase-like 5"
ST4.03ch01	BestORF	CDS	1146679	1146860	.	-	0	ID=PGSC0003DMC400055363;Parent=PGSC0003DMT400081950;name="5'-adenylylsulfate reductase-like 5"
ST4.03ch01	BestORF	CDS	1145986	1146110	.	-	1	ID=PGSC0003DMC400055363;Parent=PGSC0003DMT400081950;name="5'-adenylylsulfate reductase-like 5"
ST4.03ch01	BestORF	CDS	1144081	1144514	.	-	2	ID=PGSC0003DMC400055363;Parent=PGSC0003DMT400081950;name="5'-adenylylsulfate reductase-like 5"
ST4.03ch01	BestORF	CDS	1146679	1146878	.	-	0	ID=PGSC0003DMC400055364;Parent=PGSC0003DMT400081951;name="5'-adenylylsulfate reductase-like 5"
ST4.03ch01	BestORF	CDS	1145986	1146110	.	-	1	ID=PGSC0003DMC400055364;Parent=PGSC0003DMT400081951;name="5'-adenylylsulfate reductase-like 5"
ST4.03ch01	BestORF	CDS	1144081	1144514	.	-	2	ID=PGSC0003DMC400055364;Parent=PGSC0003DMT400081951;name="5'-adenylylsulfate reductase-like 5"
ST4.03ch01	BestORF	CDS	1146679	1146878	.	-	0	ID=PGSC0003DMC400055365;Parent=PGSC0003DMT400081952;name="5'-adenylylsulfate reductase-like 5"
ST4.03ch01	BestORF	CDS	1145930	1146110	.	-	1	ID=PGSC0003DMC400055365;Parent=PGSC0003DMT400081952;name="5'-adenylylsulfate reductase-like 5"
ST4.03ch01	BGI	gene	1154022	1158699	.	.	.	ID=PGSC0003DMG400032169;name="Oxoglutarate malate translocator"
ST4.03ch01	Cufflinks	mRNA	1154022	1158699	.	-	.	ID=PGSC0003DMT400081953;Parent=PGSC0003DMG400032169;Source_id=RNASEQ24.6747.0;Mapping_depth=3799.543074;Class=4;name="Oxoglutarate malate translocator"
ST4.03ch01	Cufflinks	exon	1154022	1154506	.	-	.	ID=PGSC0003DME400215599;Parent=PGSC0003DMT400081953
ST4.03ch01	Cufflinks	exon	1154597	1154811	.	-	.	ID=PGSC0003DME400215600;Parent=PGSC0003DMT400081953
ST4.03ch01	Cufflinks	exon	1155562	1155923	.	-	.	ID=PGSC0003DME400215601;Parent=PGSC0003DMT400081953
ST4.03ch01	Cufflinks	exon	1157132	1157193	.	-	.	ID=PGSC0003DME400215602;Parent=PGSC0003DMT400081953
ST4.03ch01	Cufflinks	exon	1157946	1158029	.	-	.	ID=PGSC0003DME400215603;Parent=PGSC0003DMT400081953
ST4.03ch01	Cufflinks	exon	1158471	1158699	.	-	.	ID=PGSC0003DME400215604;Parent=PGSC0003DMT400081953
ST4.03ch01	Cufflinks	intron	1154507	1154596	.	-	.	ID=PGSC0003DMI400136543;Parent=PGSC0003DMT400081953
ST4.03ch01	Cufflinks	intron	1154812	1155561	.	-	.	ID=PGSC0003DMI400136544;Parent=PGSC0003DMT400081953
ST4.03ch01	Cufflinks	intron	1155924	1157131	.	-	.	ID=PGSC0003DMI400136545;Parent=PGSC0003DMT400081953
ST4.03ch01	Cufflinks	intron	1157194	1157945	.	-	.	ID=PGSC0003DMI400136546;Parent=PGSC0003DMT400081953
ST4.03ch01	Cufflinks	intron	1158030	1158470	.	-	.	ID=PGSC0003DMI400136547;Parent=PGSC0003DMT400081953
ST4.03ch01	BestORF	CDS	1158471	1158584	.	-	0	ID=PGSC0003DMC400055366;Parent=PGSC0003DMT400081953;name="Oxoglutarate malate translocator"
ST4.03ch01	BestORF	CDS	1157946	1158029	.	-	0	ID=PGSC0003DMC400055366;Parent=PGSC0003DMT400081953;name="Oxoglutarate malate translocator"
ST4.03ch01	BestORF	CDS	1157132	1157193	.	-	0	ID=PGSC0003DMC400055366;Parent=PGSC0003DMT400081953;name="Oxoglutarate malate translocator"
ST4.03ch01	BestORF	CDS	1155562	1155923	.	-	1	ID=PGSC0003DMC400055366;Parent=PGSC0003DMT400081953;name="Oxoglutarate malate translocator"
ST4.03ch01	BestORF	CDS	1154597	1154811	.	-	2	ID=PGSC0003DMC400055366;Parent=PGSC0003DMT400081953;name="Oxoglutarate malate translocator"
ST4.03ch01	BestORF	CDS	1154450	1154506	.	-	0	ID=PGSC0003DMC400055366;Parent=PGSC0003DMT400081953;name="Oxoglutarate malate translocator"
ST4.03ch01	BGI	gene	1252517	1260989	.	.	.	ID=PGSC0003DMG400032127;name="Conserved gene of unknown function"
ST4.03ch01	Cufflinks	mRNA	1252517	1260989	.	+	.	ID=PGSC0003DMT400081823;Parent=PGSC0003DMG400032127;Source_id=RNASEQ24.6848.4;Mapping_depth=39.443419;Class=4;name="Conserved gene of unknown function"
ST4.03ch01	Cufflinks	mRNA	1255417	1256009	.	+	.	ID=PGSC0003DMT400081824;Parent=PGSC0003DMG400032127;Source_id=RNASEQ24.6848.5;Mapping_depth=7.146871;Class=4;name="Conserved gene of unknown function"
ST4.03ch01	Cufflinks	mRNA	1258311	1260172	.	+	.	ID=PGSC0003DMT400081825;Parent=PGSC0003DMG400032127;Source_id=RNASEQ24.6848.6;Mapping_depth=9.891255;Class=4;name="Conserved gene of unknown function"
ST4.03ch01	Cufflinks	exon	1252517	1252974	.	+	.	ID=PGSC0003DME400215269;Parent=PGSC0003DMT400081823
ST4.03ch01	Cufflinks	exon	1253426	1253531	.	+	.	ID=PGSC0003DME400215272;Parent=PGSC0003DMT400081823
ST4.03ch01	Cufflinks	exon	1255417	1256009	.	+	.	ID=PGSC0003DME400215273;Parent=PGSC0003DMT400081824
ST4.03ch01	Cufflinks	exon	1255418	1255597	.	+	.	ID=PGSC0003DME400215274;Parent=PGSC0003DMT400081823
ST4.03ch01	Cufflinks	exon	1258311	1260172	.	+	.	ID=PGSC0003DME400215275;Parent=PGSC0003DMT400081825
ST4.03ch01	Cufflinks	exon	1259470	1259958	.	+	.	ID=PGSC0003DME400215276;Parent=PGSC0003DMT400081823
ST4.03ch01	Cufflinks	exon	1260105	1260173	.	+	.	ID=PGSC0003DME400215278;Parent=PGSC0003DMT400081823
ST4.03ch01	Cufflinks	exon	1260257	1260331	.	+	.	ID=PGSC0003DME400215279;Parent=PGSC0003DMT400081823
ST4.03ch01	Cufflinks	exon	1260719	1260989	.	+	.	ID=PGSC0003DME400215281;Parent=PGSC0003DMT400081823
ST4.03ch01	Cufflinks	intron	1252975	1253425	.	+	.	ID=PGSC0003DMI400136326;Parent=PGSC0003DMT400081823
ST4.03ch01	Cufflinks	intron	1253532	1255417	.	+	.	ID=PGSC0003DMI400136327;Parent=PGSC0003DMT400081823
ST4.03ch01	Cufflinks	intron	1255598	1259469	.	+	.	ID=PGSC0003DMI400136328;Parent=PGSC0003DMT400081823
ST4.03ch01	Cufflinks	intron	1259959	1260104	.	+	.	ID=PGSC0003DMI400136329;Parent=PGSC0003DMT400081823
ST4.03ch01	Cufflinks	intron	1260174	1260256	.	+	.	ID=PGSC0003DMI400136330;Parent=PGSC0003DMT400081823
ST4.03ch01	Cufflinks	intron	1260332	1260718	.	+	.	ID=PGSC0003DMI400136331;Parent=PGSC0003DMT400081823
ST4.03ch01	BestORF	CDS	1252927	1252974	.	+	0	ID=PGSC0003DMC400055257;Parent=PGSC0003DMT400081823;name="Conserved gene of unknown function"
ST4.03ch01	BestORF	CDS	1253426	1253531	.	+	0	ID=PGSC0003DMC400055257;Parent=PGSC0003DMT400081823;name="Conserved gene of unknown function"
ST4.03ch01	BestORF	CDS	1255418	1255597	.	+	2	ID=PGSC0003DMC400055257;Parent=PGSC0003DMT400081823;name="Conserved gene of unknown function"
ST4.03ch01	BestORF	CDS	1259470	1259958	.	+	2	ID=PGSC0003DMC400055257;Parent=PGSC0003DMT400081823;name="Conserved gene of unknown function"
ST4.03ch01	BestORF	CDS	1260105	1260173	.	+	2	ID=PGSC0003DMC400055257;Parent=PGSC0003DMT400081823;name="Conserved gene of unknown function"
ST4.03ch01	BestORF	CDS	1260257	1260321	.	+	2	ID=PGSC0003DMC400055257;Parent=PGSC0003DMT400081823;name="Conserved gene of unknown function"
ST4.03ch01	BestORF	CDS	1255749	1255913	.	+	0	ID=PGSC0003DMC400055258;Parent=PGSC0003DMT400081824;name="Conserved gene of unknown function"
ST4.03ch01	BestORF	CDS	1259700	1260062	.	+	0	ID=PGSC0003DMC400055259;Parent=PGSC0003DMT400081825;name="Conserved gene of unknown function"
ST4.03ch01	BGI	gene	1279054	1281173	.	.	.	ID=PGSC0003DMG400032172;name="HEAT repeat family protein"
ST4.03ch01	Cufflinks	mRNA	1279054	1281173	.	-	.	ID=PGSC0003DMT400081962;Parent=PGSC0003DMG400032172;Source_id=RNASEQ24.6897.0;Mapping_depth=4.568150;Class=4;name="HEAT repeat family protein"
ST4.03ch01	Cufflinks	mRNA	1279054	1281173	.	-	.	ID=PGSC0003DMT400081963;Parent=PGSC0003DMG400032172;Source_id=RNASEQ24.6897.1;Mapping_depth=32.146297;Class=4;name="HEAT repeat family protein"
ST4.03ch01	Cufflinks	exon	1279054	1279687	.	-	.	ID=PGSC0003DME400215614;Parent=PGSC0003DMT400081963,PGSC0003DMT400081962
ST4.03ch01	Cufflinks	exon	1279998	1280064	.	-	.	ID=PGSC0003DME400215615;Parent=PGSC0003DMT400081963
ST4.03ch01	Cufflinks	exon	1280355	1280446	.	-	.	ID=PGSC0003DME400215616;Parent=PGSC0003DMT400081963,PGSC0003DMT400081962
ST4.03ch01	Cufflinks	exon	1281039	1281173	.	-	.	ID=PGSC0003DME400215617;Parent=PGSC0003DMT400081963,PGSC0003DMT400081962
ST4.03ch01	Cufflinks	intron	1279688	1280354	.	-	.	ID=PGSC0003DMI400136556;Parent=PGSC0003DMT400081962
ST4.03ch01	Cufflinks	intron	1279688	1279997	.	-	.	ID=PGSC0003DMI400136557;Parent=PGSC0003DMT400081963
ST4.03ch01	Cufflinks	intron	1280065	1280354	.	-	.	ID=PGSC0003DMI400136558;Parent=PGSC0003DMT400081963
ST4.03ch01	Cufflinks	intron	1280447	1281038	.	-	.	ID=PGSC0003DMI400136559;Parent=PGSC0003DMT400081963,PGSC0003DMT400081962
ST4.03ch01	BestORF	CDS	1281039	1281113	.	-	0	ID=PGSC0003DMC400055374;Parent=PGSC0003DMT400081962;name="HEAT repeat family protein"
ST4.03ch01	BestORF	CDS	1280355	1280446	.	-	0	ID=PGSC0003DMC400055374;Parent=PGSC0003DMT400081962;name="HEAT repeat family protein"
ST4.03ch01	BestORF	CDS	1279636	1279687	.	-	1	ID=PGSC0003DMC400055374;Parent=PGSC0003DMT400081962;name="HEAT repeat family protein"
ST4.03ch01	BestORF	CDS	1281039	1281113	.	-	0	ID=PGSC0003DMC400055375;Parent=PGSC0003DMT400081963;name="HEAT repeat family protein"
ST4.03ch01	BestORF	CDS	1280355	1280446	.	-	0	ID=PGSC0003DMC400055375;Parent=PGSC0003DMT400081963;name="HEAT repeat family protein"
ST4.03ch01	BestORF	CDS	1279998	1280064	.	-	1	ID=PGSC0003DMC400055375;Parent=PGSC0003DMT400081963;name="HEAT repeat family protein"
ST4.03ch01	BestORF	CDS	1279523	1279687	.	-	0	ID=PGSC0003DMC400055375;Parent=PGSC0003DMT400081963;name="HEAT repeat family protein"
ST4.03ch01	BGI	gene	1281299	1283170	.	.	.	ID=PGSC0003DMG400032173;name="Importin beta-3"
ST4.03ch01	Cufflinks	mRNA	1281299	1283170	.	-	.	ID=PGSC0003DMT400081965;Parent=PGSC0003DMG400032173;Source_id=RNASEQ24.6900.1;Mapping_depth=8.069488;Class=4;name="Importin beta-3"
ST4.03ch01	Cufflinks	exon	1281299	1281365	.	-	.	ID=PGSC0003DME400215618;Parent=PGSC0003DMT400081965
ST4.03ch01	Cufflinks	exon	1281447	1281513	.	-	.	ID=PGSC0003DME400215619;Parent=PGSC0003DMT400081965
ST4.03ch01	Cufflinks	exon	1281597	1281878	.	-	.	ID=PGSC0003DME400215620;Parent=PGSC0003DMT400081965
ST4.03ch01	Cufflinks	exon	1281976	1282182	.	-	.	ID=PGSC0003DME400215623;Parent=PGSC0003DMT400081965
ST4.03ch01	Cufflinks	exon	1282477	1282533	.	-	.	ID=PGSC0003DME400215624;Parent=PGSC0003DMT400081965
ST4.03ch01	Cufflinks	exon	1282666	1282793	.	-	.	ID=PGSC0003DME400215625;Parent=PGSC0003DMT400081965
ST4.03ch01	Cufflinks	exon	1282879	1282948	.	-	.	ID=PGSC0003DME400215626;Parent=PGSC0003DMT400081965
ST4.03ch01	Cufflinks	exon	1283033	1283170	.	-	.	ID=PGSC0003DME400215627;Parent=PGSC0003DMT400081965
ST4.03ch01	Cufflinks	intron	1281366	1281446	.	-	.	ID=PGSC0003DMI400136560;Parent=PGSC0003DMT400081965
ST4.03ch01	Cufflinks	intron	1281514	1281596	.	-	.	ID=PGSC0003DMI400136561;Parent=PGSC0003DMT400081965
ST4.03ch01	Cufflinks	intron	1281879	1281975	.	-	.	ID=PGSC0003DMI400136563;Parent=PGSC0003DMT400081965
ST4.03ch01	Cufflinks	intron	1282183	1282476	.	-	.	ID=PGSC0003DMI400136564;Parent=PGSC0003DMT400081965
ST4.03ch01	Cufflinks	intron	1282534	1282665	.	-	.	ID=PGSC0003DMI400136565;Parent=PGSC0003DMT400081965
ST4.03ch01	Cufflinks	intron	1282794	1282878	.	-	.	ID=PGSC0003DMI400136566;Parent=PGSC0003DMT400081965
ST4.03ch01	Cufflinks	intron	1282949	1283032	.	-	.	ID=PGSC0003DMI400136567;Parent=PGSC0003DMT400081965
ST4.03ch01	BestORF	CDS	1283033	1283167	.	-	0	ID=PGSC0003DMC400055376;Parent=PGSC0003DMT400081965;name="Importin beta-3"
ST4.03ch01	BestORF	CDS	1282879	1282948	.	-	0	ID=PGSC0003DMC400055376;Parent=PGSC0003DMT400081965;name="Importin beta-3"
ST4.03ch01	BestORF	CDS	1282666	1282793	.	-	2	ID=PGSC0003DMC400055376;Parent=PGSC0003DMT400081965;name="Importin beta-3"
ST4.03ch01	BestORF	CDS	1282477	1282533	.	-	0	ID=PGSC0003DMC400055376;Parent=PGSC0003DMT400081965;name="Importin beta-3"
ST4.03ch01	BestORF	CDS	1281976	1282182	.	-	0	ID=PGSC0003DMC400055376;Parent=PGSC0003DMT400081965;name="Importin beta-3"
ST4.03ch01	BestORF	CDS	1281756	1281878	.	-	0	ID=PGSC0003DMC400055376;Parent=PGSC0003DMT400081965;name="Importin beta-3"
ST4.03ch01	BGI	gene	1286822	1288111	.	.	.	ID=PGSC0003DMG400032215;name="HEAT"
ST4.03ch01	Cufflinks	mRNA	1286822	1288111	.	-	.	ID=PGSC0003DMT400082036;Parent=PGSC0003DMG400032215;Source_id=RNASEQ24.6911.0;Mapping_depth=9.782946;Class=4;name="HEAT"
ST4.03ch01	Cufflinks	exon	1286822	1288111	.	-	.	ID=PGSC0003DME400215931;Parent=PGSC0003DMT400082036
ST4.03ch01	BestORF	CDS	1287195	1287365	.	-	0	ID=PGSC0003DMC400055424;Parent=PGSC0003DMT400082036;name="HEAT"
ST4.03ch01	BGI	gene	1301090	1303592	.	.	.	ID=PGSC0003DMG400032128;name="Conserved gene of unknown function"
ST4.03ch01	Cufflinks	mRNA	1301090	1303592	.	+	.	ID=PGSC0003DMT400081826;Parent=PGSC0003DMG400032128;Source_id=RNASEQ24.6929.0;Mapping_depth=81.778281;Class=4;name="Conserved gene of unknown function"
ST4.03ch01	Cufflinks	mRNA	1301798	1303592	.	+	.	ID=PGSC0003DMT400081827;Parent=PGSC0003DMG400032128;Source_id=RNASEQ24.6929.1;Mapping_depth=12.179477;Class=4;name="Conserved gene of unknown function"
ST4.03ch01	Cufflinks	exon	1301090	1301264	.	+	.	ID=PGSC0003DME400215282;Parent=PGSC0003DMT400081826
ST4.03ch01	Cufflinks	exon	1301798	1303592	.	+	.	ID=PGSC0003DME400215283;Parent=PGSC0003DMT400081827
ST4.03ch01	Cufflinks	exon	1302324	1303592	.	+	.	ID=PGSC0003DME400215284;Parent=PGSC0003DMT400081826
ST4.03ch01	Cufflinks	intron	1301265	1302323	.	+	.	ID=PGSC0003DMI400136332;Parent=PGSC0003DMT400081826
ST4.03ch01	BestORF	CDS	1302497	1303375	.	+	0	ID=PGSC0003DMC400055260;Parent=PGSC0003DMT400081826;name="Conserved gene of unknown function"
ST4.03ch01	BestORF	CDS	1302497	1303375	.	+	0	ID=PGSC0003DMC400055261;Parent=PGSC0003DMT400081827;name="Conserved gene of unknown function"
ST4.03ch01	BGI	gene	1308531	1313164	.	.	.	ID=PGSC0003DMG400032129;name="Carboxy-lyase"
ST4.03ch01	Cufflinks	mRNA	1308531	1313164	.	+	.	ID=PGSC0003DMT400081828;Parent=PGSC0003DMG400032129;Source_id=RNASEQ24.6935.0;Mapping_depth=13.723088;Class=4;name="Carboxy-lyase"
ST4.03ch01	Cufflinks	mRNA	1308531	1312531	.	+	.	ID=PGSC0003DMT400081829;Parent=PGSC0003DMG400032129;Source_id=RNASEQ24.6935.1;Mapping_depth=24.952408;Class=4;name="Carboxy-lyase"
ST4.03ch01	Cufflinks	exon	1308531	1308722	.	+	.	ID=PGSC0003DME400215285;Parent=PGSC0003DMT400081829,PGSC0003DMT400081828
ST4.03ch01	Cufflinks	exon	1308839	1308936	.	+	.	ID=PGSC0003DME400215286;Parent=PGSC0003DMT400081829,PGSC0003DMT400081828
ST4.03ch01	Cufflinks	exon	1309617	1309647	.	+	.	ID=PGSC0003DME400215287;Parent=PGSC0003DMT400081829,PGSC0003DMT400081828
ST4.03ch01	Cufflinks	exon	1309716	1309815	.	+	.	ID=PGSC0003DME400215288;Parent=PGSC0003DMT400081829,PGSC0003DMT400081828
ST4.03ch01	Cufflinks	exon	1310461	1310531	.	+	.	ID=PGSC0003DME400215289;Parent=PGSC0003DMT400081829,PGSC0003DMT400081828
ST4.03ch01	Cufflinks	exon	1312183	1312531	.	+	.	ID=PGSC0003DME400215290;Parent=PGSC0003DMT400081829
ST4.03ch01	Cufflinks	exon	1312183	1312326	.	+	.	ID=PGSC0003DME400215291;Parent=PGSC0003DMT400081828
ST4.03ch01	Cufflinks	exon	1312873	1313164	.	+	.	ID=PGSC0003DME400215292;Parent=PGSC0003DMT400081828
ST4.03ch01	Cufflinks	intron	1308723	1308838	.	+	.	ID=PGSC0003DMI400136333;Parent=PGSC0003DMT400081829,PGSC0003DMT400081828
ST4.03ch01	Cufflinks	intron	1308937	1309616	.	+	.	ID=PGSC0003DMI400136334;Parent=PGSC0003DMT400081829,PGSC0003DMT400081828
ST4.03ch01	Cufflinks	intron	1309648	1309715	.	+	.	ID=PGSC0003DMI400136335;Parent=PGSC0003DMT400081829,PGSC0003DMT400081828
ST4.03ch01	Cufflinks	intron	1309816	1310460	.	+	.	ID=PGSC0003DMI400136336;Parent=PGSC0003DMT400081829,PGSC0003DMT400081828
ST4.03ch01	Cufflinks	intron	1310532	1312182	.	+	.	ID=PGSC0003DMI400136337;Parent=PGSC0003DMT400081829,PGSC0003DMT400081828
ST4.03ch01	Cufflinks	intron	1312327	1312872	.	+	.	ID=PGSC0003DMI400136338;Parent=PGSC0003DMT400081828
ST4.03ch01	BestORF	CDS	1308627	1308722	.	+	0	ID=PGSC0003DMC400055262;Parent=PGSC0003DMT400081828;name="Carboxy-lyase"
ST4.03ch01	BestORF	CDS	1308839	1308936	.	+	0	ID=PGSC0003DMC400055262;Parent=PGSC0003DMT400081828;name="Carboxy-lyase"
ST4.03ch01	BestORF	CDS	1309617	1309647	.	+	1	ID=PGSC0003DMC400055262;Parent=PGSC0003DMT400081828;name="Carboxy-lyase"
ST4.03ch01	BestORF	CDS	1309716	1309815	.	+	0	ID=PGSC0003DMC400055262;Parent=PGSC0003DMT400081828;name="Carboxy-lyase"
ST4.03ch01	BestORF	CDS	1310461	1310531	.	+	2	ID=PGSC0003DMC400055262;Parent=PGSC0003DMT400081828;name="Carboxy-lyase"
ST4.03ch01	BestORF	CDS	1312183	1312326	.	+	0	ID=PGSC0003DMC400055262;Parent=PGSC0003DMT400081828;name="Carboxy-lyase"
ST4.03ch01	BestORF	CDS	1312873	1312950	.	+	0	ID=PGSC0003DMC400055262;Parent=PGSC0003DMT400081828;name="Carboxy-lyase"
ST4.03ch01	BestORF	CDS	1308627	1308722	.	+	0	ID=PGSC0003DMC400055263;Parent=PGSC0003DMT400081829;name="Carboxy-lyase"
ST4.03ch01	BestORF	CDS	1308839	1308936	.	+	0	ID=PGSC0003DMC400055263;Parent=PGSC0003DMT400081829;name="Carboxy-lyase"
ST4.03ch01	BestORF	CDS	1309617	1309647	.	+	1	ID=PGSC0003DMC400055263;Parent=PGSC0003DMT400081829;name="Carboxy-lyase"
ST4.03ch01	BestORF	CDS	1309716	1309815	.	+	0	ID=PGSC0003DMC400055263;Parent=PGSC0003DMT400081829;name="Carboxy-lyase"
ST4.03ch01	BestORF	CDS	1310461	1310531	.	+	2	ID=PGSC0003DMC400055263;Parent=PGSC0003DMT400081829;name="Carboxy-lyase"
ST4.03ch01	BestORF	CDS	1312183	1312338	.	+	0	ID=PGSC0003DMC400055263;Parent=PGSC0003DMT400081829;name="Carboxy-lyase"
ST4.03ch01	BGI	gene	1313906	1316275	.	.	.	ID=PGSC0003DMG400032216;name="Conserved gene of unknown function"
ST4.03ch01	Cufflinks	mRNA	1313906	1316275	.	-	.	ID=PGSC0003DMT400082037;Parent=PGSC0003DMG400032216;Source_id=RNASEQ24.6938.0;Mapping_depth=429.029536;Class=4;name="Conserved gene of unknown function"
ST4.03ch01	Cufflinks	exon	1313906	1316275	.	-	.	ID=PGSC0003DME400215932;Parent=PGSC0003DMT400082037
ST4.03ch01	BestORF	CDS	1314092	1315753	.	-	0	ID=PGSC0003DMC400055425;Parent=PGSC0003DMT400082037;name="Conserved gene of unknown function"
ST4.03ch01	BGI	gene	1327911	1328314	.	.	.	ID=PGSC0003DMG400032217;name="Late blight resistance protein"
ST4.03ch01	Cufflinks	mRNA	1327911	1328314	.	+	.	ID=PGSC0003DMT400082038;Parent=PGSC0003DMG400032217;Source_id=RNASEQ24.6974.0;Mapping_depth=0.792079;Class=4;name="Late blight resistance protein"
ST4.03ch01	Cufflinks	exon	1327911	1328314	.	+	.	ID=PGSC0003DME400215933;Parent=PGSC0003DMT400082038
ST4.03ch01	BestORF	CDS	1327946	1328143	.	+	0	ID=PGSC0003DMC400055426;Parent=PGSC0003DMT400082038;name="Late blight resistance protein"
ST4.03ch01	BGI	gene	1371469	1372587	.	.	.	ID=PGSC0003DMG400032130;name="NL0E"
ST4.03ch01	Cufflinks	mRNA	1371469	1372587	.	+	.	ID=PGSC0003DMT400081830;Parent=PGSC0003DMG400032130;Source_id=RNASEQ24.7085.0;Mapping_depth=14.356596;Class=4;name="NL0E"
ST4.03ch01	Cufflinks	exon	1371469	1372357	.	+	.	ID=PGSC0003DME400215293;Parent=PGSC0003DMT400081830
ST4.03ch01	Cufflinks	exon	1372475	1372587	.	+	.	ID=PGSC0003DME400215294;Parent=PGSC0003DMT400081830
ST4.03ch01	Cufflinks	intron	1372358	1372474	.	+	.	ID=PGSC0003DMI400136339;Parent=PGSC0003DMT400081830
ST4.03ch01	BestORF	CDS	1371555	1372340	.	+	0	ID=PGSC0003DMC400055264;Parent=PGSC0003DMT400081830;name="NL0E"
ST4.03ch01	BGI	gene	1372684	1377068	.	.	.	ID=PGSC0003DMG400032177;name="Pentatricopeptide repeat-containing protein"
ST4.03ch01	Cufflinks	mRNA	1372684	1377068	.	-	.	ID=PGSC0003DMT400081969;Parent=PGSC0003DMG400032177;Source_id=RNASEQ24.7089.0;Mapping_depth=67.029882;Class=4;name="Pentatricopeptide repeat-containing protein"
ST4.03ch01	Cufflinks	exon	1372684	1373515	.	-	.	ID=PGSC0003DME400215635;Parent=PGSC0003DMT400081969
ST4.03ch01	Cufflinks	exon	1373774	1375350	.	-	.	ID=PGSC0003DME400215636;Parent=PGSC0003DMT400081969
ST4.03ch01	Cufflinks	exon	1376965	1377068	.	-	.	ID=PGSC0003DME400215637;Parent=PGSC0003DMT400081969
ST4.03ch01	Cufflinks	intron	1373516	1373773	.	-	.	ID=PGSC0003DMI400136572;Parent=PGSC0003DMT400081969
ST4.03ch01	Cufflinks	intron	1375351	1376964	.	-	.	ID=PGSC0003DMI400136573;Parent=PGSC0003DMT400081969
ST4.03ch01	BestORF	CDS	1373930	1375120	.	-	0	ID=PGSC0003DMC400055378;Parent=PGSC0003DMT400081969;name="Pentatricopeptide repeat-containing protein"
ST4.03ch01	BGI	gene	1399692	1404111	.	.	.	ID=PGSC0003DMG400032131;name="Maintenance of killer 16 (Mak16) protein"
ST4.03ch01	Cufflinks	mRNA	1399692	1404111	.	+	.	ID=PGSC0003DMT400081831;Parent=PGSC0003DMG400032131;Source_id=RNASEQ24.7106.0;Mapping_depth=221.389258;Class=4;name="Maintenance of killer 16 (Mak16) protein"
ST4.03ch01	Cufflinks	mRNA	1399692	1404111	.	+	.	ID=PGSC0003DMT400081832;Parent=PGSC0003DMG400032131;Source_id=RNASEQ24.7106.1;Mapping_depth=122.697269;Class=4;name="Maintenance of killer 16 (Mak16) protein"
ST4.03ch01	Cufflinks	exon	1399692	1399803	.	+	.	ID=PGSC0003DME400215295;Parent=PGSC0003DMT400081832,PGSC0003DMT400081831
ST4.03ch01	Cufflinks	exon	1399891	1399994	.	+	.	ID=PGSC0003DME400215296;Parent=PGSC0003DMT400081831
ST4.03ch01	Cufflinks	exon	1399915	1399994	.	+	.	ID=PGSC0003DME400215297;Parent=PGSC0003DMT400081832
ST4.03ch01	Cufflinks	exon	1400083	1400192	.	+	.	ID=PGSC0003DME400215298;Parent=PGSC0003DMT400081832,PGSC0003DMT400081831
ST4.03ch01	Cufflinks	exon	1400739	1400857	.	+	.	ID=PGSC0003DME400215299;Parent=PGSC0003DMT400081832,PGSC0003DMT400081831
ST4.03ch01	Cufflinks	exon	1400965	1401062	.	+	.	ID=PGSC0003DME400215300;Parent=PGSC0003DMT400081832,PGSC0003DMT400081831
ST4.03ch01	Cufflinks	exon	1402118	1402205	.	+	.	ID=PGSC0003DME400215301;Parent=PGSC0003DMT400081832,PGSC0003DMT400081831
ST4.03ch01	Cufflinks	exon	1402321	1402455	.	+	.	ID=PGSC0003DME400215302;Parent=PGSC0003DMT400081832,PGSC0003DMT400081831
ST4.03ch01	Cufflinks	exon	1402688	1402796	.	+	.	ID=PGSC0003DME400215303;Parent=PGSC0003DMT400081832,PGSC0003DMT400081831
ST4.03ch01	Cufflinks	exon	1403345	1403499	.	+	.	ID=PGSC0003DME400215304;Parent=PGSC0003DMT400081832,PGSC0003DMT400081831
ST4.03ch01	Cufflinks	exon	1403700	1404111	.	+	.	ID=PGSC0003DME400215305;Parent=PGSC0003DMT400081832,PGSC0003DMT400081831
ST4.03ch01	Cufflinks	intron	1399804	1399890	.	+	.	ID=PGSC0003DMI400136340;Parent=PGSC0003DMT400081831
ST4.03ch01	Cufflinks	intron	1399804	1399914	.	+	.	ID=PGSC0003DMI400136341;Parent=PGSC0003DMT400081832
ST4.03ch01	Cufflinks	intron	1399995	1400082	.	+	.	ID=PGSC0003DMI400136342;Parent=PGSC0003DMT400081832,PGSC0003DMT400081831
ST4.03ch01	Cufflinks	intron	1400193	1400738	.	+	.	ID=PGSC0003DMI400136343;Parent=PGSC0003DMT400081832,PGSC0003DMT400081831
ST4.03ch01	Cufflinks	intron	1400858	1400964	.	+	.	ID=PGSC0003DMI400136344;Parent=PGSC0003DMT400081832,PGSC0003DMT400081831
ST4.03ch01	Cufflinks	intron	1401063	1402117	.	+	.	ID=PGSC0003DMI400136345;Parent=PGSC0003DMT400081832,PGSC0003DMT400081831
ST4.03ch01	Cufflinks	intron	1402206	1402320	.	+	.	ID=PGSC0003DMI400136346;Parent=PGSC0003DMT400081832,PGSC0003DMT400081831
ST4.03ch01	Cufflinks	intron	1402456	1402687	.	+	.	ID=PGSC0003DMI400136347;Parent=PGSC0003DMT400081832,PGSC0003DMT400081831
ST4.03ch01	Cufflinks	intron	1402797	1403344	.	+	.	ID=PGSC0003DMI400136348;Parent=PGSC0003DMT400081832,PGSC0003DMT400081831
ST4.03ch01	Cufflinks	intron	1403500	1403699	.	+	.	ID=PGSC0003DMI400136349;Parent=PGSC0003DMT400081832,PGSC0003DMT400081831
ST4.03ch01	BestORF	CDS	1399933	1399994	.	+	0	ID=PGSC0003DMC400055265;Parent=PGSC0003DMT400081831;name="Maintenance of killer 16 (Mak16) protein"
ST4.03ch01	BestORF	CDS	1400083	1400192	.	+	1	ID=PGSC0003DMC400055265;Parent=PGSC0003DMT400081831;name="Maintenance of killer 16 (Mak16) protein"
ST4.03ch01	BestORF	CDS	1400739	1400857	.	+	2	ID=PGSC0003DMC400055265;Parent=PGSC0003DMT400081831;name="Maintenance of killer 16 (Mak16) protein"
ST4.03ch01	BestORF	CDS	1400965	1401062	.	+	0	ID=PGSC0003DMC400055265;Parent=PGSC0003DMT400081831;name="Maintenance of killer 16 (Mak16) protein"
ST4.03ch01	BestORF	CDS	1402118	1402205	.	+	1	ID=PGSC0003DMC400055265;Parent=PGSC0003DMT400081831;name="Maintenance of killer 16 (Mak16) protein"
ST4.03ch01	BestORF	CDS	1402321	1402455	.	+	0	ID=PGSC0003DMC400055265;Parent=PGSC0003DMT400081831;name="Maintenance of killer 16 (Mak16) protein"
ST4.03ch01	BestORF	CDS	1402688	1402796	.	+	0	ID=PGSC0003DMC400055265;Parent=PGSC0003DMT400081831;name="Maintenance of killer 16 (Mak16) protein"
ST4.03ch01	BestORF	CDS	1403345	1403499	.	+	2	ID=PGSC0003DMC400055265;Parent=PGSC0003DMT400081831;name="Maintenance of killer 16 (Mak16) protein"
ST4.03ch01	BestORF	CDS	1403700	1403744	.	+	0	ID=PGSC0003DMC400055265;Parent=PGSC0003DMT400081831;name="Maintenance of killer 16 (Mak16) protein"
ST4.03ch01	BestORF	CDS	1399933	1399994	.	+	0	ID=PGSC0003DMC400055266;Parent=PGSC0003DMT400081832;name="Maintenance of killer 16 (Mak16) protein"
ST4.03ch01	BestORF	CDS	1400083	1400192	.	+	1	ID=PGSC0003DMC400055266;Parent=PGSC0003DMT400081832;name="Maintenance of killer 16 (Mak16) protein"
ST4.03ch01	BestORF	CDS	1400739	1400857	.	+	2	ID=PGSC0003DMC400055266;Parent=PGSC0003DMT400081832;name="Maintenance of killer 16 (Mak16) protein"
ST4.03ch01	BestORF	CDS	1400965	1401062	.	+	0	ID=PGSC0003DMC400055266;Parent=PGSC0003DMT400081832;name="Maintenance of killer 16 (Mak16) protein"
ST4.03ch01	BestORF	CDS	1402118	1402205	.	+	1	ID=PGSC0003DMC400055266;Parent=PGSC0003DMT400081832;name="Maintenance of killer 16 (Mak16) protein"
ST4.03ch01	BestORF	CDS	1402321	1402455	.	+	0	ID=PGSC0003DMC400055266;Parent=PGSC0003DMT400081832;name="Maintenance of killer 16 (Mak16) protein"
ST4.03ch01	BestORF	CDS	1402688	1402796	.	+	0	ID=PGSC0003DMC400055266;Parent=PGSC0003DMT400081832;name="Maintenance of killer 16 (Mak16) protein"
ST4.03ch01	BestORF	CDS	1403345	1403499	.	+	2	ID=PGSC0003DMC400055266;Parent=PGSC0003DMT400081832;name="Maintenance of killer 16 (Mak16) protein"
ST4.03ch01	BestORF	CDS	1403700	1403744	.	+	0	ID=PGSC0003DMC400055266;Parent=PGSC0003DMT400081832;name="Maintenance of killer 16 (Mak16) protein"
ST4.03ch01	BGI	gene	1405032	1411492	.	.	.	ID=PGSC0003DMG400032132;name="Serine/arginine-rich protein"
ST4.03ch01	Cufflinks	mRNA	1405032	1411492	.	+	.	ID=PGSC0003DMT400081833;Parent=PGSC0003DMG400032132;Source_id=RNASEQ24.7109.0;Mapping_depth=34.532150;Class=4;name="Serine/arginine-rich protein"
ST4.03ch01	Cufflinks	mRNA	1405032	1411492	.	+	.	ID=PGSC0003DMT400081834;Parent=PGSC0003DMG400032132;Source_id=RNASEQ24.7109.1;Mapping_depth=232.657648;Class=4;name="Serine/arginine-rich protein"
ST4.03ch01	Cufflinks	mRNA	1405032	1411492	.	+	.	ID=PGSC0003DMT400081835;Parent=PGSC0003DMG400032132;Source_id=RNASEQ24.7109.2;Mapping_depth=1835.597176;Class=4;name="Serine/arginine-rich protein"
ST4.03ch01	Cufflinks	exon	1405032	1405135	.	+	.	ID=PGSC0003DME400215306;Parent=PGSC0003DMT400081835,PGSC0003DMT400081834,PGSC0003DMT400081833
ST4.03ch01	Cufflinks	exon	1408384	1409521	.	+	.	ID=PGSC0003DME400215307;Parent=PGSC0003DMT400081833
ST4.03ch01	Cufflinks	exon	1408384	1408546	.	+	.	ID=PGSC0003DME400215308;Parent=PGSC0003DMT400081835,PGSC0003DMT400081834
ST4.03ch01	Cufflinks	exon	1408905	1410064	.	+	.	ID=PGSC0003DME400215309;Parent=PGSC0003DMT400081834
ST4.03ch01	Cufflinks	exon	1408905	1408982	.	+	.	ID=PGSC0003DME400215310;Parent=PGSC0003DMT400081835
ST4.03ch01	Cufflinks	exon	1409897	1410064	.	+	.	ID=PGSC0003DME400215311;Parent=PGSC0003DMT400081835,PGSC0003DMT400081833
ST4.03ch01	Cufflinks	exon	1410319	1411492	.	+	.	ID=PGSC0003DME400215312;Parent=PGSC0003DMT400081834,PGSC0003DMT400081833
ST4.03ch01	Cufflinks	exon	1410319	1410426	.	+	.	ID=PGSC0003DME400215313;Parent=PGSC0003DMT400081835
ST4.03ch01	Cufflinks	exon	1410848	1411492	.	+	.	ID=PGSC0003DME400215314;Parent=PGSC0003DMT400081835
ST4.03ch01	Cufflinks	intron	1405136	1408383	.	+	.	ID=PGSC0003DMI400136350;Parent=PGSC0003DMT400081835,PGSC0003DMT400081834,PGSC0003DMT400081833
ST4.03ch01	Cufflinks	intron	1408547	1408904	.	+	.	ID=PGSC0003DMI400136351;Parent=PGSC0003DMT400081835,PGSC0003DMT400081834
ST4.03ch01	Cufflinks	intron	1408983	1409896	.	+	.	ID=PGSC0003DMI400136352;Parent=PGSC0003DMT400081835
ST4.03ch01	Cufflinks	intron	1409522	1409896	.	+	.	ID=PGSC0003DMI400136353;Parent=PGSC0003DMT400081833
ST4.03ch01	Cufflinks	intron	1410065	1410318	.	+	.	ID=PGSC0003DMI400136354;Parent=PGSC0003DMT400081835,PGSC0003DMT400081834,PGSC0003DMT400081833
ST4.03ch01	Cufflinks	intron	1410427	1410847	.	+	.	ID=PGSC0003DMI400136355;Parent=PGSC0003DMT400081835
ST4.03ch01	BestORF	CDS	1410934	1411122	.	+	0	ID=PGSC0003DMC400055267;Parent=PGSC0003DMT400081833;name="Serine/arginine-rich protein"
ST4.03ch01	BestORF	CDS	1409790	1410064	.	+	0	ID=PGSC0003DMC400055268;Parent=PGSC0003DMT400081834;name="Serine/arginine-rich protein"
ST4.03ch01	BestORF	CDS	1410319	1410574	.	+	1	ID=PGSC0003DMC400055268;Parent=PGSC0003DMT400081834;name="Serine/arginine-rich protein"
ST4.03ch01	BestORF	CDS	1408404	1408546	.	+	0	ID=PGSC0003DMC400055269;Parent=PGSC0003DMT400081835;name="Serine/arginine-rich protein"
ST4.03ch01	BestORF	CDS	1408905	1408982	.	+	1	ID=PGSC0003DMC400055269;Parent=PGSC0003DMT400081835;name="Serine/arginine-rich protein"
ST4.03ch01	BestORF	CDS	1409897	1410064	.	+	1	ID=PGSC0003DMC400055269;Parent=PGSC0003DMT400081835;name="Serine/arginine-rich protein"
ST4.03ch01	BestORF	CDS	1410319	1410426	.	+	1	ID=PGSC0003DMC400055269;Parent=PGSC0003DMT400081835;name="Serine/arginine-rich protein"
ST4.03ch01	BestORF	CDS	1410848	1411097	.	+	1	ID=PGSC0003DMC400055269;Parent=PGSC0003DMT400081835;name="Serine/arginine-rich protein"
ST4.03ch01	BGI	gene	1413744	1419552	.	.	.	ID=PGSC0003DMG400032133;name="Glucan endo-1,3-beta-glucosidase 4"
ST4.03ch01	Cufflinks	mRNA	1413744	1418262	.	+	.	ID=PGSC0003DMT400081836;Parent=PGSC0003DMG400032133;Source_id=RNASEQ24.7121.0;Mapping_depth=60.156989;Class=4;name="Glucan endo-1,3-beta-glucosidase 4"
ST4.03ch01	Cufflinks	mRNA	1413744	1419552	.	+	.	ID=PGSC0003DMT400081837;Parent=PGSC0003DMG400032133;Source_id=RNASEQ24.7121.1;Mapping_depth=112.348876;Class=4;name="Glucan endo-1,3-beta-glucosidase 4"
ST4.03ch01	Cufflinks	mRNA	1416560	1419552	.	+	.	ID=PGSC0003DMT400081838;Parent=PGSC0003DMG400032133;Source_id=RNASEQ24.7121.2;Mapping_depth=46.329085;Class=4;name="Glucan endo-1,3-beta-glucosidase 4"
ST4.03ch01	Cufflinks	exon	1413744	1414040	.	+	.	ID=PGSC0003DME400215315;Parent=PGSC0003DMT400081837,PGSC0003DMT400081836
ST4.03ch01	Cufflinks	exon	1415181	1415321	.	+	.	ID=PGSC0003DME400215316;Parent=PGSC0003DMT400081837,PGSC0003DMT400081836
ST4.03ch01	Cufflinks	exon	1416560	1418120	.	+	.	ID=PGSC0003DME400215317;Parent=PGSC0003DMT400081838
ST4.03ch01	Cufflinks	exon	1416873	1418120	.	+	.	ID=PGSC0003DME400215318;Parent=PGSC0003DMT400081837
ST4.03ch01	Cufflinks	exon	1416873	1418262	.	+	.	ID=PGSC0003DME400215319;Parent=PGSC0003DMT400081836
ST4.03ch01	Cufflinks	exon	1418949	1418976	.	+	.	ID=PGSC0003DME400215320;Parent=PGSC0003DMT400081837,PGSC0003DMT400081838
ST4.03ch01	Cufflinks	exon	1419225	1419552	.	+	.	ID=PGSC0003DME400215322;Parent=PGSC0003DMT400081837,PGSC0003DMT400081838
ST4.03ch01	Cufflinks	intron	1414041	1415180	.	+	.	ID=PGSC0003DMI400136356;Parent=PGSC0003DMT400081837,PGSC0003DMT400081836
ST4.03ch01	Cufflinks	intron	1415322	1416872	.	+	.	ID=PGSC0003DMI400136357;Parent=PGSC0003DMT400081837,PGSC0003DMT400081836
ST4.03ch01	Cufflinks	intron	1418121	1418948	.	+	.	ID=PGSC0003DMI400136358;Parent=PGSC0003DMT400081837,PGSC0003DMT400081838
ST4.03ch01	Cufflinks	intron	1418977	1419224	.	+	.	ID=PGSC0003DMI400136359;Parent=PGSC0003DMT400081837,PGSC0003DMT400081838
ST4.03ch01	BestORF	CDS	1415258	1415321	.	+	0	ID=PGSC0003DMC400055270;Parent=PGSC0003DMT400081836;name="Glucan endo-1,3-beta-glucosidase 4"
ST4.03ch01	BestORF	CDS	1416873	1418131	.	+	2	ID=PGSC0003DMC400055270;Parent=PGSC0003DMT400081836;name="Glucan endo-1,3-beta-glucosidase 4"
ST4.03ch01	BestORF	CDS	1415258	1415321	.	+	0	ID=PGSC0003DMC400055271;Parent=PGSC0003DMT400081837;name="Glucan endo-1,3-beta-glucosidase 4"
ST4.03ch01	BestORF	CDS	1416873	1418120	.	+	2	ID=PGSC0003DMC400055271;Parent=PGSC0003DMT400081837;name="Glucan endo-1,3-beta-glucosidase 4"
ST4.03ch01	BestORF	CDS	1418949	1418976	.	+	2	ID=PGSC0003DMC400055271;Parent=PGSC0003DMT400081837;name="Glucan endo-1,3-beta-glucosidase 4"
ST4.03ch01	BestORF	CDS	1419225	1419381	.	+	1	ID=PGSC0003DMC400055271;Parent=PGSC0003DMT400081837;name="Glucan endo-1,3-beta-glucosidase 4"
ST4.03ch01	BestORF	CDS	1416848	1418120	.	+	0	ID=PGSC0003DMC400055272;Parent=PGSC0003DMT400081838;name="Glucan endo-1,3-beta-glucosidase 4"
ST4.03ch01	BestORF	CDS	1418949	1418976	.	+	2	ID=PGSC0003DMC400055272;Parent=PGSC0003DMT400081838;name="Glucan endo-1,3-beta-glucosidase 4"
ST4.03ch01	BestORF	CDS	1419225	1419381	.	+	1	ID=PGSC0003DMC400055272;Parent=PGSC0003DMT400081838;name="Glucan endo-1,3-beta-glucosidase 4"
ST4.03ch01	BGI	gene	1432776	1434117	.	.	.	ID=PGSC0003DMG400032222;name="Extensin Dif10"
ST4.03ch01	Cufflinks	mRNA	1432776	1434117	.	+	.	ID=PGSC0003DMT400082043;Parent=PGSC0003DMG400032222;Source_id=RNASEQ24.7139.5;Mapping_depth=12.105341;Class=4;name="Extensin Dif10"
ST4.03ch01	Cufflinks	exon	1432776	1434117	.	+	.	ID=PGSC0003DME400215938;Parent=PGSC0003DMT400082043
ST4.03ch01	BestORF	CDS	1432785	1434053	.	+	0	ID=PGSC0003DMC400055427;Parent=PGSC0003DMT400082043;name="Extensin Dif10"
ST4.03ch01	BGI	gene	1439744	1441644	.	.	.	ID=PGSC0003DMG400032223;name="Extensin Dif54"
ST4.03ch01	Cufflinks	mRNA	1439744	1441644	.	+	.	ID=PGSC0003DMT400082044;Parent=PGSC0003DMG400032223;Source_id=RNASEQ24.7194.0;Mapping_depth=9.689607;Class=4;name="Extensin Dif54"
ST4.03ch01	Cufflinks	exon	1439744	1441644	.	+	.	ID=PGSC0003DME400215939;Parent=PGSC0003DMT400082044
ST4.03ch01	BestORF	CDS	1439755	1441494	.	+	0	ID=PGSC0003DMC400055428;Parent=PGSC0003DMT400082044;name="Extensin Dif54"
ST4.03ch01	BGI	gene	1451057	1453250	.	.	.	ID=PGSC0003DMG400032226;name="Neutral amino acid transport protein"
ST4.03ch01	Cufflinks	mRNA	1451057	1453250	.	-	.	ID=PGSC0003DMT400082047;Parent=PGSC0003DMG400032226;Source_id=RNASEQ24.7218.0;Mapping_depth=124.230184;Class=4;name="Neutral amino acid transport protein"
ST4.03ch01	Cufflinks	exon	1451057	1453250	.	-	.	ID=PGSC0003DME400215942;Parent=PGSC0003DMT400082047
ST4.03ch01	BestORF	CDS	1451689	1453125	.	-	0	ID=PGSC0003DMC400055429;Parent=PGSC0003DMT400082047;name="Neutral amino acid transport protein"
ST4.03ch01	BGI	gene	1454410	1459157	.	.	.	ID=PGSC0003DMG400032135;name="Uncharacterized BCR, COG1963 family protein"
ST4.03ch01	Cufflinks	mRNA	1454410	1459157	.	+	.	ID=PGSC0003DMT400081843;Parent=PGSC0003DMG400032135;Source_id=RNASEQ24.7230.0;Mapping_depth=66.642745;Class=4;name="Uncharacterized BCR, COG1963 family protein"
ST4.03ch01	Cufflinks	mRNA	1456633	1459157	.	+	.	ID=PGSC0003DMT400081845;Parent=PGSC0003DMG400032135;Source_id=RNASEQ24.7230.2;Mapping_depth=10.780934;Class=4;name="Uncharacterized BCR, COG1963 family protein"
ST4.03ch01	Cufflinks	mRNA	1456971	1459157	.	+	.	ID=PGSC0003DMT400081847;Parent=PGSC0003DMG400032135;Source_id=RNASEQ24.7230.4;Mapping_depth=11.365128;Class=4;name="Uncharacterized BCR, COG1963 family protein"
ST4.03ch01	Cufflinks	exon	1454410	1455213	.	+	.	ID=PGSC0003DME400215329;Parent=PGSC0003DMT400081843
ST4.03ch01	Cufflinks	exon	1456336	1456470	.	+	.	ID=PGSC0003DME400215331;Parent=PGSC0003DMT400081843
ST4.03ch01	Cufflinks	exon	1456633	1456868	.	+	.	ID=PGSC0003DME400215332;Parent=PGSC0003DMT400081845
ST4.03ch01	Cufflinks	exon	1456831	1456868	.	+	.	ID=PGSC0003DME400215333;Parent=PGSC0003DMT400081843
ST4.03ch01	Cufflinks	exon	1456971	1457086	.	+	.	ID=PGSC0003DME400215335;Parent=PGSC0003DMT400081847
ST4.03ch01	Cufflinks	exon	1457020	1457086	.	+	.	ID=PGSC0003DME400215336;Parent=PGSC0003DMT400081843,PGSC0003DMT400081845
ST4.03ch01	Cufflinks	exon	1457692	1459157	.	+	.	ID=PGSC0003DME400215337;Parent=PGSC0003DMT400081847,PGSC0003DMT400081843,PGSC0003DMT400081845
ST4.03ch01	Cufflinks	intron	1455214	1456335	.	+	.	ID=PGSC0003DMI400136363;Parent=PGSC0003DMT400081843
ST4.03ch01	Cufflinks	intron	1456471	1456830	.	+	.	ID=PGSC0003DMI400136364;Parent=PGSC0003DMT400081843
ST4.03ch01	Cufflinks	intron	1456869	1457019	.	+	.	ID=PGSC0003DMI400136365;Parent=PGSC0003DMT400081843,PGSC0003DMT400081845
ST4.03ch01	Cufflinks	intron	1457087	1457691	.	+	.	ID=PGSC0003DMI400136366;Parent=PGSC0003DMT400081847,PGSC0003DMT400081843,PGSC0003DMT400081845
ST4.03ch01	BestORF	CDS	1455133	1455213	.	+	0	ID=PGSC0003DMC400055273;Parent=PGSC0003DMT400081843;name="Uncharacterized BCR, COG1963 family protein"
ST4.03ch01	BestORF	CDS	1456336	1456470	.	+	0	ID=PGSC0003DMC400055273;Parent=PGSC0003DMT400081843;name="Uncharacterized BCR, COG1963 family protein"
ST4.03ch01	BestORF	CDS	1456831	1456868	.	+	0	ID=PGSC0003DMC400055273;Parent=PGSC0003DMT400081843;name="Uncharacterized BCR, COG1963 family protein"
ST4.03ch01	BestORF	CDS	1457020	1457086	.	+	1	ID=PGSC0003DMC400055273;Parent=PGSC0003DMT400081843;name="Uncharacterized BCR, COG1963 family protein"
ST4.03ch01	BestORF	CDS	1457692	1458036	.	+	0	ID=PGSC0003DMC400055273;Parent=PGSC0003DMT400081843;name="Uncharacterized BCR, COG1963 family protein"
ST4.03ch01	BestORF	CDS	1457072	1457086	.	+	0	ID=PGSC0003DMC400055274;Parent=PGSC0003DMT400081845;name="Uncharacterized BCR, COG1963 family protein"
ST4.03ch01	BestORF	CDS	1457692	1458036	.	+	0	ID=PGSC0003DMC400055274;Parent=PGSC0003DMT400081845;name="Uncharacterized BCR, COG1963 family protein"
ST4.03ch01	BestORF	CDS	1457072	1457086	.	+	0	ID=PGSC0003DMC400055275;Parent=PGSC0003DMT400081847;name="Uncharacterized BCR, COG1963 family protein"
ST4.03ch01	BestORF	CDS	1457692	1458036	.	+	0	ID=PGSC0003DMC400055275;Parent=PGSC0003DMT400081847;name="Uncharacterized BCR, COG1963 family protein"
ST4.03ch01	BGI	gene	1459458	1462273	.	.	.	ID=PGSC0003DMG400032227;name="Amino acid transporter"
ST4.03ch01	Cufflinks	mRNA	1459458	1462273	.	-	.	ID=PGSC0003DMT400082048;Parent=PGSC0003DMG400032227;Source_id=RNASEQ24.7236.0;Mapping_depth=70.259596;Class=4;name="Amino acid transporter"
ST4.03ch01	Cufflinks	exon	1459458	1462273	.	-	.	ID=PGSC0003DME400215943;Parent=PGSC0003DMT400082048
ST4.03ch01	BestORF	CDS	1460421	1461842	.	-	0	ID=PGSC0003DMC400055430;Parent=PGSC0003DMT400082048;name="Amino acid transporter"
ST4.03ch01	BGI	gene	1465983	1469402	.	.	.	ID=PGSC0003DMG400032136;name="Conserved gene of unknown function"
ST4.03ch01	Cufflinks	mRNA	1465983	1469402	.	+	.	ID=PGSC0003DMT400081848;Parent=PGSC0003DMG400032136;Source_id=RNASEQ24.7242.0;Mapping_depth=14.141307;Class=4;name="Conserved gene of unknown function"
ST4.03ch01	Cufflinks	mRNA	1465983	1469402	.	+	.	ID=PGSC0003DMT400081849;Parent=PGSC0003DMG400032136;Source_id=RNASEQ24.7242.1;Mapping_depth=223.550085;Class=4;name="Conserved gene of unknown function"
ST4.03ch01	Cufflinks	exon	1465983	1466168	.	+	.	ID=PGSC0003DME400215338;Parent=PGSC0003DMT400081849,PGSC0003DMT400081848
ST4.03ch01	Cufflinks	exon	1467735	1469402	.	+	.	ID=PGSC0003DME400215339;Parent=PGSC0003DMT400081848
ST4.03ch01	Cufflinks	exon	1467735	1468109	.	+	.	ID=PGSC0003DME400215340;Parent=PGSC0003DMT400081849
ST4.03ch01	Cufflinks	exon	1468586	1469402	.	+	.	ID=PGSC0003DME400215341;Parent=PGSC0003DMT400081849
ST4.03ch01	Cufflinks	intron	1466169	1467734	.	+	.	ID=PGSC0003DMI400136367;Parent=PGSC0003DMT400081849,PGSC0003DMT400081848
ST4.03ch01	Cufflinks	intron	1468110	1468585	.	+	.	ID=PGSC0003DMI400136368;Parent=PGSC0003DMT400081849
ST4.03ch01	BestORF	CDS	1468606	1469289	.	+	0	ID=PGSC0003DMC400055276;Parent=PGSC0003DMT400081848;name="Conserved gene of unknown function"
ST4.03ch01	BestORF	CDS	1466030	1466168	.	+	0	ID=PGSC0003DMC400055277;Parent=PGSC0003DMT400081849;name="Conserved gene of unknown function"
ST4.03ch01	BestORF	CDS	1467735	1468109	.	+	2	ID=PGSC0003DMC400055277;Parent=PGSC0003DMT400081849;name="Conserved gene of unknown function"
ST4.03ch01	BestORF	CDS	1468586	1469289	.	+	2	ID=PGSC0003DMC400055277;Parent=PGSC0003DMT400081849;name="Conserved gene of unknown function"
ST4.03ch01	BGI	gene	1477411	1484952	.	.	.	ID=PGSC0003DMG400032180;name="Serine/threonine-protein phosphatase"
ST4.03ch01	Cufflinks	mRNA	1477411	1484952	.	-	.	ID=PGSC0003DMT400081973;Parent=PGSC0003DMG400032180;Source_id=RNASEQ24.7246.1;Mapping_depth=440.300457;Class=4;name="Serine/threonine-protein phosphatase"
ST4.03ch01	Cufflinks	exon	1477411	1477955	.	-	.	ID=PGSC0003DME400215647;Parent=PGSC0003DMT400081973
ST4.03ch01	Cufflinks	exon	1478984	1479091	.	-	.	ID=PGSC0003DME400215648;Parent=PGSC0003DMT400081973
ST4.03ch01	Cufflinks	exon	1479172	1479261	.	-	.	ID=PGSC0003DME400215649;Parent=PGSC0003DMT400081973
ST4.03ch01	Cufflinks	exon	1479354	1479545	.	-	.	ID=PGSC0003DME400215650;Parent=PGSC0003DMT400081973
ST4.03ch01	Cufflinks	exon	1479941	1480007	.	-	.	ID=PGSC0003DME400215651;Parent=PGSC0003DMT400081973
ST4.03ch01	Cufflinks	exon	1481163	1481203	.	-	.	ID=PGSC0003DME400215652;Parent=PGSC0003DMT400081973
ST4.03ch01	Cufflinks	exon	1481365	1481436	.	-	.	ID=PGSC0003DME400215653;Parent=PGSC0003DMT400081973
ST4.03ch01	Cufflinks	exon	1481934	1482005	.	-	.	ID=PGSC0003DME400215654;Parent=PGSC0003DMT400081973
ST4.03ch01	Cufflinks	exon	1482700	1482783	.	-	.	ID=PGSC0003DME400215655;Parent=PGSC0003DMT400081973
ST4.03ch01	Cufflinks	exon	1483440	1483496	.	-	.	ID=PGSC0003DME400215656;Parent=PGSC0003DMT400081973
ST4.03ch01	Cufflinks	exon	1484608	1484952	.	-	.	ID=PGSC0003DME400215657;Parent=PGSC0003DMT400081973
ST4.03ch01	Cufflinks	intron	1477956	1478983	.	-	.	ID=PGSC0003DMI400136580;Parent=PGSC0003DMT400081973
ST4.03ch01	Cufflinks	intron	1479092	1479171	.	-	.	ID=PGSC0003DMI400136581;Parent=PGSC0003DMT400081973
ST4.03ch01	Cufflinks	intron	1479262	1479353	.	-	.	ID=PGSC0003DMI400136582;Parent=PGSC0003DMT400081973
ST4.03ch01	Cufflinks	intron	1479546	1479940	.	-	.	ID=PGSC0003DMI400136583;Parent=PGSC0003DMT400081973
ST4.03ch01	Cufflinks	intron	1480008	1481162	.	-	.	ID=PGSC0003DMI400136584;Parent=PGSC0003DMT400081973
ST4.03ch01	Cufflinks	intron	1481204	1481364	.	-	.	ID=PGSC0003DMI400136585;Parent=PGSC0003DMT400081973
ST4.03ch01	Cufflinks	intron	1481437	1481933	.	-	.	ID=PGSC0003DMI400136586;Parent=PGSC0003DMT400081973
ST4.03ch01	Cufflinks	intron	1482006	1482699	.	-	.	ID=PGSC0003DMI400136587;Parent=PGSC0003DMT400081973
ST4.03ch01	Cufflinks	intron	1482784	1483439	.	-	.	ID=PGSC0003DMI400136588;Parent=PGSC0003DMT400081973
ST4.03ch01	Cufflinks	intron	1483497	1484607	.	-	.	ID=PGSC0003DMI400136589;Parent=PGSC0003DMT400081973
ST4.03ch01	BestORF	CDS	1484608	1484700	.	-	0	ID=PGSC0003DMC400055379;Parent=PGSC0003DMT400081973;name="Serine/threonine-protein phosphatase"
ST4.03ch01	BestORF	CDS	1483440	1483496	.	-	0	ID=PGSC0003DMC400055379;Parent=PGSC0003DMT400081973;name="Serine/threonine-protein phosphatase"
ST4.03ch01	BestORF	CDS	1482700	1482783	.	-	0	ID=PGSC0003DMC400055379;Parent=PGSC0003DMT400081973;name="Serine/threonine-protein phosphatase"
ST4.03ch01	BestORF	CDS	1481934	1482005	.	-	0	ID=PGSC0003DMC400055379;Parent=PGSC0003DMT400081973;name="Serine/threonine-protein phosphatase"
ST4.03ch01	BestORF	CDS	1481365	1481436	.	-	0	ID=PGSC0003DMC400055379;Parent=PGSC0003DMT400081973;name="Serine/threonine-protein phosphatase"
ST4.03ch01	BestORF	CDS	1481163	1481203	.	-	0	ID=PGSC0003DMC400055379;Parent=PGSC0003DMT400081973;name="Serine/threonine-protein phosphatase"
ST4.03ch01	BestORF	CDS	1479941	1480007	.	-	1	ID=PGSC0003DMC400055379;Parent=PGSC0003DMT400081973;name="Serine/threonine-protein phosphatase"
ST4.03ch01	BestORF	CDS	1479354	1479545	.	-	0	ID=PGSC0003DMC400055379;Parent=PGSC0003DMT400081973;name="Serine/threonine-protein phosphatase"
ST4.03ch01	BestORF	CDS	1479172	1479261	.	-	0	ID=PGSC0003DMC400055379;Parent=PGSC0003DMT400081973;name="Serine/threonine-protein phosphatase"
ST4.03ch01	BestORF	CDS	1478984	1479091	.	-	0	ID=PGSC0003DMC400055379;Parent=PGSC0003DMT400081973;name="Serine/threonine-protein phosphatase"
ST4.03ch01	BestORF	CDS	1477890	1477955	.	-	0	ID=PGSC0003DMC400055379;Parent=PGSC0003DMT400081973;name="Serine/threonine-protein phosphatase"
ST4.03ch01	BGI	gene	1486493	1493275	.	.	.	ID=PGSC0003DMG400032137;name="Dead box ATP-dependent RNA helicase"
ST4.03ch01	Cufflinks	mRNA	1486493	1493275	.	+	.	ID=PGSC0003DMT400081850;Parent=PGSC0003DMG400032137;Source_id=RNASEQ24.7255.0;Mapping_depth=108.919040;Class=4;name="Dead box ATP-dependent RNA helicase"
ST4.03ch01	Cufflinks	mRNA	1486493	1493275	.	+	.	ID=PGSC0003DMT400081851;Parent=PGSC0003DMG400032137;Source_id=RNASEQ24.7255.1;Mapping_depth=493.153719;Class=4;name="Dead box ATP-dependent RNA helicase"
ST4.03ch01	Cufflinks	exon	1486493	1486599	.	+	.	ID=PGSC0003DME400215342;Parent=PGSC0003DMT400081850,PGSC0003DMT400081851
ST4.03ch01	Cufflinks	exon	1487131	1488045	.	+	.	ID=PGSC0003DME400215343;Parent=PGSC0003DMT400081850,PGSC0003DMT400081851
ST4.03ch01	Cufflinks	exon	1488186	1488269	.	+	.	ID=PGSC0003DME400215344;Parent=PGSC0003DMT400081850,PGSC0003DMT400081851
ST4.03ch01	Cufflinks	exon	1489541	1489783	.	+	.	ID=PGSC0003DME400215345;Parent=PGSC0003DMT400081851
ST4.03ch01	Cufflinks	exon	1489541	1490275	.	+	.	ID=PGSC0003DME400215346;Parent=PGSC0003DMT400081850
ST4.03ch01	Cufflinks	exon	1490108	1490275	.	+	.	ID=PGSC0003DME400215347;Parent=PGSC0003DMT400081851
ST4.03ch01	Cufflinks	exon	1490895	1491008	.	+	.	ID=PGSC0003DME400215348;Parent=PGSC0003DMT400081850,PGSC0003DMT400081851
ST4.03ch01	Cufflinks	exon	1492377	1493275	.	+	.	ID=PGSC0003DME400215349;Parent=PGSC0003DMT400081850,PGSC0003DMT400081851
ST4.03ch01	Cufflinks	intron	1486600	1487130	.	+	.	ID=PGSC0003DMI400136369;Parent=PGSC0003DMT400081850,PGSC0003DMT400081851
ST4.03ch01	Cufflinks	intron	1488046	1488185	.	+	.	ID=PGSC0003DMI400136370;Parent=PGSC0003DMT400081850,PGSC0003DMT400081851
ST4.03ch01	Cufflinks	intron	1488270	1489540	.	+	.	ID=PGSC0003DMI400136371;Parent=PGSC0003DMT400081850,PGSC0003DMT400081851
ST4.03ch01	Cufflinks	intron	1489784	1490107	.	+	.	ID=PGSC0003DMI400136372;Parent=PGSC0003DMT400081851
ST4.03ch01	Cufflinks	intron	1490276	1490894	.	+	.	ID=PGSC0003DMI400136373;Parent=PGSC0003DMT400081850,PGSC0003DMT400081851
ST4.03ch01	Cufflinks	intron	1491009	1492376	.	+	.	ID=PGSC0003DMI400136374;Parent=PGSC0003DMT400081850,PGSC0003DMT400081851
ST4.03ch01	BestORF	CDS	1487338	1488045	.	+	0	ID=PGSC0003DMC400055278;Parent=PGSC0003DMT400081850;name="Dead box ATP-dependent RNA helicase"
ST4.03ch01	BestORF	CDS	1488186	1488269	.	+	0	ID=PGSC0003DMC400055278;Parent=PGSC0003DMT400081850;name="Dead box ATP-dependent RNA helicase"
ST4.03ch01	BestORF	CDS	1489541	1489888	.	+	0	ID=PGSC0003DMC400055278;Parent=PGSC0003DMT400081850;name="Dead box ATP-dependent RNA helicase"
ST4.03ch01	BestORF	CDS	1487338	1488045	.	+	0	ID=PGSC0003DMC400055279;Parent=PGSC0003DMT400081851;name="Dead box ATP-dependent RNA helicase"
ST4.03ch01	BestORF	CDS	1488186	1488269	.	+	0	ID=PGSC0003DMC400055279;Parent=PGSC0003DMT400081851;name="Dead box ATP-dependent RNA helicase"
ST4.03ch01	BestORF	CDS	1489541	1489783	.	+	0	ID=PGSC0003DMC400055279;Parent=PGSC0003DMT400081851;name="Dead box ATP-dependent RNA helicase"
ST4.03ch01	BestORF	CDS	1490108	1490275	.	+	0	ID=PGSC0003DMC400055279;Parent=PGSC0003DMT400081851;name="Dead box ATP-dependent RNA helicase"
ST4.03ch01	BestORF	CDS	1490895	1491008	.	+	0	ID=PGSC0003DMC400055279;Parent=PGSC0003DMT400081851;name="Dead box ATP-dependent RNA helicase"
ST4.03ch01	BestORF	CDS	1492377	1492874	.	+	0	ID=PGSC0003DMC400055279;Parent=PGSC0003DMT400081851;name="Dead box ATP-dependent RNA helicase"
ST4.03ch01	BGI	gene	1500584	1506897	.	.	.	ID=PGSC0003DMG400032138;name="Protein AFR"
ST4.03ch01	Cufflinks	mRNA	1500584	1506897	.	+	.	ID=PGSC0003DMT400081852;Parent=PGSC0003DMG400032138;Source_id=RNASEQ24.7258.0;Mapping_depth=91.166613;Class=4;name="Protein AFR"
ST4.03ch01	Cufflinks	exon	1500584	1500808	.	+	.	ID=PGSC0003DME400215350;Parent=PGSC0003DMT400081852
ST4.03ch01	Cufflinks	exon	1504509	1506897	.	+	.	ID=PGSC0003DME400215351;Parent=PGSC0003DMT400081852
ST4.03ch01	Cufflinks	intron	1500809	1504508	.	+	.	ID=PGSC0003DMI400136375;Parent=PGSC0003DMT400081852
ST4.03ch01	BestORF	CDS	1500746	1500808	.	+	0	ID=PGSC0003DMC400055280;Parent=PGSC0003DMT400081852;name="Protein AFR"
ST4.03ch01	BestORF	CDS	1504509	1505759	.	+	0	ID=PGSC0003DMC400055280;Parent=PGSC0003DMT400081852;name="Protein AFR"
ST4.03ch01	BGI	gene	1510329	1513966	.	.	.	ID=PGSC0003DMG400032181;name="Conserved gene of unknown function"
ST4.03ch01	Cufflinks	mRNA	1510329	1513966	.	-	.	ID=PGSC0003DMT400081974;Parent=PGSC0003DMG400032181;Source_id=RNASEQ24.7268.0;Mapping_depth=117.526132;Class=4;name="Conserved gene of unknown function"
ST4.03ch01	Cufflinks	exon	1510329	1510612	.	-	.	ID=PGSC0003DME400215658;Parent=PGSC0003DMT400081974
ST4.03ch01	Cufflinks	exon	1513390	1513966	.	-	.	ID=PGSC0003DME400215659;Parent=PGSC0003DMT400081974
ST4.03ch01	Cufflinks	intron	1510613	1513389	.	-	.	ID=PGSC0003DMI400136590;Parent=PGSC0003DMT400081974
ST4.03ch01	BestORF	CDS	1513390	1513872	.	-	0	ID=PGSC0003DMC400055380;Parent=PGSC0003DMT400081974;name="Conserved gene of unknown function"
ST4.03ch01	BestORF	CDS	1510568	1510612	.	-	0	ID=PGSC0003DMC400055380;Parent=PGSC0003DMT400081974;name="Conserved gene of unknown function"
ST4.03ch01	BGI	gene	1516479	1518210	.	.	.	ID=PGSC0003DMG400032182;name="Non-specific lipid-transfer protein"
ST4.03ch01	Cufflinks	mRNA	1516479	1518210	.	-	.	ID=PGSC0003DMT400081975;Parent=PGSC0003DMG400032182;Source_id=RNASEQ24.7292.0;Mapping_depth=261.863868;Class=4;name="Non-specific lipid-transfer protein"
ST4.03ch01	Cufflinks	exon	1516479	1516835	.	-	.	ID=PGSC0003DME400215660;Parent=PGSC0003DMT400081975
ST4.03ch01	Cufflinks	exon	1517490	1517576	.	-	.	ID=PGSC0003DME400215661;Parent=PGSC0003DMT400081975
ST4.03ch01	Cufflinks	exon	1517772	1518210	.	-	.	ID=PGSC0003DME400215663;Parent=PGSC0003DMT400081975
ST4.03ch01	Cufflinks	intron	1516836	1517489	.	-	.	ID=PGSC0003DMI400136591;Parent=PGSC0003DMT400081975
ST4.03ch01	Cufflinks	intron	1517577	1517771	.	-	.	ID=PGSC0003DMI400136592;Parent=PGSC0003DMT400081975
ST4.03ch01	BestORF	CDS	1517772	1518117	.	-	0	ID=PGSC0003DMC400055381;Parent=PGSC0003DMT400081975;name="Non-specific lipid-transfer protein"
ST4.03ch01	BestORF	CDS	1517490	1517576	.	-	2	ID=PGSC0003DMC400055381;Parent=PGSC0003DMT400081975;name="Non-specific lipid-transfer protein"
ST4.03ch01	BestORF	CDS	1516696	1516835	.	-	2	ID=PGSC0003DMC400055381;Parent=PGSC0003DMT400081975;name="Non-specific lipid-transfer protein"
ST4.03ch01	BGI	gene	1525200	1532641	.	.	.	ID=PGSC0003DMG400032139;name="Conserved gene of unknown function"
ST4.03ch01	Cufflinks	mRNA	1525200	1528576	.	+	.	ID=PGSC0003DMT400081853;Parent=PGSC0003DMG400032139;Source_id=RNASEQ24.7294.0;Mapping_depth=8.796587;Class=4;name="Conserved gene of unknown function"
ST4.03ch01	Cufflinks	mRNA	1525200	1532641	.	+	.	ID=PGSC0003DMT400081854;Parent=PGSC0003DMG400032139;Source_id=RNASEQ24.7294.1;Mapping_depth=55.364705;Class=4;name="Conserved gene of unknown function"
ST4.03ch01	Cufflinks	mRNA	1525200	1532641	.	+	.	ID=PGSC0003DMT400081855;Parent=PGSC0003DMG400032139;Source_id=RNASEQ24.7294.2;Mapping_depth=13.855066;Class=4;name="Conserved gene of unknown function"
ST4.03ch01	Cufflinks	mRNA	1529098	1532641	.	+	.	ID=PGSC0003DMT400081856;Parent=PGSC0003DMG400032139;Source_id=RNASEQ24.7294.3;Mapping_depth=13.490391;Class=4;name="Conserved gene of unknown function"
ST4.03ch01	Cufflinks	mRNA	1529972	1532641	.	+	.	ID=PGSC0003DMT400081857;Parent=PGSC0003DMG400032139;Source_id=RNASEQ24.7294.4;Mapping_depth=9.657577;Class=4;name="Conserved gene of unknown function"
ST4.03ch01	Cufflinks	exon	1525200	1525689	.	+	.	ID=PGSC0003DME400215352;Parent=PGSC0003DMT400081854,PGSC0003DMT400081855,PGSC0003DMT400081853
ST4.03ch01	Cufflinks	exon	1526524	1526629	.	+	.	ID=PGSC0003DME400215353;Parent=PGSC0003DMT400081854,PGSC0003DMT400081855,PGSC0003DMT400081853
ST4.03ch01	Cufflinks	exon	1527880	1527972	.	+	.	ID=PGSC0003DME400215354;Parent=PGSC0003DMT400081854
ST4.03ch01	Cufflinks	exon	1527880	1528249	.	+	.	ID=PGSC0003DME400215355;Parent=PGSC0003DMT400081855
ST4.03ch01	Cufflinks	exon	1527880	1528576	.	+	.	ID=PGSC0003DME400215356;Parent=PGSC0003DMT400081853
ST4.03ch01	Cufflinks	exon	1528054	1528249	.	+	.	ID=PGSC0003DME400215357;Parent=PGSC0003DMT400081854
[truncated: 63,536 more rows]

## Sheet: genes_DM_V3_superscaffold
##gff-version 3
#seqid	source	type	start	end	score	strand	phase	attributes
PGSC0003DMB000000010	BGI	gene	1242814	1245448	.	.	.	ID=PGSC0003DMG400000001;name="Adenosine 3'-phospho 5'-phosphosulfate transporter"
PGSC0003DMB000000010	Cufflinks	mRNA	1242814	1245444	.	+	.	ID=PGSC0003DMT400000001;Parent=PGSC0003DMG400000001;Source_id=RNASEQ44.3678.0;Mapping_depth=48.922289;Class=1;name="Adenosine 3'-phospho 5'-phosphosulfate transporter"
PGSC0003DMB000000010	Cufflinks	mRNA	1242814	1245444	.	+	.	ID=PGSC0003DMT400000002;Parent=PGSC0003DMG400000001;Source_id=RNASEQ44.3678.1;Mapping_depth=349.773769;Class=1;name="Adenosine 3'-phospho 5'-phosphosulfate transporter"
PGSC0003DMB000000010	Cufflinks	mRNA	1243971	1245448	.	+	.	ID=PGSC0003DMT400000003;Parent=PGSC0003DMG400000001;Source_id=RNASEQ44.3678.2;Mapping_depth=52.447281;Class=1;name="Adenosine 3'-phospho 5'-phosphosulfate transporter"
PGSC0003DMB000000010	Cufflinks	exon	1242814	1243429	.	+	.	ID=PGSC0003DME400000001;Parent=PGSC0003DMT400000001,PGSC0003DMT400000002
PGSC0003DMB000000010	Cufflinks	exon	1243532	1243736	.	+	.	ID=PGSC0003DME400000002;Parent=PGSC0003DMT400000001,PGSC0003DMT400000002
PGSC0003DMB000000010	Cufflinks	exon	1243971	1244669	.	+	.	ID=PGSC0003DME400000003;Parent=PGSC0003DMT400000003
PGSC0003DMB000000010	Cufflinks	exon	1244206	1245444	.	+	.	ID=PGSC0003DME400000004;Parent=PGSC0003DMT400000001
PGSC0003DMB000000010	Cufflinks	exon	1244206	1244448	.	+	.	ID=PGSC0003DME400000005;Parent=PGSC0003DMT400000002
PGSC0003DMB000000010	Cufflinks	exon	1244568	1244669	.	+	.	ID=PGSC0003DME400000006;Parent=PGSC0003DMT400000002
PGSC0003DMB000000010	Cufflinks	exon	1244743	1244850	.	+	.	ID=PGSC0003DME400000007;Parent=PGSC0003DMT400000002
PGSC0003DMB000000010	Cufflinks	exon	1244743	1245448	.	+	.	ID=PGSC0003DME400000008;Parent=PGSC0003DMT400000003
PGSC0003DMB000000010	Cufflinks	exon	1244984	1245444	.	+	.	ID=PGSC0003DME400000009;Parent=PGSC0003DMT400000002
PGSC0003DMB000000010	Cufflinks	intron	1243430	1243531	.	+	.	ID=PGSC0003DMI400000001;Parent=PGSC0003DMT400000001,PGSC0003DMT400000002
PGSC0003DMB000000010	Cufflinks	intron	1243737	1244205	.	+	.	ID=PGSC0003DMI400000002;Parent=PGSC0003DMT400000001,PGSC0003DMT400000002
PGSC0003DMB000000010	Cufflinks	intron	1244449	1244567	.	+	.	ID=PGSC0003DMI400000003;Parent=PGSC0003DMT400000002
PGSC0003DMB000000010	Cufflinks	intron	1244670	1244742	.	+	.	ID=PGSC0003DMI400000004;Parent=PGSC0003DMT400000002,PGSC0003DMT400000003
PGSC0003DMB000000010	Cufflinks	intron	1244851	1244983	.	+	.	ID=PGSC0003DMI400000005;Parent=PGSC0003DMT400000002
PGSC0003DMB000000010	BestORF	CDS	1243614	1243736	.	+	0	ID=PGSC0003DMC400000001;Parent=PGSC0003DMT400000001;name="Adenosine 3'-phospho 5'-phosphosulfate transporter"
PGSC0003DMB000000010	BestORF	CDS	1244206	1244487	.	+	0	ID=PGSC0003DMC400000001;Parent=PGSC0003DMT400000001;name="Adenosine 3'-phospho 5'-phosphosulfate transporter"
PGSC0003DMB000000010	BestORF	CDS	1243614	1243736	.	+	0	ID=PGSC0003DMC400000002;Parent=PGSC0003DMT400000002;name="Adenosine 3'-phospho 5'-phosphosulfate transporter"
PGSC0003DMB000000010	BestORF	CDS	1244206	1244448	.	+	0	ID=PGSC0003DMC400000002;Parent=PGSC0003DMT400000002;name="Adenosine 3'-phospho 5'-phosphosulfate transporter"
PGSC0003DMB000000010	BestORF	CDS	1244568	1244669	.	+	0	ID=PGSC0003DMC400000002;Parent=PGSC0003DMT400000002;name="Adenosine 3'-phospho 5'-phosphosulfate transporter"
PGSC0003DMB000000010	BestORF	CDS	1244743	1244850	.	+	0	ID=PGSC0003DMC400000002;Parent=PGSC0003DMT400000002;name="Adenosine 3'-phospho 5'-phosphosulfate transporter"
PGSC0003DMB000000010	BestORF	CDS	1244984	1245241	.	+	0	ID=PGSC0003DMC400000002;Parent=PGSC0003DMT400000002;name="Adenosine 3'-phospho 5'-phosphosulfate transporter"
PGSC0003DMB000000010	BestORF	CDS	1244224	1244487	.	+	0	ID=PGSC0003DMC400000003;Parent=PGSC0003DMT400000003;name="Adenosine 3'-phospho 5'-phosphosulfate transporter"
PGSC0003DMB000000010	BGI	gene	1247025	1248948	.	.	.	ID=PGSC0003DMG400000002;name="Vacuolar iron family transporter"
PGSC0003DMB000000010	Cufflinks	mRNA	1247025	1248948	.	+	.	ID=PGSC0003DMT400000004;Parent=PGSC0003DMG400000002;Source_id=RNASEQ44.3687.0;Mapping_depth=82.702224;Class=1;name="Vacuolar iron family transporter"
PGSC0003DMB000000010	Cufflinks	mRNA	1247025	1248948	.	+	.	ID=PGSC0003DMT400000005;Parent=PGSC0003DMG400000002;Source_id=RNASEQ44.3687.1;Mapping_depth=34.338018;Class=1;name="Vacuolar iron family transporter"
PGSC0003DMB000000010	Cufflinks	exon	1247025	1247613	.	+	.	ID=PGSC0003DME400000010;Parent=PGSC0003DMT400000005,PGSC0003DMT400000004
PGSC0003DMB000000010	Cufflinks	exon	1247822	1248033	.	+	.	ID=PGSC0003DME400000011;Parent=PGSC0003DMT400000004
PGSC0003DMB000000010	Cufflinks	exon	1247822	1248948	.	+	.	ID=PGSC0003DME400000012;Parent=PGSC0003DMT400000005
PGSC0003DMB000000010	Cufflinks	exon	1248176	1248948	.	+	.	ID=PGSC0003DME400000013;Parent=PGSC0003DMT400000004
PGSC0003DMB000000010	Cufflinks	intron	1247614	1247821	.	+	.	ID=PGSC0003DMI400000006;Parent=PGSC0003DMT400000005,PGSC0003DMT400000004
PGSC0003DMB000000010	Cufflinks	intron	1248034	1248175	.	+	.	ID=PGSC0003DMI400000007;Parent=PGSC0003DMT400000004
PGSC0003DMB000000010	BestORF	CDS	1247406	1247613	.	+	0	ID=PGSC0003DMC400000004;Parent=PGSC0003DMT400000004;name="Vacuolar iron family transporter"
PGSC0003DMB000000010	BestORF	CDS	1247822	1248033	.	+	2	ID=PGSC0003DMC400000004;Parent=PGSC0003DMT400000004;name="Vacuolar iron family transporter"
PGSC0003DMB000000010	BestORF	CDS	1248176	1248559	.	+	0	ID=PGSC0003DMC400000004;Parent=PGSC0003DMT400000004;name="Vacuolar iron family transporter"
PGSC0003DMB000000010	BestORF	CDS	1247406	1247613	.	+	0	ID=PGSC0003DMC400000005;Parent=PGSC0003DMT400000005;name="Vacuolar iron family transporter"
PGSC0003DMB000000010	BestORF	CDS	1247822	1248063	.	+	2	ID=PGSC0003DMC400000005;Parent=PGSC0003DMT400000005;name="Vacuolar iron family transporter"
PGSC0003DMB000000010	BGI	gene	1269148	1274474	.	.	.	ID=PGSC0003DMG400000003;name="SPX domain-containing membrane protein"
PGSC0003DMB000000010	Cufflinks	mRNA	1269148	1274474	.	+	.	ID=PGSC0003DMT400000009;Parent=PGSC0003DMG400000003;Source_id=RNASEQ44.3712.3;Mapping_depth=127.963647;Class=1;name="SPX domain-containing membrane protein"
PGSC0003DMB000000010	Cufflinks	exon	1269148	1269263	.	+	.	ID=PGSC0003DME400000018;Parent=PGSC0003DMT400000009
PGSC0003DMB000000010	Cufflinks	exon	1269999	1270453	.	+	.	ID=PGSC0003DME400000020;Parent=PGSC0003DMT400000009
PGSC0003DMB000000010	Cufflinks	exon	1271175	1271476	.	+	.	ID=PGSC0003DME400000021;Parent=PGSC0003DMT400000009
PGSC0003DMB000000010	Cufflinks	exon	1272625	1272815	.	+	.	ID=PGSC0003DME400000022;Parent=PGSC0003DMT400000009
PGSC0003DMB000000010	Cufflinks	exon	1273311	1273501	.	+	.	ID=PGSC0003DME400000025;Parent=PGSC0003DMT400000009
PGSC0003DMB000000010	Cufflinks	exon	1273884	1274017	.	+	.	ID=PGSC0003DME400000026;Parent=PGSC0003DMT400000009
PGSC0003DMB000000010	Cufflinks	exon	1274118	1274474	.	+	.	ID=PGSC0003DME400000028;Parent=PGSC0003DMT400000009
PGSC0003DMB000000010	Cufflinks	intron	1269264	1269998	.	+	.	ID=PGSC0003DMI400000012;Parent=PGSC0003DMT400000009
PGSC0003DMB000000010	Cufflinks	intron	1270454	1271174	.	+	.	ID=PGSC0003DMI400000013;Parent=PGSC0003DMT400000009
PGSC0003DMB000000010	Cufflinks	intron	1271477	1272624	.	+	.	ID=PGSC0003DMI400000014;Parent=PGSC0003DMT400000009
PGSC0003DMB000000010	Cufflinks	intron	1272816	1273310	.	+	.	ID=PGSC0003DMI400000016;Parent=PGSC0003DMT400000009
PGSC0003DMB000000010	Cufflinks	intron	1273502	1273883	.	+	.	ID=PGSC0003DMI400000017;Parent=PGSC0003DMT400000009
PGSC0003DMB000000010	Cufflinks	intron	1274018	1274117	.	+	.	ID=PGSC0003DMI400000018;Parent=PGSC0003DMT400000009
PGSC0003DMB000000010	BestORF	CDS	1269153	1269263	.	+	0	ID=PGSC0003DMC400000009;Parent=PGSC0003DMT400000009;name="SPX domain-containing membrane protein"
PGSC0003DMB000000010	BestORF	CDS	1269999	1270453	.	+	0	ID=PGSC0003DMC400000009;Parent=PGSC0003DMT400000009;name="SPX domain-containing membrane protein"
PGSC0003DMB000000010	BestORF	CDS	1271175	1271476	.	+	1	ID=PGSC0003DMC400000009;Parent=PGSC0003DMT400000009;name="SPX domain-containing membrane protein"
PGSC0003DMB000000010	BestORF	CDS	1272625	1272815	.	+	2	ID=PGSC0003DMC400000009;Parent=PGSC0003DMT400000009;name="SPX domain-containing membrane protein"
PGSC0003DMB000000010	BestORF	CDS	1273311	1273501	.	+	0	ID=PGSC0003DMC400000009;Parent=PGSC0003DMT400000009;name="SPX domain-containing membrane protein"
PGSC0003DMB000000010	BestORF	CDS	1273884	1274017	.	+	1	ID=PGSC0003DMC400000009;Parent=PGSC0003DMT400000009;name="SPX domain-containing membrane protein"
PGSC0003DMB000000010	BestORF	CDS	1274118	1274356	.	+	2	ID=PGSC0003DMC400000009;Parent=PGSC0003DMT400000009;name="SPX domain-containing membrane protein"
PGSC0003DMB000000010	BGI	gene	1275477	1280896	.	.	.	ID=PGSC0003DMG400000004;name="Arsenical pump-driving atpase"
PGSC0003DMB000000010	Cufflinks	mRNA	1275477	1280896	.	+	.	ID=PGSC0003DMT400000010;Parent=PGSC0003DMG400000004;Source_id=RNASEQ44.3718.0;Mapping_depth=355.928616;Class=1;name="Arsenical pump-driving atpase"
PGSC0003DMB000000010	Cufflinks	exon	1275477	1275939	.	+	.	ID=PGSC0003DME400000029;Parent=PGSC0003DMT400000010
PGSC0003DMB000000010	Cufflinks	exon	1276462	1276586	.	+	.	ID=PGSC0003DME400000030;Parent=PGSC0003DMT400000010
PGSC0003DMB000000010	Cufflinks	exon	1277673	1277823	.	+	.	ID=PGSC0003DME400000031;Parent=PGSC0003DMT400000010
PGSC0003DMB000000010	Cufflinks	exon	1278000	1278110	.	+	.	ID=PGSC0003DME400000032;Parent=PGSC0003DMT400000010
PGSC0003DMB000000010	Cufflinks	exon	1279642	1279780	.	+	.	ID=PGSC0003DME400000033;Parent=PGSC0003DMT400000010
PGSC0003DMB000000010	Cufflinks	exon	1280085	1280200	.	+	.	ID=PGSC0003DME400000034;Parent=PGSC0003DMT400000010
PGSC0003DMB000000010	Cufflinks	exon	1280403	1280896	.	+	.	ID=PGSC0003DME400000035;Parent=PGSC0003DMT400000010
PGSC0003DMB000000010	Cufflinks	intron	1275940	1276461	.	+	.	ID=PGSC0003DMI400000019;Parent=PGSC0003DMT400000010
PGSC0003DMB000000010	Cufflinks	intron	1276587	1277672	.	+	.	ID=PGSC0003DMI400000020;Parent=PGSC0003DMT400000010
PGSC0003DMB000000010	Cufflinks	intron	1277824	1277999	.	+	.	ID=PGSC0003DMI400000021;Parent=PGSC0003DMT400000010
PGSC0003DMB000000010	Cufflinks	intron	1278111	1279641	.	+	.	ID=PGSC0003DMI400000022;Parent=PGSC0003DMT400000010
PGSC0003DMB000000010	Cufflinks	intron	1279781	1280084	.	+	.	ID=PGSC0003DMI400000023;Parent=PGSC0003DMT400000010
PGSC0003DMB000000010	Cufflinks	intron	1280201	1280402	.	+	.	ID=PGSC0003DMI400000024;Parent=PGSC0003DMT400000010
PGSC0003DMB000000010	BestORF	CDS	1275676	1275939	.	+	0	ID=PGSC0003DMC400000010;Parent=PGSC0003DMT400000010;name="Arsenical pump-driving atpase"
PGSC0003DMB000000010	BestORF	CDS	1276462	1276586	.	+	0	ID=PGSC0003DMC400000010;Parent=PGSC0003DMT400000010;name="Arsenical pump-driving atpase"
PGSC0003DMB000000010	BestORF	CDS	1277673	1277823	.	+	1	ID=PGSC0003DMC400000010;Parent=PGSC0003DMT400000010;name="Arsenical pump-driving atpase"
PGSC0003DMB000000010	BestORF	CDS	1278000	1278110	.	+	0	ID=PGSC0003DMC400000010;Parent=PGSC0003DMT400000010;name="Arsenical pump-driving atpase"
PGSC0003DMB000000010	BestORF	CDS	1279642	1279780	.	+	0	ID=PGSC0003DMC400000010;Parent=PGSC0003DMT400000010;name="Arsenical pump-driving atpase"
PGSC0003DMB000000010	BestORF	CDS	1280085	1280200	.	+	2	ID=PGSC0003DMC400000010;Parent=PGSC0003DMT400000010;name="Arsenical pump-driving atpase"
PGSC0003DMB000000010	BestORF	CDS	1280403	1280579	.	+	0	ID=PGSC0003DMC400000010;Parent=PGSC0003DMT400000010;name="Arsenical pump-driving atpase"
PGSC0003DMB000000010	BGI	gene	1290482	1295616	.	.	.	ID=PGSC0003DMG400000005;name="Shrunken seed protein"
PGSC0003DMB000000010	Cufflinks	mRNA	1290482	1295616	.	+	.	ID=PGSC0003DMT400000011;Parent=PGSC0003DMG400000005;Source_id=RNASEQ44.3727.0;Mapping_depth=13.298565;Class=1;name="Shrunken seed protein"
PGSC0003DMB000000010	Cufflinks	mRNA	1290482	1295616	.	+	.	ID=PGSC0003DMT400000012;Parent=PGSC0003DMG400000005;Source_id=RNASEQ44.3727.1;Mapping_depth=97.198176;Class=1;name="Shrunken seed protein"
PGSC0003DMB000000010	Cufflinks	mRNA	1290482	1295616	.	+	.	ID=PGSC0003DMT400000013;Parent=PGSC0003DMG400000005;Source_id=RNASEQ44.3727.2;Mapping_depth=28.388907;Class=1;name="Shrunken seed protein"
PGSC0003DMB000000010	Cufflinks	exon	1290482	1290812	.	+	.	ID=PGSC0003DME400000036;Parent=PGSC0003DMT400000011,PGSC0003DMT400000013,PGSC0003DMT400000012
PGSC0003DMB000000010	Cufflinks	exon	1293056	1293113	.	+	.	ID=PGSC0003DME400000037;Parent=PGSC0003DMT400000012
PGSC0003DMB000000010	Cufflinks	exon	1293056	1293130	.	+	.	ID=PGSC0003DME400000038;Parent=PGSC0003DMT400000011,PGSC0003DMT400000013
PGSC0003DMB000000010	Cufflinks	exon	1293433	1293649	.	+	.	ID=PGSC0003DME400000039;Parent=PGSC0003DMT400000011,PGSC0003DMT400000013,PGSC0003DMT400000012
PGSC0003DMB000000010	Cufflinks	exon	1293744	1294042	.	+	.	ID=PGSC0003DME400000040;Parent=PGSC0003DMT400000011,PGSC0003DMT400000013,PGSC0003DMT400000012
PGSC0003DMB000000010	Cufflinks	exon	1294130	1295032	.	+	.	ID=PGSC0003DME400000041;Parent=PGSC0003DMT400000011
PGSC0003DMB000000010	Cufflinks	exon	1294130	1294398	.	+	.	ID=PGSC0003DME400000042;Parent=PGSC0003DMT400000013,PGSC0003DMT400000012
PGSC0003DMB000000010	Cufflinks	exon	1294965	1295032	.	+	.	ID=PGSC0003DME400000043;Parent=PGSC0003DMT400000013,PGSC0003DMT400000012
PGSC0003DMB000000010	Cufflinks	exon	1295146	1295207	.	+	.	ID=PGSC0003DME400000044;Parent=PGSC0003DMT400000011,PGSC0003DMT400000013,PGSC0003DMT400000012
PGSC0003DMB000000010	Cufflinks	exon	1295323	1295616	.	+	.	ID=PGSC0003DME400000045;Parent=PGSC0003DMT400000011,PGSC0003DMT400000013,PGSC0003DMT400000012
PGSC0003DMB000000010	Cufflinks	intron	1290813	1293055	.	+	.	ID=PGSC0003DMI400000025;Parent=PGSC0003DMT400000011,PGSC0003DMT400000013,PGSC0003DMT400000012
PGSC0003DMB000000010	Cufflinks	intron	1293114	1293432	.	+	.	ID=PGSC0003DMI400000026;Parent=PGSC0003DMT400000012
PGSC0003DMB000000010	Cufflinks	intron	1293131	1293432	.	+	.	ID=PGSC0003DMI400000027;Parent=PGSC0003DMT400000011,PGSC0003DMT400000013
PGSC0003DMB000000010	Cufflinks	intron	1293650	1293743	.	+	.	ID=PGSC0003DMI400000028;Parent=PGSC0003DMT400000011,PGSC0003DMT400000013,PGSC0003DMT400000012
PGSC0003DMB000000010	Cufflinks	intron	1294043	1294129	.	+	.	ID=PGSC0003DMI400000029;Parent=PGSC0003DMT400000011,PGSC0003DMT400000013,PGSC0003DMT400000012
PGSC0003DMB000000010	Cufflinks	intron	1294399	1294964	.	+	.	ID=PGSC0003DMI400000030;Parent=PGSC0003DMT400000013,PGSC0003DMT400000012
PGSC0003DMB000000010	Cufflinks	intron	1295033	1295145	.	+	.	ID=PGSC0003DMI400000031;Parent=PGSC0003DMT400000011,PGSC0003DMT400000013,PGSC0003DMT400000012
PGSC0003DMB000000010	Cufflinks	intron	1295208	1295322	.	+	.	ID=PGSC0003DMI400000032;Parent=PGSC0003DMT400000011,PGSC0003DMT400000013,PGSC0003DMT400000012
PGSC0003DMB000000010	BestORF	CDS	1293450	1293649	.	+	0	ID=PGSC0003DMC400000011;Parent=PGSC0003DMT400000011;name="Shrunken seed protein"
PGSC0003DMB000000010	BestORF	CDS	1293744	1294042	.	+	1	ID=PGSC0003DMC400000011;Parent=PGSC0003DMT400000011;name="Shrunken seed protein"
PGSC0003DMB000000010	BestORF	CDS	1294130	1294569	.	+	2	ID=PGSC0003DMC400000011;Parent=PGSC0003DMT400000011;name="Shrunken seed protein"
PGSC0003DMB000000010	BestORF	CDS	1290744	1290812	.	+	0	ID=PGSC0003DMC400000012;Parent=PGSC0003DMT400000012;name="Shrunken seed protein"
PGSC0003DMB000000010	BestORF	CDS	1293056	1293113	.	+	0	ID=PGSC0003DMC400000012;Parent=PGSC0003DMT400000012;name="Shrunken seed protein"
PGSC0003DMB000000010	BestORF	CDS	1293433	1293649	.	+	2	ID=PGSC0003DMC400000012;Parent=PGSC0003DMT400000012;name="Shrunken seed protein"
PGSC0003DMB000000010	BestORF	CDS	1293744	1294042	.	+	1	ID=PGSC0003DMC400000012;Parent=PGSC0003DMT400000012;name="Shrunken seed protein"
PGSC0003DMB000000010	BestORF	CDS	1294130	1294398	.	+	2	ID=PGSC0003DMC400000012;Parent=PGSC0003DMT400000012;name="Shrunken seed protein"
PGSC0003DMB000000010	BestORF	CDS	1294965	1295032	.	+	0	ID=PGSC0003DMC400000012;Parent=PGSC0003DMT400000012;name="Shrunken seed protein"
PGSC0003DMB000000010	BestORF	CDS	1295146	1295207	.	+	1	ID=PGSC0003DMC400000012;Parent=PGSC0003DMT400000012;name="Shrunken seed protein"
PGSC0003DMB000000010	BestORF	CDS	1295323	1295384	.	+	2	ID=PGSC0003DMC400000012;Parent=PGSC0003DMT400000012;name="Shrunken seed protein"
PGSC0003DMB000000010	BestORF	CDS	1293450	1293649	.	+	0	ID=PGSC0003DMC400000013;Parent=PGSC0003DMT400000013;name="Shrunken seed protein"
PGSC0003DMB000000010	BestORF	CDS	1293744	1294042	.	+	1	ID=PGSC0003DMC400000013;Parent=PGSC0003DMT400000013;name="Shrunken seed protein"
PGSC0003DMB000000010	BestORF	CDS	1294130	1294398	.	+	2	ID=PGSC0003DMC400000013;Parent=PGSC0003DMT400000013;name="Shrunken seed protein"
PGSC0003DMB000000010	BestORF	CDS	1294965	1295032	.	+	0	ID=PGSC0003DMC400000013;Parent=PGSC0003DMT400000013;name="Shrunken seed protein"
PGSC0003DMB000000010	BestORF	CDS	1295146	1295207	.	+	1	ID=PGSC0003DMC400000013;Parent=PGSC0003DMT400000013;name="Shrunken seed protein"
PGSC0003DMB000000010	BestORF	CDS	1295323	1295384	.	+	2	ID=PGSC0003DMC400000013;Parent=PGSC0003DMT400000013;name="Shrunken seed protein"
PGSC0003DMB000000010	BGI	gene	1326747	1333088	.	.	.	ID=PGSC0003DMG401000006;name="DNA binding protein"
PGSC0003DMB000000010	BGI	gene	1329217	1331257	.	.	.	ID=PGSC0003DMG402000006;name="Gene of unknown function"
PGSC0003DMB000000010	Cufflinks	mRNA	1326747	1327407	.	+	.	ID=PGSC0003DMT400000014;Parent=PGSC0003DMG401000006;Source_id=RNASEQ44.3751.0;Mapping_depth=3.591257;Class=1;name="DNA binding protein"
PGSC0003DMB000000010	Cufflinks	mRNA	1326752	1333016	.	+	.	ID=PGSC0003DMT400000015;Parent=PGSC0003DMG401000006;Source_id=RNASEQ44.3751.1;Mapping_depth=10.250559;Class=1;name="DNA binding protein"
PGSC0003DMB000000010	Cufflinks	mRNA	1326752	1333016	.	+	.	ID=PGSC0003DMT400000016;Parent=PGSC0003DMG401000006;Source_id=RNASEQ44.3751.2;Mapping_depth=48.808072;Class=1;name="DNA binding protein"
PGSC0003DMB000000010	Cufflinks	mRNA	1328899	1333016	.	+	.	ID=PGSC0003DMT400000018;Parent=PGSC0003DMG401000006;Source_id=RNASEQ44.3751.4;Mapping_depth=7.951290;Class=1;name="DNA binding protein"
PGSC0003DMB000000010	Cufflinks	mRNA	1329217	1331257	.	-	.	ID=PGSC0003DMT400000019;Parent=PGSC0003DMG402000006;Source_id=RNASEQ44.3751.5;Mapping_depth=5.876272;Class=1;name="Gene of unknown function"
PGSC0003DMB000000010	Cufflinks	mRNA	1331894	1333088	.	+	.	ID=PGSC0003DMT400000020;Parent=PGSC0003DMG401000006;Source_id=RNASEQ44.3751.6;Mapping_depth=3.368231;Class=1;name="DNA binding protein"
PGSC0003DMB000000010	Cufflinks	mRNA	1331924	1333016	.	+	.	ID=PGSC0003DMT400000021;Parent=PGSC0003DMG401000006;Source_id=RNASEQ44.3751.7;Mapping_depth=8.992121;Class=1;name="DNA binding protein"
PGSC0003DMB000000010	Cufflinks	exon	1326747	1327407	.	+	.	ID=PGSC0003DME400000046;Parent=PGSC0003DMT400000014
PGSC0003DMB000000010	Cufflinks	exon	1326752	1327349	.	+	.	ID=PGSC0003DME400000047;Parent=PGSC0003DMT400000016,PGSC0003DMT400000015
PGSC0003DMB000000010	Cufflinks	exon	1328568	1328695	.	+	.	ID=PGSC0003DME400000049;Parent=PGSC0003DMT400000016,PGSC0003DMT400000015
PGSC0003DMB000000010	Cufflinks	exon	1328899	1329140	.	+	.	ID=PGSC0003DME400000050;Parent=PGSC0003DMT400000018
PGSC0003DMB000000010	Cufflinks	exon	1328915	1329140	.	+	.	ID=PGSC0003DME400000051;Parent=PGSC0003DMT400000016,PGSC0003DMT400000015
PGSC0003DMB000000010	Cufflinks	exon	1329217	1331257	.	-	.	ID=PGSC0003DME400000052;Parent=PGSC0003DMT400000019
PGSC0003DMB000000010	Cufflinks	exon	1329218	1329345	.	+	.	ID=PGSC0003DME400000053;Parent=PGSC0003DMT400000016,PGSC0003DMT400000015,PGSC0003DMT400000018
PGSC0003DMB000000010	Cufflinks	exon	1331894	1333088	.	+	.	ID=PGSC0003DME400000054;Parent=PGSC0003DMT400000020
PGSC0003DMB000000010	Cufflinks	exon	1331924	1332470	.	+	.	ID=PGSC0003DME400000055;Parent=PGSC0003DMT400000021
PGSC0003DMB000000010	Cufflinks	exon	1332157	1332470	.	+	.	ID=PGSC0003DME400000056;Parent=PGSC0003DMT400000016,PGSC0003DMT400000018
PGSC0003DMB000000010	Cufflinks	exon	1332157	1333016	.	+	.	ID=PGSC0003DME400000057;Parent=PGSC0003DMT400000015
PGSC0003DMB000000010	Cufflinks	exon	1332548	1333016	.	+	.	ID=PGSC0003DME400000058;Parent=PGSC0003DMT400000016,PGSC0003DMT400000021,PGSC0003DMT400000018
PGSC0003DMB000000010	Cufflinks	intron	1327350	1328567	.	+	.	ID=PGSC0003DMI400000033;Parent=PGSC0003DMT400000016,PGSC0003DMT400000015
PGSC0003DMB000000010	Cufflinks	intron	1328696	1328914	.	+	.	ID=PGSC0003DMI400000034;Parent=PGSC0003DMT400000016,PGSC0003DMT400000015
PGSC0003DMB000000010	Cufflinks	intron	1329141	1329217	.	+	.	ID=PGSC0003DMI400000035;Parent=PGSC0003DMT400000016,PGSC0003DMT400000015,PGSC0003DMT400000018
PGSC0003DMB000000010	Cufflinks	intron	1329346	1332156	.	+	.	ID=PGSC0003DMI400000036;Parent=PGSC0003DMT400000016,PGSC0003DMT400000015,PGSC0003DMT400000018
PGSC0003DMB000000010	Cufflinks	intron	1332471	1332547	.	+	.	ID=PGSC0003DMI400000037;Parent=PGSC0003DMT400000016,PGSC0003DMT400000021,PGSC0003DMT400000018
PGSC0003DMB000000010	BestORF	CDS	1326812	1327393	.	+	0	ID=PGSC0003DMC400000014;Parent=PGSC0003DMT400000014;name="DNA binding protein"
PGSC0003DMB000000010	BestORF	CDS	1326812	1327349	.	+	0	ID=PGSC0003DMC400000015;Parent=PGSC0003DMT400000015;name="DNA binding protein"
PGSC0003DMB000000010	BestORF	CDS	1328568	1328695	.	+	2	ID=PGSC0003DMC400000015;Parent=PGSC0003DMT400000015;name="DNA binding protein"
PGSC0003DMB000000010	BestORF	CDS	1328915	1329140	.	+	0	ID=PGSC0003DMC400000015;Parent=PGSC0003DMT400000015;name="DNA binding protein"
PGSC0003DMB000000010	BestORF	CDS	1329218	1329345	.	+	2	ID=PGSC0003DMC400000015;Parent=PGSC0003DMT400000015;name="DNA binding protein"
PGSC0003DMB000000010	BestORF	CDS	1332157	1332369	.	+	0	ID=PGSC0003DMC400000015;Parent=PGSC0003DMT400000015;name="DNA binding protein"
PGSC0003DMB000000010	BestORF	CDS	1326812	1327349	.	+	0	ID=PGSC0003DMC400000016;Parent=PGSC0003DMT400000016;name="DNA binding protein"
PGSC0003DMB000000010	BestORF	CDS	1328568	1328695	.	+	2	ID=PGSC0003DMC400000016;Parent=PGSC0003DMT400000016;name="DNA binding protein"
PGSC0003DMB000000010	BestORF	CDS	1328915	1329140	.	+	0	ID=PGSC0003DMC400000016;Parent=PGSC0003DMT400000016;name="DNA binding protein"
PGSC0003DMB000000010	BestORF	CDS	1329218	1329345	.	+	2	ID=PGSC0003DMC400000016;Parent=PGSC0003DMT400000016;name="DNA binding protein"
PGSC0003DMB000000010	BestORF	CDS	1332157	1332369	.	+	0	ID=PGSC0003DMC400000016;Parent=PGSC0003DMT400000016;name="DNA binding protein"
PGSC0003DMB000000010	BestORF	CDS	1329014	1329140	.	+	0	ID=PGSC0003DMC400000017;Parent=PGSC0003DMT400000018;name="DNA binding protein"
PGSC0003DMB000000010	BestORF	CDS	1329218	1329345	.	+	2	ID=PGSC0003DMC400000017;Parent=PGSC0003DMT400000018;name="DNA binding protein"
PGSC0003DMB000000010	BestORF	CDS	1332157	1332369	.	+	0	ID=PGSC0003DMC400000017;Parent=PGSC0003DMT400000018;name="DNA binding protein"
PGSC0003DMB000000010	BestORF	CDS	1329743	1330003	.	-	0	ID=PGSC0003DMC400000018;Parent=PGSC0003DMT400000019;name="Gene of unknown function"
PGSC0003DMB000000010	BestORF	CDS	1332067	1332369	.	+	0	ID=PGSC0003DMC400000019;Parent=PGSC0003DMT400000020;name="DNA binding protein"
PGSC0003DMB000000010	BestORF	CDS	1332067	1332369	.	+	0	ID=PGSC0003DMC400000020;Parent=PGSC0003DMT400000021;name="DNA binding protein"
PGSC0003DMB000000010	BGI	gene	1336114	1337334	.	.	.	ID=PGSC0003DMG401000007;name="1-acylglycerophosphocholine O-acyltransferase"
PGSC0003DMB000000010	BGI	gene	1345713	1348929	.	.	.	ID=PGSC0003DMG402000007;name="JD1"
PGSC0003DMB000000010	Cufflinks	mRNA	1336114	1337334	.	+	.	ID=PGSC0003DMT400000024;Parent=PGSC0003DMG401000007;Source_id=RNASEQ44.3757.2;Mapping_depth=208.256085;Class=1;name="1-acylglycerophosphocholine O-acyltransferase"
PGSC0003DMB000000010	Cufflinks	mRNA	1345713	1348929	.	-	.	ID=PGSC0003DMT400000025;Parent=PGSC0003DMG402000007;Source_id=RNASEQ44.3757.3;Mapping_depth=14.625733;Class=1;name="JD1"
PGSC0003DMB000000010	Cufflinks	exon	1336114	1337334	.	+	.	ID=PGSC0003DME400000060;Parent=PGSC0003DMT400000024
PGSC0003DMB000000010	Cufflinks	exon	1345713	1348929	.	-	.	ID=PGSC0003DME400000070;Parent=PGSC0003DMT400000025
PGSC0003DMB000000010	BestORF	CDS	1336250	1336795	.	+	0	ID=PGSC0003DMC400000023;Parent=PGSC0003DMT400000024;name="1-acylglycerophosphocholine O-acyltransferase"
PGSC0003DMB000000010	BestORF	CDS	1348359	1348616	.	-	0	ID=PGSC0003DMC400000024;Parent=PGSC0003DMT400000025;name="JD1"
PGSC0003DMB000000010	BGI	gene	1364405	1368248	.	.	.	ID=PGSC0003DMG400000008;name="Transcription factor"
PGSC0003DMB000000010	GLEAN	mRNA	1364791	1367961	.	+	.	ID=PGSC0003DMT400000026;Parent=PGSC0003DMG400000008;Source_id=PGSC0003DMG000000141;Class=2;name="Transcription factor"
[truncated: 65,358 more rows]

## Sheet: DM_V403_representative_genes
##gff-version 3
[truncated: 65,535 more rows]

[truncated: 3 more sheets: DM_V3_superscaffolds_representa, repeats_PM_V_4.03, repeats_DM_V3_superscaffold]
